# Supplementary material for: A transcriptome resource for the koala (Phascolarctos cinereus): insights into koala retrovirus transcription and sequence diversity
Source: BMC Genomics. 2014 Sep 11;15(1):786. doi: 10.1186/1471-2164-15-786 (PMC4247155; doi:10.1186/1471-2164-15-786)
Supplement: Supplementary file 2 — Additional file 2: Summary of protein BLAST sequence alignments of koala proteins to proteins from Ensembl annotations of three marsupial genomes (Tasmanian devil, opossum and tammar wallaby) with RBH constraint applied. (XLSX 7 MB) [file 12864_2014_6686_MOESM2_ESM.xlsx]

## Sheet: devil (PC)
koala_transcript_id	koala_protein_id	koala_protein_length	ensembl_protein_id	ensembl_protein_length	alignment_length	pc_identity	ensembl_transcript_id	ensembl_gene_id	ensembl_gene_description	ensembl_family_id	ensembl_family_description
Locus_101156_Transcript_1/7_Confidence_0.312_Length_2686	m.531534	271	ENSSHAP00000000253	196	196	93.37	ENSSHAT00000000258	ENSSHAG00000000219	calbindin 2 [Source:HGNC Symbol;Acc:1435]	ENSFM00720001492176	HIGHLY SIMILAR TO CALBINDIN
Locus_101156_Transcript_1/7_Confidence_0.312_Length_2686	m.531534	271	ENSSHAP00000000253	196	146	32.88	ENSSHAT00000000258	ENSSHAG00000000219	calbindin 2 [Source:HGNC Symbol;Acc:1435]	ENSFM00720001492176	HIGHLY SIMILAR TO CALBINDIN
Locus_10132_Transcript_1/2_Confidence_0.333_Length_1460	m.334581	387	ENSSHAP00000000375	320	318	88.36	ENSSHAT00000000380	ENSSHAG00000000330	mitochondrial ribosomal protein L3 [Source:HGNC Symbol;Acc:10379]	ENSFM00500000271058	39S RIBOSOMAL L3 MITOCHONDRIAL L3MT MRP L3
Locus_10154_Transcript_8/27_Confidence_0.200_Length_754	m.335288	153	ENSSHAP00000000062	127	101	90.1	ENSSHAT00000000064	ENSSHAG00000000058	mitochondrial ribosomal protein S11 [Source:HGNC Symbol;Acc:14050]	ENSFM00500000274468	28S RIBOSOMAL S11 MITOCHONDRIAL PRECURSOR MRP S11 S11MT
Locus_10155_Transcript_48/66_Confidence_0.019_Length_4509	m.335358	1113	ENSSHAP00000000221	967	1000	77.8	ENSSHAT00000000225	ENSSHAG00000000188	diacylglycerol kinase, delta 130kDa [Source:HGNC Symbol;Acc:2851]	ENSFM00320000100117	DIACYLGLYCEROL KINASE ETA DAG KINASE ETA EC_2.7.1.107
Locus_10177_Transcript_46/55_Confidence_0.371_Length_2678	m.336111	401	ENSSHAP00000000168	331	296	91.55	ENSSHAT00000000171	ENSSHAG00000000140	GATA binding protein 1 (globin transcription factor 1) [Source:HGNC Symbol;Acc:4170]	ENSFM00710001441821	TRANSCRIPTION FACTOR GATA GATA BINDING
Locus_10177_Transcript_46/55_Confidence_0.371_Length_2678	m.336111	401	ENSSHAP00000000168	331	51	47.06	ENSSHAT00000000171	ENSSHAG00000000140	GATA binding protein 1 (globin transcription factor 1) [Source:HGNC Symbol;Acc:4170]	ENSFM00710001441821	TRANSCRIPTION FACTOR GATA GATA BINDING
Locus_1032_Transcript_5/10_Confidence_0.057_Length_5900	m.69805	871	ENSSHAP00000000290	546	590	75.76	ENSSHAT00000000295	ENSSHAG00000000254	sorting nexin 19 [Source:HGNC Symbol;Acc:21532]	ENSFM00250000005395	SORTING NEXIN 19
Locus_103611_Transcript_3/6_Confidence_0.727_Length_1498	m.532281	305	ENSSHAP00000000463	224	246	58.13	ENSSHAT00000000469	ENSSHAG00000000413	apolipoprotein F [Source:HGNC Symbol;Acc:615]	ENSFM00250000009669	APOLIPOPROTEIN F PRECURSOR APO F
Locus_10389_Transcript_90/134_Confidence_0.041_Length_585	m.339667	161	ENSSHAP00000000059	138	117	77.78	ENSSHAT00000000061	ENSSHAG00000000055	NULL	ENSFM00670001235368	IG HEAVY CHAIN V REGION
Locus_10399_Transcript_5/5_Confidence_0.167_Length_2358	m.339819	323	ENSSHAP00000000194	320	319	94.67	ENSSHAT00000000197	ENSSHAG00000000163	phosphoglycolate phosphatase [Source:HGNC Symbol;Acc:8909]	ENSFM00670001235619	PYRIDOXAL PHOSPHATE PHOSPHATASE PLP PHOSPHATASE EC_3.1.3.3 EC_3.1.3.- 74 CHRONOPHIN
Locus_104485_Transcript_1/1_Confidence_0.000_Length_998	m.532588	332	ENSSHAP00000000235	447	329	82.37	ENSSHAT00000000240	ENSSHAG00000000202	gastric inhibitory polypeptide receptor [Source:HGNC Symbol;Acc:4271]	ENSFM00710001441645	RECEPTOR PRECURSOR
Locus_10610_Transcript_7/13_Confidence_0.533_Length_7017	m.343108	1629	ENSSHAP00000000355	390	390	95.38	ENSSHAT00000000360	ENSSHAG00000000315	NULL	ENSFM00570000851075	UBIQUITIN CARBOXYL TERMINAL HYDROLASE EC_3.4.19.12 DEUBIQUITINATING ENZYME UBIQUITIN THIOESTERASE UBIQUITIN SPECIFIC PROCESSING PROTEASE
Locus_10817_Transcript_1/48_Confidence_0.069_Length_5486	m.346878	1076	ENSSHAP00000000015	538	527	91.08	ENSSHAT00000000017	ENSSHAG00000000017	NULL	ENSFM00250000004895	L FUCOSE KINASE FUCOKINASE EC_2.7.1.52
Locus_10850_Transcript_8/23_Confidence_0.062_Length_2455	m.347355	611	ENSSHAP00000000042	548	548	95.07	ENSSHAT00000000044	ENSSHAG00000000040	thyroid hormone receptor interactor 4 [Source:HGNC Symbol;Acc:12310]	ENSFM00250000003254	ACTIVATING SIGNAL COINTEGRATOR 1 ASC 1 THYROID RECEPTOR INTERACTING 4 TR INTERACTING 4 TRIP 4
Locus_10955_Transcript_12/24_Confidence_0.500_Length_4341	m.348957	1184	ENSSHAP00000000481	1202	1198	88.65	ENSSHAT00000000488	ENSSHAG00000000431	timeless circadian clock [Source:HGNC Symbol;Acc:11813]	ENSFM00250000002300	TIMELESS HOMOLOG
Locus_109_Transcript_54/63_Confidence_0.000_Length_3803	m.21844	897	ENSSHAP00000000498	249	249	92.77	ENSSHAT00000000506	ENSSHAG00000000447	growth arrest-specific 2 like 2 [Source:HGNC Symbol;Acc:24846]	ENSFM00500000270880	GAS2 GAS2 RELATED ON CHROMOSOME GROWTH ARREST SPECIFIC 2
Locus_11014_Transcript_19/19_Confidence_0.000_Length_2405	m.349696	410	ENSSHAP00000000092	216	213	88.73	ENSSHAT00000000094	ENSSHAG00000000081	extracellular matrix protein 2, female organ and adipocyte specific [Source:HGNC Symbol;Acc:3154]	ENSFM00440000236973	EXTRACELLULAR MATRIX 2 PRECURSOR
Locus_11014_Transcript_19/19_Confidence_0.000_Length_2405	m.349696	410	ENSSHAP00000000092	216	196	28.06	ENSSHAT00000000094	ENSSHAG00000000081	extracellular matrix protein 2, female organ and adipocyte specific [Source:HGNC Symbol;Acc:3154]	ENSFM00440000236973	EXTRACELLULAR MATRIX 2 PRECURSOR
Locus_11014_Transcript_19/19_Confidence_0.000_Length_2405	m.349696	410	ENSSHAP00000000092	216	141	30.5	ENSSHAT00000000094	ENSSHAG00000000081	extracellular matrix protein 2, female organ and adipocyte specific [Source:HGNC Symbol;Acc:3154]	ENSFM00440000236973	EXTRACELLULAR MATRIX 2 PRECURSOR
Locus_11014_Transcript_19/19_Confidence_0.000_Length_2405	m.349696	410	ENSSHAP00000000092	216	153	30.72	ENSSHAT00000000094	ENSSHAG00000000081	extracellular matrix protein 2, female organ and adipocyte specific [Source:HGNC Symbol;Acc:3154]	ENSFM00440000236973	EXTRACELLULAR MATRIX 2 PRECURSOR
Locus_111692_Transcript_32/43_Confidence_0.038_Length_1881	m.534022	288	ENSSHAP00000000407	328	167	52.69	ENSSHAT00000000412	ENSSHAG00000000359	NULL	ENSFM00640001119444	UNKNOWN
Locus_111692_Transcript_32/43_Confidence_0.038_Length_1881	m.534022	288	ENSSHAP00000000407	328	97	54.64	ENSSHAT00000000412	ENSSHAG00000000359	NULL	ENSFM00640001119444	UNKNOWN
Locus_11194_Transcript_6/7_Confidence_0.600_Length_3336	m.353151	709	ENSSHAP00000000296	391	391	90.28	ENSSHAT00000000301	ENSSHAG00000000260	NULL	ENSFM00250000005847	NEPHROCYSTIN 1
Locus_11760_Transcript_14/19_Confidence_0.286_Length_1283	m.361827	278	ENSSHAP00000000103	280	274	76.28	ENSSHAT00000000105	ENSSHAG00000000091	CD200 molecule [Source:HGNC Symbol;Acc:7203]	ENSFM00250000008020	OX 2 MEMBRANE GLYCOPROTEIN PRECURSOR MRC OX 2 ANTIGEN CD200 ANTIGEN
Locus_11760_Transcript_15/19_Confidence_0.343_Length_1204	m.361828	272	ENSSHAP00000000102	271	271	76.75	ENSSHAT00000000104	ENSSHAG00000000091	CD200 molecule [Source:HGNC Symbol;Acc:7203]	ENSFM00250000008020	OX 2 MEMBRANE GLYCOPROTEIN PRECURSOR MRC OX 2 ANTIGEN CD200 ANTIGEN
Locus_121052_Transcript_4/7_Confidence_0.600_Length_2708	m.536648	173	ENSSHAP00000000590	166	166	98.8	ENSSHAT00000000599	ENSSHAG00000000525	synaptotagmin XIV [Source:HGNC Symbol;Acc:23143]	ENSFM00250000002096	SYNAPTOTAGMIN 14 SYNAPTOTAGMIN XIV
Locus_1217_Transcript_52/98_Confidence_0.160_Length_6275	m.79132	348	ENSSHAP00000000086	326	299	85.28	ENSSHAT00000000088	ENSSHAG00000000075	THAP domain containing 7 [Source:HGNC Symbol;Acc:23190]	ENSFM00250000009402	THAP DOMAIN CONTAINING 7
Locus_1217_Transcript_55/98_Confidence_0.198_Length_6390	m.79152	794	ENSSHAP00000000080	640	566	86.57	ENSSHAT00000000082	ENSSHAG00000000070	leucine-zipper-like transcription regulator 1 [Source:HGNC Symbol;Acc:6742]	ENSFM00250000004181	LEUCINE ZIPPER TRANSCRIPTIONAL REGULATOR 1 LZTR 1
Locus_121800_Transcript_3/4_Confidence_0.429_Length_523	m.536845	139	ENSSHAP00000000473	104	98	82.65	ENSSHAT00000000479	ENSSHAG00000000422	KiSS-1 metastasis-suppressor [Source:HGNC Symbol;Acc:6341]	ENSFM00640001112747	UNKNOWN
Locus_122445_Transcript_2/5_Confidence_0.500_Length_2250	m.537092	478	ENSSHAP00000000514	82	80	88.75	ENSSHAT00000000523	ENSSHAG00000000460	solute carrier family 30, member 10 [Source:HGNC Symbol;Acc:25355]	ENSFM00640001108313	UNKNOWN
Locus_12306_Transcript_9/13_Confidence_0.156_Length_770	m.369347	238	ENSSHAP00000000125	188	137	99.27	ENSSHAT00000000128	ENSSHAG00000000111	ribosomal protein S8 [Source:HGNC Symbol;Acc:10441]	ENSFM00250000001500	40S RIBOSOMAL S8
Locus_12472_Transcript_17/27_Confidence_0.167_Length_5864	m.371608	324	ENSSHAP00000000395	323	323	97.83	ENSSHAT00000000400	ENSSHAG00000000348	protein phosphatase 2A activator, regulatory subunit 4 [Source:HGNC Symbol;Acc:9308]	ENSFM00600000921204	SERINE/THREONINE PHOSPHATASE 2A ACTIVATOR 2 EC_5.2.1.8 PEPTIDYL PROLYL CIS TRANS ISOMERASE PTPA 2 PPIASE PTPA 2 ROTAMASE PTPA 2 PHOSPHOTYROSYL PHOSPHATASE ACTIVATOR 2
Locus_125009_Transcript_3/7_Confidence_0.556_Length_1334	m.539611	154	ENSSHAP00000000560	326	153	60.78	ENSSHAT00000000569	ENSSHAG00000000502	NULL	ENSFM00640001114355	UNKNOWN
Locus_12570_Transcript_32/62_Confidence_0.125_Length_3876	m.372778	624	ENSSHAP00000000142	585	585	91.62	ENSSHAT00000000145	ENSSHAG00000000119	golgi-associated, gamma adaptin ear containing, ARF binding protein 1 [Source:HGNC Symbol;Acc:17842]	ENSFM00250000000897	ADP RIBOSYLATION FACTOR BINDING GAMMA ADAPTIN RELATED GOLGI LOCALIZED GAMMA EAR CONTAINING ARF BINDING
Locus_12761_Transcript_24/38_Confidence_0.333_Length_2092	m.375863	419	ENSSHAP00000000240	318	334	93.41	ENSSHAT00000000245	ENSSHAG00000000206	MPN domain containing [Source:HGNC Symbol;Acc:25934]	ENSFM00250000005074	MPN DOMAIN CONTAINING EC_3.4.-.-
Locus_1279_Transcript_5/13_Confidence_0.357_Length_1171	m.81114	247	ENSSHAP00000000261	210	210	97.14	ENSSHAT00000000266	ENSSHAG00000000226	lin-37 homolog (C. elegans) [Source:HGNC Symbol;Acc:33234]	ENSFM00250000007394	LIN 37 HOMOLOG ANTOLEFININ
Locus_128976_Transcript_1/1_Confidence_0.000_Length_1963	m.540734	374	ENSSHAP00000000552	237	231	77.49	ENSSHAT00000000561	ENSSHAG00000000494	NULL	ENSFM00500000269664	RETINOL DEHYDROGENASE
Locus_13000_Transcript_11/14_Confidence_0.474_Length_5046	m.380090	370	ENSSHAP00000000276	189	191	71.2	ENSSHAT00000000281	ENSSHAG00000000241	interferon gamma receptor 1 [Source:HGNC Symbol;Acc:5439]	ENSFM00570000864615	UNKNOWN
Locus_13005_Transcript_14/26_Confidence_0.148_Length_3967	m.380132	351	ENSSHAP00000000085	295	293	98.63	ENSSHAT00000000087	ENSSHAG00000000074	paxillin [Source:HGNC Symbol;Acc:9718]	ENSFM00260000050458	TRANSFORMING GROWTH FACTOR BETA 1 INDUCED TRANSCRIPT 1 HYDROGEN PEROXIDE INDUCIBLE 5 HIC 5
Locus_13035_Transcript_3/33_Confidence_0.059_Length_2693	m.380601	448	ENSSHAP00000000312	256	218	96.33	ENSSHAT00000000317	ENSSHAG00000000276	ring finger protein, transmembrane 2 [Source:HGNC Symbol;Acc:25905]	ENSFM00570000851145	RING FINGER AND TRANSMEMBRANE DOMAIN CONTAINING
Locus_1307_Transcript_6/26_Confidence_0.105_Length_2340	m.81849	780	ENSSHAP00000000365	580	269	95.17	ENSSHAT00000000370	ENSSHAG00000000322	NULL	ENSFM00250000001872	CYTOSPIN A SPECC1 SPERM ANTIGEN WITH CALPONIN HOMOLOGY AND COILED COIL DOMAINS 1
Locus_130_Transcript_16/35_Confidence_0.125_Length_4787	m.23619	399	ENSSHAP00000000260	375	375	97.33	ENSSHAT00000000265	ENSSHAG00000000225	ethanolamine kinase 2 [Source:HGNC Symbol;Acc:25575]	ENSFM00250000002553	ETHANOLAMINE KINASE 2 EKI 2 EC_2.7.1.82 ETHANOLAMINE KINASE
Locus_13118_Transcript_28/35_Confidence_0.397_Length_2350	m.381671	264	ENSSHAP00000000286	159	152	84.87	ENSSHAT00000000291	ENSSHAG00000000251	kaptin (actin binding protein) [Source:HGNC Symbol;Acc:6404]	ENSFM00250000006974	KAPTIN
Locus_13299_Transcript_10/38_Confidence_0.528_Length_3440	m.383488	807	ENSSHAP00000000569	805	807	86.49	ENSSHAT00000000578	ENSSHAG00000000508	signal transducer and activator of transcription 2, 113kDa [Source:HGNC Symbol;Acc:11363]	ENSFM00500000269705	SIGNAL TRANSDUCER AND ACTIVATOR OF TRANSCRIPTION
Locus_13382_Transcript_13/21_Confidence_0.059_Length_3782	m.384889	524	ENSSHAP00000000383	276	277	60.29	ENSSHAT00000000388	ENSSHAG00000000337	NULL	ENSFM00500000271279	ADP RIBOSYLATION FACTOR 13B ADP RIBOSYLATION FACTOR 2 1 ARL2 1
Locus_133965_Transcript_4/8_Confidence_0.636_Length_2339	m.542282	702	ENSSHAP00000000317	732	613	85.97	ENSSHAT00000000322	ENSSHAG00000000280	NULL	ENSFM00500000270689	WD REPEAT CONTAINING 52
Locus_13406_Transcript_4/16_Confidence_0.467_Length_3447	m.385128	408	ENSSHAP00000000076	395	390	93.59	ENSSHAT00000000078	ENSSHAG00000000068	NULL	ENSFM00250000002473	SEC14 2 ALPHA TOCOPHEROL ASSOCIATED TAP
Locus_13478_Transcript_17/45_Confidence_0.099_Length_1002	m.386074	153	ENSSHAP00000000120	150	137	97.08	ENSSHAT00000000122	ENSSHAG00000000105	fission 1 (mitochondrial outer membrane) homolog (S. cerevisiae) [Source:HGNC Symbol;Acc:21689]	ENSFM00600000921667	MITOCHONDRIAL FISSION 1 FIS1 HOMOLOG TETRATRICOPEPTIDE REPEAT 11 TPR REPEAT 11
Locus_135783_Transcript_1/1_Confidence_0.000_Length_516	m.542729	111	ENSSHAP00000000516	108	96	65.62	ENSSHAT00000000525	ENSSHAG00000000462	NULL	ENSFM00640001116792	UNKNOWN
Locus_13699_Transcript_6/6_Confidence_0.000_Length_2419	m.388468	310	ENSSHAP00000000352	312	312	92.95	ENSSHAT00000000357	ENSSHAG00000000312	fructosamine 3 kinase related protein [Source:HGNC Symbol;Acc:25700]	ENSFM00500000270713	KETOSAMINE 3 KINASE EC_2.7.1.- FRUCTOSAMINE 3 KINASE RELATED
Locus_137778_Transcript_13/17_Confidence_0.500_Length_3410	m.543211	264	ENSSHAP00000000402	139	138	71.01	ENSSHAT00000000407	ENSSHAG00000000354	NULL	ENSFM00500000271626	PULMONARY SURFACTANT ASSOCIATED A PRECURSOR PSAP PSP A SP A
Locus_138246_Transcript_1/2_Confidence_0.833_Length_699	m.543321	171	ENSSHAP00000000582	128	118	88.14	ENSSHAT00000000591	ENSSHAG00000000520	NULL	ENSFM00670001235852	NEUROPHYSIN PRECURSOR [CONTAINS ; NEUROPHYSIN
Locus_13927_Transcript_3/6_Confidence_0.644_Length_1655	m.391476	360	ENSSHAP00000000262	362	359	74.65	ENSSHAT00000000267	ENSSHAG00000000227	chemokine (C-C motif) receptor 1 [Source:HGNC Symbol;Acc:1602]	ENSFM00250000000182	C C CHEMOKINE RECEPTOR TYPE 5 C C CKR 5 CC CKR 5 CCR 5 CCR5 CD195 ANTIGEN
Locus_1416_Transcript_91/105_Confidence_0.110_Length_1352	m.86552	361	ENSSHAP00000000222	599	360	85	ENSSHAT00000000226	ENSSHAG00000000189	non-SMC condensin II complex, subunit H2 [Source:HGNC Symbol;Acc:25071]	ENSFM00250000004071	CONDENSIN 2 COMPLEX SUBUNIT H2 NON SMC CONDENSIN II COMPLEX SUBUNIT H2
Locus_14204_Transcript_23/26_Confidence_0.155_Length_974	m.394608	296	ENSSHAP00000000100	231	231	98.27	ENSSHAT00000000102	ENSSHAG00000000089	proteasome (prosome, macropain) 26S subunit, non-ATPase, 8 [Source:HGNC Symbol;Acc:9566]	ENSFM00250000004187	26S PROTEASOME NON ATPASE REGULATORY SUBUNIT 8 26S PROTEASOME REGULATORY SUBUNIT RPN12 26S PROTEASOME REGULATORY SUBUNIT S14
Locus_1443_Transcript_10/118_Confidence_0.029_Length_6618	m.87825	957	ENSSHAP00000000506	812	798	99.75	ENSSHAT00000000514	ENSSHAG00000000452	membrane-associated ring finger (C3HC4) 6, E3 ubiquitin protein ligase [Source:HGNC Symbol;Acc:30550]	ENSFM00250000002935	E3 UBIQUITIN LIGASE MARCH6 EC_6.3.2.- MEMBRANE ASSOCIATED RING FINGER 6 MEMBRANE ASSOCIATED RING CH VI MARCH VI
Locus_14531_Transcript_25/60_Confidence_0.359_Length_5540	m.398009	659	ENSSHAP00000000539	422	444	79.73	ENSSHAT00000000548	ENSSHAG00000000481	chromatin licensing and DNA replication factor 1 [Source:HGNC Symbol;Acc:24576]	ENSFM00250000004212	DNA REPLICATION FACTOR CDT1 DOUBLE PARKED HOMOLOG DUP
Locus_14657_Transcript_1/3_Confidence_0.250_Length_2193	m.399341	291	ENSSHAP00000000073	278	286	71.68	ENSSHAT00000000075	ENSSHAG00000000067	NULL	ENSFM00500000269970	TRYPTASE PRECURSOR EC_3.4.21.59
Locus_151046_Transcript_1/1_Confidence_1.000_Length_474	m.545604	157	ENSSHAP00000000384	782	176	40.91	ENSSHAT00000000389	ENSSHAG00000000338	NULL	ENSFM00640001114704	UNKNOWN
Locus_15115_Transcript_17/30_Confidence_0.219_Length_1422	m.404306	100	ENSSHAP00000000464	73	73	94.52	ENSSHAT00000000470	ENSSHAG00000000414	ribonuclease, RNase K [Source:HGNC Symbol;Acc:33911]	ENSFM00640001110473	UNKNOWN
Locus_15518_Transcript_26/29_Confidence_0.438_Length_3363	m.408576	494	ENSSHAP00000000198	490	481	85.65	ENSSHAT00000000201	ENSSHAG00000000166	B-cell CLL/lymphoma 6, member B [Source:HGNC Symbol;Acc:1002]	ENSFM00570000851571	B CELL CLL/LYMPHOMA 6 MEMBER B BCL6 ASSOCIATED ZINC FINGER
Locus_15567_Transcript_17/18_Confidence_0.500_Length_3653	m.409143	146	ENSSHAP00000000441	140	140	92.14	ENSSHAT00000000446	ENSSHAG00000000390	mitochondrial ribosomal protein L49 [Source:HGNC Symbol;Acc:1176]	ENSFM00500000273530	39S RIBOSOMAL L49 MITOCHONDRIAL L49MT MRP L49
Locus_1569_Transcript_11/25_Confidence_0.281_Length_3053	m.92977	318	ENSSHAP00000000530	278	274	79.56	ENSSHAT00000000539	ENSSHAG00000000473	NULL	ENSFM00250000006465	TRANSMEMBRANE 231
Locus_15865_Transcript_4/6_Confidence_0.545_Length_4218	m.411709	395	ENSSHAP00000000255	329	314	93.95	ENSSHAT00000000260	ENSSHAG00000000220	ARP2 actin-related protein 2 homolog (yeast) [Source:HGNC Symbol;Acc:169]	ENSFM00710001441564	ACTIN
Locus_15884_Transcript_17/18_Confidence_0.161_Length_5248	m.411946	862	ENSSHAP00000000019	838	839	94.64	ENSSHAT00000000021	ENSSHAG00000000020	M-phase phosphoprotein 8 [Source:HGNC Symbol;Acc:29810]	ENSFM00250000006145	M PHASE PHOSPHOPROTEIN 8
Locus_16870_Transcript_1/9_Confidence_0.032_Length_1081	m.419641	156	ENSSHAP00000000559	147	146	100	ENSSHAT00000000568	ENSSHAG00000000501	FUN14 domain containing 1 [Source:HGNC Symbol;Acc:28746]	ENSFM00670001235667	FUN14 DOMAIN CONTAINING
Locus_16941_Transcript_10/18_Confidence_0.300_Length_2008	m.420398	204	ENSSHAP00000000413	158	154	85.71	ENSSHAT00000000418	ENSSHAG00000000364	zinc finger, AN1-type domain 2A [Source:HGNC Symbol;Acc:28073]	ENSFM00250000004334	AN1 TYPE ZINC FINGER 2B ARSENITE INDUCIBLE RNA ASSOCIATED AIRAP
Locus_16998_Transcript_6/13_Confidence_0.462_Length_705	m.420804	234	ENSSHAP00000000048	285	233	59.23	ENSSHAT00000000050	ENSSHAG00000000045	NULL	ENSFM00570000853083	UNCHARACTERIZED
Locus_17153_Transcript_15/26_Confidence_0.429_Length_2910	m.421842	325	ENSSHAP00000000425	258	269	76.21	ENSSHAT00000000430	ENSSHAG00000000375	solute carrier family 25 (mitochondrial carrier: glutamate), member 22 [Source:HGNC Symbol;Acc:19954]	ENSFM00500000270170	MITOCHONDRIAL GLUTAMATE CARRIER 1 GC 1 GLUTAMATE/H + SYMPORTER 1 SOLUTE CARRIER FAMILY 25 MEMBER 22
Locus_1729_Transcript_26/162_Confidence_0.012_Length_5609	m.99936	626	ENSSHAP00000000389	635	625	98.72	ENSSHAT00000000394	ENSSHAG00000000342	ATP-binding cassette, sub-family F (GCN20), member 2 [Source:HGNC Symbol;Acc:71]	ENSFM00710001441748	ATP BINDING CASSETTE SUB FAMILY F MEMBER
Locus_172_Transcript_34/107_Confidence_0.047_Length_2593	m.25582	573	ENSSHAP00000000307	298	143	81.82	ENSSHAT00000000312	ENSSHAG00000000271	EH domain binding protein 1-like 1 [Source:HGNC Symbol;Acc:30682]	ENSFM00570000851322	EH DOMAIN BINDING 1 1
Locus_172_Transcript_34/107_Confidence_0.047_Length_2593	m.25582	573	ENSSHAP00000000307	298	179	75.42	ENSSHAT00000000312	ENSSHAG00000000271	EH domain binding protein 1-like 1 [Source:HGNC Symbol;Acc:30682]	ENSFM00570000851322	EH DOMAIN BINDING 1 1
Locus_17523_Transcript_9/22_Confidence_0.115_Length_2707	m.425033	598	ENSSHAP00000000038	451	478	89.12	ENSSHAT00000000040	ENSSHAG00000000037	SRSF protein kinase 3 [Source:HGNC Symbol;Acc:11402]	ENSFM00500000269720	SRSF KINASE EC_2.7.11.1 KINASE SERINE/ARGININE RICH SPECIFIC KINASE SR SPECIFIC KINASE
Locus_17531_Transcript_14/29_Confidence_0.476_Length_1703	m.425065	434	ENSSHAP00000000129	409	409	99.27	ENSSHAT00000000132	ENSSHAG00000000114	arrestin, beta 2 [Source:HGNC Symbol;Acc:712]	ENSFM00250000000572	ARRESTIN
Locus_1852_Transcript_15/52_Confidence_0.300_Length_6002	m.104933	745	ENSSHAP00000000124	746	746	94.37	ENSSHAT00000000127	ENSSHAG00000000110	RAD54-like (S. cerevisiae) [Source:HGNC Symbol;Acc:9826]	ENSFM00500000269887	DNA REPAIR AND RECOMBINATION RAD54 EC_3.6.4.- OKRA
Locus_18607_Transcript_13/23_Confidence_0.014_Length_1056	m.433022	246	ENSSHAP00000000354	139	136	77.94	ENSSHAT00000000359	ENSSHAG00000000314	NULL	ENSFM00500000270222	METHYLGLUTACONYL COA HYDRATASE MITOCHONDRIAL PRECURSOR EC_4.2.1.18 AU SPECIFIC RNA BINDING ENOYL COA HYDRATASE AU BINDING COA HYDRATASE
Locus_18819_Transcript_5/33_Confidence_0.381_Length_5207	m.434593	1545	ENSSHAP00000000012	1355	1355	90.48	ENSSHAT00000000013	ENSSHAG00000000013	TAR (HIV-1) RNA binding protein 1 [Source:HGNC Symbol;Acc:11568]	ENSFM00250000006577	PROBABLE METHYLTRANSFERASE TARBP1 EC_2.1.1.- TAR RNA BINDING 1 TAR RNA BINDING OF 185 KDA TRP 185
Locus_1937_Transcript_68/107_Confidence_0.022_Length_1658	m.108110	242	ENSSHAP00000000471	229	220	92.73	ENSSHAT00000000477	ENSSHAG00000000420	NULL	ENSFM00250000002710	CULLIN 9 CUL 9 P53 ASSOCIATED PARKIN CYTOPLASMIC
Locus_19484_Transcript_2/5_Confidence_0.667_Length_937	m.438362	132	ENSSHAP00000000373	93	93	89.25	ENSSHAT00000000378	ENSSHAG00000000328	protein (peptidylprolyl cis/trans isomerase) NIMA-interacting, 4 (parvulin) [Source:HGNC Symbol;Acc:8992]	ENSFM00670001235905	PEPTIDYL PROLYL CIS TRANS ISOMERASE NIMA INTERACTING 4 EC_5.2.1.8 PARVULIN 14 PAR14 PEPTIDYL PROLYL CIS TRANS ISOMERASE PIN4 PPIASE PIN4 ROTAMASE PIN4
Locus_19911_Transcript_19/23_Confidence_0.629_Length_1781	m.441115	508	ENSSHAP00000000336	813	491	75.36	ENSSHAT00000000341	ENSSHAG00000000297	NULL	ENSFM00250000000002	ZINC FINGER
Locus_19911_Transcript_19/23_Confidence_0.629_Length_1781	m.441115	508	ENSSHAP00000000336	813	286	45.8	ENSSHAT00000000341	ENSSHAG00000000297	NULL	ENSFM00250000000002	ZINC FINGER
Locus_19911_Transcript_19/23_Confidence_0.629_Length_1781	m.441115	508	ENSSHAP00000000336	813	319	40.75	ENSSHAT00000000341	ENSSHAG00000000297	NULL	ENSFM00250000000002	ZINC FINGER
Locus_19911_Transcript_19/23_Confidence_0.629_Length_1781	m.441115	508	ENSSHAP00000000336	813	213	40.85	ENSSHAT00000000341	ENSSHAG00000000297	NULL	ENSFM00250000000002	ZINC FINGER
Locus_19911_Transcript_19/23_Confidence_0.629_Length_1781	m.441115	508	ENSSHAP00000000336	813	192	38.54	ENSSHAT00000000341	ENSSHAG00000000297	NULL	ENSFM00250000000002	ZINC FINGER
Locus_20050_Transcript_2/4_Confidence_0.667_Length_1540	m.442037	202	ENSSHAP00000000298	218	196	88.78	ENSSHAT00000000303	ENSSHAG00000000262	toll-interleukin 1 receptor (TIR) domain containing adaptor protein [Source:HGNC Symbol;Acc:17192]	ENSFM00250000008280	TOLL/INTERLEUKIN 1 RECEPTOR DOMAIN CONTAINING ADAPTER TIR DOMAIN CONTAINING ADAPTER ADAPTOR WYATT MYD88 ADAPTER
Locus_20051_Transcript_19/24_Confidence_0.226_Length_3942	m.442072	412	ENSSHAP00000000014	370	370	95.41	ENSSHAT00000000016	ENSSHAG00000000016	sphingomyelin synthase 1 [Source:HGNC Symbol;Acc:29799]	ENSFM00570000851052	PHOSPHATIDYLCHOLINE:CERAMIDE CHOLINEPHOSPHOTRANSFERASE EC_2.7.8.27 SPHINGOMYELIN SYNTHASE
Locus_20091_Transcript_1/5_Confidence_0.875_Length_1824	m.442202	289	ENSSHAP00000000310	218	218	93.58	ENSSHAT00000000315	ENSSHAG00000000274	tetraspanin 6 [Source:HGNC Symbol;Acc:11858]	ENSFM00500000270260	TETRASPANIN 7 TSPAN 7 TRANSMEMBRANE 4 SUPERFAMILY MEMBER 2 CD231 ANTIGEN
Locus_20327_Transcript_10/32_Confidence_0.143_Length_1337	m.443494	103	ENSSHAP00000000535	102	102	99.02	ENSSHAT00000000544	ENSSHAG00000000478	NULL	ENSFM00670001238329	UNCHARACTERIZED
Locus_20332_Transcript_29/44_Confidence_0.349_Length_3131	m.443606	393	ENSSHAP00000000053	643	392	97.45	ENSSHAT00000000055	ENSSHAG00000000050	solute carrier family 27 (fatty acid transporter), member 4 [Source:HGNC Symbol;Acc:10998]	ENSFM00710001441753	LONG CHAIN FATTY ACID TRANSPORT FATP FATTY ACID TRANSPORT EC_6.2.1.- SOLUTE CARRIER FAMILY 27 MEMBER
Locus_20371_Transcript_10/24_Confidence_0.260_Length_5203	m.443779	1259	ENSSHAP00000000070	1253	1243	97.26	ENSSHAT00000000072	ENSSHAG00000000064	jumonji, AT rich interactive domain 2 [Source:HGNC Symbol;Acc:6196]	ENSFM00250000006142	JUMONJI JUMONJI/ARID DOMAIN CONTAINING 2
Locus_20393_Transcript_1/7_Confidence_0.364_Length_885	m.444048	255	ENSSHAP00000000415	260	254	51.57	ENSSHAT00000000420	ENSSHAG00000000366	glycoprotein VI (platelet) [Source:HGNC Symbol;Acc:14388]	ENSFM00640001114579	UNKNOWN
Locus_2050_Transcript_10/24_Confidence_0.275_Length_9168	m.112573	827	ENSSHAP00000000501	821	827	89.48	ENSSHAT00000000509	ENSSHAG00000000449	ESF1, nucleolar pre-rRNA processing protein, homolog (S. cerevisiae) [Source:HGNC Symbol;Acc:15898]	ENSFM00500000270935	ESF1 HOMOLOG ABT1 ASSOCIATED
Locus_20662_Transcript_5/10_Confidence_0.250_Length_1128	m.445700	252	ENSSHAP00000000104	204	204	100	ENSSHAT00000000106	ENSSHAG00000000092	ribosomal protein S5 [Source:HGNC Symbol;Acc:10426]	ENSFM00250000003056	40S RIBOSOMAL S5
Locus_20932_Transcript_11/46_Confidence_0.471_Length_4840	m.447271	523	ENSSHAP00000000090	446	446	97.98	ENSSHAT00000000092	ENSSHAG00000000079	heat shock transcription factor 1 [Source:HGNC Symbol;Acc:5224]	ENSFM00500000270194	HEAT SHOCK FACTOR HSF HEAT SHOCK TRANSCRIPTION FACTOR HSTF
Locus_2151_Transcript_1/16_Confidence_0.091_Length_1332	m.116443	244	ENSSHAP00000000108	248	215	99.07	ENSSHAT00000000110	ENSSHAG00000000095	argonaute RISC catalytic component 3 [Source:HGNC Symbol;Acc:18421]	ENSFM00250000000492	ARGONAUTE EUKARYOTIC TRANSLATION INITIATION FACTOR 2C EIF 2C EIF2C
Locus_2167_Transcript_24/59_Confidence_0.040_Length_1413	m.116981	184	ENSSHAP00000000326	79	79	91.14	ENSSHAT00000000331	ENSSHAG00000000288	stimulated by retinoic acid 13 [Source:HGNC Symbol;Acc:11422]	ENSFM00640001113977	UNKNOWN
Locus_21782_Transcript_7/9_Confidence_0.294_Length_2981	m.451783	244	ENSSHAP00000000207	213	213	96.71	ENSSHAT00000000210	ENSSHAG00000000174	BCL2-related ovarian killer [Source:HGNC Symbol;Acc:1087]	ENSFM00500000272481	BCL 2 RELATED OVARIAN KILLER
Locus_2194_Transcript_18/31_Confidence_0.413_Length_4015	m.118409	1286	ENSSHAP00000000272	1222	1227	87.94	ENSSHAT00000000277	ENSSHAG00000000237	isoleucyl-tRNA synthetase [Source:HGNC Symbol;Acc:5330]	ENSFM00500000270033	ISOLEUCINE TRNA LIGASE CYTOPLASMIC EC_6.1.1.5 ISOLEUCYL TRNA SYNTHETASE ILERS
Locus_2200_Transcript_29/35_Confidence_0.771_Length_3831	m.118515	610	ENSSHAP00000000095	599	582	95.7	ENSSHAT00000000097	ENSSHAG00000000084	syntaxin binding protein 2 [Source:HGNC Symbol;Acc:11445]	ENSFM00250000001101	SYNTAXIN BINDING UNC 18 HOMOLOG UNC18 UNC 18 HOMOLOG UNC
Locus_22444_Transcript_2/19_Confidence_0.429_Length_959	m.454620	264	ENSSHAP00000000184	227	217	98.62	ENSSHAT00000000187	ENSSHAG00000000154	ubiquitin carboxyl-terminal esterase L3 (ubiquitin thiolesterase) [Source:HGNC Symbol;Acc:12515]	ENSFM00550000743168	UBIQUITIN CARBOXYL TERMINAL HYDROLASE ISOZYME L1 PRECURSOR UCH L1 EC_3.4.19.12 EC 6 UBIQUITIN THIOESTERASE L1
Locus_22499_Transcript_11/17_Confidence_0.300_Length_6125	m.454840	1721	ENSSHAP00000000211	588	581	74.18	ENSSHAT00000000214	ENSSHAG00000000177	sialic acid binding Ig-like lectin 1, sialoadhesin [Source:HGNC Symbol;Acc:11127]	ENSFM00260000051325	SIALOADHESIN PRECURSOR SIALIC ACID BINDING IG LECTIN 1 SIGLEC 1
Locus_22499_Transcript_11/17_Confidence_0.300_Length_6125	m.454840	1721	ENSSHAP00000000211	588	302	38.41	ENSSHAT00000000214	ENSSHAG00000000177	sialic acid binding Ig-like lectin 1, sialoadhesin [Source:HGNC Symbol;Acc:11127]	ENSFM00260000051325	SIALOADHESIN PRECURSOR SIALIC ACID BINDING IG LECTIN 1 SIGLEC 1
Locus_22499_Transcript_11/17_Confidence_0.300_Length_6125	m.454840	1721	ENSSHAP00000000211	588	315	35.87	ENSSHAT00000000214	ENSSHAG00000000177	sialic acid binding Ig-like lectin 1, sialoadhesin [Source:HGNC Symbol;Acc:11127]	ENSFM00260000051325	SIALOADHESIN PRECURSOR SIALIC ACID BINDING IG LECTIN 1 SIGLEC 1
Locus_22499_Transcript_11/17_Confidence_0.300_Length_6125	m.454840	1721	ENSSHAP00000000211	588	312	33.33	ENSSHAT00000000214	ENSSHAG00000000177	sialic acid binding Ig-like lectin 1, sialoadhesin [Source:HGNC Symbol;Acc:11127]	ENSFM00260000051325	SIALOADHESIN PRECURSOR SIALIC ACID BINDING IG LECTIN 1 SIGLEC 1
Locus_22499_Transcript_11/17_Confidence_0.300_Length_6125	m.454840	1721	ENSSHAP00000000211	588	512	28.52	ENSSHAT00000000214	ENSSHAG00000000177	sialic acid binding Ig-like lectin 1, sialoadhesin [Source:HGNC Symbol;Acc:11127]	ENSFM00260000051325	SIALOADHESIN PRECURSOR SIALIC ACID BINDING IG LECTIN 1 SIGLEC 1
Locus_22499_Transcript_11/17_Confidence_0.300_Length_6125	m.454840	1721	ENSSHAP00000000211	588	378	29.63	ENSSHAT00000000214	ENSSHAG00000000177	sialic acid binding Ig-like lectin 1, sialoadhesin [Source:HGNC Symbol;Acc:11127]	ENSFM00260000051325	SIALOADHESIN PRECURSOR SIALIC ACID BINDING IG LECTIN 1 SIGLEC 1
Locus_22499_Transcript_11/17_Confidence_0.300_Length_6125	m.454840	1721	ENSSHAP00000000211	588	399	28.82	ENSSHAT00000000214	ENSSHAG00000000177	sialic acid binding Ig-like lectin 1, sialoadhesin [Source:HGNC Symbol;Acc:11127]	ENSFM00260000051325	SIALOADHESIN PRECURSOR SIALIC ACID BINDING IG LECTIN 1 SIGLEC 1
Locus_22706_Transcript_1/2_Confidence_0.667_Length_1418	m.455910	223	ENSSHAP00000000220	154	154	99.35	ENSSHAT00000000224	ENSSHAG00000000187	suppressor of cytokine signaling 1 [Source:HGNC Symbol;Acc:19383]	ENSFM00500000274454	SUPPRESSOR OF CYTOKINE SIGNALING 1 SOCS 1 JAK BINDING JAB STAT INDUCED STAT INHIBITOR 1 SSI 1
Locus_22932_Transcript_1/4_Confidence_0.300_Length_5848	m.457079	607	ENSSHAP00000000557	507	508	70.87	ENSSHAT00000000566	ENSSHAG00000000499	NULL	ENSFM00250000000859	CLATHRIN ASSEMBLY
Locus_22996_Transcript_10/23_Confidence_0.375_Length_11223	m.457331	941	ENSSHAP00000000267	934	930	96.02	ENSSHAT00000000272	ENSSHAG00000000232	Smith-Magenis syndrome chromosome region, candidate 8 [Source:HGNC Symbol;Acc:17921]	ENSFM00250000006658	SMITH MAGENIS SYNDROME CHROMOSOMAL REGION CANDIDATE GENE 8
Locus_2336_Transcript_25/45_Confidence_0.359_Length_5778	m.124445	461	ENSSHAP00000000026	433	433	90.99	ENSSHAT00000000028	ENSSHAG00000000027	TBC1 domain family, member 10C [Source:HGNC Symbol;Acc:24702]	ENSFM00260000050553	TBC1 DOMAIN FAMILY MEMBER
Locus_23561_Transcript_4/19_Confidence_0.387_Length_6540	m.459780	2103	ENSSHAP00000000458	1504	1504	95.81	ENSSHAT00000000463	ENSSHAG00000000407	dedicator of cytokinesis 8 [Source:HGNC Symbol;Acc:19191]	ENSFM00500000269778	DEDICATOR OF CYTOKINESIS
Locus_23679_Transcript_19/35_Confidence_0.395_Length_3523	m.460273	839	ENSSHAP00000000249	723	401	91.52	ENSSHAT00000000254	ENSSHAG00000000215	BR serine/threonine kinase 2 [Source:HGNC Symbol;Acc:11405]	ENSFM00500000269974	SERINE/THREONINE KINASE EC_2.7.11.1 EC_2.7.11.- 26 BRAIN SPECIFIC SERINE/THREONINE KINASE BR SERINE/THREONINE KINASE SERINE/THREONINE KINASE SAD
Locus_23679_Transcript_19/35_Confidence_0.395_Length_3523	m.460273	839	ENSSHAP00000000249	723	150	98.67	ENSSHAT00000000254	ENSSHAG00000000215	BR serine/threonine kinase 2 [Source:HGNC Symbol;Acc:11405]	ENSFM00500000269974	SERINE/THREONINE KINASE EC_2.7.11.1 EC_2.7.11.- 26 BRAIN SPECIFIC SERINE/THREONINE KINASE BR SERINE/THREONINE KINASE SERINE/THREONINE KINASE SAD
Locus_23710_Transcript_9/12_Confidence_0.351_Length_944	m.460415	314	ENSSHAP00000000266	280	214	85.98	ENSSHAT00000000271	ENSSHAG00000000231	pleckstrin homology-like domain, family A, member 1 [Source:HGNC Symbol;Acc:8933]	ENSFM00500000274260	PLECKSTRIN HOMOLOGY DOMAIN FAMILY A MEMBER 1 PROLINE AND GLUTAMINE RICH PQ RICH PQR T CELL DEATH ASSOCIATED GENE 51
Locus_24029_Transcript_2/4_Confidence_0.667_Length_2230	m.461272	581	ENSSHAP00000000580	521	510	83.53	ENSSHAT00000000589	ENSSHAG00000000518	solute carrier family 22 (organic cation/carnitine transporter), member 16 [Source:HGNC Symbol;Acc:20302]	ENSFM00500000269781	SOLUTE CARRIER FAMILY 22 MEMBER ORGANIC TRANSPORTER
Locus_2410_Transcript_14/28_Confidence_0.000_Length_807	m.126327	244	ENSSHAP00000000180	166	161	85.09	ENSSHAT00000000183	ENSSHAG00000000151	pyruvate dehydrogenase complex, component X [Source:HGNC Symbol;Acc:21350]	ENSFM00710001441878	DIHYDROLIPOYLLYSINE RESIDUE ACETYLTRANSFERASE COMPONENT OF PYRUVATE DEHYDROGENASE COMPLEX MITOCHONDRIAL PRECURSOR EC_2.3.1.12 DIHYDROLIPOAMIDE ACETYLTRANSFERASE COMPONENT OF PYRUVATE DEHYDROGENASE COMPLEX PYRUVATE DEHYDROGENASE COMPLEX COMPONENT E2 PDC E2
Locus_24176_Transcript_2/11_Confidence_0.647_Length_1141	m.461769	259	ENSSHAP00000000287	261	233	79.83	ENSSHAT00000000292	ENSSHAG00000000252	kallikrein-related peptidase 7 [Source:HGNC Symbol;Acc:6368]	ENSFM00710001441633	PRECURSOR
Locus_2444_Transcript_174/191_Confidence_0.026_Length_1383	m.127703	422	ENSSHAP00000000165	390	390	77.44	ENSSHAT00000000168	ENSSHAG00000000138	suppressor of variegation 3-9 homolog 1 (Drosophila) [Source:HGNC Symbol;Acc:11479]	ENSFM00260000050814	HISTONE LYSINE N METHYLTRANSFERASE SU EC_2.1.1.43 SUPPRESSOR OF VARIEGATION 3 9 HOMOLOG SU VAR 3 9 HOMOLOG
Locus_2444_Transcript_175/191_Confidence_0.030_Length_1446	m.127707	443	ENSSHAP00000000166	427	412	77.18	ENSSHAT00000000169	ENSSHAG00000000138	suppressor of variegation 3-9 homolog 1 (Drosophila) [Source:HGNC Symbol;Acc:11479]	ENSFM00260000050814	HISTONE LYSINE N METHYLTRANSFERASE SU EC_2.1.1.43 SUPPRESSOR OF VARIEGATION 3 9 HOMOLOG SU VAR 3 9 HOMOLOG
Locus_24717_Transcript_13/18_Confidence_0.435_Length_4214	m.463899	952	ENSSHAP00000000480	561	564	93.09	ENSSHAT00000000486	ENSSHAG00000000429	NULL	ENSFM00500000269986	OXYSTEROL BINDING RELATED 1 ORP 1 OSBP RELATED 1
Locus_25249_Transcript_2/4_Confidence_0.500_Length_2220	m.466046	267	ENSSHAP00000000190	141	132	96.97	ENSSHAT00000000193	ENSSHAG00000000159	NULL	ENSFM00500000272759	PERIAXIN
Locus_25636_Transcript_41/75_Confidence_0.145_Length_3896	m.467392	1015	ENSSHAP00000000159	1016	995	87.74	ENSSHAT00000000162	ENSSHAG00000000132	mannosidase, alpha, class 2B, member 2 [Source:HGNC Symbol;Acc:29623]	ENSFM00500000270074	ALPHA MANNOSIDASE 2 EC_3.2.1.114 GOLGI ALPHA MANNOSIDASE II AMAN II MAN II MANNOSYL OLIGOSACCHARIDE 1 3 1 6 ALPHA MANNOSIDASE
Locus_25674_Transcript_11/12_Confidence_0.176_Length_1734	m.467530	301	ENSSHAP00000000450	214	213	85.45	ENSSHAT00000000455	ENSSHAG00000000399	NULL	ENSFM00250000007418	BILIVERDIN REDUCTASE A PRECURSOR BVR A EC_1.3.1.24 BILIVERDIN IX ALPHA REDUCTASE
Locus_2579_Transcript_23/49_Confidence_0.453_Length_8050	m.132220	1903	ENSSHAP00000000584	1618	1620	98.02	ENSSHAT00000000593	ENSSHAG00000000522	coiled-coil domain containing 88A [Source:HGNC Symbol;Acc:25523]	ENSFM00250000000961	GIRDIN AKT PHOSPHORYLATION ENHANCER APE COILED COIL DOMAIN CONTAINING 88A G ALPHA INTERACTING VESICLE ASSOCIATED GIV GIRDERS OF ACTIN FILAMENT HOOK RELATED 1 HKRP1
Locus_2579_Transcript_24/49_Confidence_0.422_Length_7963	m.132222	1874	ENSSHAP00000000585	1610	1611	97.83	ENSSHAT00000000594	ENSSHAG00000000522	coiled-coil domain containing 88A [Source:HGNC Symbol;Acc:25523]	ENSFM00250000000961	GIRDIN AKT PHOSPHORYLATION ENHANCER APE COILED COIL DOMAIN CONTAINING 88A G ALPHA INTERACTING VESICLE ASSOCIATED GIV GIRDERS OF ACTIN FILAMENT HOOK RELATED 1 HKRP1
Locus_26966_Transcript_5/14_Confidence_0.308_Length_1166	m.472175	154	ENSSHAP00000000437	114	97	86.6	ENSSHAT00000000442	ENSSHAG00000000386	NULL	ENSFM00640001116076	UNKNOWN
Locus_27091_Transcript_3/24_Confidence_0.306_Length_2085	m.472633	385	ENSSHAP00000000160	272	174	40.23	ENSSHAT00000000163	ENSSHAG00000000133	NULL	ENSFM00640001112753	UNKNOWN
Locus_2794_Transcript_41/52_Confidence_0.176_Length_561	m.139691	134	ENSSHAP00000000157	133	133	95.49	ENSSHAT00000000160	ENSSHAG00000000131	NULL	ENSFM00600000921470	AMBIGUOUS
Locus_28447_Transcript_12/23_Confidence_0.242_Length_3014	m.476970	458	ENSSHAP00000000087	387	374	95.72	ENSSHAT00000000089	ENSSHAG00000000076	corticotropin releasing hormone receptor 2 [Source:HGNC Symbol;Acc:2358]	ENSFM00260000050505	CORTICOTROPIN RELEASING FACTOR RECEPTOR 1 PRECURSOR CRF R 1 CRF R1 CRFR 1 CORTICOTROPIN RELEASING HORMONE RECEPTOR 1 CRH R 1 CRH R1
Locus_2847_Transcript_11/37_Confidence_0.062_Length_3024	m.141787	374	ENSSHAP00000000132	229	229	97.82	ENSSHAT00000000135	ENSSHAG00000000116	NULL	ENSFM00250000001015	GLUTAMINE SYNTHETASE EC_6.3.1.2 GLUTAMATE AMMONIA LIGASE
Locus_2875_Transcript_10/16_Confidence_0.000_Length_1059	m.143069	182	ENSSHAP00000000316	177	184	71.74	ENSSHAT00000000321	ENSSHAG00000000279	NULL	ENSFM00260000050684	CALCIUM UPTAKE 1 MITOCHONDRIAL PRECURSOR CALCIUM BINDING ATOPY RELATED AUTOANTIGEN 1 HOMOLOG
Locus_2902_Transcript_55/93_Confidence_0.106_Length_4198	m.143796	747	ENSSHAP00000000040	715	715	97.9	ENSSHAT00000000042	ENSSHAG00000000038	conserved helix-loop-helix ubiquitous kinase [Source:HGNC Symbol;Acc:1974]	ENSFM00250000002239	INHIBITOR OF NUCLEAR FACTOR KAPPA B KINASE SUBUNIT ALPHA I KAPPA B KINASE ALPHA IKK A IKK ALPHA IKBKA IKAPPAB KINASE EC_2.7.11.10 CONSERVED HELIX LOOP HELIX UBIQUITOUS KINASE NUCLEAR FACTOR NF KAPPA B INHIBITOR KINASE ALPHA NFKBIKA
Locus_2942_Transcript_14/14_Confidence_0.079_Length_4384	m.144847	737	ENSSHAP00000000183	421	413	95.16	ENSSHAT00000000186	ENSSHAG00000000153	protein phosphatase 1, regulatory subunit 21 [Source:HGNC Symbol;Acc:30595]	ENSFM00250000003688	PHOSPHATASE 1 REGULATORY SUBUNIT 21 COILED COIL DOMAIN CONTAINING 128 KLRAQ MOTIF CONTAINING 1
Locus_29626_Transcript_2/6_Confidence_0.364_Length_3691	m.479836	878	ENSSHAP00000000509	2208	879	76.56	ENSSHAT00000000517	ENSSHAG00000000455	NULL	ENSFM00500000275341	IMMUNOGLOBULIN SUPERFAMILY MEMBER 22 IGSF22
Locus_30201_Transcript_1/12_Confidence_0.219_Length_2163	m.480991	209	ENSSHAP00000000083	206	206	94.17	ENSSHAT00000000085	ENSSHAG00000000072	NULL	ENSFM00460000244935	RAS RELATED RAB 6
Locus_30201_Transcript_9/12_Confidence_0.188_Length_1425	m.481004	239	ENSSHAP00000000082	186	185	100	ENSSHAT00000000084	ENSSHAG00000000072	NULL	ENSFM00460000244935	RAS RELATED RAB 6
Locus_30247_Transcript_24/30_Confidence_0.132_Length_695	m.481259	168	ENSSHAP00000000117	135	66	46.97	ENSSHAT00000000119	ENSSHAG00000000102	NULL	ENSFM00640001116785	UNKNOWN
Locus_30996_Transcript_3/7_Confidence_0.429_Length_2484	m.483011	781	ENSSHAP00000000187	774	774	95.99	ENSSHAT00000000190	ENSSHAG00000000157	PDZ domain containing 4 [Source:HGNC Symbol;Acc:21167]	ENSFM00250000001242	E3 UBIQUITIN LIGASE PDZRN3 EC_6.3.2.- PDZ DOMAIN CONTAINING RING FINGER 3 SEMAPHORIN CYTOPLASMIC DOMAIN ASSOCIATED 3 SEMACAP3
Locus_3166_Transcript_2/13_Confidence_0.208_Length_4718	m.151303	370	ENSSHAP00000000084	217	216	85.19	ENSSHAT00000000086	ENSSHAG00000000073	endo/exonuclease (5'-3'), endonuclease G-like [Source:HGNC Symbol;Acc:3347]	ENSFM00500000272927	NUCLEASE EXOG MITOCHONDRIAL PRECURSOR EC_3.1.30.- ENDONUCLEASE G 1 ENDO G 1
Locus_324_Transcript_21/28_Confidence_0.519_Length_6831	m.33886	1290	ENSSHAP00000000521	361	361	98.61	ENSSHAT00000000530	ENSSHAG00000000465	erbb2 interacting protein [Source:HGNC Symbol;Acc:15842]	ENSFM00500000269735	LEUCINE RICH REPEAT CONTAINING
Locus_33155_Transcript_21/62_Confidence_0.080_Length_546	m.486989	181	ENSSHAP00000000037	189	168	64.29	ENSSHAT00000000039	ENSSHAG00000000036	NULL	ENSFM00640001115659	UNKNOWN
Locus_33155_Transcript_21/62_Confidence_0.080_Length_546	m.486989	181	ENSSHAP00000000037	189	80	38.75	ENSSHAT00000000039	ENSSHAG00000000036	NULL	ENSFM00640001115659	UNKNOWN
Locus_33155_Transcript_25/62_Confidence_0.080_Length_471	m.486994	157	ENSSHAP00000000350	196	105	69.52	ENSSHAT00000000355	ENSSHAG00000000310	NULL	ENSFM00640001116452	UNKNOWN
Locus_332_Transcript_109/216_Confidence_0.124_Length_1575	m.34158	377	ENSSHAP00000000134	340	341	76.83	ENSSHAT00000000137	ENSSHAG00000000117	NULL	ENSFM00710001441558	HLA CLASS I HISTOCOMPATIBILITY ANTIGEN ALPHA CHAIN PRECURSOR MHC CLASS I ANTIGEN
Locus_3355_Transcript_41/62_Confidence_0.162_Length_4552	m.155991	268	ENSSHAP00000000186	164	155	94.19	ENSSHAT00000000189	ENSSHAG00000000156	gem (nuclear organelle) associated protein 2 [Source:HGNC Symbol;Acc:10884]	ENSFM00250000004767	GEM ASSOCIATED 2 GEMIN 2 COMPONENT OF GEMS 2 SURVIVAL OF MOTOR NEURON INTERACTING 1 SMN INTERACTING 1
Locus_339_Transcript_5/45_Confidence_0.145_Length_3857	m.34368	608	ENSSHAP00000000361	373	358	88.55	ENSSHAT00000000366	ENSSHAG00000000319	NULL	ENSFM00250000002693	HSC70 INTERACTING HIP FA ST13 HOMOLOG
Locus_3416_Transcript_7/10_Confidence_0.167_Length_3475	m.157733	964	ENSSHAP00000000600	965	965	96.68	ENSSHAT00000000609	ENSSHAG00000000534	dermatan sulfate epimerase [Source:HGNC Symbol;Acc:21144]	ENSFM00250000004675	DERMATAN SULFATE EPIMERASE PRECURSOR DS EPIMERASE EC_5.1.3.19 CHONDROITIN GLUCURONATE 5 EPIMERASE SQUAMOUS CELL CARCINOMA ANTIGEN RECOGNIZED BY T CELLS 2 SART 2
Locus_3418_Transcript_6/112_Confidence_0.018_Length_2143	m.157789	366	ENSSHAP00000000181	736	349	76.79	ENSSHAT00000000184	ENSSHAG00000000152	ADAM metallopeptidase domain 2 [Source:HGNC Symbol;Acc:198]	ENSFM00680001303564	DISINTEGRIN AND METALLOPROTEINASE DOMAIN CONTAINING PRECURSOR ADAM
Locus_3436_Transcript_6/8_Confidence_0.143_Length_1933	m.158607	644	ENSSHAP00000000567	1847	632	91.61	ENSSHAT00000000576	ENSSHAG00000000507	Fanconi anemia, complementation group M [Source:HGNC Symbol;Acc:23168]	ENSFM00250000006062	ATP DEPENDENT DNA HELICASE MPH1 EC_3.6.4.12
Locus_34601_Transcript_1/8_Confidence_0.136_Length_858	m.489664	285	ENSSHAP00000000028	201	169	67.46	ENSSHAT00000000030	ENSSHAG00000000029	Fc fragment of IgE, high affinity I, receptor for; alpha polypeptide [Source:HGNC Symbol;Acc:3609]	ENSFM00500000273324	HIGH AFFINITY IMMUNOGLOBULIN EPSILON RECEPTOR SUBUNIT ALPHA PRECURSOR FC EPSILON RI ALPHA FCERI IGE FC RECEPTOR SUBUNIT ALPHA
Locus_34620_Transcript_1/6_Confidence_0.500_Length_1492	m.489700	326	ENSSHAP00000000193	201	190	80	ENSSHAT00000000196	ENSSHAG00000000162	transmembrane protein 71 [Source:HGNC Symbol;Acc:26572]	ENSFM00250000010079	TRANSMEMBRANE 71
Locus_349_Transcript_15/22_Confidence_0.179_Length_4712	m.34769	615	ENSSHAP00000000524	361	358	94.69	ENSSHAT00000000533	ENSSHAG00000000468	mutS homolog 2, colon cancer, nonpolyposis type 1 (E. coli) [Source:HGNC Symbol;Acc:7325]	ENSFM00500000270061	DNA MISMATCH REPAIR MSH2 MUTS HOMOLOG 2
Locus_3520_Transcript_1/1_Confidence_0.000_Length_3532	m.161418	1002	ENSSHAP00000000346	577	592	86.32	ENSSHAT00000000351	ENSSHAG00000000307	chromatin assembly factor 1, subunit A (p150) [Source:HGNC Symbol;Acc:1910]	ENSFM00250000006243	CHROMATIN ASSEMBLY FACTOR 1 SUBUNIT A CAF 1 SUBUNIT A CHROMATIN ASSEMBLY FACTOR I P150 SUBUNIT CAF I 150 KDA SUBUNIT CAF I P150
Locus_354_Transcript_28/41_Confidence_0.117_Length_2076	m.34843	371	ENSSHAP00000000359	259	255	94.9	ENSSHAT00000000364	ENSSHAG00000000319	NULL	ENSFM00250000002693	HSC70 INTERACTING HIP FA ST13 HOMOLOG
Locus_3578_Transcript_12/31_Confidence_0.108_Length_2150	m.163036	297	ENSSHAP00000000162	183	183	91.26	ENSSHAT00000000165	ENSSHAG00000000135	methylsterol monooxygenase 1 [Source:HGNC Symbol;Acc:10545]	ENSFM00500000271896	METHYLSTEROL MONOOXYGENASE 1 EC_1.14.13.72 C 4 METHYLSTEROL OXIDASE
Locus_3646_Transcript_20/66_Confidence_0.268_Length_6322	m.165940	1937	ENSSHAP00000000342	1722	1297	94.14	ENSSHAT00000000347	ENSSHAG00000000303	SET binding factor 1 [Source:HGNC Symbol;Acc:10542]	ENSFM00250000000945	MYOTUBULARIN RELATED SET BINDING FACTOR
Locus_3646_Transcript_20/66_Confidence_0.268_Length_6322	m.165940	1937	ENSSHAP00000000342	1722	325	45.54	ENSSHAT00000000347	ENSSHAG00000000303	SET binding factor 1 [Source:HGNC Symbol;Acc:10542]	ENSFM00250000000945	MYOTUBULARIN RELATED SET BINDING FACTOR
Locus_3785_Transcript_10/12_Confidence_0.862_Length_3788	m.171298	332	ENSSHAP00000000578	122	138	70.29	ENSSHAT00000000587	ENSSHAG00000000516	enoyl CoA hydratase domain containing 2 [Source:HGNC Symbol;Acc:23408]	ENSFM00500000270222	METHYLGLUTACONYL COA HYDRATASE MITOCHONDRIAL PRECURSOR EC_4.2.1.18 AU SPECIFIC RNA BINDING ENOYL COA HYDRATASE AU BINDING COA HYDRATASE
Locus_3839_Transcript_22/36_Confidence_0.203_Length_4491	m.173192	827	ENSSHAP00000000088	439	410	97.07	ENSSHAT00000000090	ENSSHAG00000000077	coronin, actin binding protein, 1C [Source:HGNC Symbol;Acc:2254]	ENSFM00250000000540	CORONIN
Locus_3927_Transcript_48/109_Confidence_0.028_Length_1156	m.176439	240	ENSSHAP00000000309	156	103	97.09	ENSSHAT00000000314	ENSSHAG00000000273	coiled-coil glutamate-rich protein 1 [Source:HGNC Symbol;Acc:28373]	ENSFM00250000004687	PROLINE GLUTAMIC ACID AND LEUCINE RICH 1 MODULATOR OF NON GENOMIC ACTIVITY OF ESTROGEN RECEPTOR
Locus_3965_Transcript_49/212_Confidence_0.037_Length_2494	m.177468	423	ENSSHAP00000000305	264	264	89.02	ENSSHAT00000000310	ENSSHAG00000000269	NULL	ENSFM00250000006562	FUZZY HOMOLOG
Locus_40180_Transcript_2/11_Confidence_0.645_Length_2810	m.497199	482	ENSSHAP00000000390	515	333	88.29	ENSSHAT00000000395	ENSSHAG00000000343	arachidonate 12-lipoxygenase [Source:HGNC Symbol;Acc:429]	ENSFM00250000000705	ARACHIDONATE LIPOXYGENASE
Locus_4034_Transcript_15/22_Confidence_0.556_Length_12643	m.180292	3837	ENSSHAP00000000363	3442	3568	81.89	ENSSHAT00000000368	ENSSHAG00000000321	NULL	ENSFM00600000921218	ASSOCIATED
Locus_4054_Transcript_27/39_Confidence_0.047_Length_3838	m.181045	499	ENSSHAP00000000248	392	388	86.08	ENSSHAT00000000253	ENSSHAG00000000214	NULL	ENSFM00500000274399	NEDD4 BINDING 2 2 PHOSPHONOFORMATE IMMUNO ASSOCIATED 5
Locus_4191_Transcript_1/7_Confidence_0.267_Length_1448	m.185795	135	ENSSHAP00000000558	134	134	100	ENSSHAT00000000567	ENSSHAG00000000500	prefoldin subunit 4 [Source:HGNC Symbol;Acc:8868]	ENSFM00500000273754	PREFOLDIN SUBUNIT 4
Locus_422_Transcript_9/30_Confidence_0.231_Length_1031	m.38004	343	ENSSHAP00000000225	311	247	83.81	ENSSHAT00000000229	ENSSHAG00000000191	cysteine-rich with EGF-like domains 2 [Source:HGNC Symbol;Acc:28150]	ENSFM00250000002332	CYSTEINE RICH WITH EGF DOMAIN PRECURSOR
Locus_4292_Transcript_11/36_Confidence_0.364_Length_2404	m.187969	334	ENSSHAP00000000091	384	335	94.33	ENSSHAT00000000093	ENSSHAG00000000080	diacylglycerol O-acyltransferase 1 [Source:HGNC Symbol;Acc:2843]	ENSFM00500000270667	DIACYLGLYCEROL O ACYLTRANSFERASE 1 EC_2.3.1.20 ACYL COA RETINOL O FATTY ACYLTRANSFERASE ARAT RETINOL O FATTY ACYLTRANSFERASE EC_2.3.1.- 76 DIGLYCERIDE ACYLTRANSFERASE
Locus_4344_Transcript_93/94_Confidence_0.092_Length_3069	m.189567	822	ENSSHAP00000000393	419	415	98.55	ENSSHAT00000000398	ENSSHAG00000000346	minichromosome maintenance complex component 6 [Source:HGNC Symbol;Acc:6949]	ENSFM00500000270166	DNA REPLICATION LICENSING FACTOR MCM6 EC_3.6.4.12
Locus_4372_Transcript_13/19_Confidence_0.241_Length_856	m.190534	177	ENSSHAP00000000457	165	162	98.77	ENSSHAT00000000462	ENSSHAG00000000406	ribosomal protein L18a [Source:HGNC Symbol;Acc:10311]	ENSFM00250000002424	60S RIBOSOMAL L18A
Locus_43953_Transcript_2/6_Confidence_0.600_Length_2140	m.501056	713	ENSSHAP00000000228	398	186	84.41	ENSSHAT00000000233	ENSSHAG00000000195	ankyrin repeat and LEM domain containing 1 [Source:HGNC Symbol;Acc:26812]	ENSFM00250000007483	ANKYRIN REPEAT AND LEM DOMAIN CONTAINING 1 ANKYRIN REPEAT DOMAIN CONTAINING 41 LEM DOMAIN CONTAINING 3
Locus_43953_Transcript_2/6_Confidence_0.600_Length_2140	m.501056	713	ENSSHAP00000000228	398	154	62.34	ENSSHAT00000000233	ENSSHAG00000000195	ankyrin repeat and LEM domain containing 1 [Source:HGNC Symbol;Acc:26812]	ENSFM00250000007483	ANKYRIN REPEAT AND LEM DOMAIN CONTAINING 1 ANKYRIN REPEAT DOMAIN CONTAINING 41 LEM DOMAIN CONTAINING 3
Locus_447_Transcript_85/98_Confidence_0.025_Length_1163	m.38746	278	ENSSHAP00000000199	159	147	91.16	ENSSHAT00000000202	ENSSHAG00000000167	8-oxoguanine DNA glycosylase [Source:HGNC Symbol;Acc:8125]	ENSFM00250000003270	N GLYCOSYLASE/DNA 8 OXOGUANINE DNA GLYCOSYLASE EC_3.2.2.- ; DNA APURINIC OR APYRIMIDINIC SITE LYASE AP LYASE EC_4.2.99.18 ]
Locus_45482_Transcript_19/27_Confidence_0.121_Length_1774	m.502500	470	ENSSHAP00000000045	483	461	60.3	ENSSHAT00000000047	ENSSHAG00000000043	NULL	ENSFM00250000002514	BACTERICIDAL PERMEABILITY INCREASING PRECURSOR BPI
Locus_455_Transcript_1/1_Confidence_0.000_Length_2726	m.39332	287	ENSSHAP00000000096	231	231	88.31	ENSSHAT00000000098	ENSSHAG00000000085	phosphatidic acid phosphatase type 2C [Source:HGNC Symbol;Acc:9230]	ENSFM00260000050433	LIPID PHOSPHATE PHOSPHOHYDROLASE EC_3.1.3.4 PAP2 PHOSPHATIDATE PHOSPHOHYDROLASE TYPE PHOSPHATIDIC ACID PHOSPHATASE PAP
Locus_45830_Transcript_1/1_Confidence_0.000_Length_2577	m.502911	418	ENSSHAP00000000476	349	364	82.97	ENSSHAT00000000482	ENSSHAG00000000425	ankyrin repeat and sterile alpha motif domain containing 4B [Source:HGNC Symbol;Acc:26795]	ENSFM00250000003642	ANKYRIN REPEAT AND SAM DOMAIN CONTAINING 4B HARMONIN INTERACTING ANKYRIN REPEAT CONTAINING HARP
Locus_4588_Transcript_12/15_Confidence_0.304_Length_4356	m.197797	297	ENSSHAP00000000591	68	68	92.65	ENSSHAT00000000600	ENSSHAG00000000526	mirror-image polydactyly 1 [Source:HGNC Symbol;Acc:21460]	ENSFM00640001112493	UNKNOWN
Locus_463_Transcript_10/21_Confidence_0.238_Length_4213	m.39620	442	ENSSHAP00000000492	437	450	78	ENSSHAT00000000500	ENSSHAG00000000441	NULL	ENSFM00250000005665	NUCLEOPORIN 2
Locus_46563_Transcript_1/2_Confidence_0.333_Length_318	m.503612	105	ENSSHAP00000000280	238	105	86.67	ENSSHAT00000000285	ENSSHAG00000000245	NULL	ENSFM00500000273268	TRANSMEMBRANE PROTEASE SERINE 12 PRECURSOR EC_3.4.21.-
Locus_4829_Transcript_16/42_Confidence_0.194_Length_7774	m.204626	1218	ENSSHAP00000000421	1217	1217	100	ENSSHAT00000000426	ENSSHAG00000000372	splicing factor 3b, subunit 3, 130kDa [Source:HGNC Symbol;Acc:10770]	ENSFM00250000002537	PRE SPLICING FACTOR
Locus_4850_Transcript_2/4_Confidence_0.750_Length_4295	m.205591	1070	ENSSHAP00000000099	802	782	96.55	ENSSHAT00000000101	ENSSHAG00000000088	phosphatidylinositol-4,5-bisphosphate 3-kinase, catalytic subunit beta [Source:HGNC Symbol;Acc:8976]	ENSFM00710001441766	PHOSPHATIDYLINOSITOL 4 5 BISPHOSPHATE 3 KINASE CATALYTIC SUBUNIT PI3 KINASE SUBUNIT PI3K PTDINS 3 KINASE SUBUNIT EC_2.7.1.153 PHOSPHATIDYLINOSITOL 4 5 BISPHOSPHATE 3 KINASE 110 KDA CATALYTIC SUBUNIT PTDINS 3 KINASE SUBUNIT P110
Locus_48613_Transcript_13/13_Confidence_0.048_Length_989	m.505137	103	ENSSHAP00000000491	140	64	76.56	ENSSHAT00000000498	ENSSHAG00000000439	NULL	ENSFM00640001105733	UNKNOWN
Locus_488_Transcript_61/124_Confidence_0.017_Length_1365	m.40682	207	ENSSHAP00000000050	164	155	74.84	ENSSHAT00000000052	ENSSHAG00000000047	NULL	ENSFM00500000271122	PULMONARY SURFACTANT ASSOCIATED D PRECURSOR PSP D SP D LUNG SURFACTANT D
Locus_49807_Transcript_4/5_Confidence_0.556_Length_924	m.506037	166	ENSSHAP00000000368	148	148	85.81	ENSSHAT00000000373	ENSSHAG00000000324	mitochondrial fission process 1 [Source:HGNC Symbol;Acc:26945]	ENSFM00250000005790	MITOCHONDRIAL FISSION PROCESS 1 MITOCHONDRIAL 18 KDA MTP18
Locus_5041_Transcript_11/43_Confidence_0.109_Length_14134	m.211099	2689	ENSSHAP00000000321	2334	2311	95.98	ENSSHAT00000000326	ENSSHAG00000000284	neurobeachin-like 1 [Source:HGNC Symbol;Acc:20681]	ENSFM00710001441790	NEUROBEACHIN
Locus_5070_Transcript_15/50_Confidence_0.404_Length_6349	m.211662	171	ENSSHAP00000000143	153	153	94.77	ENSSHAT00000000146	ENSSHAG00000000120	NULL	ENSFM00500000272939	CANOPY HOMOLOG 2 PRECURSOR MIR INTERACTING SAPOSIN SECRETED ZSIG9 TRANSMEMBRANE 4
Locus_5070_Transcript_29/50_Confidence_0.191_Length_4851	m.211698	1209	ENSSHAP00000000146	1115	1115	97.22	ENSSHAT00000000149	ENSSHAG00000000122	PAN2 poly(A) specific ribonuclease subunit homolog (S. cerevisiae) [Source:HGNC Symbol;Acc:20074]	ENSFM00250000003416	PAB DEPENDENT POLY A SPECIFIC RIBONUCLEASE SUBUNIT PAN2 EC_3.1.13.4 PAB1P DEPENDENT POLY A NUCLEASE
Locus_5196_Transcript_13/37_Confidence_0.463_Length_5595	m.215100	854	ENSSHAP00000000206	583	656	60.06	ENSSHAT00000000209	ENSSHAG00000000173	chromosome 1 open reading frame 170 [Source:HGNC Symbol;Acc:28208]	ENSFM00250000009574	UNCHARACTERIZED
Locus_5288_Transcript_2/7_Confidence_0.500_Length_2961	m.218340	311	ENSSHAP00000000420	228	229	92.58	ENSSHAT00000000425	ENSSHAG00000000371	RELT-like 1 [Source:HGNC Symbol;Acc:27379]	ENSFM00250000007524	RELT 1 PRECURSOR
Locus_5290_Transcript_12/21_Confidence_0.148_Length_4099	m.218381	997	ENSSHAP00000000472	354	371	76.82	ENSSHAT00000000478	ENSSHAG00000000421	DEAH (Asp-Glu-Ala-His) box polypeptide 37 [Source:HGNC Symbol;Acc:17210]	ENSFM00440000236925	ATP DEPENDENT RNA HELICASE EC_3.6.4.13
Locus_5328_Transcript_4/22_Confidence_0.619_Length_1694	m.219811	230	ENSSHAP00000000306	197	174	82.76	ENSSHAT00000000311	ENSSHAG00000000270	related RAS viral (r-ras) oncogene homolog [Source:HGNC Symbol;Acc:10447]	ENSFM00710001441629	RAS PRECURSOR
Locus_5374_Transcript_14/18_Confidence_0.321_Length_7545	m.221179	969	ENSSHAP00000000295	156	154	87.01	ENSSHAT00000000300	ENSSHAG00000000259	NULL	ENSFM00500000270353	TBC1 DOMAIN FAMILY MEMBER
Locus_54628_Transcript_5/5_Confidence_0.000_Length_1427	m.509161	387	ENSSHAP00000000596	375	376	79.79	ENSSHAT00000000605	ENSSHAG00000000531	NULL	ENSFM00500000269596	SERPIN
Locus_55227_Transcript_1/3_Confidence_0.250_Length_4143	m.509772	789	ENSSHAP00000000331	810	796	95.98	ENSSHAT00000000336	ENSSHAG00000000293	NULL	ENSFM00250000002654	E3 UBIQUITIN LIGASE UHRF1 EC_6.3.2.- UBIQUITIN PHD AND RING FINGER DOMAIN CONTAINING 1 UBIQUITIN CONTAINING PHD AND RING FINGER DOMAINS 1
Locus_5603_Transcript_10/13_Confidence_0.500_Length_4699	m.226540	692	ENSSHAP00000000544	617	617	97.89	ENSSHAT00000000553	ENSSHAG00000000486	myotubularin related protein 1 [Source:HGNC Symbol;Acc:7449]	ENSFM00710001441703	MYOTUBULARIN
Locus_567_Transcript_15/91_Confidence_0.086_Length_2798	m.45089	301	ENSSHAP00000000122	176	176	89.2	ENSSHAT00000000125	ENSSHAG00000000108	NULL	ENSFM00500000270918	COLLAGEN ALPHA 1 XVIII CHAIN PRECURSOR[CONTAINS ENDOSTATIN]
Locus_5865_Transcript_44/89_Confidence_0.041_Length_4339	m.234497	773	ENSSHAP00000000150	365	365	99.18	ENSSHAT00000000153	ENSSHAG00000000125	chondroitin polymerizing factor 2 [Source:HGNC Symbol;Acc:29270]	ENSFM00250000002081	CHONDROITIN SULFATE SYNTHASE 2 EC_2.4.1.175 EC_2.4.1.- 226 CHONDROITIN GLUCURONYLTRANSFERASE 2 CHONDROITIN POLYMERIZING FACTOR CHPF GLUCURONOSYL N ACETYLGALACTOSAMINYL PROTEOGLYCAN 4 BETA N ACETYLGALACTOSAMINYLTRANSFERASE II N ACETYLGALACTOSAMINYL PROTEOG
Locus_5870_Transcript_4/28_Confidence_0.333_Length_1010	m.234716	252	ENSSHAP00000000118	212	212	89.15	ENSSHAT00000000120	ENSSHAG00000000103	sirtuin 2 [Source:HGNC Symbol;Acc:10886]	ENSFM00500000269972	NAD DEPENDENT DEACETYLASE SIRTUIN 2 EC_3.5.1.- REGULATORY SIR2 HOMOLOG 2 SIR2 2
Locus_59251_Transcript_4/12_Confidence_0.050_Length_1785	m.512041	360	ENSSHAP00000000252	353	364	84.62	ENSSHAT00000000257	ENSSHAG00000000218	NULL	ENSFM00250000002895	OCCLUDIN
Locus_59876_Transcript_1/1_Confidence_0.000_Length_817	m.512438	123	ENSSHAP00000000508	91	90	77.78	ENSSHAT00000000516	ENSSHAG00000000454	NULL	ENSFM00640001111654	UNKNOWN
Locus_6099_Transcript_3/4_Confidence_0.167_Length_2915	m.241507	640	ENSSHAP00000000529	641	635	93.54	ENSSHAT00000000538	ENSSHAG00000000472	BMX non-receptor tyrosine kinase [Source:HGNC Symbol;Acc:1079]	ENSFM00280000058686	TYROSINE KINASE EC_2.7.10.2
Locus_6177_Transcript_18/41_Confidence_0.419_Length_2739	m.243933	310	ENSSHAP00000000219	256	242	69.83	ENSSHAT00000000223	ENSSHAG00000000186	solute carrier family 25 (mitochondrial carrier; citrate transporter), member 1 [Source:HGNC Symbol;Acc:10979]	ENSFM00710001441874	TRICARBOXYLATE TRANSPORT PROTEIN MITOCHONDRIAL PRECURSOR CITRATE TRANSPORT CTP SOLUTE CARRIER FAMILY 25 MEMBER 1 TRICARBOXYLATE CARRIER
Locus_6181_Transcript_3/12_Confidence_0.333_Length_2426	m.244026	594	ENSSHAP00000000001	566	566	95.23	ENSSHAT00000000001	ENSSHAG00000000001	cerebral endothelial cell adhesion molecule [Source:HGNC Symbol;Acc:23723]	ENSFM00250000001576	PROCOLLAGEN GALACTOSYLTRANSFERASE PRECURSOR EC_2.4.1.50 GLYCOSYLTRANSFERASE 25 FAMILY MEMBER HYDROXYLYSINE GALACTOSYLTRANSFERASE
Locus_6196_Transcript_27/63_Confidence_0.083_Length_650	m.244271	106	ENSSHAP00000000172	72	66	95.45	ENSSHAT00000000175	ENSSHAG00000000144	enhancer of rudimentary homolog (Drosophila) [Source:HGNC Symbol;Acc:3447]	ENSFM00640001109432	UNKNOWN
Locus_6196_Transcript_49/63_Confidence_0.104_Length_2464	m.244297	308	ENSSHAP00000000583	307	307	98.37	ENSSHAT00000000592	ENSSHAG00000000521	solute carrier family 39 (zinc transporter), member 9 [Source:HGNC Symbol;Acc:20182]	ENSFM00250000003825	ZINC TRANSPORTER ZIP9 SOLUTE CARRIER FAMILY 39 MEMBER 9 ZRT AND IRT 9 ZIP 9
Locus_6224_Transcript_21/65_Confidence_0.104_Length_4185	m.244919	637	ENSSHAP00000000398	540	539	86.83	ENSSHAT00000000403	ENSSHAG00000000350	NIMA-related kinase 11 [Source:HGNC Symbol;Acc:18593]	ENSFM00500000271879	SERINE/THREONINE KINASE NEK11 EC_2.7.11.1 NEVER IN MITOSIS A RELATED KINASE 11 NIMA RELATED KINASE 11
Locus_6446_Transcript_2/9_Confidence_0.600_Length_3439	m.251670	211	ENSSHAP00000000025	187	187	96.26	ENSSHAT00000000027	ENSSHAG00000000026	heme binding protein 2 [Source:HGNC Symbol;Acc:15716]	ENSFM00500000273740	HEME BINDING 2 SOUL
Locus_6526_Transcript_55/66_Confidence_0.342_Length_2532	m.253875	612	ENSSHAP00000000581	1051	525	79.81	ENSSHAT00000000590	ENSSHAG00000000519	mitogen-activated protein kinase kinase kinase 6 [Source:HGNC Symbol;Acc:6858]	ENSFM00260000050412	MITOGEN ACTIVATED KINASE KINASE KINASE EC_2.7.11.25 APOPTOSIS SIGNAL REGULATING KINASE MAPK/ERK KINASE KINASE MEK KINASE MEKK
Locus_6526_Transcript_55/66_Confidence_0.342_Length_2532	m.253875	612	ENSSHAP00000000581	1051	48	93.75	ENSSHAT00000000590	ENSSHAG00000000519	mitogen-activated protein kinase kinase kinase 6 [Source:HGNC Symbol;Acc:6858]	ENSFM00260000050412	MITOGEN ACTIVATED KINASE KINASE KINASE EC_2.7.11.25 APOPTOSIS SIGNAL REGULATING KINASE MAPK/ERK KINASE KINASE MEK KINASE MEKK
Locus_66069_Transcript_1/1_Confidence_0.000_Length_450	m.516305	134	ENSSHAP00000000436	139	120	94.17	ENSSHAT00000000441	ENSSHAG00000000385	NULL	ENSFM00670001235549	LUTROPIN SUBUNIT BETA PRECURSOR LUTROPIN BETA CHAIN LUTEINIZING HORMONE SUBUNIT BETA LH B LSH B LSH BETA
Locus_67496_Transcript_4/5_Confidence_0.429_Length_1480	m.517092	332	ENSSHAP00000000031	312	296	66.55	ENSSHAT00000000033	ENSSHAG00000000031	growth differentiation factor 15 [Source:HGNC Symbol;Acc:30142]	ENSFM00500000315111	UNCHARACTERIZED
Locus_67_Transcript_17/75_Confidence_0.020_Length_2842	m.2146	671	ENSSHAP00000000126	699	673	84.99	ENSSHAT00000000129	ENSSHAG00000000112	NULL	ENSFM00670001235394	PLASMINOGEN PRECURSOR EC_3.4.21.7 [CONTAINS PLASMIN HEAVY CHAIN A; ACTIVATION PEPTIDE; PLASMIN HEAVY CHAIN A SHORT FORM; PLASMIN LIGHT CHAIN B]
Locus_682_Transcript_12/19_Confidence_0.769_Length_7729	m.50291	630	ENSSHAP00000000071	475	457	85.34	ENSSHAT00000000073	ENSSHAG00000000065	metadherin [Source:HGNC Symbol;Acc:29608]	ENSFM00250000005409	LYRIC LYSINE RICH CEACAM1 CO ISOLATED METADHERIN METASTASIS ADHESION
Locus_6835_Transcript_54/58_Confidence_0.400_Length_8149	m.261694	1787	ENSSHAP00000000141	1805	1813	89.58	ENSSHAT00000000144	ENSSHAG00000000118	bromodomain adjacent to zinc finger domain, 2A [Source:HGNC Symbol;Acc:962]	ENSFM00250000001507	BROMODOMAIN ADJACENT TO ZINC FINGER DOMAIN 2A TRANSCRIPTION TERMINATION FACTOR I INTERACTING 5 TTF I INTERACTING 5 TIP5
Locus_68_Transcript_49/94_Confidence_0.250_Length_5422	m.2321	1012	ENSSHAP00000000504	975	976	81.97	ENSSHAT00000000512	ENSSHAG00000000450	Mov10, Moloney leukemia virus 10, homolog (mouse) [Source:HGNC Symbol;Acc:7200]	ENSFM00250000001745	HELICASE EC_3.6.4.13 MOLONEY LEUKEMIA VIRUS 10
Locus_6922_Transcript_8/24_Confidence_0.395_Length_4104	m.263522	760	ENSSHAP00000000079	587	578	72.66	ENSSHAT00000000081	ENSSHAG00000000069	NULL	ENSFM00250000007520	UNKNOWN
Locus_7011_Transcript_1/8_Confidence_0.273_Length_2403	m.264984	362	ENSSHAP00000000173	243	243	98.77	ENSSHAT00000000176	ENSSHAG00000000145	WD repeat domain 45 [Source:HGNC Symbol;Acc:28912]	ENSFM00250000002405	WD REPEAT DOMAIN PHOSPHOINOSITIDE INTERACTING 3 WIPI 3 WD REPEAT CONTAINING 45B
Locus_7021_Transcript_13/13_Confidence_0.350_Length_1721	m.265236	573	ENSSHAP00000000372	230	268	68.28	ENSSHAT00000000377	ENSSHAG00000000327	NULL	ENSFM00670001257978	UNKNOWN
Locus_7021_Transcript_13/13_Confidence_0.350_Length_1721	m.265236	573	ENSSHAP00000000372	230	233	51.5	ENSSHAT00000000377	ENSSHAG00000000327	NULL	ENSFM00670001257978	UNKNOWN
Locus_7021_Transcript_13/13_Confidence_0.350_Length_1721	m.265236	573	ENSSHAP00000000372	230	250	31.6	ENSSHAT00000000377	ENSSHAG00000000327	NULL	ENSFM00670001257978	UNKNOWN
Locus_7034_Transcript_14/22_Confidence_0.750_Length_3808	m.265803	644	ENSSHAP00000000337	274	274	87.23	ENSSHAT00000000342	ENSSHAG00000000298	centrosomal protein 89kDa [Source:HGNC Symbol;Acc:25907]	ENSFM00250000005422	CENTROSOMAL OF 89 KDA COILED COIL DOMAIN CONTAINING 123
Locus_7064_Transcript_2/3_Confidence_0.400_Length_5780	m.266637	654	ENSSHAP00000000299	638	650	84.77	ENSSHAT00000000304	ENSSHAG00000000263	NULL	ENSFM00600000921247	RNA POLYMERASE II ELONGATION FACTOR ELL ELEVEN NINETEEN LYSINE RICH LEUKEMIA
Locus_7093_Transcript_33/45_Confidence_0.349_Length_5945	m.267278	269	ENSSHAP00000000010	388	232	96.98	ENSSHAT00000000011	ENSSHAG00000000011	ankyrin repeat domain 10 [Source:HGNC Symbol;Acc:20265]	ENSFM00250000003756	ANKYRIN REPEAT DOMAIN CONTAINING 10
Locus_7123_Transcript_64/96_Confidence_0.135_Length_5944	m.268297	1162	ENSSHAP00000000156	1099	1099	98	ENSSHAT00000000159	ENSSHAG00000000130	NULL	ENSFM00710001441780	JMJC DOMAIN CONTAINING HISTONE DEMETHYLATION 1 EC_1.14.11.27 [HISTONE H3] LYSINE 36 DEMETHYLASE 1
Locus_7151_Transcript_3/3_Confidence_0.556_Length_4153	m.269140	436	ENSSHAP00000000519	429	414	87.92	ENSSHAT00000000528	ENSSHAG00000000464	Rh-associated glycoprotein [Source:HGNC Symbol;Acc:10006]	ENSFM00280000058667	AMMONIUM TRANSPORTER RH TYPE RHESUS BLOOD GROUP FAMILY TYPE GLYCOPROTEIN RH FAMILY TYPE GLYCOPROTEIN RH TYPE GLYCOPROTEIN
Locus_7177_Transcript_92/100_Confidence_0.075_Length_2243	m.270002	262	ENSSHAP00000000056	330	261	98.47	ENSSHAT00000000058	ENSSHAG00000000052	ERGIC and golgi 3 [Source:HGNC Symbol;Acc:15927]	ENSFM00250000003692	ENDOPLASMIC RETICULUM GOLGI INTERMEDIATE COMPARTMENT 3
Locus_7245_Transcript_42/102_Confidence_0.033_Length_1059	m.271562	244	ENSSHAP00000000460	213	213	87.79	ENSSHAT00000000465	ENSSHAG00000000409	ATP synthase, H+ transporting, mitochondrial F1 complex, O subunit [Source:HGNC Symbol;Acc:850]	ENSFM00670001235592	ATP SYNTHASE SUBUNIT O MITOCHONDRIAL PRECURSOR OLIGOMYCIN SENSITIVITY CONFERRAL OSCP
Locus_7271_Transcript_3/17_Confidence_0.364_Length_5137	m.272532	401	ENSSHAP00000000054	200	199	97.49	ENSSHAT00000000056	ENSSHAG00000000051	1-acylglycerol-3-phosphate O-acyltransferase 5 [Source:HGNC Symbol;Acc:20886]	ENSFM00250000007868	1 ACYL SN GLYCEROL 3 PHOSPHATE ACYLTRANSFERASE EPSILON EC_2.3.1.51 1 ACYLGLYCEROL 3 PHOSPHATE O ACYLTRANSFERASE 5 1 AGP ACYLTRANSFERASE 5 1 AGPAT 5 LYSOPHOSPHATIDIC ACID ACYLTRANSFERASE EPSILON LPAAT EPSILON
Locus_742_Transcript_35/44_Confidence_0.083_Length_5038	m.52519	290	ENSSHAP00000000349	110	110	65.45	ENSSHAT00000000354	ENSSHAG00000000309	centromere protein P [Source:HGNC Symbol;Acc:32933]	ENSFM00640001114135	UNKNOWN
Locus_7472_Transcript_11/12_Confidence_0.816_Length_3116	m.277373	346	ENSSHAP00000000155	345	345	97.97	ENSSHAT00000000158	ENSSHAG00000000129	platelet derived growth factor C [Source:HGNC Symbol;Acc:8801]	ENSFM00250000004929	PLATELET DERIVED GROWTH FACTOR C PRECURSOR PDGF C SPINAL CORD DERIVED GROWTH FACTOR [CONTAINS PLATELET DERIVED GROWTH FACTOR C LATENT FORM PDGFC LATENT FORM ; PLATELET DERIVED GROWTH FACTOR C RECEPTOR BINDING FORM PDGFC RECEPTOR BINDING FORM ]
Locus_74_Transcript_1/14_Confidence_0.227_Length_1260	m.2520	223	ENSSHAP00000000043	223	200	88	ENSSHAT00000000045	ENSSHAG00000000041	ATP synthase, H+ transporting, mitochondrial Fo complex, subunit s (factor B) [Source:HGNC Symbol;Acc:18799]	ENSFM00250000005226	ATP SYNTHASE SUBUNIT S MITOCHONDRIAL PRECURSOR ATP SYNTHASE COUPLING FACTOR B MITOCHONDRIAL ATP SYNTHASE REGULATORY COMPONENT FACTOR B
Locus_7540_Transcript_4/9_Confidence_0.176_Length_2191	m.278590	423	ENSSHAP00000000107	407	376	95.21	ENSSHAT00000000109	ENSSHAG00000000094	SEC62 homolog (S. cerevisiae) [Source:HGNC Symbol;Acc:11846]	ENSFM00250000004532	TRANSLOCATION SEC62 TRANSLOCATION 1 TP 1
Locus_7628_Transcript_22/40_Confidence_0.273_Length_3833	m.281285	377	ENSSHAP00000000435	106	106	96.23	ENSSHAT00000000440	ENSSHAG00000000384	NULL	ENSFM00710001441866	KINASE
Locus_7687_Transcript_5/6_Confidence_0.143_Length_12740	m.282660	4187	ENSSHAP00000000532	2949	2220	85.18	ENSSHAT00000000541	ENSSHAG00000000475	NULL	ENSFM00710001441583	DYNEIN HEAVY CHAIN AXONEMAL AXONEMAL BETA DYNEIN HEAVY CHAIN CILIARY DYNEIN HEAVY CHAIN
Locus_77213_Transcript_1/3_Confidence_0.400_Length_991	m.521643	329	ENSSHAP00000000438	218	212	74.53	ENSSHAT00000000443	ENSSHAG00000000387	GLI pathogenesis-related 1 like 2 [Source:HGNC Symbol;Acc:28592]	ENSFM00500000274212	GLIPR1 2
Locus_7890_Transcript_132/150_Confidence_0.145_Length_2226	m.286951	645	ENSSHAP00000000409	575	574	87.46	ENSSHAT00000000414	ENSSHAG00000000361	polymerase (DNA directed), alpha 2, accessory subunit [Source:HGNC Symbol;Acc:30073]	ENSFM00500000271354	DNA POLYMERASE ALPHA SUBUNIT B DNA POLYMERASE ALPHA KDA SUBUNIT
Locus_7947_Transcript_42/54_Confidence_0.115_Length_4142	m.288226	875	ENSSHAP00000000109	755	798	73.81	ENSSHAT00000000111	ENSSHAG00000000096	transient receptor potential cation channel, subfamily M, member 4 [Source:HGNC Symbol;Acc:17993]	ENSFM00710001441741	TRANSIENT RECEPTOR POTENTIAL CATION CHANNEL SUBFAMILY M MEMBER LONG TRANSIENT RECEPTOR POTENTIAL CHANNEL LTRPC
Locus_802_Transcript_8/66_Confidence_0.338_Length_10321	m.57400	2836	ENSSHAP00000000329	1197	863	72.42	ENSSHAT00000000334	ENSSHAG00000000291	multiple EGF-like-domains 8 [Source:HGNC Symbol;Acc:3233]	ENSFM00670001236026	MULTIPLE EPIDERMAL GROWTH FACTOR DOMAINS 8 PRECURSOR MULTIPLE EGF DOMAINS 8 EPIDERMAL GROWTH FACTOR 4 EGF 4
Locus_802_Transcript_8/66_Confidence_0.338_Length_10321	m.57400	2836	ENSSHAP00000000329	1197	620	93.55	ENSSHAT00000000334	ENSSHAG00000000291	multiple EGF-like-domains 8 [Source:HGNC Symbol;Acc:3233]	ENSFM00670001236026	MULTIPLE EPIDERMAL GROWTH FACTOR DOMAINS 8 PRECURSOR MULTIPLE EGF DOMAINS 8 EPIDERMAL GROWTH FACTOR 4 EGF 4
Locus_802_Transcript_8/66_Confidence_0.338_Length_10321	m.57400	2836	ENSSHAP00000000329	1197	404	28.96	ENSSHAT00000000334	ENSSHAG00000000291	multiple EGF-like-domains 8 [Source:HGNC Symbol;Acc:3233]	ENSFM00670001236026	MULTIPLE EPIDERMAL GROWTH FACTOR DOMAINS 8 PRECURSOR MULTIPLE EGF DOMAINS 8 EPIDERMAL GROWTH FACTOR 4 EGF 4
Locus_802_Transcript_8/66_Confidence_0.338_Length_10321	m.57400	2836	ENSSHAP00000000329	1197	419	29.59	ENSSHAT00000000334	ENSSHAG00000000291	multiple EGF-like-domains 8 [Source:HGNC Symbol;Acc:3233]	ENSFM00670001236026	MULTIPLE EPIDERMAL GROWTH FACTOR DOMAINS 8 PRECURSOR MULTIPLE EGF DOMAINS 8 EPIDERMAL GROWTH FACTOR 4 EGF 4
Locus_80469_Transcript_10/12_Confidence_0.040_Length_1769	m.523079	294	ENSSHAP00000000112	199	197	74.62	ENSSHAT00000000114	ENSSHAG00000000098	NULL	ENSFM00670001240331	AMBIGUOUS
Locus_807_Transcript_2/9_Confidence_0.105_Length_1802	m.58059	473	ENSSHAP00000000427	536	472	93.43	ENSSHAT00000000432	ENSSHAG00000000377	corin, serine peptidase [Source:HGNC Symbol;Acc:19012]	ENSFM00570000852369	AMBIGUOUS
Locus_8091_Transcript_17/34_Confidence_0.051_Length_4483	m.292294	1005	ENSSHAP00000000598	1011	1005	96.42	ENSSHAT00000000607	ENSSHAG00000000533	helicase-like transcription factor [Source:HGNC Symbol;Acc:11099]	ENSFM00710001441822	DNA REPAIR RAD5 EC_3.6.4.-
Locus_8155_Transcript_10/25_Confidence_0.161_Length_2793	m.293621	735	ENSSHAP00000000408	693	700	85.14	ENSSHAT00000000413	ENSSHAG00000000360	protein tyrosine phosphatase, receptor type, E [Source:HGNC Symbol;Acc:9669]	ENSFM00670001235287	RECEPTOR TYPE TYROSINE PHOSPHATASE PRECURSOR TYROSINE PHOSPHATASE R PTP
Locus_8188_Transcript_17/30_Confidence_0.079_Length_2183	m.294188	202	ENSSHAP00000000518	128	112	94.64	ENSSHAT00000000527	ENSSHAG00000000463	family with sequence similarity 213, member B [Source:HGNC Symbol;Acc:28390]	ENSFM00250000007632	PROSTAMIDE/PROSTAGLANDIN F SYNTHASE PROSTAMIDE/PG F SYNTHASE PROSTAMIDE/PGF SYNTHASE EC_1.11.1.20
Locus_8210_Transcript_2/10_Confidence_0.312_Length_2868	m.294479	564	ENSSHAP00000000027	353	331	78.55	ENSSHAT00000000029	ENSSHAG00000000028	chromosome 19 open reading frame 35 [Source:HGNC Symbol;Acc:24793]	ENSFM00250000020773	UNCHARACTERIZED
Locus_8287_Transcript_84/128_Confidence_0.011_Length_3353	m.295853	294	ENSSHAP00000000564	362	274	98.91	ENSSHAT00000000573	ENSSHAG00000000505	translocase of outer mitochondrial membrane 40 homolog (yeast) [Source:HGNC Symbol;Acc:18001]	ENSFM00250000002521	MITOCHONDRIAL IMPORT RECEPTOR SUBUNIT TOM40 HOMOLOG TRANSLOCASE OF OUTER MEMBRANE 40 KDA SUBUNIT HOMOLOG
Locus_8343_Transcript_14/31_Confidence_0.116_Length_6365	m.297038	261	ENSSHAP00000000440	252	260	64.23	ENSSHAT00000000445	ENSSHAG00000000389	NULL	ENSFM00250000003496	ELL ASSOCIATED FACTOR 2 TESTOSTERONE REGULATED APOPTOSIS INDUCER AND TUMOR SUPPRESSOR
Locus_84_Transcript_13/18_Confidence_0.659_Length_6007	m.3579	1245	ENSSHAP00000000285	1245	1245	95.1	ENSSHAT00000000290	ENSSHAG00000000250	jagged 2 [Source:HGNC Symbol;Acc:6189]	ENSFM00570000851117	JAGGED PRECURSOR
Locus_8511_Transcript_27/43_Confidence_0.259_Length_2241	m.301333	383	ENSSHAP00000000035	279	279	96.42	ENSSHAT00000000037	ENSSHAG00000000034	NULL	ENSFM00250000001473	STRIATIN
Locus_853_Transcript_5/11_Confidence_0.710_Length_2187	m.60115	223	ENSSHAP00000000445	148	148	99.32	ENSSHAT00000000450	ENSSHAG00000000394	twisted gastrulation homolog 1 (Drosophila) [Source:HGNC Symbol;Acc:12429]	ENSFM00250000003958	TWISTED GASTRULATION HOMOLOG 1 PRECURSOR
Locus_889_Transcript_206/475_Confidence_0.001_Length_1859	m.61506	343	ENSSHAP00000000451	319	303	75.58	ENSSHAT00000000456	ENSSHAG00000000400	cytochrome P450, family 46, subfamily A, polypeptide 1 [Source:HGNC Symbol;Acc:2641]	ENSFM00380000124753	CHOLESTEROL 24 HYDROXYLASE CH24H EC_1.14.13.98 CYTOCHROME P450 46A1
Locus_88_Transcript_11132/16303_Confidence_0.000_Length_1075	m.15813	253	ENSSHAP00000000523	246	244	88.52	ENSSHAT00000000532	ENSSHAG00000000467	3-hydroxybutyrate dehydrogenase, type 2 [Source:HGNC Symbol;Acc:32389]	ENSFM00500000272112	3 HYDROXYBUTYRATE DEHYDROGENASE TYPE 2 EC_1.1.1.- EC_1.1.1.30 DEHYDROGENASE/REDUCTASE SDR FAMILY MEMBER 6 R BETA HYDROXYBUTYRATE DEHYDROGENASE
Locus_88_Transcript_11795/16303_Confidence_0.000_Length_5188	m.16230	873	ENSSHAP00000000061	250	258	46.9	ENSSHAT00000000063	ENSSHAG00000000057	NULL	ENSFM00410000138466	HERV PROVIRUS ANCESTRAL POL REVERSE TRANSCRIPTASE EC_2.7.7.49 ; RIBONUCLEASE H RNASE H EC_3.1.26.- 4 ]
Locus_88_Transcript_3954/16303_Confidence_0.000_Length_3551	m.7412	481	ENSSHAP00000000203	488	480	91.25	ENSSHAT00000000206	ENSSHAG00000000170	tripartite motif containing 10 [Source:HGNC Symbol;Acc:10072]	ENSFM00670001235250	TRIPARTITE MOTIF CONTAINING
Locus_88_Transcript_7479/16303_Confidence_0.000_Length_10850	m.11305	623	ENSSHAP00000000382	275	275	98.18	ENSSHAT00000000387	ENSSHAG00000000336	family with sequence similarity 63, member B [Source:HGNC Symbol;Acc:26954]	ENSFM00250000002444	FAM63A
Locus_88_Transcript_7873/16303_Confidence_0.000_Length_2775	m.11829	511	ENSSHAP00000000044	253	253	83.79	ENSSHAT00000000046	ENSSHAG00000000042	NULL	ENSFM00600000921363	MONOCARBOXYLATE TRANSPORTER 9 MCT 9 SOLUTE CARRIER FAMILY 16 MEMBER 9
Locus_88_Transcript_7958/16303_Confidence_0.000_Length_3508	m.12047	799	ENSSHAP00000000453	367	377	88.86	ENSSHAT00000000458	ENSSHAG00000000402	NULL	ENSFM00500000270210	TRANSFERRIN RECEPTOR 1 TR TFR TFR1 TRFR CD71 ANTIGEN
Locus_88_Transcript_8574/16303_Confidence_0.000_Length_2745	m.12788	309	ENSSHAP00000000325	372	275	38.18	ENSSHAT00000000330	ENSSHAG00000000287	NULL	ENSFM00640001105550	UNKNOWN
Locus_89227_Transcript_26/62_Confidence_0.452_Length_3544	m.526487	758	ENSSHAP00000000144	662	661	81.09	ENSSHAT00000000147	ENSSHAG00000000121	Kell blood group, metallo-endopeptidase [Source:HGNC Symbol;Acc:6308]	ENSFM00250000000269	ENDOTHELIN CONVERTING ENZYME
Locus_89340_Transcript_10/13_Confidence_0.970_Length_2294	m.526703	237	ENSSHAP00000000216	173	166	68.07	ENSSHAT00000000219	ENSSHAG00000000182	interleukin 22 receptor, alpha 2 [Source:HGNC Symbol;Acc:14901]	ENSFM00500000272546	INTERLEUKIN 22 RECEPTOR SUBUNIT ALPHA 2 PRECURSOR IL 22 RECEPTOR SUBUNIT ALPHA 2 IL 22R ALPHA 2 IL 22RA2 CYTOKINE RECEPTOR FAMILY TYPE 2 SOLUBLE 1 CRF2 S1 INTERLEUKIN 22 BINDING IL 22BP IL22BP
Locus_8937_Transcript_5/19_Confidence_0.389_Length_5929	m.311965	227	ENSSHAP00000000392	218	218	99.54	ENSSHAT00000000397	ENSSHAG00000000345	Yip1 domain family, member 4 [Source:HGNC Symbol;Acc:28145]	ENSFM00250000006648	YIPF4 YIP1 FAMILY MEMBER 4
Locus_8955_Transcript_10/17_Confidence_0.471_Length_6424	m.312495	279	ENSSHAP00000000121	231	230	100	ENSSHAT00000000123	ENSSHAG00000000106	eukaryotic translation initiation factor 4H [Source:HGNC Symbol;Acc:12741]	ENSFM00500000271538	EUKARYOTIC TRANSLATION INITIATION FACTOR 4H EIF 4H WILLIAMS BEUREN SYNDROME CHROMOSOMAL REGION 1
Locus_90091_Transcript_21/26_Confidence_0.387_Length_1011	m.527548	158	ENSSHAP00000000258	140	122	65.57	ENSSHAT00000000263	ENSSHAG00000000223	Purkinje cell protein 2 [Source:HGNC Symbol;Acc:30209]	ENSFM00640001114697	UNKNOWN
Locus_91468_Transcript_2/8_Confidence_0.700_Length_3003	m.528403	526	ENSSHAP00000000161	527	527	89.56	ENSSHAT00000000164	ENSSHAG00000000134	TXK tyrosine kinase [Source:HGNC Symbol;Acc:12434]	ENSFM00280000058686	TYROSINE KINASE EC_2.7.10.2
Locus_92363_Transcript_10/32_Confidence_0.513_Length_6547	m.528799	749	ENSSHAP00000000068	423	435	81.84	ENSSHAT00000000070	ENSSHAG00000000063	epithelial splicing regulatory protein 2 [Source:HGNC Symbol;Acc:26152]	ENSFM00250000001984	EPITHELIAL SPLICING REGULATORY 1 RNA BINDING MOTIF 35A RNA BINDING 35A
Locus_92363_Transcript_10/32_Confidence_0.513_Length_6547	m.528799	749	ENSSHAP00000000068	423	378	26.46	ENSSHAT00000000070	ENSSHAG00000000063	epithelial splicing regulatory protein 2 [Source:HGNC Symbol;Acc:26152]	ENSFM00250000001984	EPITHELIAL SPLICING REGULATORY 1 RNA BINDING MOTIF 35A RNA BINDING 35A
Locus_92756_Transcript_1/1_Confidence_0.000_Length_2844	m.529030	545	ENSSHAP00000000002	502	502	97.21	ENSSHAT00000000002	ENSSHAG00000000002	solute carrier family 18 (vesicular acetylcholine), member 3 [Source:HGNC Symbol;Acc:10936]	ENSFM00250000000980	AMINE TRANSPORTER SOLUTE CARRIER FAMILY 18 MEMBER VESICULAR AMINE TRANSPORTER
Locus_9296_Transcript_17/27_Confidence_0.087_Length_2972	m.320606	282	ENSSHAP00000000227	259	259	86.87	ENSSHAT00000000232	ENSSHAG00000000194	EGF-like-domain, multiple 7 [Source:HGNC Symbol;Acc:20594]	ENSFM00500000272191	EPIDERMAL GROWTH FACTOR 7 PRECURSOR EGF 7 MULTIPLE EPIDERMAL GROWTH FACTOR DOMAINS 7 MULTIPLE EGF DOMAINS 7 NOTCH4 VASCULAR ENDOTHELIAL STATIN VE STATIN ZNEU1
Locus_9371_Transcript_1/5_Confidence_0.400_Length_4174	m.322040	1030	ENSSHAP00000000335	1024	1029	86.59	ENSSHAT00000000340	ENSSHAG00000000296	processing of precursor 1, ribonuclease P/MRP subunit (S. cerevisiae) [Source:HGNC Symbol;Acc:30129]	ENSFM00250000004527	RIBONUCLEASES P/MRP SUBUNIT POP1 HPOP1 EC_3.1.26.5
Locus_9435_Transcript_30/38_Confidence_0.226_Length_1326	m.323254	331	ENSSHAP00000000543	265	252	56.75	ENSSHAT00000000552	ENSSHAG00000000485	crystallin, zeta (quinone reductase) [Source:HGNC Symbol;Acc:2419]	ENSFM00500000270893	QUINONE OXIDOREDUCTASE EC_1.6.5.5 NADPH:QUINONE REDUCTASE ZETA CRYSTALLIN
Locus_9464_Transcript_6/14_Confidence_0.619_Length_1319	m.323559	320	ENSSHAP00000000469	486	315	87.62	ENSSHAT00000000475	ENSSHAG00000000418	synaptotagmin-like 4 [Source:HGNC Symbol;Acc:15588]	ENSFM00250000000803	SYNAPTOTAGMIN
Locus_9466_Transcript_74/88_Confidence_0.057_Length_936	m.323694	260	ENSSHAP00000000340	125	123	89.43	ENSSHAT00000000345	ENSSHAG00000000301	UBX domain protein 6 [Source:HGNC Symbol;Acc:14928]	ENSFM00250000005080	UBX DOMAIN CONTAINING 6 UBX DOMAIN CONTAINING 1
Locus_9545_Transcript_7/17_Confidence_0.474_Length_3516	m.325265	672	ENSSHAP00000000428	556	556	96.04	ENSSHAT00000000433	ENSSHAG00000000378	RRN3 RNA polymerase I transcription factor homolog (S. cerevisiae) [Source:HGNC Symbol;Acc:30346]	ENSFM00500000271071	RRN3 RR RNA POLYMERASE I TRANSCRIPTION FACTOR HOMOLOG PSEUDOGENE
Locus_9571_Transcript_4/53_Confidence_0.164_Length_785	m.325792	162	ENSSHAP00000000163	148	148	98.65	ENSSHAT00000000166	ENSSHAG00000000136	ribosomal protein L27a [Source:HGNC Symbol;Acc:10329]	ENSFM00250000001542	60S RIBOSOMAL L27A
Locus_9617_Transcript_17/29_Confidence_0.294_Length_1363	m.326871	296	ENSSHAP00000000264	170	162	96.91	ENSSHAT00000000269	ENSSHAG00000000229	NULL	ENSFM00250000005765	DIGEORGE SYNDROME CRITICAL REGION 6
Locus_96374_Transcript_1/2_Confidence_0.333_Length_1595	m.530451	167	ENSSHAP00000000467	164	146	95.89	ENSSHAT00000000473	ENSSHAG00000000417	anterior gradient 3 homolog (Xenopus laevis) [Source:HGNC Symbol;Acc:24167]	ENSFM00320000100161	ANTERIOR GRADIENT PRECURSOR
Locus_96580_Transcript_12/16_Confidence_0.421_Length_3887	m.530532	847	ENSSHAP00000000443	642	654	90.83	ENSSHAT00000000448	ENSSHAG00000000392	potassium voltage-gated channel, KQT-like subfamily, member 2 [Source:HGNC Symbol;Acc:6296]	ENSFM00250000000417	POTASSIUM VOLTAGE GATED CHANNEL SUBFAMILY KQT MEMBER 1 IKS PRODUCING SLOW VOLTAGE GATED POTASSIUM CHANNEL SUBUNIT ALPHA KQT 1 VOLTAGE GATED POTASSIUM CHANNEL SUBUNIT KV7 1
Locus_9737_Transcript_10/17_Confidence_0.654_Length_2136	m.328046	580	ENSSHAP00000000215	400	389	78.92	ENSSHAT00000000218	ENSSHAG00000000181	zinc finger, CW type with PWWP domain 1 [Source:HGNC Symbol;Acc:23486]	ENSFM00250000006206	ZINC FINGER CW TYPE PWWP DOMAIN 1
Locus_9819_Transcript_14/17_Confidence_0.400_Length_5909	m.329450	529	ENSSHAP00000000387	441	282	71.63	ENSSHAT00000000392	ENSSHAG00000000341	DEAH (Asp-Glu-Ala-His) box polypeptide 34 [Source:HGNC Symbol;Acc:16719]	ENSFM00260000050331	PRE SPLICING FACTOR ATP DEPENDENT RNA HELICASE EC_3.6.4.13
Locus_9819_Transcript_14/17_Confidence_0.400_Length_5909	m.329450	529	ENSSHAP00000000387	441	110	96.36	ENSSHAT00000000392	ENSSHAG00000000341	DEAH (Asp-Glu-Ala-His) box polypeptide 34 [Source:HGNC Symbol;Acc:16719]	ENSFM00260000050331	PRE SPLICING FACTOR ATP DEPENDENT RNA HELICASE EC_3.6.4.13
Locus_10122_Transcript_94/129_Confidence_0.038_Length_3269	m.334444	532	ENSSHAP00000000989	1200	582	81.1	ENSSHAT00000001002	ENSSHAG00000000885	NULL	ENSFM00260000051516	TETRATRICOPEPTIDE REPEAT GNN TPR REPEAT GNN GRP94 NEIGHBORING NUCLEOTIDASE
Locus_10161_Transcript_26/112_Confidence_0.024_Length_2972	m.335638	415	ENSSHAP00000001099	427	406	89.41	ENSSHAT00000001114	ENSSHAG00000000985	NULL	ENSFM00600000921201	GALACTOSE 3 O SULFOTRANSFERASE GAL3ST EC_2.8.2.- BETA GALACTOSE 3 O SULFOTRANSFERASE GAL BETA 1 3 GALNAC 3' SULFOTRANSFERASE
Locus_10161_Transcript_68/112_Confidence_0.063_Length_1806	m.335674	418	ENSSHAP00000000679	457	419	67.54	ENSSHAT00000000689	ENSSHAG00000000608	serpin peptidase inhibitor, clade A (alpha-1 antiproteinase, antitrypsin), member 3 [Source:HGNC Symbol;Acc:16]	ENSFM00250000000235	PRECURSOR
Locus_10177_Transcript_22/55_Confidence_0.274_Length_1522	m.336059	284	ENSSHAP00000001112	281	184	89.67	ENSSHAT00000001127	ENSSHAG00000000995	cyclin-dependent kinase 20 [Source:HGNC Symbol;Acc:21420]	ENSFM00710001441653	CYCLIN DEPENDENT KINASE EC_2.7.11.22 CELL DIVISION KINASE
Locus_101860_Transcript_1/1_Confidence_0.000_Length_564	m.531694	187	ENSSHAP00000000733	465	165	69.7	ENSSHAT00000000743	ENSSHAG00000000655	NULL	ENSFM00570000851243	CARCINOEMBRYONIC ANTIGEN RELATED CELL ADHESION MOLECULE 1 PRECURSOR BILIARY GLYCOPROTEIN 1 BGP 1 CD66A ANTIGEN
Locus_102438_Transcript_1/1_Confidence_0.000_Length_434	m.531983	123	ENSSHAP00000000770	111	112	73.21	ENSSHAT00000000780	ENSSHAG00000000687	T cell receptor alpha variable 39 [Source:HGNC Symbol;Acc:12139]	ENSFM00640001113832	UNKNOWN
Locus_1027_Transcript_11/57_Confidence_0.050_Length_4518	m.69608	505	ENSSHAP00000000752	343	343	100	ENSSHAT00000000762	ENSSHAG00000000671	signal recognition particle 54kDa [Source:HGNC Symbol;Acc:11301]	ENSFM00250000002862	SIGNAL RECOGNITION PARTICLE 54 KDA
Locus_10546_Transcript_27/35_Confidence_0.302_Length_3391	m.342260	1004	ENSSHAP00000000805	399	399	86.72	ENSSHAT00000000815	ENSSHAG00000000720	anoctamin 1, calcium activated chloride channel [Source:HGNC Symbol;Acc:21625]	ENSFM00250000000240	ANOCTAMIN TRANSMEMBRANE
Locus_10618_Transcript_10/23_Confidence_0.517_Length_6110	m.343209	1513	ENSSHAP00000000921	1511	1512	97.02	ENSSHAT00000000932	ENSSHAG00000000825	zinc finger protein 608 [Source:HGNC Symbol;Acc:29238]	ENSFM00600000921260	ZINC FINGER
Locus_10715_Transcript_55/59_Confidence_0.090_Length_1176	m.345490	304	ENSSHAP00000000669	464	246	56.5	ENSSHAT00000000679	ENSSHAG00000000598	NULL	ENSFM00570000851047	LEUKOCYTE IMMUNOGLOBULIN RECEPTOR SUBFAMILY MEMBER PRECURSOR CD85 ANTIGEN FAMILY MEMBER IMMUNOGLOBULIN TRANSCRIPT ILT RECEPTOR ANTIGEN
Locus_10715_Transcript_55/59_Confidence_0.090_Length_1176	m.345490	304	ENSSHAP00000000669	464	216	56.94	ENSSHAT00000000679	ENSSHAG00000000598	NULL	ENSFM00570000851047	LEUKOCYTE IMMUNOGLOBULIN RECEPTOR SUBFAMILY MEMBER PRECURSOR CD85 ANTIGEN FAMILY MEMBER IMMUNOGLOBULIN TRANSCRIPT ILT RECEPTOR ANTIGEN
Locus_10715_Transcript_55/59_Confidence_0.090_Length_1176	m.345490	304	ENSSHAP00000000669	464	191	30.89	ENSSHAT00000000679	ENSSHAG00000000598	NULL	ENSFM00570000851047	LEUKOCYTE IMMUNOGLOBULIN RECEPTOR SUBFAMILY MEMBER PRECURSOR CD85 ANTIGEN FAMILY MEMBER IMMUNOGLOBULIN TRANSCRIPT ILT RECEPTOR ANTIGEN
Locus_1076_Transcript_24/179_Confidence_0.024_Length_2905	m.71404	446	ENSSHAP00000001154	452	444	90.99	ENSSHAT00000001169	ENSSHAG00000001029	solute carrier family 16, member 11 (monocarboxylic acid transporter 11) [Source:HGNC Symbol;Acc:23093]	ENSFM00500000269721	MONOCARBOXYLATE TRANSPORTER MCT SOLUTE CARRIER FAMILY 16 MEMBER
Locus_1076_Transcript_37/179_Confidence_0.022_Length_2833	m.71428	434	ENSSHAP00000000769	434	434	86.87	ENSSHAT00000000779	ENSSHAG00000000686	solute carrier family 16, member 13 (monocarboxylic acid transporter 13) [Source:HGNC Symbol;Acc:31037]	ENSFM00500000269721	MONOCARBOXYLATE TRANSPORTER MCT SOLUTE CARRIER FAMILY 16 MEMBER
Locus_10770_Transcript_7/20_Confidence_0.254_Length_1880	m.346248	572	ENSSHAP00000000777	533	533	91.56	ENSSHAT00000000787	ENSSHAG00000000694	gypsy retrotransposon integrase 1 [Source:HGNC Symbol;Acc:25959]	ENSFM00250000007376	GYPSY RETROTRANSPOSON INTEGRASE 1 GIN 1
Locus_10826_Transcript_5/10_Confidence_0.143_Length_5189	m.347067	1195	ENSSHAP00000000718	1183	1183	90.36	ENSSHAT00000000728	ENSSHAG00000000642	NULL	ENSFM00440000236870	VASCULAR ENDOTHELIAL GROWTH FACTOR RECEPTOR PRECURSOR VEGFR EC_2.7.10.1 FMS TYROSINE KINASE FLT TYROSINE KINASE RECEPTOR
Locus_10864_Transcript_22/27_Confidence_0.152_Length_4628	m.347574	644	ENSSHAP00000000967	456	456	97.15	ENSSHAT00000000979	ENSSHAG00000000865	adenylosuccinate synthase [Source:HGNC Symbol;Acc:292]	ENSFM00250000002012	ADENYLOSUCCINATE SYNTHETASE AMPSASE ADSS EC_6.3.4.4 IMP ASPARTATE LIGASE
Locus_10966_Transcript_36/60_Confidence_0.071_Length_1728	m.349459	530	ENSSHAP00000000665	511	512	81.05	ENSSHAT00000000675	ENSSHAG00000000594	NULL	ENSFM00710001441698	CYTOCHROME P450
Locus_11085_Transcript_20/22_Confidence_0.303_Length_3496	m.350832	874	ENSSHAP00000001081	811	814	87.96	ENSSHAT00000001095	ENSSHAG00000000968	programmed cell death 6 interacting protein [Source:HGNC Symbol;Acc:8766]	ENSFM00500000270726	PROGRAMMED CELL DEATH 6 INTERACTING ALG 2 INTERACTING 1 ALG 2 INTERACTING X
Locus_11096_Transcript_1/25_Confidence_0.083_Length_597	m.350950	169	ENSSHAP00000001164	582	164	50	ENSSHAT00000001179	ENSSHAG00000001039	NULL	ENSFM00670001257778	UNKNOWN
Locus_11096_Transcript_1/25_Confidence_0.083_Length_597	m.350950	169	ENSSHAP00000001164	582	162	46.91	ENSSHAT00000001179	ENSSHAG00000001039	NULL	ENSFM00670001257778	UNKNOWN
Locus_11096_Transcript_1/25_Confidence_0.083_Length_597	m.350950	169	ENSSHAP00000001164	582	165	44.85	ENSSHAT00000001179	ENSSHAG00000001039	NULL	ENSFM00670001257778	UNKNOWN
Locus_11096_Transcript_1/25_Confidence_0.083_Length_597	m.350950	169	ENSSHAP00000001164	582	155	47.74	ENSSHAT00000001179	ENSSHAG00000001039	NULL	ENSFM00670001257778	UNKNOWN
Locus_11096_Transcript_1/25_Confidence_0.083_Length_597	m.350950	169	ENSSHAP00000001164	582	161	44.72	ENSSHAT00000001179	ENSSHAG00000001039	NULL	ENSFM00670001257778	UNKNOWN
Locus_11096_Transcript_1/25_Confidence_0.083_Length_597	m.350950	169	ENSSHAP00000001164	582	166	44.58	ENSSHAT00000001179	ENSSHAG00000001039	NULL	ENSFM00670001257778	UNKNOWN
Locus_11096_Transcript_1/25_Confidence_0.083_Length_597	m.350950	169	ENSSHAP00000001164	582	156	45.51	ENSSHAT00000001179	ENSSHAG00000001039	NULL	ENSFM00670001257778	UNKNOWN
Locus_11096_Transcript_1/25_Confidence_0.083_Length_597	m.350950	169	ENSSHAP00000001164	582	156	46.15	ENSSHAT00000001179	ENSSHAG00000001039	NULL	ENSFM00670001257778	UNKNOWN
Locus_11096_Transcript_1/25_Confidence_0.083_Length_597	m.350950	169	ENSSHAP00000001164	582	162	42.59	ENSSHAT00000001179	ENSSHAG00000001039	NULL	ENSFM00670001257778	UNKNOWN
Locus_11096_Transcript_1/25_Confidence_0.083_Length_597	m.350950	169	ENSSHAP00000001164	582	159	44.65	ENSSHAT00000001179	ENSSHAG00000001039	NULL	ENSFM00670001257778	UNKNOWN
Locus_11096_Transcript_1/25_Confidence_0.083_Length_597	m.350950	169	ENSSHAP00000001164	582	156	43.59	ENSSHAT00000001179	ENSSHAG00000001039	NULL	ENSFM00670001257778	UNKNOWN
Locus_11096_Transcript_1/25_Confidence_0.083_Length_597	m.350950	169	ENSSHAP00000001164	582	152	45.39	ENSSHAT00000001179	ENSSHAG00000001039	NULL	ENSFM00670001257778	UNKNOWN
Locus_11096_Transcript_1/25_Confidence_0.083_Length_597	m.350950	169	ENSSHAP00000001164	582	162	41.98	ENSSHAT00000001179	ENSSHAG00000001039	NULL	ENSFM00670001257778	UNKNOWN
Locus_11096_Transcript_1/25_Confidence_0.083_Length_597	m.350950	169	ENSSHAP00000001164	582	156	44.23	ENSSHAT00000001179	ENSSHAG00000001039	NULL	ENSFM00670001257778	UNKNOWN
Locus_11140_Transcript_75/105_Confidence_0.086_Length_2899	m.352286	329	ENSSHAP00000000861	289	300	66.67	ENSSHAT00000000871	ENSSHAG00000000771	NULL	ENSFM00250000001004	SIALIC ACID BINDING IG LECTIN SIGLEC
Locus_11194_Transcript_1/7_Confidence_0.067_Length_928	m.353143	114	ENSSHAP00000001126	119	82	86.59	ENSSHAT00000001141	ENSSHAG00000001007	NULL	ENSFM00640001115042	UNKNOWN
Locus_1123_Transcript_26/29_Confidence_0.290_Length_1190	m.73312	154	ENSSHAP00000000670	149	149	87.92	ENSSHAT00000000680	ENSSHAG00000000599	NULL	ENSFM00670001244973	UNKNOWN
Locus_113719_Transcript_5/5_Confidence_0.143_Length_319	m.534839	106	ENSSHAP00000000714	83	66	71.21	ENSSHAT00000000724	ENSSHAG00000000640	NULL	ENSFM00640001116803	UNKNOWN
Locus_11535_Transcript_4/8_Confidence_0.111_Length_1883	m.358921	250	ENSSHAP00000001001	249	249	99.6	ENSSHAT00000001014	ENSSHAG00000000896	pleckstrin homology domain containing, family F (with FYVE domain) member 2 [Source:HGNC Symbol;Acc:20757]	ENSFM00260000050688	PLECKSTRIN HOMOLOGY DOMAIN CONTAINING FAMILY F MEMBER PH DOMAIN CONTAINING FAMILY F MEMBER
Locus_11604_Transcript_24/31_Confidence_0.439_Length_4778	m.359567	662	ENSSHAP00000001163	601	591	94.08	ENSSHAT00000001178	ENSSHAG00000001038	A kinase (PRKA) anchor protein 10 [Source:HGNC Symbol;Acc:368]	ENSFM00250000004720	A KINASE ANCHOR 10 MITOCHONDRIAL PRECURSOR AKAP 10 DUAL SPECIFICITY A KINASE ANCHORING 2 D AKAP 2 KINASE A ANCHORING 10 PRKA10
Locus_11752_Transcript_6/7_Confidence_0.385_Length_2315	m.361641	609	ENSSHAP00000001030	435	420	81.67	ENSSHAT00000001044	ENSSHAG00000000922	NULL	ENSFM00250000004315	GLUTATHIONE S TRANSFERASE C TERMINAL DOMAIN CONTAINING
Locus_11776_Transcript_15/18_Confidence_0.355_Length_1234	m.361890	237	ENSSHAP00000001067	185	140	94.29	ENSSHAT00000001081	ENSSHAG00000000955	NULL	ENSFM00500000272591	METHYLTRANSFERASE 10 EC_2.1.1.-
Locus_11885_Transcript_17/26_Confidence_0.355_Length_7689	m.363572	1132	ENSSHAP00000001044	809	796	95.6	ENSSHAT00000001058	ENSSHAG00000000934	syntaxin binding protein 5 (tomosyn) [Source:HGNC Symbol;Acc:19665]	ENSFM00500000269888	SYNTAXIN BINDING 5 LETHAL 2 GIANT LARVAE HOMOLOG TOMOSYN
Locus_11885_Transcript_18/26_Confidence_0.290_Length_7581	m.363574	1096	ENSSHAP00000001045	789	760	97.63	ENSSHAT00000001059	ENSSHAG00000000934	syntaxin binding protein 5 (tomosyn) [Source:HGNC Symbol;Acc:19665]	ENSFM00500000269888	SYNTAXIN BINDING 5 LETHAL 2 GIANT LARVAE HOMOLOG TOMOSYN
Locus_1190_Transcript_14/74_Confidence_0.082_Length_6937	m.77427	1981	ENSSHAP00000000960	1662	1652	91.4	ENSSHAT00000000972	ENSSHAG00000000859	zinc finger protein 106 [Source:HGNC Symbol;Acc:12886]	ENSFM00250000002447	ZINC FINGER 106 ZFP 106 ZINC FINGER 474
Locus_1202_Transcript_7/39_Confidence_0.052_Length_787	m.78114	224	ENSSHAP00000000683	116	95	83.16	ENSSHAT00000000693	ENSSHAG00000000610	NULL	ENSFM00640001114984	UNKNOWN
Locus_1213_Transcript_21/39_Confidence_0.121_Length_2609	m.78969	366	ENSSHAP00000000818	361	358	95.53	ENSSHAT00000000828	ENSSHAG00000000730	leucine rich repeat protein 1 [Source:HGNC Symbol;Acc:19742]	ENSFM00250000006623	LEUCINE RICH REPEAT 1 4 1BB MEDIATED SIGNALING MOLECULE 4 1BBLRR LRR REPEAT 1 LRR 1 PEPTIDYLPROLYL ISOMERASE 5
Locus_1224_Transcript_3/12_Confidence_0.583_Length_9064	m.79339	911	ENSSHAP00000000750	650	650	93.54	ENSSHAT00000000760	ENSSHAG00000000669	NULL	ENSFM00570000857333	AMBIGUOUS
Locus_1224_Transcript_3/12_Confidence_0.583_Length_9064	m.79339	911	ENSSHAP00000000750	650	58	46.55	ENSSHAT00000000760	ENSSHAG00000000669	NULL	ENSFM00570000857333	AMBIGUOUS
Locus_1224_Transcript_3/12_Confidence_0.583_Length_9064	m.79339	911	ENSSHAP00000000750	650	59	40.68	ENSSHAT00000000760	ENSSHAG00000000669	NULL	ENSFM00570000857333	AMBIGUOUS
Locus_12267_Transcript_16/43_Confidence_0.133_Length_2459	m.368592	212	ENSSHAP00000001088	211	206	93.69	ENSSHAT00000001102	ENSSHAG00000000974	aspartate beta-hydroxylase [Source:HGNC Symbol;Acc:757]	ENSFM00500000270363	ASPARTYL/ASPARAGINYL BETA HYDROXYLASE EC_1.14.11.16 ASPARTATE BETA HYDROXYLASE ASP BETA HYDROXYLASE PEPTIDE ASPARTATE BETA DIOXYGENASE
Locus_12267_Transcript_25/43_Confidence_0.102_Length_4303	m.368602	745	ENSSHAP00000001087	710	715	91.61	ENSSHAT00000001101	ENSSHAG00000000974	aspartate beta-hydroxylase [Source:HGNC Symbol;Acc:757]	ENSFM00500000270363	ASPARTYL/ASPARAGINYL BETA HYDROXYLASE EC_1.14.11.16 ASPARTATE BETA HYDROXYLASE ASP BETA HYDROXYLASE PEPTIDE ASPARTATE BETA DIOXYGENASE
Locus_123918_Transcript_9/36_Confidence_0.049_Length_3211	m.538482	530	ENSSHAP00000000742	537	507	84.42	ENSSHAT00000000752	ENSSHAG00000000662	UDP glucuronosyltransferase 1 family, polypeptide A1 [Source:HGNC Symbol;Acc:12530]	ENSFM00710001441614	UDP GLUCURONOSYLTRANSFERASE PRECURSOR UDPGT EC_2.4.1.17
Locus_12424_Transcript_10/11_Confidence_0.250_Length_9455	m.370980	423	ENSSHAP00000001141	426	424	93.63	ENSSHAT00000001156	ENSSHAG00000001019	DCP2 decapping enzyme homolog (S. cerevisiae) [Source:HGNC Symbol;Acc:24452]	ENSFM00500000270964	M7GPPPN HYDROLASE EC_3.6.1.62 DECAPPING ENZYME 2
Locus_124351_Transcript_16/22_Confidence_0.412_Length_1679	m.539301	492	ENSSHAP00000000835	507	486	80.66	ENSSHAT00000000845	ENSSHAG00000000746	NULL	ENSFM00250000000331	AMINO ACID TRANSPORTER SOLUTE CARRIER FAMILY 7 MEMBER
Locus_126193_Transcript_1/1_Confidence_0.000_Length_719	m.539993	239	ENSSHAP00000000763	193	187	77.01	ENSSHAT00000000773	ENSSHAG00000000681	transmembrane protein 211 [Source:HGNC Symbol;Acc:33725]	ENSFM00560000772043	TRANSMEMBRANE 211
Locus_12659_Transcript_29/33_Confidence_0.265_Length_5194	m.374337	1573	ENSSHAP00000000841	441	477	79.04	ENSSHAT00000000851	ENSSHAG00000000751	DEP domain containing 5 [Source:HGNC Symbol;Acc:18423]	ENSFM00250000003020	DEP DOMAIN CONTAINING 5
Locus_12915_Transcript_2/14_Confidence_0.750_Length_4560	m.378784	392	ENSSHAP00000000730	368	357	99.72	ENSSHAT00000000740	ENSSHAG00000000653	mitogen-activated protein kinase kinase 4 [Source:HGNC Symbol;Acc:6844]	ENSFM00440000236863	DUAL SPECIFICITY MITOGEN ACTIVATED KINASE KINASE MAP KINASE KINASE MAPKK EC_2.7.12.2 MAPK/ERK KINASE MEK KINASE KINASE KINASE
Locus_12975_Transcript_1/13_Confidence_0.235_Length_1044	m.379712	195	ENSSHAP00000000613	95	94	91.49	ENSSHAT00000000623	ENSSHAG00000000546	NULL	ENSFM00720001493889	PATATIN PHOSPHOLIPASE DOMAIN CONTAINING 4
Locus_13058_Transcript_8/19_Confidence_0.400_Length_2855	m.380988	431	ENSSHAP00000001155	273	274	85.04	ENSSHAT00000001170	ENSSHAG00000001030	GRAM domain containing 3 [Source:HGNC Symbol;Acc:24911]	ENSFM00500000272027	GRAM DOMAIN CONTAINING 3
Locus_13092_Transcript_3/20_Confidence_0.375_Length_2909	m.381345	755	ENSSHAP00000000991	624	623	93.26	ENSSHAT00000001004	ENSSHAG00000000887	NULL	ENSFM00250000004107	RIBOSOME BIOGENESIS ERB1 EUKARYOTIC RIBOSOME BIOGENESIS 1
Locus_1311_Transcript_1/6_Confidence_0.100_Length_1513	m.82020	193	ENSSHAP00000001070	192	192	84.38	ENSSHAT00000001084	ENSSHAG00000000958	NFKB inhibitor interacting Ras-like 1 [Source:HGNC Symbol;Acc:17899]	ENSFM00250000003149	NF KAPPA B INHIBITOR INTERACTING RAS 2 I KAPPA B INTERACTING RAS 2 KAPPA B RAS 2 KAPPAB RAS2
Locus_131400_Transcript_13/21_Confidence_0.292_Length_1595	m.541247	299	ENSSHAP00000001041	298	298	96.98	ENSSHAT00000001055	ENSSHAG00000000932	solute carrier family 25 (mitochondrial carrier; adenine nucleotide translocator), member 4 [Source:HGNC Symbol;Acc:10990]	ENSFM00250000000816	ADP/ATP TRANSLOCASE ADP ATP CARRIER ADENINE NUCLEOTIDE TRANSLOCATOR ANT SOLUTE CARRIER FAMILY 25 MEMBER
Locus_13262_Transcript_1/8_Confidence_0.400_Length_1398	m.383138	340	ENSSHAP00000000891	317	321	92.52	ENSSHAT00000000902	ENSSHAG00000000796	aminoacyl tRNA synthetase complex-interacting multifunctional protein 1 [Source:HGNC Symbol;Acc:10648]	ENSFM00500000270832	AMINOACYL TRNA SYNTHASE COMPLEX INTERACTING MULTIFUNCTIONAL 1 MULTISYNTHASE COMPLEX AUXILIARY COMPONENT P43 [CONTAINS ENDOTHELIAL MONOCYTE ACTIVATING POLYPEPTIDE 2 EMAP 2 ENDOTHELIAL MONOCYTE ACTIVATING POLYPEPTIDE II EMAP II SMALL INDUCIBLE CYTOKINE SUBF
Locus_13395_Transcript_41/42_Confidence_0.020_Length_2376	m.385044	632	ENSSHAP00000000913	391	399	73.43	ENSSHAT00000000924	ENSSHAG00000000818	NULL	ENSFM00500000427906	UNKNOWN
Locus_13732_Transcript_11/35_Confidence_0.784_Length_4368	m.388922	741	ENSSHAP00000000823	677	680	85.44	ENSSHAT00000000833	ENSSHAG00000000735	NULL	ENSFM00250000000002	ZINC FINGER
Locus_13732_Transcript_11/35_Confidence_0.784_Length_4368	m.388922	741	ENSSHAP00000000823	677	473	49.05	ENSSHAT00000000833	ENSSHAG00000000735	NULL	ENSFM00250000000002	ZINC FINGER
Locus_13810_Transcript_9/16_Confidence_0.647_Length_5046	m.390093	657	ENSSHAP00000000874	387	387	90.7	ENSSHAT00000000885	ENSSHAG00000000781	excision repair cross-complementing rodent repair deficiency, complementation group 6-like 2 [Source:HGNC Symbol;Acc:26922]	ENSFM00500000270766	DNA EXCISION REPAIR ERCC 6 2
Locus_13830_Transcript_10/16_Confidence_0.636_Length_11392	m.390295	2185	ENSSHAP00000000646	861	880	63.07	ENSSHAT00000000656	ENSSHAG00000000576	NULL	ENSFM00250000000621	SERINE/THREONINE KINASE EC_2.7.11.1 KINASE LYSINE DEFICIENT KINASE WITH NO LYSINE
Locus_139811_Transcript_1/6_Confidence_0.080_Length_1276	m.543613	159	ENSSHAP00000001090	158	158	97.47	ENSSHAT00000001104	ENSSHAG00000000976	complexin 3 [Source:HGNC Symbol;Acc:27652]	ENSFM00670001235924	COMPLEXIN 3 PRECURSOR COMPLEXIN III CPX III
Locus_1408_Transcript_62/231_Confidence_0.018_Length_4888	m.86103	956	ENSSHAP00000000866	750	750	98.67	ENSSHAT00000000876	ENSSHAG00000000774	mitogen-activated protein kinase kinase kinase kinase 5 [Source:HGNC Symbol;Acc:6867]	ENSFM00310000089004	MITOGEN ACTIVATED KINASE KINASE KINASE KINASE EC_2.7.11.1 KINASE MAPK/ERK KINASE KINASE KINASE MEK KINASE KINASE MEKKK
Locus_14103_Transcript_6/22_Confidence_0.565_Length_2186	m.393339	492	ENSSHAP00000000753	465	466	94.64	ENSSHAT00000000763	ENSSHAG00000000672	citrate synthase [Source:HGNC Symbol;Acc:2422]	ENSFM00250000002339	CITRATE SYNTHASE MITOCHONDRIAL PRECURSOR EC_2.3.3.1
Locus_14139_Transcript_10/25_Confidence_0.333_Length_4127	m.393981	812	ENSSHAP00000000772	753	762	91.73	ENSSHAT00000000782	ENSSHAG00000000689	ubiquitin-like with PHD and ring finger domains 2, E3 ubiquitin protein ligase [Source:HGNC Symbol;Acc:12557]	ENSFM00250000002654	E3 UBIQUITIN LIGASE UHRF1 EC_6.3.2.- UBIQUITIN PHD AND RING FINGER DOMAIN CONTAINING 1 UBIQUITIN CONTAINING PHD AND RING FINGER DOMAINS 1
Locus_14184_Transcript_22/71_Confidence_0.444_Length_6349	m.394392	1043	ENSSHAP00000000942	1007	1007	91.96	ENSSHAT00000000953	ENSSHAG00000000841	mannosidase, alpha, class 2C, member 1 [Source:HGNC Symbol;Acc:6827]	ENSFM00250000003741	ALPHA MANNOSIDASE 2C1 EC_3.2.1.24 ALPHA D MANNOSIDE MANNOHYDROLASE MANNOSIDASE ALPHA CLASS 2C MEMBER 1
Locus_14392_Transcript_28/46_Confidence_0.319_Length_3863	m.396473	1089	ENSSHAP00000000824	685	753	69.59	ENSSHAT00000000834	ENSSHAG00000000736	tetratricopeptide repeat domain 18 [Source:HGNC Symbol;Acc:30726]	ENSFM00250000003080	TETRATRICOPEPTIDE REPEAT 18 TPR REPEAT 18
Locus_143_Transcript_11/20_Confidence_0.423_Length_4490	m.24118	843	ENSSHAP00000001103	616	614	97.72	ENSSHAT00000001118	ENSSHAG00000000988	FCH and double SH3 domains 2 [Source:HGNC Symbol;Acc:29114]	ENSFM00250000002082	FCH AND DOUBLE SH3 DOMAINS 2 SH3 MULTIPLE DOMAINS 3
Locus_14410_Transcript_4/7_Confidence_0.182_Length_3306	m.396676	658	ENSSHAP00000000985	342	340	98.53	ENSSHAT00000000998	ENSSHAG00000000882	protein inhibitor of activated STAT, 1 [Source:HGNC Symbol;Acc:2752]	ENSFM00250000000995	E3 SUMO LIGASE EC_6.3.2.- INHIBITOR OF ACTIVATED STAT
Locus_14715_Transcript_14/17_Confidence_0.529_Length_10377	m.400246	2294	ENSSHAP00000000662	1739	1736	93.15	ENSSHAT00000000672	ENSSHAG00000000591	dopey family member 2 [Source:HGNC Symbol;Acc:1291]	ENSFM00250000001352	DOPEY
Locus_1479_Transcript_3/8_Confidence_0.240_Length_3160	m.89261	473	ENSSHAP00000001023	177	167	98.8	ENSSHAT00000001037	ENSSHAG00000000917	sorting nexin 4 [Source:HGNC Symbol;Acc:11175]	ENSFM00250000006922	SORTING NEXIN 4
Locus_1506_Transcript_16/24_Confidence_0.346_Length_2245	m.90254	487	ENSSHAP00000000783	304	280	92.86	ENSSHAT00000000793	ENSSHAG00000000700	ArfGAP with FG repeats 2 [Source:HGNC Symbol;Acc:5177]	ENSFM00650001140030	ARF GAP DOMAIN AND FG REPEAT CONTAINING 1 HIV 1 REV BINDING NUCLEOPORIN RIP
Locus_15115_Transcript_7/30_Confidence_0.344_Length_1071	m.404292	173	ENSSHAP00000001104	172	172	98.26	ENSSHAT00000001119	ENSSHAG00000000989	NULL	ENSFM00250000005125	CHROMATIN COMPLEXES SUBUNIT BAP18 BPTF ASSOCIATED OF 18 KDA
Locus_15150_Transcript_11/17_Confidence_0.577_Length_6989	m.404444	2137	ENSSHAP00000000848	2067	2067	99.95	ENSSHAT00000000858	ENSSHAG00000000758	small nuclear ribonucleoprotein 200kDa (U5) [Source:HGNC Symbol;Acc:30859]	ENSFM00250000000837	ACTIVATING SIGNAL COINTEGRATOR 1 COMPLEX SUBUNIT 3 EC_3.6.4.12
Locus_15259_Transcript_21/26_Confidence_0.238_Length_3287	m.405498	442	ENSSHAP00000000914	363	365	95.34	ENSSHAT00000000925	ENSSHAG00000000819	NULL	ENSFM00500000272447	INTERACTOR CYTOHESIN EXCHANGE FACTORS 1
Locus_15316_Transcript_8/10_Confidence_0.364_Length_10382	m.406281	1262	ENSSHAP00000000905	1141	1141	96.58	ENSSHAT00000000916	ENSSHAG00000000810	ubiquitin specific peptidase 31 [Source:HGNC Symbol;Acc:20060]	ENSFM00260000050633	UBIQUITIN CARBOXYL TERMINAL HYDROLASE 43 EC_3.4.19.12 DEUBIQUITINATING ENZYME 43 UBIQUITIN THIOESTERASE 43 UBIQUITIN SPECIFIC PROCESSING PROTEASE 43
Locus_15339_Transcript_9/10_Confidence_0.035_Length_934	m.406461	292	ENSSHAP00000000802	489	302	61.26	ENSSHAT00000000812	ENSSHAG00000000717	NULL	ENSFM00670001235250	TRIPARTITE MOTIF CONTAINING
Locus_1547_Transcript_10/11_Confidence_0.062_Length_2112	m.92179	569	ENSSHAP00000000867	481	487	93.43	ENSSHAT00000000878	ENSSHAG00000000776	dystrophia myotonica, WD repeat containing [Source:HGNC Symbol;Acc:2936]	ENSFM00250000001646	DYSTROPHIA MYOTONICA WD REPEAT CONTAINING DYSTROPHIA MYOTONICA CONTAINING WD REPEAT MOTIF PROTEIN DMR N9
Locus_15545_Transcript_7/26_Confidence_0.400_Length_3015	m.408825	145	ENSSHAP00000001125	79	79	91.14	ENSSHAT00000001140	ENSSHAG00000001006	COX assembly mitochondrial protein 2 homolog (S. cerevisiae) [Source:HGNC Symbol;Acc:24447]	ENSFM00640001110091	UNKNOWN
Locus_15734_Transcript_4/10_Confidence_0.195_Length_3586	m.410636	647	ENSSHAP00000000959	644	642	87.69	ENSSHAT00000000971	ENSSHAG00000000858	NDC80 kinetochore complex component [Source:HGNC Symbol;Acc:16909]	ENSFM00250000007693	KINETOCHORE NDC80 HOMOLOG KINETOCHORE HEC1 KINETOCHORE ASSOCIATED 2
Locus_1588_Transcript_12/38_Confidence_0.167_Length_2649	m.94211	634	ENSSHAP00000000811	515	489	92.02	ENSSHAT00000000821	ENSSHAG00000000724	dystrophia myotonica-protein kinase [Source:HGNC Symbol;Acc:2933]	ENSFM00710001441784	RHO ASSOCIATED KINASE EC_2.7.11.1 RHO ASSOCIATED COILED COIL CONTAINING KINASE RHO ASSOCIATED COILED COIL CONTAINING KINASE ROCK ROCK
Locus_15942_Transcript_16/22_Confidence_0.233_Length_2374	m.412449	286	ENSSHAP00000000910	288	285	85.61	ENSSHAT00000000921	ENSSHAG00000000815	aspartate dehydrogenase domain containing [Source:HGNC Symbol;Acc:33856]	ENSFM00250000009558	L ASPARTATE DEHYDROGENASE EC_1.4.1.21 ASPARTATE DEHYDROGENASE DOMAIN CONTAINING
Locus_16026_Transcript_1/11_Confidence_0.333_Length_1629	m.413327	398	ENSSHAP00000001006	354	354	98.87	ENSSHAT00000001019	ENSSHAG00000000901	NULL	ENSFM00250000001310	TRANSCRIPTION FACTOR CP2
Locus_16048_Transcript_3/8_Confidence_0.444_Length_3404	m.413502	1014	ENSSHAP00000000719	1013	997	94.18	ENSSHAT00000000729	ENSSHAG00000000643	serine/threonine kinase 31 [Source:HGNC Symbol;Acc:11407]	ENSFM00250000006411	SERINE/THREONINE KINASE 31 EC_2.7.11.1
Locus_16140_Transcript_5/7_Confidence_0.400_Length_1950	m.414105	355	ENSSHAP00000000897	300	300	92	ENSSHAT00000000908	ENSSHAG00000000802	NULL	ENSFM00500000271083	REGUCALCIN RC GLUCONOLACTONASE GNL EC_3.1.1.17 SENESCENCE MARKER 30 SMP 30
Locus_16153_Transcript_55/82_Confidence_0.319_Length_3592	m.414309	792	ENSSHAP00000000701	795	800	76.25	ENSSHAT00000000711	ENSSHAG00000000627	von Willebrand factor A domain containing 5A [Source:HGNC Symbol;Acc:6658]	ENSFM00260000050708	VON WILLEBRAND FACTOR A DOMAIN CONTAINING 5A LOSS OF HETEROZYGOSITY 11 CHROMOSOMAL REGION 2 GENE A
Locus_16420_Transcript_1/1_Confidence_0.000_Length_2225	m.416604	197	ENSSHAP00000000749	125	122	99.18	ENSSHAT00000000759	ENSSHAG00000000668	SPRY domain containing 7 [Source:HGNC Symbol;Acc:14297]	ENSFM00250000004208	SPRY DOMAIN CONTAINING 7 CHRONIC LYMPHOCYTIC LEUKEMIA DELETION REGION GENE 6 HOMOLOG CLL DELETION REGION GENE 6 HOMOLOG
Locus_16669_Transcript_15/17_Confidence_0.125_Length_3188	m.418360	399	ENSSHAP00000000621	255	280	88.57	ENSSHAT00000000631	ENSSHAG00000000553	NULL	ENSFM00630001051886	KRAB ZINC FINGER 79 FRAGMENT
Locus_16669_Transcript_15/17_Confidence_0.125_Length_3188	m.418360	399	ENSSHAP00000000621	255	92	45.65	ENSSHAT00000000631	ENSSHAG00000000553	NULL	ENSFM00630001051886	KRAB ZINC FINGER 79 FRAGMENT
Locus_16669_Transcript_17/17_Confidence_0.042_Length_2957	m.418361	639	ENSSHAP00000000619	316	316	97.78	ENSSHAT00000000629	ENSSHAG00000000551	NULL	ENSFM00500000270137	ZINC FINGER 143 SELENOCYSTEINE TRNA GENE TRANSCRIPTION ACTIVATING FACTOR
Locus_16669_Transcript_17/17_Confidence_0.042_Length_2957	m.418361	639	ENSSHAP00000000619	316	118	44.92	ENSSHAT00000000629	ENSSHAG00000000551	NULL	ENSFM00500000270137	ZINC FINGER 143 SELENOCYSTEINE TRNA GENE TRANSCRIPTION ACTIVATING FACTOR
Locus_16669_Transcript_17/17_Confidence_0.042_Length_2957	m.418361	639	ENSSHAP00000000619	316	98	37.76	ENSSHAT00000000629	ENSSHAG00000000551	NULL	ENSFM00500000270137	ZINC FINGER 143 SELENOCYSTEINE TRNA GENE TRANSCRIPTION ACTIVATING FACTOR
Locus_16837_Transcript_5/7_Confidence_0.222_Length_3570	m.419388	548	ENSSHAP00000001118	560	415	73.98	ENSSHAT00000001133	ENSSHAG00000001000	interferon (alpha, beta and omega) receptor 1 [Source:HGNC Symbol;Acc:5432]	ENSFM00250000005930	INTERFERON ALPHA/BETA RECEPTOR 1 PRECURSOR IFN R 1 IFN ALPHA/BETA RECEPTOR 1 TYPE I INTERFERON RECEPTOR 1
Locus_16837_Transcript_5/7_Confidence_0.222_Length_3570	m.419388	548	ENSSHAP00000001118	560	196	26.02	ENSSHAT00000001133	ENSSHAG00000001000	interferon (alpha, beta and omega) receptor 1 [Source:HGNC Symbol;Acc:5432]	ENSFM00250000005930	INTERFERON ALPHA/BETA RECEPTOR 1 PRECURSOR IFN R 1 IFN ALPHA/BETA RECEPTOR 1 TYPE I INTERFERON RECEPTOR 1
Locus_17261_Transcript_9/13_Confidence_0.526_Length_5127	m.422991	1187	ENSSHAP00000001011	1088	1099	92.36	ENSSHAT00000001024	ENSSHAG00000000906	syntaxin binding protein 5-like [Source:HGNC Symbol;Acc:30757]	ENSFM00500000269888	SYNTAXIN BINDING 5 LETHAL 2 GIANT LARVAE HOMOLOG TOMOSYN
Locus_17372_Transcript_62/78_Confidence_0.100_Length_5349	m.423781	1257	ENSSHAP00000000765	1257	1257	99.28	ENSSHAT00000000775	ENSSHAG00000000683	Ras protein-specific guanine nucleotide-releasing factor 1 [Source:HGNC Symbol;Acc:9875]	ENSFM00250000001613	RAS SPECIFIC GUANINE NUCLEOTIDE RELEASING FACTOR 2 RAS GRF2 RAS GUANINE NUCLEOTIDE EXCHANGE FACTOR 2
Locus_17504_Transcript_11/12_Confidence_0.538_Length_4479	m.424814	553	ENSSHAP00000000648	427	426	99.53	ENSSHAT00000000658	ENSSHAG00000000577	de-etiolated homolog 1 (Arabidopsis) [Source:HGNC Symbol;Acc:25477]	ENSFM00250000005570	DET1 HOMOLOG DE ETIOLATED 1 HOMOLOG
Locus_17734_Transcript_7/9_Confidence_0.889_Length_1019	m.426875	296	ENSSHAP00000001072	138	138	96.38	ENSSHAT00000001086	ENSSHAG00000000960	DR1-associated protein 1 (negative cofactor 2 alpha) [Source:HGNC Symbol;Acc:3019]	ENSFM00500000273717	DR1 ASSOCIATED COREPRESSOR DR1 ASSOCIATED 1 NEGATIVE CO FACTOR 2 ALPHA NC2 ALPHA
Locus_17962_Transcript_1/2_Confidence_0.333_Length_2758	m.428179	919	ENSSHAP00000000736	967	593	86.68	ENSSHAT00000000746	ENSSHAG00000000658	NULL	ENSFM00670001235435	COLLAGEN ALPHA VI CHAIN PRECURSOR
Locus_17962_Transcript_1/2_Confidence_0.333_Length_2758	m.428179	919	ENSSHAP00000000736	967	627	30.14	ENSSHAT00000000746	ENSSHAG00000000658	NULL	ENSFM00670001235435	COLLAGEN ALPHA VI CHAIN PRECURSOR
Locus_17962_Transcript_1/2_Confidence_0.333_Length_2758	m.428179	919	ENSSHAP00000000736	967	587	29.13	ENSSHAT00000000746	ENSSHAG00000000658	NULL	ENSFM00670001235435	COLLAGEN ALPHA VI CHAIN PRECURSOR
Locus_17962_Transcript_1/2_Confidence_0.333_Length_2758	m.428179	919	ENSSHAP00000000736	967	444	30.86	ENSSHAT00000000746	ENSSHAG00000000658	NULL	ENSFM00670001235435	COLLAGEN ALPHA VI CHAIN PRECURSOR
Locus_18439_Transcript_4/7_Confidence_0.500_Length_3076	m.431459	406	ENSSHAP00000001147	377	377	97.88	ENSSHAT00000001162	ENSSHAG00000001024	potassium channel tetramerisation domain containing 9 [Source:HGNC Symbol;Acc:22401]	ENSFM00250000002619	BTB/POZ DOMAIN CONTAINING KCTD9
Locus_18544_Transcript_31/44_Confidence_0.148_Length_4478	m.432282	863	ENSSHAP00000001060	308	306	99.02	ENSSHAT00000001074	ENSSHAG00000000948	XPA binding protein 2 [Source:HGNC Symbol;Acc:14089]	ENSFM00250000005715	PRE SPLICING FACTOR SYF1
Locus_1869_Transcript_11/37_Confidence_0.169_Length_5991	m.106075	1052	ENSSHAP00000000791	651	648	96.91	ENSSHAT00000000801	ENSSHAG00000000708	NULL	ENSFM00710001441750	E3 LIGASE EC_6.3.2.- HECT DOMAIN AND RCC1 DOMAIN CONTAINING
Locus_19610_Transcript_2/28_Confidence_0.296_Length_2329	m.439008	218	ENSSHAP00000000981	213	213	97.65	ENSSHAT00000000994	ENSSHAG00000000879	zinc finger, AN1-type domain 5 [Source:HGNC Symbol;Acc:13008]	ENSFM00250000001655	AN1 TYPE ZINC FINGER 6 ZINC FINGER A20 DOMAIN CONTAINING 3
Locus_19667_Transcript_23/29_Confidence_0.055_Length_1430	m.439372	354	ENSSHAP00000001116	337	337	94.36	ENSSHAT00000001131	ENSSHAG00000000998	transmembrane 7 superfamily member 2 [Source:HGNC Symbol;Acc:11863]	ENSFM00500000269945	DELTA 14 STEROL REDUCTASE EC_1.3.1.70 C 14 STEROL REDUCTASE STEROL C14 REDUCTASE
Locus_1967_Transcript_3/9_Confidence_0.571_Length_4878	m.109425	1027	ENSSHAP00000001025	1025	1026	88.4	ENSSHAT00000001039	ENSSHAG00000000919	leucyl/cystinyl aminopeptidase [Source:HGNC Symbol;Acc:6656]	ENSFM00250000000130	AMINOPEPTIDASE
Locus_19747_Transcript_12/24_Confidence_0.271_Length_4032	m.439790	298	ENSSHAP00000000624	298	298	94.97	ENSSHAT00000000634	ENSSHAG00000000555	transmembrane protein 169 [Source:HGNC Symbol;Acc:25130]	ENSFM00250000008473	TRANSMEMBRANE 169
Locus_1974_Transcript_29/66_Confidence_0.108_Length_4111	m.109999	771	ENSSHAP00000000645	469	469	89.98	ENSSHAT00000000655	ENSSHAG00000000575	NULL	ENSFM00250000007526	SPINDLE AND CENTRIOLE ASSOCIATED 1 COILED COIL DOMAIN CONTAINING 52
Locus_1974_Transcript_66/66_Confidence_0.040_Length_2061	m.110054	325	ENSSHAP00000000725	250	252	85.32	ENSSHAT00000000735	ENSSHAG00000000648	NULL	ENSFM00250000007526	SPINDLE AND CENTRIOLE ASSOCIATED 1 COILED COIL DOMAIN CONTAINING 52
Locus_2002_Transcript_129/172_Confidence_0.053_Length_9209	m.111232	1087	ENSSHAP00000000872	1043	1053	94.3	ENSSHAT00000000883	ENSSHAG00000000780	MKL/myocardin-like 2 [Source:HGNC Symbol;Acc:29819]	ENSFM00630001050598	MKL/MYOCARDIN 2 MYOCARDIN RELATED TRANSCRIPTION FACTOR B MRTF B
Locus_20080_Transcript_8/10_Confidence_0.176_Length_4852	m.442147	223	ENSSHAP00000000618	137	136	91.91	ENSSHAT00000000628	ENSSHAG00000000550	RAE1 RNA export 1 homolog (S. pombe) [Source:HGNC Symbol;Acc:9828]	ENSFM00500000270163	EXPORT FACTOR RAE1 HOMOLOG ASSOCIATED MRNP 41
Locus_20166_Transcript_1/5_Confidence_0.222_Length_2143	m.442532	585	ENSSHAP00000000607	105	91	96.7	ENSSHAT00000000616	ENSSHAG00000000539	NudC domain containing 1 [Source:HGNC Symbol;Acc:24306]	ENSFM00250000003618	NUDC DOMAIN CONTAINING 1
Locus_20171_Transcript_19/29_Confidence_0.045_Length_2999	m.442581	956	ENSSHAP00000001091	859	566	72.08	ENSSHAT00000001105	ENSSHAG00000000977	retinitis pigmentosa GTPase regulator [Source:HGNC Symbol;Acc:10295]	ENSFM00570000853524	TESTIS CLONE: QTSA SIMILAR TO HUMAN RETINITIS PIGMENTOSA GTPASE REGULATOR RPGR
Locus_20228_Transcript_11/13_Confidence_0.448_Length_3713	m.442897	321	ENSSHAP00000000944	235	235	77.45	ENSSHAT00000000955	ENSSHAG00000000843	GTPase, IMAP family member 5 [Source:HGNC Symbol;Acc:18005]	ENSFM00670001235439	GTPASE IMAP FAMILY MEMBER IMMUNITY ASSOCIATED NUCLEOTIDE IAN
Locus_2036_Transcript_14/23_Confidence_0.429_Length_4334	m.112298	657	ENSSHAP00000001097	584	575	97.91	ENSSHAT00000001112	ENSSHAG00000000984	ralA binding protein 1 [Source:HGNC Symbol;Acc:9841]	ENSFM00250000003792	RALA BINDING 1 RALBP1 DINITROPHENYL S GLUTATHIONE ATPASE DNP SG ATPASE RAL INTERACTING 1
Locus_20370_Transcript_8/13_Confidence_0.333_Length_3447	m.443767	360	ENSSHAP00000000640	264	269	76.58	ENSSHAT00000000650	ENSSHAG00000000570	NULL	ENSFM00670001235439	GTPASE IMAP FAMILY MEMBER IMMUNITY ASSOCIATED NUCLEOTIDE IAN
Locus_20390_Transcript_1/7_Confidence_0.222_Length_2100	m.444004	291	ENSSHAP00000000759	290	288	75.69	ENSSHAT00000000769	ENSSHAG00000000678	NULL	ENSFM00710001441738	SULFOTRANSFERASE SULFOTRANSFERASE
Locus_2059_Transcript_20/131_Confidence_0.085_Length_2900	m.112825	672	ENSSHAP00000001039	147	127	89.76	ENSSHAT00000001053	ENSSHAG00000000930	armadillo repeat containing 2 [Source:HGNC Symbol;Acc:23045]	ENSFM00690001359473	UNKNOWN
Locus_20658_Transcript_12/58_Confidence_0.124_Length_3570	m.445646	523	ENSSHAP00000000948	545	547	74.41	ENSSHAT00000000960	ENSSHAG00000000848	glycerate kinase [Source:HGNC Symbol;Acc:24247]	ENSFM00250000002112	GLYCERATE KINASE EC_2.7.1.31
Locus_2076_Transcript_36/48_Confidence_0.115_Length_5127	m.114256	1050	ENSSHAP00000001089	572	555	98.02	ENSSHAT00000001103	ENSSHAG00000000975	NULL	ENSFM00500000270191	LETHAL 2 GIANT LARVAE
Locus_21142_Transcript_1/2_Confidence_0.947_Length_5220	m.448362	740	ENSSHAP00000000771	165	165	92.73	ENSSHAT00000000781	ENSSHAG00000000688	RAS and EF-hand domain containing [Source:HGNC Symbol;Acc:26464]	ENSFM00500000271432	RAS AND EF HAND DOMAIN CONTAINING
Locus_21184_Transcript_36/47_Confidence_0.080_Length_8065	m.448638	2397	ENSSHAP00000000667	1970	2004	80.09	ENSSHAT00000000677	ENSSHAG00000000596	coagulation factor VIII, procoagulant component [Source:HGNC Symbol;Acc:3546]	ENSFM00690001359332	UNKNOWN
Locus_21184_Transcript_36/47_Confidence_0.080_Length_8065	m.448638	2397	ENSSHAP00000000667	1970	340	33.82	ENSSHAT00000000677	ENSSHAG00000000596	coagulation factor VIII, procoagulant component [Source:HGNC Symbol;Acc:3546]	ENSFM00690001359332	UNKNOWN
Locus_21323_Transcript_4/8_Confidence_0.925_Length_3478	m.449401	746	ENSSHAP00000001012	690	678	98.53	ENSSHAT00000001025	ENSSHAG00000000907	NULL	ENSFM00500000270520	LIPID PHOSPHATE PHOSPHATASE RELATED TYPE 4 EC_3.1.3.4 BRAIN SPECIFIC PHOSPHATIDIC ACID PHOSPHATASE 1 PLASTICITY RELATED GENE 1 PRG 1
Locus_21733_Transcript_2/10_Confidence_0.500_Length_3446	m.451619	516	ENSSHAP00000000606	513	515	80.97	ENSSHAT00000000615	ENSSHAG00000000538	biotinidase [Source:HGNC Symbol;Acc:1122]	ENSFM00250000001708	VASCULAR NON INFLAMMATORY MOLECULE VANIN
Locus_2201_Transcript_11/13_Confidence_0.737_Length_7419	m.118537	205	ENSSHAP00000001068	92	92	89.13	ENSSHAT00000001082	ENSSHAG00000000956	chromosome 17 open reading frame 103 [Source:HGNC Symbol;Acc:30770]	ENSFM00670001236818	GTLF3B
Locus_22022_Transcript_6/8_Confidence_0.500_Length_3956	m.452987	464	ENSSHAP00000000895	461	463	87.47	ENSSHAT00000000906	ENSSHAG00000000800	phospholipase A1 member A [Source:HGNC Symbol;Acc:17661]	ENSFM00570000851088	MEMBER PRECURSOR EC_3.1.1.-
Locus_22364_Transcript_1/12_Confidence_0.750_Length_2263	m.454378	450	ENSSHAP00000001096	818	447	94.41	ENSSHAT00000001111	ENSSHAG00000000983	zinc finger protein 777 [Source:HGNC Symbol;Acc:22213]	ENSFM00600000921353	ZINC FINGER
Locus_2252_Transcript_41/47_Confidence_0.170_Length_5361	m.120062	1759	ENSSHAP00000000686	440	451	67.18	ENSSHAT00000000696	ENSSHAG00000000613	NULL	ENSFM00570000852167	AMYOTROPHIC LATERAL SCLEROSIS 2 CHROMOSOMAL REGION CANDIDATE 11
Locus_22702_Transcript_1/11_Confidence_0.273_Length_1828	m.455899	277	ENSSHAP00000001093	276	276	83.33	ENSSHAT00000001108	ENSSHAG00000000980	transmembrane protein 45B [Source:HGNC Symbol;Acc:25194]	ENSFM00250000004420	TRANSMEMBRANE
Locus_22719_Transcript_6/13_Confidence_0.240_Length_1608	m.456057	472	ENSSHAP00000000850	418	382	78.01	ENSSHAT00000000860	ENSSHAG00000000760	caspase 8, apoptosis-related cysteine peptidase [Source:HGNC Symbol;Acc:1509]	ENSFM00500000269928	CASPASE PRECURSOR CASP APOPTOTIC PROTEASE MCH ICE APOPTOTIC PROTEASE [CONTAINS CASPASE SUBUNIT CASPASE SUBUNIT
Locus_2280_Transcript_70/117_Confidence_0.039_Length_2505	m.122465	534	ENSSHAP00000000734	529	528	87.12	ENSSHAT00000000744	ENSSHAG00000000656	NULL	ENSFM00250000000989	PYRUVATE KINASE EC_2.7.1.40
Locus_22972_Transcript_1/6_Confidence_0.038_Length_1014	m.457272	156	ENSSHAP00000001145	136	119	87.39	ENSSHAT00000001160	ENSSHAG00000001023	mal, T-cell differentiation protein-like [Source:HGNC Symbol;Acc:6818]	ENSFM00500000275468	MAL PROTEIN BENE
Locus_2312_Transcript_2/13_Confidence_0.385_Length_5993	m.123696	1088	ENSSHAP00000001000	978	968	84.71	ENSSHAT00000001013	ENSSHAG00000000895	SWI/SNF related, matrix associated, actin dependent regulator of chromatin, subfamily c, member 1 [Source:HGNC Symbol;Acc:11104]	ENSFM00250000001546	SWI/SNF COMPLEX SUBUNIT SMARCC2 BRG1 ASSOCIATED FACTOR 170 BAF170 SWI/SNF COMPLEX 170 KDA SUBUNIT SWI/SNF RELATED MATRIX ASSOCIATED ACTIN DEPENDENT REGULATOR OF CHROMATIN SUBFAMILY C MEMBER 2
Locus_23428_Transcript_2/9_Confidence_0.688_Length_3658	m.459348	434	ENSSHAP00000000807	299	304	66.45	ENSSHAT00000000817	ENSSHAG00000000721	acyl-CoA dehydrogenase, long chain [Source:HGNC Symbol;Acc:88]	ENSFM00710001441723	CHAIN SPECIFIC ACYL COA DEHYDROGENASE MITOCHONDRIAL PRECURSOR COA DEHYDROGENASE
Locus_2366_Transcript_10/11_Confidence_0.333_Length_8409	m.125362	1688	ENSSHAP00000001127	1350	1350	95.56	ENSSHAT00000001142	ENSSHAG00000001008	phosphatidylinositol-4-phosphate 3-kinase, catalytic subunit type 2 alpha [Source:HGNC Symbol;Acc:8971]	ENSFM00710001441766	PHOSPHATIDYLINOSITOL 4 5 BISPHOSPHATE 3 KINASE CATALYTIC SUBUNIT PI3 KINASE SUBUNIT PI3K PTDINS 3 KINASE SUBUNIT EC_2.7.1.153 PHOSPHATIDYLINOSITOL 4 5 BISPHOSPHATE 3 KINASE 110 KDA CATALYTIC SUBUNIT PTDINS 3 KINASE SUBUNIT P110
Locus_23901_Transcript_14/54_Confidence_0.180_Length_3327	m.460832	440	ENSSHAP00000000729	200	172	96.51	ENSSHAT00000000739	ENSSHAG00000000652	kinesin family member C3 [Source:HGNC Symbol;Acc:6326]	ENSFM00710001441805	KINESIN
Locus_23933_Transcript_2/9_Confidence_0.556_Length_1260	m.461098	136	ENSSHAP00000001123	137	113	92.92	ENSSHAT00000001138	ENSSHAG00000001004	heat-responsive protein 12 [Source:HGNC Symbol;Acc:16897]	ENSFM00500000272841	RIBONUCLEASE UK114 EC_3.1.-.- KDA TRANSLATIONAL INHIBITOR
Locus_2431_Transcript_6/32_Confidence_0.057_Length_4608	m.126891	975	ENSSHAP00000001073	769	769	98.18	ENSSHAT00000001087	ENSSHAG00000000961	vacuolar protein sorting 54 homolog (S. cerevisiae) [Source:HGNC Symbol;Acc:18652]	ENSFM00250000002773	VACUOLAR SORTING ASSOCIATED 54
Locus_24387_Transcript_2/7_Confidence_0.286_Length_7438	m.462332	1303	ENSSHAP00000001017	1202	1230	82.28	ENSSHAT00000001030	ENSSHAG00000000912	regulator of G-protein signaling 22 [Source:HGNC Symbol;Acc:24499]	ENSFM00250000007063	REGULATOR OF G SIGNALING 22 RGS22
Locus_24595_Transcript_19/20_Confidence_0.316_Length_1158	m.463152	240	ENSSHAP00000001111	253	246	78.05	ENSSHAT00000001126	ENSSHAG00000000994	proteasome (prosome, macropain) activator subunit 2 (PA28 beta) [Source:HGNC Symbol;Acc:9569]	ENSFM00600000921244	PROTEASOME ACTIVATOR COMPLEX SUBUNIT 11S REGULATOR COMPLEX SUBUNIT REG ACTIVATOR OF MULTICATALYTIC PROTEASE SUBUNIT PROTEASOME ACTIVATOR 28 SUBUNIT
Locus_2467_Transcript_10/21_Confidence_0.643_Length_7676	m.128460	769	ENSSHAP00000000970	726	725	93.52	ENSSHAT00000000982	ENSSHAG00000000868	integrin, beta 8 [Source:HGNC Symbol;Acc:6163]	ENSFM00710001441655	INTEGRIN BETA PRECURSOR
Locus_24717_Transcript_14/18_Confidence_0.087_Length_1637	m.463904	396	ENSSHAP00000000885	302	302	94.37	ENSSHAT00000000896	ENSSHAG00000000791	NULL	ENSFM00500000269986	OXYSTEROL BINDING RELATED 1 ORP 1 OSBP RELATED 1
Locus_25430_Transcript_1/1_Confidence_0.000_Length_1771	m.466547	198	ENSSHAP00000000904	112	105	100	ENSSHAT00000000915	ENSSHAG00000000809	NULL	ENSFM00500000274532	BASIC HELIX LOOP HELIX TRANSCRIPTION FACTOR SCLERAXIS
Locus_25973_Transcript_38/65_Confidence_0.444_Length_4126	m.468499	674	ENSSHAP00000000964	736	736	79.08	ENSSHAT00000000976	ENSSHAG00000000863	sciellin [Source:HGNC Symbol;Acc:10573]	ENSFM00250000007090	SCIELLIN
Locus_26055_Transcript_2/8_Confidence_0.714_Length_1285	m.468771	169	ENSSHAP00000001057	180	171	92.4	ENSSHAT00000001071	ENSSHAG00000000945	NULL	ENSFM00670001235883	U1 SMALL NUCLEAR RIBONUCLEOPROTEIN C U1 SNRNP C U1 C U1C
Locus_260_Transcript_39/40_Confidence_0.274_Length_3523	m.30395	742	ENSSHAP00000000929	618	565	90.62	ENSSHAT00000000940	ENSSHAG00000000830	NULL	ENSFM00420000140559	CYCLIN DEPENDENT KINASE CELL DIVISION KINASE SERINE/THREONINE KINASE
Locus_27198_Transcript_2/3_Confidence_0.714_Length_2991	m.472880	780	ENSSHAP00000000715	608	606	68.32	ENSSHAT00000000725	ENSSHAG00000000641	G protein-coupled receptor 128 [Source:HGNC Symbol;Acc:19241]	ENSFM00400000132034	PROBABLE G COUPLED RECEPTOR 128 PRECURSOR
Locus_2761_Transcript_31/96_Confidence_0.027_Length_1166	m.138834	312	ENSSHAP00000000747	205	155	86.45	ENSSHAT00000000757	ENSSHAG00000000666	NULL	ENSFM00640001114356	UNCHARACTERIZED
Locus_27844_Transcript_15/27_Confidence_0.209_Length_1958	m.475286	375	ENSSHAP00000001122	370	371	87.87	ENSSHAT00000001137	ENSSHAG00000001003	E74-like factor 3 (ets domain transcription factor, epithelial-specific ) [Source:HGNC Symbol;Acc:3318]	ENSFM00500000272439	ETS RELATED TRANSCRIPTION FACTOR ELF 3 E74 FACTOR 3 EPITHELIAL RESTRICTED WITH SERINE BOX EPITHELIUM RESTRICTED ETS ESX EPITHELIUM SPECIFIC ETS TRANSCRIPTION FACTOR 1 ESE 1
Locus_28038_Transcript_7/9_Confidence_0.600_Length_3326	m.475901	484	ENSSHAP00000001105	450	441	91.84	ENSSHAT00000001120	ENSSHAG00000000990	glucoside xylosyltransferase 1 [Source:HGNC Symbol;Acc:27482]	ENSFM00250000004647	GLUCOSIDE XYLOSYLTRANSFERASE EC_2.4.2.- N2 GLYCOSYLTRANSFERASE 8 DOMAIN CONTAINING
Locus_2816_Transcript_50/63_Confidence_0.104_Length_3441	m.140457	128	ENSSHAP00000000630	127	127	92.13	ENSSHAT00000000640	ENSSHAG00000000560	NULL	ENSFM00600000921664	CHIBBY HOMOLOG 1 CYTOSOLIC LEUCINE RICH PIGEA 14 PKD2 INTERACTOR GOLGI AND ENDOPLASMIC RETICULUM ASSOCIATED 1
Locus_2847_Transcript_26/37_Confidence_0.027_Length_887	m.141790	295	ENSSHAP00000000695	79	79	97.47	ENSSHAT00000000705	ENSSHAG00000000621	NULL	ENSFM00640001115166	UNKNOWN
Locus_287_Transcript_12/44_Confidence_0.019_Length_4809	m.31582	715	ENSSHAP00000000732	711	714	96.22	ENSSHAT00000000742	ENSSHAG00000000654	KIAA1161 [Source:HGNC Symbol;Acc:19918]	ENSFM00540000717964	UNCHARACTERIZED FAMILY 31 GLUCOSIDASE EC_3.2.1.-
Locus_29390_Transcript_1/1_Confidence_0.333_Length_3469	m.479142	623	ENSSHAP00000000756	623	627	81.34	ENSSHAT00000000766	ENSSHAG00000000675	solute carrier family 5 (sodium iodide symporter), member 5 [Source:HGNC Symbol;Acc:11040]	ENSFM00250000000525	SODIUM COUPLED MONOCARBOXYLATE TRANSPORTER SODIUM MONOCARBOXYLATE COTRANSPORTER SODIUM SOLUTE CARRIER FAMILY 5 MEMBER
Locus_2988_Transcript_76/88_Confidence_0.038_Length_2480	m.146364	362	ENSSHAP00000000877	520	288	97.22	ENSSHAT00000000888	ENSSHAG00000000784	synovial apoptosis inhibitor 1, synoviolin [Source:HGNC Symbol;Acc:20738]	ENSFM00500000271553	E3 UBIQUITIN LIGASE SYNOVIOLIN PRECURSOR EC_6.3.2.- SYNOVIAL APOPTOSIS INHIBITOR 1
Locus_30172_Transcript_75/88_Confidence_0.050_Length_1402	m.480857	137	ENSSHAP00000000946	120	120	64.17	ENSSHAT00000000958	ENSSHAG00000000846	NULL	ENSFM00640001106839	UNKNOWN
Locus_30698_Transcript_1/3_Confidence_0.917_Length_1463	m.482307	288	ENSSHAP00000001055	287	287	90.94	ENSSHAT00000001069	ENSSHAG00000000943	syntaxin 11 [Source:HGNC Symbol;Acc:11429]	ENSFM00640001103091	SYNTAXIN
Locus_30733_Transcript_5/11_Confidence_0.353_Length_3065	m.482521	515	ENSSHAP00000000666	434	419	89.26	ENSSHAT00000000676	ENSSHAG00000000595	ectonucleoside triphosphate diphosphohydrolase 3 [Source:HGNC Symbol;Acc:3365]	ENSFM00250000001339	ECTONUCLEOSIDE TRIPHOSPHATE DIPHOSPHOHYDROLASE NTPDASE EC_3.6.1.5 ECTO ATP DIPHOSPHOHYDROLASE ECTO ATPDASE ECTO ATPASE ECTO APYRASE
Locus_316_Transcript_8/15_Confidence_0.545_Length_4679	m.33357	396	ENSSHAP00000000950	360	360	98.61	ENSSHAT00000000962	ENSSHAG00000000849	general transcription factor IIA, 1, 19/37kDa [Source:HGNC Symbol;Acc:4646]	ENSFM00500000271224	TRANSCRIPTION INITIATION FACTOR IIA SUBUNIT 1 GENERAL TRANSCRIPTION FACTOR IIA SUBUNIT 1 [CONTAINS TRANSCRIPTION INITIATION FACTOR IIA ALPHA CHAIN TFIIA P35 SUBUNIT ; TRANSCRIPTION INITIATION FACTOR IIA BETA CHAIN TFIIA P19 SUBUNIT ]
Locus_3194_Transcript_110/143_Confidence_0.022_Length_1336	m.151925	193	ENSSHAP00000000697	191	191	97.91	ENSSHAT00000000707	ENSSHAG00000000623	zinc finger protein 740 [Source:HGNC Symbol;Acc:27465]	ENSFM00500000273846	ZINC FINGER 740
Locus_33669_Transcript_1/1_Confidence_0.000_Length_973	m.488076	251	ENSSHAP00000001129	449	250	96.8	ENSSHAT00000001144	ENSSHAG00000001009	glypican 3 [Source:HGNC Symbol;Acc:4451]	ENSFM00500000270283	GLYPICAN 3 PRECURSOR INTESTINAL OCI 5
Locus_33815_Transcript_3/3_Confidence_0.000_Length_6661	m.488395	809	ENSSHAP00000001144	710	716	98.04	ENSSHAT00000001159	ENSSHAG00000001022	kelch-like family member 11 [Source:HGNC Symbol;Acc:19008]	ENSFM00400000132005	KELCH 11 PRECURSOR
Locus_3440_Transcript_10/19_Confidence_0.333_Length_1112	m.158722	344	ENSSHAP00000000821	256	261	57.09	ENSSHAT00000000831	ENSSHAG00000000733	UBX domain protein 2A [Source:HGNC Symbol;Acc:27265]	ENSFM00500000273053	UBX DOMAIN CONTAINING 2A UBX DOMAIN CONTAINING 4
Locus_3449_Transcript_12/14_Confidence_0.125_Length_6835	m.159096	273	ENSSHAP00000000790	248	248	85.48	ENSSHAT00000000800	ENSSHAG00000000707	ADP-ribosylation factor-like 10 [Source:HGNC Symbol;Acc:22042]	ENSFM00500000275488	ADP RIBOSYLATION FACTOR 10
Locus_34505_Transcript_1/3_Confidence_0.800_Length_3004	m.489575	726	ENSSHAP00000000761	725	726	87.88	ENSSHAT00000000771	ENSSHAG00000000679	macrophage expressed 1 [Source:HGNC Symbol;Acc:29619]	ENSFM00250000007015	MACROPHAGE EXPRESSED GENE 1 PRECURSOR MACROPHAGE GENE 1 MPG 1
Locus_3472_Transcript_26/48_Confidence_0.014_Length_1949	m.160279	344	ENSSHAP00000001048	264	264	91.29	ENSSHAT00000001062	ENSSHAG00000000937	WD repeat domain 86 [Source:HGNC Symbol;Acc:28020]	ENSFM00570000853857	WD REPEAT CONTAINING 86
Locus_3472_Transcript_26/48_Confidence_0.014_Length_1949	m.160279	344	ENSSHAP00000001048	264	175	32	ENSSHAT00000001062	ENSSHAG00000000937	WD repeat domain 86 [Source:HGNC Symbol;Acc:28020]	ENSFM00570000853857	WD REPEAT CONTAINING 86
Locus_3472_Transcript_26/48_Confidence_0.014_Length_1949	m.160279	344	ENSSHAP00000001048	264	282	28.37	ENSSHAT00000001062	ENSSHAG00000000937	WD repeat domain 86 [Source:HGNC Symbol;Acc:28020]	ENSFM00570000853857	WD REPEAT CONTAINING 86
Locus_3472_Transcript_35/48_Confidence_0.150_Length_9844	m.160293	456	ENSSHAP00000001136	223	231	90.48	ENSSHAT00000001151	ENSSHAG00000001015	NULL	ENSFM00270000056537	NEDD8 ULTIMATE BUSTER 1 NEGATIVE REGULATOR OF UBIQUITIN PROTEINS 1
Locus_34891_Transcript_19/27_Confidence_0.273_Length_4211	m.490199	332	ENSSHAP00000000644	332	332	85.54	ENSSHAT00000000654	ENSSHAG00000000574	parvin, gamma [Source:HGNC Symbol;Acc:14654]	ENSFM00250000001689	PARVIN
Locus_3552_Transcript_10/13_Confidence_0.636_Length_3481	m.161914	238	ENSSHAP00000000832	237	237	93.67	ENSSHAT00000000842	ENSSHAG00000000744	DNA-damage regulated autophagy modulator 1 [Source:HGNC Symbol;Acc:25645]	ENSFM00500000272584	DNA DAMAGE REGULATED AUTOPHAGY MODULATOR 1 DAMAGE REGULATED AUTOPHAGY MODULATOR
Locus_36119_Transcript_110/113_Confidence_0.080_Length_3246	m.492618	356	ENSSHAP00000000998	190	190	73.16	ENSSHAT00000001011	ENSSHAG00000000893	NULL	ENSFM00560000771049	TETRATRICOPEPTIDE REPEAT 40
Locus_36468_Transcript_2/4_Confidence_0.667_Length_3502	m.492907	551	ENSSHAP00000001016	335	336	94.94	ENSSHAT00000001029	ENSSHAG00000000911	NULL	ENSFM00250000002711	OXIDATIVE STRESS INDUCED GROWTH INHIBITOR
Locus_3653_Transcript_40/63_Confidence_0.451_Length_7600	m.166549	2126	ENSSHAP00000000642	2010	2069	78.11	ENSSHAT00000000652	ENSSHAG00000000572	dysferlin, limb girdle muscular dystrophy 2B (autosomal recessive) [Source:HGNC Symbol;Acc:3097]	ENSFM00710001441807	FER 1
Locus_36558_Transcript_10/21_Confidence_0.579_Length_1515	m.492995	313	ENSSHAP00000000865	264	264	84.09	ENSSHAT00000000875	ENSSHAG00000000773	peptidylprolyl isomerase (cyclophilin)-like 6 [Source:HGNC Symbol;Acc:21557]	ENSFM00500000272090	PEPTIDYL PROLYL CIS TRANS ISOMERASE 6 PPIASE EC_5.2.1.8 CYCLOPHILIN PPIL6 ROTAMASE PPIL6
Locus_3685_Transcript_46/63_Confidence_0.009_Length_3050	m.167506	535	ENSSHAP00000000911	534	533	86.3	ENSSHAT00000000922	ENSSHAG00000000816	pyruvate dehyrogenase phosphatase catalytic subunit 2 [Source:HGNC Symbol;Acc:30263]	ENSFM00250000002844	[PYRUVATE DEHYDROGENASE [ACETYL TRANSFERRING]] PHOSPHATASE 1 MITOCHONDRIAL PRECURSOR PDP 1 EC_3.1.3.43 PHOSPHATASE 2C PYRUVATE DEHYDROGENASE PHOSPHATASE CATALYTIC SUBUNIT 1 PDPC 1
Locus_36999_Transcript_16/28_Confidence_0.196_Length_4153	m.493592	336	ENSSHAP00000000843	161	132	71.21	ENSSHAT00000000853	ENSSHAG00000000753	NULL	ENSFM00690001358917	UNKNOWN
Locus_36999_Transcript_19/28_Confidence_0.217_Length_3563	m.493599	926	ENSSHAP00000000603	674	688	83.72	ENSSHAT00000000612	ENSSHAG00000000535	NULL	ENSFM00250000009031	INTERLEUKIN 17 RECEPTOR A PRECURSOR IL 17 RECEPTOR A IL 17RA CD217 ANTIGEN
Locus_37224_Transcript_4/6_Confidence_0.870_Length_2121	m.493864	356	ENSSHAP00000001007	199	185	93.51	ENSSHAT00000001020	ENSSHAG00000000902	gastrulation brain homeobox 2 [Source:HGNC Symbol;Acc:4186]	ENSFM00500000270638	HOMEOBOX GBX GASTRULATION AND BRAIN SPECIFIC HOMEOBOX
Locus_37259_Transcript_1/1_Confidence_0.000_Length_524	m.493961	174	ENSSHAP00000000762	306	174	95.98	ENSSHAT00000000772	ENSSHAG00000000680	SPO11 meiotic protein covalently bound to DSB homolog (S. cerevisiae) [Source:HGNC Symbol;Acc:11250]	ENSFM00250000004816	MEIOTIC RECOMBINATION SPO11
Locus_3740_Transcript_12/32_Confidence_0.169_Length_2878	m.169566	424	ENSSHAP00000000854	388	388	99.48	ENSSHAT00000000864	ENSSHAG00000000764	sorting nexin 6 [Source:HGNC Symbol;Acc:14970]	ENSFM00250000002044	SORTING NEXIN
Locus_3744_Transcript_7/28_Confidence_0.375_Length_3641	m.169661	398	ENSSHAP00000000838	251	250	96.4	ENSSHAT00000000848	ENSSHAG00000000749	zinc finger protein 385D [Source:HGNC Symbol;Acc:26191]	ENSFM00250000001367	ZINC FINGER ZINC FINGER
Locus_3927_Transcript_97/109_Confidence_0.280_Length_2651	m.176503	883	ENSSHAP00000000844	879	651	94.93	ENSSHAT00000000854	ENSSHAG00000000754	proline, glutamate and leucine rich protein 1 [Source:HGNC Symbol;Acc:30134]	ENSFM00250000004687	PROLINE GLUTAMIC ACID AND LEUCINE RICH 1 MODULATOR OF NON GENOMIC ACTIVITY OF ESTROGEN RECEPTOR
Locus_40139_Transcript_2/5_Confidence_0.286_Length_1258	m.497141	274	ENSSHAP00000000608	280	271	91.88	ENSSHAT00000000617	ENSSHAG00000000540	solute carrier family 14 (urea transporter), member 2 [Source:HGNC Symbol;Acc:10919]	ENSFM00250000001770	UREA TRANSPORTER 1 SOLUTE CARRIER FAMILY 14 MEMBER 1 UREA TRANSPORTER B UT B UREA TRANSPORTER ERYTHROCYTE
Locus_4029_Transcript_38/55_Confidence_0.650_Length_15842	m.180160	1456	ENSSHAP00000001032	1382	1382	95.95	ENSSHAT00000001046	ENSSHAG00000000924	KIAA1432 [Source:HGNC Symbol;Acc:17686]	ENSFM00250000002886	RIC1 HOMOLOG
Locus_4098_Transcript_5/36_Confidence_0.051_Length_1500	m.181816	369	ENSSHAP00000000952	363	363	96.97	ENSSHAT00000000964	ENSSHAG00000000851	NULL	ENSFM00250000000986	ENDOPHILIN SH3 DOMAIN CONTAINING GRB2
Locus_4150_Transcript_90/127_Confidence_0.016_Length_3518	m.183712	435	ENSSHAP00000001037	433	434	86.87	ENSSHAT00000001051	ENSSHAG00000000928	acyl-CoA dehydrogenase, short/branched chain [Source:HGNC Symbol;Acc:91]	ENSFM00710001441723	CHAIN SPECIFIC ACYL COA DEHYDROGENASE MITOCHONDRIAL PRECURSOR COA DEHYDROGENASE
Locus_41897_Transcript_13/13_Confidence_0.167_Length_1732	m.498856	425	ENSSHAP00000000919	408	424	85.85	ENSSHAT00000000930	ENSSHAG00000000823	ankyrin repeat and SOCS box containing 4 [Source:HGNC Symbol;Acc:16009]	ENSFM00480000262822	ANKYRIN REPEAT AND SOCS BOX 4 ASB 4
Locus_41_Transcript_32/44_Confidence_0.097_Length_2952	m.1368	394	ENSSHAP00000000636	393	393	97.2	ENSSHAT00000000646	ENSSHAG00000000566	NULL	ENSFM00500000270130	RNA BINDING LUC7
Locus_4242_Transcript_2/11_Confidence_0.167_Length_2277	m.186911	229	ENSSHAP00000001150	142	142	95.07	ENSSHAT00000001165	ENSSHAG00000001026	processing of precursor 7, ribonuclease P/MRP subunit (S. cerevisiae) [Source:HGNC Symbol;Acc:19949]	ENSFM00500000274727	RIBONUCLEASE P SUBUNIT P20 RNASEP P20 EC_3.1.26.5
Locus_4244_Transcript_10/32_Confidence_0.271_Length_7242	m.186948	2051	ENSSHAP00000000852	1156	667	85.01	ENSSHAT00000000862	ENSSHAG00000000762	ninein (GSK3B interacting protein) [Source:HGNC Symbol;Acc:14906]	ENSFM00250000001557	NINEIN
Locus_4244_Transcript_10/32_Confidence_0.271_Length_7242	m.186948	2051	ENSSHAP00000000852	1156	509	48.72	ENSSHAT00000000862	ENSSHAG00000000762	ninein (GSK3B interacting protein) [Source:HGNC Symbol;Acc:14906]	ENSFM00250000001557	NINEIN
Locus_4288_Transcript_1/29_Confidence_0.157_Length_561	m.187773	161	ENSSHAP00000000945	161	161	98.76	ENSSHAT00000000957	ENSSHAG00000000845	ribosomal protein L21 [Source:HGNC Symbol;Acc:10313]	ENSFM00250000000614	60S RIBOSOMAL L21
Locus_4299_Transcript_1/11_Confidence_0.092_Length_1722	m.188266	404	ENSSHAP00000000814	407	407	90.91	ENSSHAT00000000824	ENSSHAG00000000726	methyltransferase like 22 [Source:HGNC Symbol;Acc:28368]	ENSFM00250000007120	METHYLTRANSFERASE 22 EC_2.1.1.-
Locus_43278_Transcript_5/5_Confidence_0.444_Length_4124	m.500549	333	ENSSHAP00000000793	507	330	91.52	ENSSHAT00000000803	ENSSHAG00000000709	cholinergic receptor, nicotinic, alpha 2 (neuronal) [Source:HGNC Symbol;Acc:1956]	ENSFM00710001441590	ACETYLCHOLINE RECEPTOR SUBUNIT PRECURSOR
Locus_4542_Transcript_10/40_Confidence_0.472_Length_4506	m.195945	937	ENSSHAP00000000976	920	920	88.04	ENSSHAT00000000989	ENSSHAG00000000874	synaptotagmin-like 2 [Source:HGNC Symbol;Acc:15585]	ENSFM00250000000803	SYNAPTOTAGMIN
Locus_4565_Transcript_68/70_Confidence_0.019_Length_3292	m.196761	454	ENSSHAP00000000984	324	334	78.44	ENSSHAT00000000997	ENSSHAG00000000881	ribosome binding factor A (putative) [Source:HGNC Symbol;Acc:26120]	ENSFM00250000008003	RIBOSOME BINDING FACTOR A MITOCHONDRIAL PRECURSOR
Locus_4678_Transcript_38/68_Confidence_0.183_Length_2887	m.200149	425	ENSSHAP00000001024	211	214	69.63	ENSSHAT00000001038	ENSSHAG00000000918	NULL	ENSFM00680001305494	UNKNOWN
Locus_4698_Transcript_51/74_Confidence_0.692_Length_6962	m.201358	1231	ENSSHAP00000001042	1241	1249	78.46	ENSSHAT00000001056	ENSSHAG00000000933	NULL	ENSFM00250000001346	RHO GTPASE ACTIVATING 29 RHO TYPE GTPASE ACTIVATING 29
Locus_47649_Transcript_15/22_Confidence_0.450_Length_3549	m.504484	831	ENSSHAP00000000846	312	310	80.32	ENSSHAT00000000856	ENSSHAG00000000756	cAMP-regulated phosphoprotein, 21kDa [Source:HGNC Symbol;Acc:16968]	ENSFM00600000921181	R3H DOMAIN CONTAINING
Locus_47791_Transcript_8/9_Confidence_0.958_Length_3772	m.504595	441	ENSSHAP00000001058	428	386	92.23	ENSSHAT00000001072	ENSSHAG00000000946	NIPA-like domain containing 1 [Source:HGNC Symbol;Acc:27194]	ENSFM00250000001460	MAGNESIUM TRANSPORTER NON IMPRINTED IN PRADER WILLI/ANGELMAN SYNDROME REGION
Locus_48705_Transcript_2/3_Confidence_0.400_Length_2583	m.505192	728	ENSSHAP00000000672	437	437	97.94	ENSSHAT00000000682	ENSSHAG00000000601	NULL	ENSFM00250000000451	PLAKOPHILIN
Locus_4974_Transcript_34/34_Confidence_0.143_Length_8048	m.208753	1250	ENSSHAP00000001135	1095	1095	97.44	ENSSHAT00000001150	ENSSHAG00000001014	diacylglycerol kinase, eta [Source:HGNC Symbol;Acc:2854]	ENSFM00320000100117	DIACYLGLYCEROL KINASE ETA DAG KINASE ETA EC_2.7.1.107
Locus_5020_Transcript_24/98_Confidence_0.047_Length_562	m.210406	170	ENSSHAP00000000605	61	41	51.22	ENSSHAT00000000614	ENSSHAG00000000537	NULL	ENSFM00640001116122	UNKNOWN
Locus_5124_Transcript_13/17_Confidence_0.333_Length_4398	m.213681	1102	ENSSHAP00000000962	1103	1101	98.18	ENSSHAT00000000974	ENSSHAG00000000861	ATP citrate lyase [Source:HGNC Symbol;Acc:115]	ENSFM00250000001673	ATP CITRATE SYNTHASE EC_2.3.3.8 ATP CITRATE PRO S LYASE CITRATE CLEAVAGE ENZYME
Locus_5127_Transcript_26/32_Confidence_0.271_Length_2614	m.213735	196	ENSSHAP00000001094	175	175	85.71	ENSSHAT00000001109	ENSSHAG00000000981	TP53RK binding protein [Source:HGNC Symbol;Acc:24259]	ENSFM00500000272173	TP53RK BINDING
Locus_5133_Transcript_4/7_Confidence_0.792_Length_3074	m.213798	491	ENSSHAP00000001162	242	242	84.71	ENSSHAT00000001177	ENSSHAG00000001037	UEV and lactate/malate dehyrogenase domains [Source:HGNC Symbol;Acc:30866]	ENSFM00250000000475	L LACTATE DEHYDROGENASE CHAIN LDH EC_1.1.1.27
Locus_5224_Transcript_78/86_Confidence_0.083_Length_4659	m.216399	314	ENSSHAP00000001130	311	311	88.42	ENSSHAT00000001145	ENSSHAG00000001010	NULL	ENSFM00670001235457	WD REPEAT CONTAINING 82
Locus_52626_Transcript_10/12_Confidence_0.385_Length_771	m.507926	210	ENSSHAP00000000933	187	158	93.04	ENSSHAT00000000944	ENSSHAG00000000833	peroxiredoxin 5 [Source:HGNC Symbol;Acc:9355]	ENSFM00670001235781	PEROXIREDOXIN 5 MITOCHONDRIAL PRECURSOR EC_1.11.1.15 ANTIOXIDANT ENZYME B166 AOEB166 PLP PEROXIREDOXIN V PRX V PEROXISOMAL ANTIOXIDANT ENZYME THIOREDOXIN PEROXIDASE PMP20 THIOREDOXIN REDUCTASE
Locus_537_Transcript_17/139_Confidence_0.039_Length_4727	m.43196	919	ENSSHAP00000000661	753	753	92.43	ENSSHAT00000000671	ENSSHAG00000000590	rabaptin, RAB GTPase binding effector protein 1 [Source:HGNC Symbol;Acc:17677]	ENSFM00250000001974	RAB GTPASE BINDING EFFECTOR 1 RABAPTIN 5 RABAPTIN 5ALPHA
Locus_5399_Transcript_11/27_Confidence_0.329_Length_5340	m.221755	166	ENSSHAP00000000751	165	165	92.73	ENSSHAT00000000761	ENSSHAG00000000670	NULL	ENSFM00500000272779	THIOREDOXIN MITOCHONDRIAL PRECURSOR MTRX MT TRX THIOREDOXIN 2
Locus_5409_Transcript_16/35_Confidence_0.316_Length_4551	m.222097	182	ENSSHAP00000000887	152	152	98.68	ENSSHAT00000000898	ENSSHAG00000000793	NULL	ENSFM00500000269944	UBIQUITIN CONJUGATING ENZYME E2 2 EC_6.3.2.19 UBIQUITIN CARRIER UBC2 UBIQUITIN LIGASE UBC2
Locus_544_Transcript_11/83_Confidence_0.185_Length_5872	m.43908	246	ENSSHAP00000000735	236	237	87.34	ENSSHAT00000000745	ENSSHAG00000000657	emopamil binding protein (sterol isomerase) [Source:HGNC Symbol;Acc:3133]	ENSFM00500000272667	3 BETA HYDROXYSTEROID DELTA 8 DELTA 7 ISOMERASE EC_5.3.3.5 CHOLESTENOL DELTA ISOMERASE DELTA 8 DELTA 7 STEROL ISOMERASE D8 D7 STEROL ISOMERASE EMOPAMIL BINDING
Locus_544_Transcript_12/83_Confidence_0.173_Length_4508	m.43914	714	ENSSHAP00000001052	705	715	88.81	ENSSHAT00000001066	ENSSHAG00000000940	TBC1 domain family, member 25 [Source:HGNC Symbol;Acc:8092]	ENSFM00500000272124	TBC1 DOMAIN FAMILY MEMBER 25
Locus_5489_Transcript_36/41_Confidence_0.127_Length_2978	m.224523	439	ENSSHAP00000000853	512	268	79.48	ENSSHAT00000000863	ENSSHAG00000000763	NULL	ENSFM00250000000002	ZINC FINGER
Locus_5489_Transcript_36/41_Confidence_0.127_Length_2978	m.224523	439	ENSSHAP00000000853	512	205	40.98	ENSSHAT00000000863	ENSSHAG00000000763	NULL	ENSFM00250000000002	ZINC FINGER
Locus_5489_Transcript_36/41_Confidence_0.127_Length_2978	m.224523	439	ENSSHAP00000000853	512	202	40.59	ENSSHAT00000000863	ENSSHAG00000000763	NULL	ENSFM00250000000002	ZINC FINGER
Locus_5489_Transcript_36/41_Confidence_0.127_Length_2978	m.224523	439	ENSSHAP00000000853	512	202	41.09	ENSSHAT00000000863	ENSSHAG00000000763	NULL	ENSFM00250000000002	ZINC FINGER
Locus_5489_Transcript_36/41_Confidence_0.127_Length_2978	m.224523	439	ENSSHAP00000000853	512	296	32.43	ENSSHAT00000000863	ENSSHAG00000000763	NULL	ENSFM00250000000002	ZINC FINGER
Locus_5489_Transcript_36/41_Confidence_0.127_Length_2978	m.224523	439	ENSSHAP00000000853	512	193	38.34	ENSSHAT00000000863	ENSSHAG00000000763	NULL	ENSFM00250000000002	ZINC FINGER
Locus_5532_Transcript_11/19_Confidence_0.533_Length_4816	m.225279	218	ENSSHAP00000000633	95	95	94.74	ENSSHAT00000000643	ENSSHAG00000000563	chromosome 19 open reading frame 10 [Source:HGNC Symbol;Acc:16948]	ENSFM00670001236674	PRECURSOR INTERLEUKIN 25 IL 25 STROMAL CELL DERIVED GROWTH FACTOR SF20
Locus_567_Transcript_84/91_Confidence_0.034_Length_3988	m.45255	961	ENSSHAP00000000839	904	749	66.22	ENSSHAT00000000849	ENSSHAG00000000750	collagen, type XVIII, alpha 1 [Source:HGNC Symbol;Acc:2195]	ENSFM00500000270918	COLLAGEN ALPHA 1 XVIII CHAIN PRECURSOR[CONTAINS ENDOSTATIN]
Locus_57339_Transcript_4/5_Confidence_0.667_Length_2415	m.511193	287	ENSSHAP00000000881	156	167	73.05	ENSSHAT00000000892	ENSSHAG00000000788	transmembrane protein 130 [Source:HGNC Symbol;Acc:25429]	ENSFM00250000007343	TRANSMEMBRANE 130 PRECURSOR
Locus_5882_Transcript_10/16_Confidence_0.769_Length_5341	m.234874	812	ENSSHAP00000000626	750	750	99.87	ENSSHAT00000000636	ENSSHAG00000000557	tousled-like kinase 2 [Source:HGNC Symbol;Acc:11842]	ENSFM00250000001484	SERINE/THREONINE KINASE TOUSLED EC_2.7.11.1 TOUSLED KINASE
Locus_59222_Transcript_3/3_Confidence_0.000_Length_1160	m.512028	193	ENSSHAP00000000780	142	137	79.56	ENSSHAT00000000790	ENSSHAG00000000697	uroplakin 2 [Source:HGNC Symbol;Acc:12579]	ENSFM00250000008061	UROPLAKIN 2 PRECURSOR UP2 UROPLAKIN II UPII
Locus_6033_Transcript_52/138_Confidence_0.060_Length_1801	m.239378	300	ENSSHAP00000001038	302	302	86.42	ENSSHAT00000001052	ENSSHAG00000000929	regucalcin [Source:HGNC Symbol;Acc:9989]	ENSFM00500000271083	REGUCALCIN RC GLUCONOLACTONASE GNL EC_3.1.1.17 SENESCENCE MARKER 30 SMP 30
Locus_618_Transcript_11/19_Confidence_0.455_Length_3579	m.47820	930	ENSSHAP00000000906	134	134	88.06	ENSSHAT00000000917	ENSSHAG00000000811	coiled-coil domain containing 57 [Source:HGNC Symbol;Acc:27564]	ENSFM00250000009383	COILED COIL DOMAIN CONTAINING 57
Locus_6515_Transcript_5/42_Confidence_0.348_Length_1989	m.253206	435	ENSSHAP00000000764	350	349	98.57	ENSSHAT00000000774	ENSSHAG00000000682	ST3 beta-galactoside alpha-2,3-sialyltransferase 4 [Source:HGNC Symbol;Acc:10864]	ENSFM00670001235618	CMP N ACETYLNEURAMINATE BETA GALACTOSAMIDE ALPHA 2 3 SIALYLTRANSFERASE 4 ALPHA 2 3 ST 4 BETA GALACTOSIDE ALPHA 2 3 SIALYLTRANSFERASE 4 EC_2.4.99.- ALPHA 2 3 SIALYLTRANSFERASE IV GAL BETA 1 4 GALNAC ALPHA 2 3 SIALYLTRANSFERASE ST3GAL IV ST3GALIV SIALYLTRAN
Locus_6633_Transcript_16/22_Confidence_0.429_Length_5839	m.256664	1159	ENSSHAP00000000882	1095	1095	99.09	ENSSHAT00000000893	ENSSHAG00000000789	ATPase, class II, type 9B [Source:HGNC Symbol;Acc:13541]	ENSFM00440000236881	PROBABLE PHOSPHOLIPID TRANSPORTING ATPASE IIB EC_3.6.3.1 ATPASE CLASS II TYPE 9B
Locus_6658_Transcript_3/7_Confidence_0.206_Length_606	m.257049	183	ENSSHAP00000000819	165	165	100	ENSSHAT00000000829	ENSSHAG00000000731	ribosomal protein S10 [Source:HGNC Symbol;Acc:10383]	ENSFM00670001235534	40S RIBOSOMAL S10
Locus_6711_Transcript_15/22_Confidence_0.429_Length_1345	m.258513	221	ENSSHAP00000001092	156	156	87.82	ENSSHAT00000001106	ENSSHAG00000000978	mitochondrial ribosomal protein L21 [Source:HGNC Symbol;Acc:14479]	ENSFM00250000006077	39S RIBOSOMAL L21 MITOCHONDRIAL PRECURSOR L21MT MRP L21
Locus_6739_Transcript_10/15_Confidence_0.429_Length_3220	m.258960	766	ENSSHAP00000000898	663	663	91.7	ENSSHAT00000000909	ENSSHAG00000000803	eukaryotic translation initiation factor 2B, subunit 5 epsilon, 82kDa [Source:HGNC Symbol;Acc:3261]	ENSFM00250000005067	TRANSLATION INITIATION FACTOR EIF 2B SUBUNIT EPSILON EIF 2B GDP GTP EXCHANGE FACTOR SUBUNIT EPSILON
Locus_7217_Transcript_2/7_Confidence_0.429_Length_1640	m.270922	325	ENSSHAP00000000815	378	324	98.77	ENSSHAT00000000825	ENSSHAG00000000727	proteasome (prosome, macropain) 26S subunit, non-ATPase, 7 [Source:HGNC Symbol;Acc:9565]	ENSFM00250000004823	26S PROTEASOME NON ATPASE REGULATORY SUBUNIT 7 26S PROTEASOME REGULATORY SUBUNIT RPN8
Locus_7232_Transcript_1/8_Confidence_0.308_Length_2097	m.271398	225	ENSSHAP00000000639	207	207	100	ENSSHAT00000000649	ENSSHAG00000000569	zinc finger, C4H2 domain containing [Source:HGNC Symbol;Acc:24931]	ENSFM00250000006558	ZINC FINGER DOMAIN CONTAINING HEPATOCELLULAR CARCINOMA ASSOCIATED ANTIGEN 127
Locus_733_Transcript_20/26_Confidence_0.158_Length_2132	m.52108	350	ENSSHAP00000000768	392	342	98.25	ENSSHAT00000000778	ENSSHAG00000000685	NULL	ENSFM00710001441564	ACTIN
Locus_737_Transcript_1/1_Confidence_0.333_Length_3229	m.52388	528	ENSSHAP00000000820	467	467	94.65	ENSSHAT00000000830	ENSSHAG00000000732	ectodysplasin A receptor [Source:HGNC Symbol;Acc:2895]	ENSFM00250000007844	TUMOR NECROSIS FACTOR RECEPTOR SUPERFAMILY MEMBER EDAR PRECURSOR ANHIDROTIC ECTODYSPLASIN RECEPTOR 1 DOWNLESS ECTODERMAL DYSPLASIA RECEPTOR ECTODYSPLASIN A RECEPTOR
Locus_7382_Transcript_7/10_Confidence_0.357_Length_6008	m.274775	1425	ENSSHAP00000000926	1413	1417	88.07	ENSSHAT00000000937	ENSSHAG00000000828	KIAA1009 [Source:HGNC Symbol;Acc:21107]	ENSFM00250000006964	QN1 HOMOLOG
Locus_7532_Transcript_11/13_Confidence_0.467_Length_5839	m.278410	1322	ENSSHAP00000000728	1200	1200	95.92	ENSSHAT00000000738	ENSSHAG00000000651	FERM and PDZ domain containing 4 [Source:HGNC Symbol;Acc:29007]	ENSFM00250000001492	FERM AND PDZ DOMAIN CONTAINING 4 PDZ DOMAIN CONTAINING 10 PSD 95 INTERACTING REGULATOR OF SPINE MORPHOGENESIS PRESO
Locus_7675_Transcript_26/63_Confidence_0.338_Length_4569	m.282328	779	ENSSHAP00000001015	896	784	87.5	ENSSHAT00000001028	ENSSHAG00000000910	suppressor of var1, 3-like 1 (S. cerevisiae) [Source:HGNC Symbol;Acc:11471]	ENSFM00250000004988	ATP DEPENDENT RNA HELICASE SUP MITOCHONDRIAL PRECURSOR EC_3.6.4.13 SUPPRESSOR OF VAR1 3 1 SUV3 1
Locus_771_Transcript_31/39_Confidence_0.078_Length_1204	m.54430	331	ENSSHAP00000000708	159	159	67.92	ENSSHAT00000000718	ENSSHAG00000000634	osteoglycin [Source:HGNC Symbol;Acc:8126]	ENSFM00640001112699	UNKNOWN
Locus_7860_Transcript_17/22_Confidence_0.280_Length_4356	m.286206	324	ENSSHAP00000000782	218	196	89.29	ENSSHAT00000000792	ENSSHAG00000000699	purine nucleoside phosphorylase [Source:HGNC Symbol;Acc:7892]	ENSFM00250000002129	PURINE NUCLEOSIDE PHOSPHORYLASE PNP EC_2.4.2.1 INOSINE PHOSPHORYLASE INOSINE GUANOSINE PHOSPHORYLASE
Locus_7909_Transcript_59/91_Confidence_0.067_Length_4455	m.287540	488	ENSSHAP00000000909	483	437	93.59	ENSSHAT00000000920	ENSSHAG00000000814	solute carrier family 7 (glycoprotein-associated amino acid transporter light chain, bo,+ system), member 9 [Source:HGNC Symbol;Acc:11067]	ENSFM00250000000331	AMINO ACID TRANSPORTER SOLUTE CARRIER FAMILY 7 MEMBER
Locus_7926_Transcript_1/3_Confidence_0.667_Length_1318	m.287914	272	ENSSHAP00000001036	171	158	96.84	ENSSHAT00000001050	ENSSHAG00000000927	NULL	ENSFM00250000006093	NEUROBLASTOMA SUPPRESSOR OF TUMORIGENICITY 1 PRECURSOR
Locus_7950_Transcript_14/18_Confidence_0.286_Length_5287	m.288319	542	ENSSHAP00000000694	217	217	97.24	ENSSHAT00000000704	ENSSHAG00000000620	NULL	ENSFM00250000002179	UBIQUITIN CARBOXYL TERMINAL HYDROLASE 22 EC_3.4.19.12 DEUBIQUITINATING ENZYME 22 UBIQUITIN THIOESTERASE 22 UBIQUITIN SPECIFIC PROCESSING PROTEASE 22
Locus_79697_Transcript_1/2_Confidence_0.333_Length_1242	m.522794	303	ENSSHAP00000001149	476	253	98.42	ENSSHAT00000001164	ENSSHAG00000001025	UNC homeobox [Source:HGNC Symbol;Acc:33194]	ENSFM00500000274477	HOMEOBOX UNC 4 HOMOLOG HOMEOBOX UNCX4 1
Locus_8009_Transcript_18/50_Confidence_0.275_Length_13797	m.289731	1850	ENSSHAP00000001028	1829	1813	97.02	ENSSHAT00000001042	ENSSHAG00000000921	ADP-ribosylation factor guanine nucleotide-exchange factor 1 (brefeldin A-inhibited) [Source:HGNC Symbol;Acc:15772]	ENSFM00250000001560	BREFELDIN A INHIBITED GUANINE NUCLEOTIDE EXCHANGE 1 BREFELDIN A INHIBITED GEP 1 ADP RIBOSYLATION FACTOR GUANINE NUCLEOTIDE EXCHANGE FACTOR 1
Locus_8108_Transcript_52/68_Confidence_0.561_Length_4338	m.292700	933	ENSSHAP00000000675	640	642	78.97	ENSSHAT00000000685	ENSSHAG00000000604	coiled-coil and C2 domain containing 1B [Source:HGNC Symbol;Acc:29386]	ENSFM00680001303577	COILED COIL AND C2 DOMAIN CONTAINING 1
Locus_8168_Transcript_14/18_Confidence_0.353_Length_5807	m.293892	1170	ENSSHAP00000000625	1169	1169	98.12	ENSSHAT00000000635	ENSSHAG00000000556	Ctr9, Paf1/RNA polymerase II complex component, homolog (S. cerevisiae) [Source:HGNC Symbol;Acc:16850]	ENSFM00500000270998	RNA POLYMERASE ASSOCIATED CTR9 HOMOLOG SH2 DOMAIN BINDING 1
Locus_82857_Transcript_1/1_Confidence_0.000_Length_2087	m.523852	473	ENSSHAP00000001061	472	471	90.23	ENSSHAT00000001075	ENSSHAG00000000949	tachykinin receptor 3 [Source:HGNC Symbol;Acc:11528]	ENSFM00500000269828	K RECEPTOR NK RECEPTOR NK NEUROKININ RECEPTOR TACHYKININ RECEPTOR
Locus_8332_Transcript_36/71_Confidence_0.207_Length_3309	m.296797	740	ENSSHAP00000000971	453	444	90.99	ENSSHAT00000000983	ENSSHAG00000000869	NULL	ENSFM00250000002588	CUTANEOUS T CELL LYMPHOMA ASSOCIATED ANTIGEN CTAGE
Locus_8332_Transcript_59/71_Confidence_0.000_Length_2283	m.296822	591	ENSSHAP00000000900	119	114	92.11	ENSSHAT00000000911	ENSSHAG00000000805	melanoma inhibitory activity 2 [Source:HGNC Symbol;Acc:18432]	ENSFM00250000002588	CUTANEOUS T CELL LYMPHOMA ASSOCIATED ANTIGEN CTAGE
Locus_8333_Transcript_2/14_Confidence_0.091_Length_3292	m.296829	970	ENSSHAP00000000746	236	224	98.21	ENSSHAT00000000756	ENSSHAG00000000665	NULL	ENSFM00250000005534	DDB1 AND CUL4 ASSOCIATED FACTOR 5 WD REPEAT CONTAINING 22
Locus_8562_Transcript_5/6_Confidence_0.429_Length_3146	m.303088	899	ENSSHAP00000000930	903	897	89.97	ENSSHAT00000000941	ENSSHAG00000000831	leucyl-tRNA synthetase 2, mitochondrial [Source:HGNC Symbol;Acc:17095]	ENSFM00250000002298	LEUCINE TRNA LIGASE MITOCHONDRIAL PRECURSOR EC_6.1.1.4 LEUCYL TRNA SYNTHETASE LEURS
Locus_8635_Transcript_10/29_Confidence_0.065_Length_5749	m.305562	272	ENSSHAP00000000702	165	163	88.96	ENSSHAT00000000712	ENSSHAG00000000628	non-specific cytotoxic cell receptor protein 1 homolog (zebrafish) [Source:HGNC Symbol;Acc:33739]	ENSFM00500000275129	F BOX ONLY 50 NCC RECEPTOR 1 NCCRP 1 NON SPECIFIC CYTOTOXIC CELL RECEPTOR 1 HOMOLOG
Locus_8667_Transcript_7/7_Confidence_0.000_Length_1945	m.306396	366	ENSSHAP00000000893	309	309	97.41	ENSSHAT00000000904	ENSSHAG00000000798	SET domain containing (lysine methyltransferase) 7 [Source:HGNC Symbol;Acc:30412]	ENSFM00250000007295	HISTONE LYSINE N METHYLTRANSFERASE SETD7 EC_2.1.1.43 HISTONE H3 K4 METHYLTRANSFERASE SETD7 H3 K4 HMTASE SETD7 SET DOMAIN CONTAINING 7 SET7/9
Locus_8727_Transcript_5/8_Confidence_0.312_Length_3135	m.307550	996	ENSSHAP00000001106	750	752	81.91	ENSSHAT00000001121	ENSSHAG00000000991	glutamyl aminopeptidase (aminopeptidase A) [Source:HGNC Symbol;Acc:3355]	ENSFM00250000000130	AMINOPEPTIDASE
Locus_8730_Transcript_40/54_Confidence_0.296_Length_3309	m.307625	226	ENSSHAP00000000858	78	78	93.59	ENSSHAT00000000868	ENSSHAG00000000768	NULL	ENSFM00640001113553	UNKNOWN
Locus_8730_Transcript_47/54_Confidence_0.324_Length_2864	m.307645	309	ENSSHAP00000001151	308	308	100	ENSSHAT00000001166	ENSSHAG00000001027	trans-2,3-enoyl-CoA reductase [Source:HGNC Symbol;Acc:4551]	ENSFM00250000002457	VERY LONG CHAIN ENOYL COA REDUCTASE EC_1.3.1.93 SYNAPTIC GLYCOPROTEIN SC2 TRANS 2 3 ENOYL COA REDUCTASE TER
Locus_8774_Transcript_4/4_Confidence_0.000_Length_1441	m.308386	279	ENSSHAP00000000963	307	269	92.19	ENSSHAT00000000975	ENSSHAG00000000862	meteorin, glial cell differentiation regulator-like [Source:HGNC Symbol;Acc:27584]	ENSFM00250000003215	METEORIN PRECURSOR
Locus_8808_Transcript_54/66_Confidence_0.082_Length_2709	m.308851	318	ENSSHAP00000000943	329	317	71.92	ENSSHAT00000000954	ENSSHAG00000000842	NULL	ENSFM00670001235439	GTPASE IMAP FAMILY MEMBER IMMUNITY ASSOCIATED NUCLEOTIDE IAN
Locus_8808_Transcript_7/66_Confidence_0.109_Length_1201	m.308821	323	ENSSHAP00000000685	298	291	64.26	ENSSHAT00000000695	ENSSHAG00000000612	GTPase, IMAP family member 7 [Source:HGNC Symbol;Acc:22404]	ENSFM00670001235439	GTPASE IMAP FAMILY MEMBER IMMUNITY ASSOCIATED NUCLEOTIDE IAN
Locus_8818_Transcript_11/32_Confidence_0.385_Length_1906	m.308889	285	ENSSHAP00000000980	515	255	86.27	ENSSHAT00000000993	ENSSHAG00000000878	NULL	ENSFM00250000000002	ZINC FINGER
Locus_8818_Transcript_11/32_Confidence_0.385_Length_1906	m.308889	285	ENSSHAP00000000980	515	84	41.67	ENSSHAT00000000993	ENSSHAG00000000878	NULL	ENSFM00250000000002	ZINC FINGER
Locus_8818_Transcript_11/32_Confidence_0.385_Length_1906	m.308889	285	ENSSHAP00000000980	515	92	34.78	ENSSHAT00000000993	ENSSHAG00000000878	NULL	ENSFM00250000000002	ZINC FINGER
Locus_889_Transcript_467/475_Confidence_0.005_Length_4001	m.62017	411	ENSSHAP00000001133	329	329	91.49	ENSSHAT00000001148	ENSSHAG00000001012	vitamin D (1,25- dihydroxyvitamin D3) receptor [Source:HGNC Symbol;Acc:12679]	ENSFM00630001050580	VITAMIN D3 RECEPTOR VDR 1 25 DIHYDROXYVITAMIN D3 RECEPTOR NUCLEAR RECEPTOR SUBFAMILY 1 GROUP I MEMBER 1
Locus_88_Transcript_10296/16303_Confidence_0.000_Length_16430	m.15112	3846	ENSSHAP00000000689	2676	2679	87.57	ENSSHAT00000000699	ENSSHAG00000000616	NULL	ENSFM00710001441583	DYNEIN HEAVY CHAIN AXONEMAL AXONEMAL BETA DYNEIN HEAVY CHAIN CILIARY DYNEIN HEAVY CHAIN
Locus_88_Transcript_11795/16303_Confidence_0.000_Length_5188	m.16231	345	ENSSHAP00000000651	438	335	30.15	ENSSHAT00000000661	ENSSHAG00000000580	NULL	ENSFM00640001105550	UNKNOWN
Locus_88_Transcript_3653/16303_Confidence_0.000_Length_1572	m.7253	299	ENSSHAP00000000812	305	291	86.25	ENSSHAT00000000822	ENSSHAG00000000725	aldo-keto reductase family 1, member E2 [Source:HGNC Symbol;Acc:23437]	ENSFM00710001441611	ALDO KETO REDUCTASE FAMILY 1 MEMBER
Locus_88_Transcript_7203/16303_Confidence_0.000_Length_1364	m.10929	274	ENSSHAP00000001074	274	270	91.48	ENSSHAT00000001088	ENSSHAG00000000962	SET domain containing 9 [Source:HGNC Symbol;Acc:28508]	ENSFM00250000008959	SET DOMAIN CONTAINING 9
Locus_88_Transcript_8566/16303_Confidence_0.001_Length_4924	m.12764	270	ENSSHAP00000000880	161	155	51.61	ENSSHAT00000000891	ENSSHAG00000000787	NULL	ENSFM00670001261091	UNKNOWN
Locus_88_Transcript_9090/16303_Confidence_0.000_Length_2675	m.13670	589	ENSSHAP00000000693	587	564	56.21	ENSSHAT00000000703	ENSSHAG00000000619	NULL	ENSFM00500000270984	FAM71B
Locus_89449_Transcript_1/3_Confidence_0.400_Length_913	m.526816	181	ENSSHAP00000000808	180	180	87.22	ENSSHAT00000000818	ENSSHAG00000000722	cystatin F (leukocystatin) [Source:HGNC Symbol;Acc:2479]	ENSFM00500000275416	CYSTATIN F PRECURSOR CYSTATIN 7 CYSTATIN METASTASIS ASSOCIATED CMAP LEUKOCYSTATIN
Locus_89450_Transcript_1/3_Confidence_0.071_Length_735	m.526818	219	ENSSHAP00000000940	263	194	68.56	ENSSHAT00000000951	ENSSHAG00000000839	NULL	ENSFM00500000270070	CHYMOTRYPSINOGEN B PRECURSOR EC_3.4.21.1 [CONTAINS CHYMOTRYPSIN B CHAIN A; CHYMOTRYPSIN B CHAIN B; CHYMOTRYPSIN B CHAIN C]
Locus_89478_Transcript_5/18_Confidence_0.333_Length_1508	m.526871	213	ENSSHAP00000000700	140	135	82.96	ENSSHAT00000000710	ENSSHAG00000000626	immunoglobulin heavy variable 6-1 [Source:HGNC Symbol;Acc:5662]	ENSFM00670001235643	HEAVY V
Locus_90734_Transcript_1/1_Confidence_0.000_Length_809	m.527914	207	ENSSHAP00000000892	243	115	79.13	ENSSHAT00000000903	ENSSHAG00000000797	NULL	ENSFM00500000276310	PLATELET GLYCOPROTEIN VI PRECURSOR GPVI GLYCOPROTEIN
Locus_9084_Transcript_15/26_Confidence_0.353_Length_5517	m.315536	1273	ENSSHAP00000000924	1340	1331	80.09	ENSSHAT00000000935	ENSSHAG00000000827	NULL	ENSFM00250000002377	WASH COMPLEX SUBUNIT FAM21
Locus_91735_Transcript_1/1_Confidence_0.000_Length_972	m.528518	300	ENSSHAP00000001113	306	299	91.3	ENSSHAT00000001128	ENSSHAG00000000996	sulfotransferase family, cytosolic, 1C, member 2 [Source:HGNC Symbol;Acc:11456]	ENSFM00710001441738	SULFOTRANSFERASE SULFOTRANSFERASE
Locus_9585_Transcript_3/54_Confidence_0.167_Length_6209	m.325988	672	ENSSHAP00000000688	439	370	34.86	ENSSHAT00000000698	ENSSHAG00000000615	NTPase, KAP family P-loop domain containing 1 [Source:HGNC Symbol;Acc:24739]	ENSFM00250000009621	NTPASE KAP FAMILY P LOOP DOMAIN CONTAINING 1
Locus_9612_Transcript_10/15_Confidence_0.533_Length_4002	m.326790	681	ENSSHAP00000000738	680	680	98.68	ENSSHAT00000000748	ENSSHAG00000000659	fermitin family member 2 [Source:HGNC Symbol;Acc:15767]	ENSFM00250000001652	FERMITIN FAMILY HOMOLOG KINDLIN UNC 112 RELATED
Locus_9612_Transcript_12/15_Confidence_0.600_Length_4023	m.326794	688	ENSSHAP00000000737	687	687	98.69	ENSSHAT00000000747	ENSSHAG00000000659	fermitin family member 2 [Source:HGNC Symbol;Acc:15767]	ENSFM00250000001652	FERMITIN FAMILY HOMOLOG KINDLIN UNC 112 RELATED
Locus_962_Transcript_15/91_Confidence_0.149_Length_5340	m.66184	1065	ENSSHAP00000000842	1052	1069	91.67	ENSSHAT00000000852	ENSSHAG00000000752	myosin IC [Source:HGNC Symbol;Acc:7597]	ENSFM00710001441712	MYOSIN 1 CLASS I UNCONVENTIONAL MYOSIN TYPE I MYOSIN
Locus_9655_Transcript_11/15_Confidence_0.167_Length_2290	m.327217	105	ENSSHAP00000000947	69	69	92.75	ENSSHAT00000000959	ENSSHAG00000000847	matrix-remodelling associated 7 [Source:HGNC Symbol;Acc:7541]	ENSFM00640001111109	UNKNOWN
Locus_9659_Transcript_1/3_Confidence_0.667_Length_2911	m.327219	231	ENSSHAP00000000935	202	198	95.45	ENSSHAT00000000946	ENSSHAG00000000835	lysophospholipase I [Source:HGNC Symbol;Acc:6737]	ENSFM00500000270136	ACYL THIOESTERASE 1 APT 1 EC_3.1.2.- LYSOPHOSPHOLIPASE 1 LYSOPHOSPHOLIPASE I LPL I LYSOPLA I
Locus_980_Transcript_18/26_Confidence_0.509_Length_3702	m.67055	278	ENSSHAP00000001062	280	281	61.92	ENSSHAT00000001076	ENSSHAG00000000950	NULL	ENSFM00540000718174	METHYLTRANSFERASE
Locus_9819_Transcript_8/17_Confidence_0.150_Length_3381	m.329414	421	ENSSHAP00000001082	271	276	67.75	ENSSHAT00000001096	ENSSHAG00000000969	NULL	ENSFM00260000050331	PRE SPLICING FACTOR ATP DEPENDENT RNA HELICASE EC_3.6.4.13
Locus_9870_Transcript_28/30_Confidence_0.164_Length_3828	m.330157	660	ENSSHAP00000000687	674	638	98.43	ENSSHAT00000000697	ENSSHAG00000000614	signal recognition particle 72kDa [Source:HGNC Symbol;Acc:11303]	ENSFM00250000003679	SIGNAL RECOGNITION PARTICLE 72 KDA SRP72
Locus_9894_Transcript_4/5_Confidence_0.250_Length_5350	m.330683	176	ENSSHAP00000001033	187	151	98.68	ENSSHAT00000001047	ENSSHAG00000000925	ADP-ribosylation factor 6 [Source:HGNC Symbol;Acc:659]	ENSFM00710001441615	ADP RIBOSYLATION FACTOR
Locus_99042_Transcript_2/3_Confidence_0.300_Length_556	m.531058	158	ENSSHAP00000000931	161	129	66.67	ENSSHAT00000000942	ENSSHAG00000000832	NULL	ENSFM00640001106201	CATHELICIDIN 3 FRAGMENT
Locus_100269_Transcript_2/5_Confidence_0.125_Length_4643	m.531321	266	ENSSHAP00000001429	315	263	96.2	ENSSHAT00000001445	ENSSHAG00000001273	NULL	ENSFM00500000277373	RETROTRANSPOSON DERIVED PEG10 EMBRYONAL CARCINOMA DIFFERENTIATION REGULATED MAMMALIAN RETROTRANSPOSON DERIVED 2 MYELIN EXPRESSION FACTOR 3 1 MEF3 1 PATERNALLY EXPRESSED GENE 10 RETROTRANSPOSON GAG DOMAIN CONTAINING 3 RETROTRANSPOSON DERIVED GAG POLYPRO
Locus_10122_Transcript_21/129_Confidence_0.069_Length_3397	m.334363	804	ENSSHAP00000001487	803	803	99	ENSSHAT00000001503	ENSSHAG00000001325	heat shock protein 90kDa beta (Grp94), member 1 [Source:HGNC Symbol;Acc:12028]	ENSFM00250000000292	HEAT SHOCK
Locus_10172_Transcript_12/31_Confidence_0.122_Length_1614	m.335975	401	ENSSHAP00000001194	345	207	96.14	ENSSHAT00000001209	ENSSHAG00000001067	cell adhesion molecule 4 [Source:HGNC Symbol;Acc:30825]	ENSFM00250000001126	CELL ADHESION MOLECULE PRECURSOR IMMUNOGLOBULIN SUPERFAMILY MEMBER NECTIN NECL SYNAPTIC CELL ADHESION MOLECULE
Locus_10172_Transcript_12/31_Confidence_0.122_Length_1614	m.335975	401	ENSSHAP00000001194	345	36	100	ENSSHAT00000001209	ENSSHAG00000001067	cell adhesion molecule 4 [Source:HGNC Symbol;Acc:30825]	ENSFM00250000001126	CELL ADHESION MOLECULE PRECURSOR IMMUNOGLOBULIN SUPERFAMILY MEMBER NECTIN NECL SYNAPTIC CELL ADHESION MOLECULE
Locus_10561_Transcript_10/12_Confidence_0.533_Length_7482	m.342383	856	ENSSHAP00000001219	684	684	99.42	ENSSHAT00000001234	ENSSHAG00000001088	cullin 3 [Source:HGNC Symbol;Acc:2553]	ENSFM00510000502736	CULLIN CUL
Locus_10715_Transcript_58/59_Confidence_0.077_Length_2529	m.345496	207	ENSSHAP00000001178	208	119	56.3	ENSSHAT00000001193	ENSSHAG00000001051	NULL	ENSFM00640001115860	UNKNOWN
Locus_10749_Transcript_10/17_Confidence_0.051_Length_1521	m.345947	501	ENSSHAP00000001459	511	500	88.2	ENSSHAT00000001475	ENSSHAG00000001300	carbohydrate (N-acetylglucosamine 6-O) sulfotransferase 7 [Source:HGNC Symbol;Acc:13817]	ENSFM00500000270226	CARBOHYDRATE SULFOTRANSFERASE EC_2.8.2.- GALACTOSE/N ACETYLGLUCOSAMINE/N ACETYLGLUCOSAMINE 6 O SULFOTRANSFERASE N ACETYLGLUCOSAMINE 6 O SULFOTRANSFERASE GLCNAC6ST SULFOTRANSFERASE N ACETYLGLUCOSAMINE 6 O SULFOTRANSFERASE GLCNAC6ST GN6ST
Locus_1099_Transcript_14/18_Confidence_0.793_Length_10847	m.72717	1495	ENSSHAP00000001453	1271	1286	94.32	ENSSHAT00000001469	ENSSHAG00000001294	calmodulin regulated spectrin-associated protein family, member 2 [Source:HGNC Symbol;Acc:29188]	ENSFM00600000921199	CALMODULIN REGULATED SPECTRIN ASSOCIATED
Locus_11432_Transcript_23/43_Confidence_0.279_Length_6567	m.356798	1037	ENSSHAP00000001437	1027	1037	96.62	ENSSHAT00000001453	ENSSHAG00000001279	SWI/SNF-related, matrix-associated actin-dependent regulator of chromatin, subfamily a, containing DEAD/H box 1 [Source:HGNC Symbol;Acc:18398]	ENSFM00410000138550	SWI/SNF RELATED MATRIX ASSOCIATED ACTIN DEPENDENT REGULATOR OF CHROMATIN SUBFAMILY A CONTAINING DEAD/H BOX EC_3.6.4.12
Locus_114_Transcript_126/141_Confidence_0.142_Length_4542	m.22376	571	ENSSHAP00000001277	423	451	72.95	ENSSHAT00000001292	ENSSHAG00000001140	EF-hand calcium binding domain 14 [Source:HGNC Symbol;Acc:29051]	ENSFM00250000005906	EF HAND CALCIUM BINDING DOMAIN CONTAINING 14
Locus_11572_Transcript_19/20_Confidence_0.742_Length_4207	m.359285	630	ENSSHAP00000001227	436	442	85.07	ENSSHAT00000001242	ENSSHAG00000001094	nephronectin [Source:HGNC Symbol;Acc:27405]	ENSFM00260000050629	EPIDERMAL GROWTH FACTOR 6 PRECURSOR EGF 6
Locus_11663_Transcript_1/5_Confidence_0.167_Length_322	m.360124	102	ENSSHAP00000001226	80	80	97.5	ENSSHAT00000001241	ENSSHAG00000001093	chromosome 4 open reading frame 32 [Source:HGNC Symbol;Acc:26813]	ENSFM00640001112997	UNKNOWN
Locus_11735_Transcript_6/7_Confidence_0.700_Length_4810	m.361459	468	ENSSHAP00000001330	467	467	99.79	ENSSHAT00000001346	ENSSHAG00000001186	SMAD family member 9 [Source:HGNC Symbol;Acc:6774]	ENSFM00250000000238	MOTHERS AGAINST DECAPENTAPLEGIC HOMOLOG MAD HOMOLOG MOTHERS AGAINST DPP HOMOLOG SMAD FAMILY MEMBER SMAD
Locus_11736_Transcript_7/8_Confidence_0.611_Length_5858	m.361467	547	ENSSHAP00000001172	323	320	60.62	ENSSHAT00000001187	ENSSHAG00000001046	NULL	ENSFM00250000001905	MITOCHONDRIAL SODIUM/HYDROGEN EXCHANGER 9B2 MITOCHONDRIAL NA + /H + EXCHANGER NHA2 NA + /H + EXCHANGER DOMAIN CONTAINING 2 NHE DOMAIN CONTAINING 2 SODIUM/HYDROGEN EXCHANGER DOMAIN CONTAINING 2 SOLUTE CARRIER FAMILY 9 SUBFAMILY B MEMBER 2
Locus_117408_Transcript_1/2_Confidence_0.333_Length_1478	m.535609	348	ENSSHAP00000001265	228	133	86.47	ENSSHAT00000001280	ENSSHAG00000001129	H1 histone family, member N, testis-specific [Source:HGNC Symbol;Acc:24893]	ENSFM00640001112607	UNKNOWN
Locus_117408_Transcript_1/2_Confidence_0.333_Length_1478	m.535609	348	ENSSHAP00000001265	228	98	62.24	ENSSHAT00000001280	ENSSHAG00000001129	H1 histone family, member N, testis-specific [Source:HGNC Symbol;Acc:24893]	ENSFM00640001112607	UNKNOWN
Locus_11834_Transcript_5/16_Confidence_0.273_Length_4584	m.362797	704	ENSSHAP00000001216	490	502	82.47	ENSSHAT00000001231	ENSSHAG00000001085	family with sequence similarity 178, member A [Source:HGNC Symbol;Acc:17814]	ENSFM00430000230186	UNKNOWN
Locus_11862_Transcript_3/6_Confidence_0.444_Length_3348	m.363473	888	ENSSHAP00000001433	736	739	81.33	ENSSHAT00000001449	ENSSHAG00000001276	exonuclease 3'-5' domain containing 3 [Source:HGNC Symbol;Acc:26023]	ENSFM00250000007592	PROBABLE EXONUCLEASE MUT 7 HOMOLOG EC_3.1.-.- EXONUCLEASE 3' 5' DOMAIN CONTAINING 3
Locus_11904_Transcript_15/40_Confidence_0.368_Length_10527	m.364030	3037	ENSSHAP00000001379	3046	3053	82.77	ENSSHAT00000001395	ENSSHAG00000001230	prune homolog 2 (Drosophila) [Source:HGNC Symbol;Acc:25209]	ENSFM00250000001236	AMBIGUOUS
Locus_11904_Transcript_20/40_Confidence_0.395_Length_12369	m.364050	3092	ENSSHAP00000001380	3092	3113	81.75	ENSSHAT00000001396	ENSSHAG00000001230	prune homolog 2 (Drosophila) [Source:HGNC Symbol;Acc:25209]	ENSFM00250000001236	AMBIGUOUS
Locus_120445_Transcript_16/23_Confidence_0.810_Length_3923	m.536378	663	ENSSHAP00000001392	653	653	85.3	ENSSHAT00000001408	ENSSHAG00000001242	coagulation factor XIII, B polypeptide [Source:HGNC Symbol;Acc:3534]	ENSFM00520000517915	COAGULATION FACTOR XIII B CHAIN PRECURSOR GLUTAMINE GAMMA GLUTAMYLTRANSFERASE B CHAIN TRANSGLUTAMINASE B CHAIN
Locus_120644_Transcript_27/27_Confidence_0.161_Length_1603	m.536497	401	ENSSHAP00000001337	293	293	92.83	ENSSHAT00000001353	ENSSHAG00000001192	ureidopropionase, beta [Source:HGNC Symbol;Acc:16297]	ENSFM00250000004524	BETA UREIDOPROPIONASE EC_3.5.1.6 BETA ALANINE SYNTHASE N CARBAMOYL BETA ALANINE AMIDOHYDROLASE
Locus_12084_Transcript_4/24_Confidence_0.290_Length_5844	m.366349	303	ENSSHAP00000001442	271	271	90.41	ENSSHAT00000001458	ENSSHAG00000001284	KIAA0247 [Source:HGNC Symbol;Acc:19956]	ENSFM00250000006147	UNCHARACTERIZED PRECURSOR
Locus_12107_Transcript_26/46_Confidence_0.138_Length_8551	m.366685	1077	ENSSHAP00000001489	1039	1039	99.71	ENSSHAT00000001505	ENSSHAG00000001327	ankyrin repeat domain 52 [Source:HGNC Symbol;Acc:26614]	ENSFM00570000851116	SERINE/THREONINE PHOSPHATASE 6 REGULATORY ANKYRIN REPEAT SUBUNIT C PP6 ARS C SERINE/THREONINE PHOSPHATASE 6 REGULATORY SUBUNIT ARS C
Locus_12107_Transcript_26/46_Confidence_0.138_Length_8551	m.366685	1077	ENSSHAP00000001489	1039	936	30.45	ENSSHAT00000001505	ENSSHAG00000001327	ankyrin repeat domain 52 [Source:HGNC Symbol;Acc:26614]	ENSFM00570000851116	SERINE/THREONINE PHOSPHATASE 6 REGULATORY ANKYRIN REPEAT SUBUNIT C PP6 ARS C SERINE/THREONINE PHOSPHATASE 6 REGULATORY SUBUNIT ARS C
Locus_12107_Transcript_26/46_Confidence_0.138_Length_8551	m.366685	1077	ENSSHAP00000001489	1039	318	31.13	ENSSHAT00000001505	ENSSHAG00000001327	ankyrin repeat domain 52 [Source:HGNC Symbol;Acc:26614]	ENSFM00570000851116	SERINE/THREONINE PHOSPHATASE 6 REGULATORY ANKYRIN REPEAT SUBUNIT C PP6 ARS C SERINE/THREONINE PHOSPHATASE 6 REGULATORY SUBUNIT ARS C
Locus_121_Transcript_39/52_Confidence_0.306_Length_2548	m.22894	616	ENSSHAP00000001282	564	561	86.27	ENSSHAT00000001297	ENSSHAG00000001145	acyl-CoA synthetase family member 2 [Source:HGNC Symbol;Acc:26101]	ENSFM00260000050669	ACYL COA SYNTHETASE FAMILY MEMBER 2 MITOCHONDRIAL PRECURSOR EC_6.2.1.-
Locus_12206_Transcript_1/2_Confidence_0.667_Length_1266	m.368145	302	ENSSHAP00000001170	537	288	92.71	ENSSHAT00000001185	ENSSHAG00000001044	anti-Mullerian hormone receptor, type II [Source:HGNC Symbol;Acc:465]	ENSFM00500000269790	TYPE 2 PRECURSOR EC_2.7.11.30 TYPE II TYPE II RECEPTOR II
Locus_123179_Transcript_1/4_Confidence_0.750_Length_1387	m.537719	100	ENSSHAP00000001474	298	95	60	ENSSHAT00000001490	ENSSHAG00000001314	chromosome 12 open reading frame 71 [Source:HGNC Symbol;Acc:34452]	ENSFM00500000415053	UNKNOWN
Locus_12329_Transcript_14/29_Confidence_0.150_Length_3851	m.369973	292	ENSSHAP00000001409	174	155	66.45	ENSSHAT00000001425	ENSSHAG00000001255	NULL	ENSFM00670001249193	UNKNOWN
Locus_12453_Transcript_11/14_Confidence_0.250_Length_4744	m.371265	836	ENSSHAP00000001190	831	835	94.97	ENSSHAT00000001205	ENSSHAG00000001063	eukaryotic translation initiation factor 3, subunit B [Source:HGNC Symbol;Acc:3280]	ENSFM00250000003046	EUKARYOTIC TRANSLATION INITIATION FACTOR 3 SUBUNIT B EIF3B EUKARYOTIC TRANSLATION INITIATION FACTOR 3.90 KDA SUBUNIT HOMOLOG EIF3 P90 TRANSLATION INITIATION FACTOR EIF3 P90 SUBUNIT HOMOLOG
Locus_12522_Transcript_21/24_Confidence_0.367_Length_10061	m.372070	2846	ENSSHAP00000001270	2704	2692	96.92	ENSSHAT00000001285	ENSSHAG00000001133	NULL	ENSFM00250000001676	ADENOMATOUS POLYPOSIS COLI
Locus_12550_Transcript_2/10_Confidence_0.368_Length_2103	m.372274	445	ENSSHAP00000001421	340	315	100	ENSSHAT00000001437	ENSSHAG00000001266	Ras-related GTP binding A [Source:HGNC Symbol;Acc:16963]	ENSFM00250000003636	RAS RELATED GTP BINDING A RAG A RAGA
Locus_12582_Transcript_35/38_Confidence_0.247_Length_1910	m.372970	311	ENSSHAP00000001508	194	194	99.48	ENSSHAT00000001524	ENSSHAG00000001345	v-crk sarcoma virus CT10 oncogene homolog (avian)-like [Source:HGNC Symbol;Acc:2363]	ENSFM00250000002274	ADAPTER MOLECULE CRK PROTO ONCOGENE C CRK P38
Locus_13166_Transcript_27/30_Confidence_0.277_Length_4508	m.382126	1134	ENSSHAP00000001242	856	856	96.5	ENSSHAT00000001257	ENSSHAG00000001108	trafficking protein particle complex 11 [Source:HGNC Symbol;Acc:25751]	ENSFM00250000003231	TRAFFICKING PARTICLE COMPLEX SUBUNIT 11
Locus_13202_Transcript_35/37_Confidence_0.036_Length_2103	m.382466	654	ENSSHAP00000001267	578	49	85.71	ENSSHAT00000001282	ENSSHAG00000001131	elastin [Source:HGNC Symbol;Acc:3327]	ENSFM00670001242033	ELASTIN PRECURSOR TROPOELASTIN
Locus_132162_Transcript_1/1_Confidence_0.000_Length_547	m.541412	182	ENSSHAP00000001422	74	74	95.95	ENSSHAT00000001438	ENSSHAG00000001267	NULL	ENSFM00640001117499	UNKNOWN
Locus_133587_Transcript_1/4_Confidence_0.882_Length_2023	m.541787	442	ENSSHAP00000001333	441	441	94.56	ENSSHAT00000001349	ENSSHAG00000001188	gamma-aminobutyric acid (GABA) A receptor, pi [Source:HGNC Symbol;Acc:4089]	ENSFM00400000131718	GAMMA AMINOBUTYRIC ACID RECEPTOR SUBUNIT PRECURSOR GABA A RECEPTOR SUBUNIT
Locus_13408_Transcript_66/67_Confidence_0.463_Length_4634	m.385338	992	ENSSHAP00000001406	992	1004	80.38	ENSSHAT00000001422	ENSSHAG00000001252	general transcription factor IIi [Source:HGNC Symbol;Acc:4659]	ENSFM00540000717988	GENERAL TRANSCRIPTION FACTOR II I GTFII I TFII I BRUTON TYROSINE KINASE ASSOCIATED 135 BAP 135 BTK ASSOCIATED 135
Locus_13415_Transcript_6/26_Confidence_0.439_Length_2700	m.385360	336	ENSSHAP00000001336	164	156	77.56	ENSSHAT00000001352	ENSSHAG00000001191	occludin/ELL domain containing 1 [Source:HGNC Symbol;Acc:26221]	ENSFM00670001250788	UNKNOWN
Locus_13448_Transcript_31/41_Confidence_0.350_Length_3905	m.385767	815	ENSSHAP00000001343	765	763	98.95	ENSSHAT00000001359	ENSSHAG00000001196	enhancer of polycomb homolog 1 (Drosophila) [Source:HGNC Symbol;Acc:19876]	ENSFM00250000001732	ENHANCER OF POLYCOMB HOMOLOG
Locus_135_Transcript_40/54_Confidence_0.149_Length_5182	m.23849	873	ENSSHAP00000001358	873	872	94.95	ENSSHAT00000001374	ENSSHAG00000001210	G protein-coupled receptor 155 [Source:HGNC Symbol;Acc:22951]	ENSFM00250000003867	INTEGRAL MEMBRANE GPR155
Locus_13664_Transcript_10/19_Confidence_0.145_Length_2640	m.387941	276	ENSSHAP00000001260	203	202	98.02	ENSSHAT00000001275	ENSSHAG00000001124	PQ loop repeat containing 1 [Source:HGNC Symbol;Acc:26188]	ENSFM00250000003501	PQ LOOP REPEAT CONTAINING 1
Locus_137706_Transcript_1/1_Confidence_0.000_Length_723	m.543131	181	ENSSHAP00000001427	116	116	95.69	ENSSHAT00000001443	ENSSHAG00000001272	NULL	ENSFM00260000050673	OREXIN RECEPTOR TYPE 1 OX 1 R OX1 R OX1R HYPOCRETIN RECEPTOR TYPE 1
Locus_140396_Transcript_1/1_Confidence_0.000_Length_509	m.543942	122	ENSSHAP00000001497	373	108	73.15	ENSSHAT00000001513	ENSSHAG00000001335	NULL	ENSFM00250000002954	L THREONINE 3 DEHYDROGENASE MITOCHONDRIAL PRECURSOR
Locus_140422_Transcript_2/9_Confidence_0.222_Length_3152	m.543975	182	ENSSHAP00000001272	182	181	88.95	ENSSHAT00000001287	ENSSHAG00000001135	NULL	ENSFM00670001244239	UNKNOWN
Locus_14265_Transcript_14/22_Confidence_0.324_Length_2660	m.395174	622	ENSSHAP00000001208	171	171	98.25	ENSSHAT00000001223	ENSSHAG00000001079	lysyl oxidase-like 1 [Source:HGNC Symbol;Acc:6665]	ENSFM00710001441858	LYSYL OXIDASE HOMOLOG PRECURSOR LYSYL OXIDASE
Locus_145206_Transcript_17/30_Confidence_0.180_Length_2209	m.544845	496	ENSSHAP00000001311	495	495	87.27	ENSSHAT00000001327	ENSSHAG00000001171	cytochrome P450, family 2, subfamily E, polypeptide 1 [Source:HGNC Symbol;Acc:2631]	ENSFM00710001441616	CYTOCHROME P450 2
Locus_14561_Transcript_21/23_Confidence_0.238_Length_5640	m.398387	497	ENSSHAP00000001320	254	254	85.04	ENSSHAT00000001336	ENSSHAG00000001178	NULL	ENSFM00500000273030	A KINASE ANCHOR 7 GAMMA AKAP 7 GAMMA A KINASE ANCHOR 18 AKAP 18 KINASE A ANCHORING 7 GAMMA PRKA7 GAMMA
Locus_14719_Transcript_2/18_Confidence_0.478_Length_2204	m.400258	532	ENSSHAP00000001316	399	399	97.24	ENSSHAT00000001332	ENSSHAG00000001175	aspartyl-tRNA synthetase [Source:HGNC Symbol;Acc:2678]	ENSFM00250000003932	ASPARTATE TRNA LIGASE CYTOPLASMIC EC_6.1.1.12 ASPARTYL TRNA SYNTHETASE ASPRS
Locus_14876_Transcript_13/26_Confidence_0.660_Length_2238	m.401490	398	ENSSHAP00000001391	397	397	88.66	ENSSHAT00000001407	ENSSHAG00000001241	NULL	ENSFM00710001441754	ACETYL COA ACETYLTRANSFERASE EC_2.3.1.9 ACETOACETYL COA THIOLASE
Locus_14947_Transcript_20/24_Confidence_0.182_Length_2005	m.402252	188	ENSSHAP00000001418	146	146	91.1	ENSSHAT00000001434	ENSSHAG00000001264	idnK, gluconokinase homolog (E. coli) [Source:HGNC Symbol;Acc:31367]	ENSFM00500000274151	PROBABLE GLUCONOKINASE EC_2.7.1.12 GLUCONATE KINASE
Locus_15794_Transcript_2/7_Confidence_0.200_Length_3496	m.411042	448	ENSSHAP00000001192	376	397	90.93	ENSSHAT00000001207	ENSSHAG00000001065	dopamine receptor D1 [Source:HGNC Symbol;Acc:3020]	ENSFM00500000270012	D DOPAMINE RECEPTOR DOPAMINE RECEPTOR
Locus_1580_Transcript_5/28_Confidence_0.241_Length_2599	m.93940	585	ENSSHAP00000001189	366	351	97.15	ENSSHAT00000001204	ENSSHAG00000001062	mesoderm induction early response 1, family member 2 [Source:HGNC Symbol;Acc:29210]	ENSFM00250000001544	MESODERM INDUCTION EARLY RESPONSE MI
Locus_15821_Transcript_7/10_Confidence_0.581_Length_1864	m.411372	267	ENSSHAP00000001225	193	188	80.32	ENSSHAT00000001240	ENSSHAG00000001092	Fas (TNFRSF6)-associated via death domain [Source:HGNC Symbol;Acc:3573]	ENSFM00500000274187	FADD FAS ASSOCIATED DEATH DOMAIN FAS ASSOCIATING DEATH DOMAIN CONTAINING MEDIATOR OF RECEPTOR INDUCED TOXICITY
Locus_15972_Transcript_11/16_Confidence_0.625_Length_5526	m.412582	1275	ENSSHAP00000001196	1274	1274	99.69	ENSSHAT00000001211	ENSSHAG00000001069	SIN3 transcription regulator homolog A (yeast) [Source:HGNC Symbol;Acc:19353]	ENSFM00570000851098	PAIRED AMPHIPATHIC HELIX SIN3B HISTONE DEACETYLASE COMPLEX SUBUNIT SIN3B TRANSCRIPTIONAL COREPRESSOR SIN3B
Locus_16014_Transcript_34/56_Confidence_0.517_Length_3753	m.413182	1058	ENSSHAP00000001165	1054	1082	66.82	ENSSHAT00000001180	ENSSHAG00000001040	histone deacetylase 6 [Source:HGNC Symbol;Acc:14064]	ENSFM00710001441749	HISTONE DEACETYLASE EC_3.5.1.98
Locus_16080_Transcript_1/4_Confidence_0.857_Length_2877	m.413591	264	ENSSHAP00000001365	244	244	93.85	ENSSHAT00000001381	ENSSHAG00000001216	NULL	ENSFM00250000007492	U11/U12 SMALL NUCLEAR RIBONUCLEOPROTEIN 35 KDA U11/U12 SNRNP 35 KDA U1 SNRNP BINDING HOMOLOG
Locus_16109_Transcript_1/4_Confidence_0.400_Length_2148	m.413758	369	ENSSHAP00000001386	373	373	87.67	ENSSHAT00000001402	ENSSHAG00000001236	F-box protein 28 [Source:HGNC Symbol;Acc:29046]	ENSFM00250000005021	F BOX ONLY 28
Locus_16496_Transcript_10/26_Confidence_0.286_Length_2225	m.417124	202	ENSSHAP00000001361	178	153	46.41	ENSSHAT00000001377	ENSSHAG00000001212	transmembrane emp24 domain trafficking protein 2 [Source:HGNC Symbol;Acc:16996]	ENSFM00500000270937	TRANSMEMBRANE EMP24 DOMAIN CONTAINING 2 PRECURSOR COPI COATED VESICLE MEMBRANE P24 P24 FAMILY BETA 1 P24BETA1
Locus_1674_Transcript_9/44_Confidence_0.067_Length_913	m.97544	303	ENSSHAP00000001203	465	254	75.98	ENSSHAT00000001218	ENSSHAG00000001075	NULL	ENSFM00250000000002	ZINC FINGER
Locus_1674_Transcript_9/44_Confidence_0.067_Length_913	m.97544	303	ENSSHAP00000001203	465	231	32.9	ENSSHAT00000001218	ENSSHAG00000001075	NULL	ENSFM00250000000002	ZINC FINGER
Locus_1674_Transcript_9/44_Confidence_0.067_Length_913	m.97544	303	ENSSHAP00000001203	465	214	31.31	ENSSHAT00000001218	ENSSHAG00000001075	NULL	ENSFM00250000000002	ZINC FINGER
Locus_1674_Transcript_9/44_Confidence_0.067_Length_913	m.97544	303	ENSSHAP00000001203	465	189	35.45	ENSSHAT00000001218	ENSSHAG00000001075	NULL	ENSFM00250000000002	ZINC FINGER
Locus_1674_Transcript_9/44_Confidence_0.067_Length_913	m.97544	303	ENSSHAP00000001203	465	157	26.75	ENSSHAT00000001218	ENSSHAG00000001075	NULL	ENSFM00250000000002	ZINC FINGER
Locus_1683_Transcript_13/23_Confidence_0.346_Length_3274	m.98117	796	ENSSHAP00000001500	580	626	92.33	ENSSHAT00000001516	ENSSHAG00000001338	gephyrin [Source:HGNC Symbol;Acc:15465]	ENSFM00570000851200	MOLYBDOPTERIN ADENYLYLTRANSFERASE MPT ADENYLYLTRANSFERASE EC_2.7.7.75 DOMAIN G ; MOLYBDOPTERIN MOLYBDENUMTRANSFERASE MPT MO TRANSFERASE EC_2.10.1.- 1 DOMAIN E ]
Locus_16914_Transcript_18/26_Confidence_0.200_Length_1850	m.420215	429	ENSSHAP00000001246	400	399	70.43	ENSSHAT00000001261	ENSSHAG00000001112	NULL	ENSFM00550000743220	FAM47E
Locus_17097_Transcript_1/8_Confidence_0.667_Length_5923	m.421607	644	ENSSHAP00000001507	342	330	99.39	ENSSHAT00000001523	ENSSHAG00000001344	mannosidase, alpha, class 1A, member 2 [Source:HGNC Symbol;Acc:6822]	ENSFM00710001441810	MANNOSYL OLIGOSACCHARIDE 1 2 ALPHA MANNOSIDASE EC_3.2.1.113 MANNOSIDASE ALPHA CLASS MEMBER PROCESSING ALPHA 1 2 MANNOSIDASE ALPHA 1 2 MANNOSIDASE
Locus_17327_Transcript_35/62_Confidence_0.222_Length_3771	m.423481	837	ENSSHAP00000001471	787	800	81.38	ENSSHAT00000001487	ENSSHAG00000001312	WD repeat domain 78 [Source:HGNC Symbol;Acc:26252]	ENSFM00260000050733	WD REPEAT CONTAINING 78
Locus_1736_Transcript_14/60_Confidence_0.218_Length_2331	m.100494	393	ENSSHAP00000001235	393	392	98.47	ENSSHAT00000001250	ENSSHAG00000001102	NULL	ENSFM00710001441720	ISOCITRATE DEHYDROGENASE [NAD] SUBUNIT MITOCHONDRIAL PRECURSOR EC_1.1.1.41 ISOCITRIC DEHYDROGENASE SUBUNIT NAD + SPECIFIC ICDH SUBUNIT
Locus_1746_Transcript_50/103_Confidence_0.087_Length_2000	m.101160	457	ENSSHAP00000001321	453	454	91.19	ENSSHAT00000001337	ENSSHAG00000001179	NULL	ENSFM00250000003169	CYTOCHROME B C1 COMPLEX SUBUNIT 2 MITOCHONDRIAL PRECURSOR COMPLEX III SUBUNIT 2 CORE II UBIQUINOL CYTOCHROME C REDUCTASE COMPLEX CORE 2
Locus_17530_Transcript_1/4_Confidence_0.300_Length_1832	m.425057	492	ENSSHAP00000001475	491	491	92.46	ENSSHAT00000001491	ENSSHAG00000001315	potassium voltage-gated channel, delayed-rectifier, subfamily S, member 3 [Source:HGNC Symbol;Acc:6302]	ENSFM00270000056440	POTASSIUM VOLTAGE GATED CHANNEL SUBFAMILY MEMBER VOLTAGE GATED POTASSIUM CHANNEL SUBUNIT
Locus_17547_Transcript_10/24_Confidence_0.591_Length_6408	m.425185	1349	ENSSHAP00000001351	497	491	89.21	ENSSHAT00000001367	ENSSHAG00000001203	NULL	ENSFM00250000007297	POLY [ADP RIBOSE] POLYMERASE 4 PARP 4 EC_2.4.2.30.193 KDA VAULT ADP RIBOSYLTRANSFERASE DIPHTHERIA TOXIN 4 ARTD4 PARP RELATED/IALPHAI RELATED H5/PROLINE RICH PH5P VAULT POLY ADP RIBOSE POLYMERASE VPARP
Locus_17557_Transcript_10/14_Confidence_0.400_Length_3915	m.425280	1215	ENSSHAP00000001505	1610	1216	87.09	ENSSHAT00000001521	ENSSHAG00000001343	coiled-coil domain containing 18 [Source:HGNC Symbol;Acc:30370]	ENSFM00270000056519	COILED COIL DOMAIN CONTAINING 18
Locus_17979_Transcript_11/15_Confidence_0.343_Length_3615	m.428380	345	ENSSHAP00000001491	262	263	76.81	ENSSHAT00000001507	ENSSHAG00000001329	family with sequence similarity 211, member A [Source:HGNC Symbol;Acc:32403]	ENSFM00250000005430	LEUCINE RICH REPEAT CONTAINING
Locus_18315_Transcript_5/9_Confidence_0.286_Length_4346	m.430626	1069	ENSSHAP00000001250	289	283	98.23	ENSSHAT00000001265	ENSSHAG00000001116	zinc finger protein 827 [Source:HGNC Symbol;Acc:27193]	ENSFM00250000006995	ZINC FINGER 827
Locus_1840_Transcript_13/81_Confidence_0.044_Length_983	m.104401	117	ENSSHAP00000001183	116	116	97.41	ENSSHAT00000001198	ENSSHAG00000001056	NULL	ENSFM00640001112113	UNKNOWN
Locus_18471_Transcript_80/81_Confidence_0.019_Length_448	m.431684	149	ENSSHAP00000001232	222	148	59.46	ENSSHAT00000001247	ENSSHAG00000001099	NULL	ENSFM00670001241802	UNKNOWN
Locus_18926_Transcript_5/8_Confidence_0.455_Length_2548	m.435388	267	ENSSHAP00000001251	159	159	88.68	ENSSHAT00000001266	ENSSHAG00000001117	phosphopantothenoylcysteine decarboxylase [Source:HGNC Symbol;Acc:28107]	ENSFM00500000272063	PHOSPHOPANTOTHENOYLCYSTEINE DECARBOXYLASE PPC DC EC_4.1.1.36 COAC
Locus_19352_Transcript_12/15_Confidence_0.185_Length_3214	m.437454	456	ENSSHAP00000001469	317	317	96.53	ENSSHAT00000001485	ENSSHAG00000001310	transmembrane protein 248 [Source:HGNC Symbol;Acc:25476]	ENSFM00250000007589	TRANSMEMBRANE 248
Locus_19839_Transcript_30/32_Confidence_0.146_Length_2546	m.440630	742	ENSSHAP00000001465	424	388	95.62	ENSSHAT00000001481	ENSSHAG00000001306	FYVE, RhoGEF and PH domain containing 4 [Source:HGNC Symbol;Acc:19125]	ENSFM00500000269831	FYVE RHOGEF AND PH DOMAIN CONTAINING ZINC FINGER FYVE DOMAIN CONTAINING
Locus_20306_Transcript_1/6_Confidence_0.444_Length_1170	m.443444	283	ENSSHAP00000001305	359	271	91.88	ENSSHAT00000001321	ENSSHAG00000001166	NULL	ENSFM00710001441807	FER 1
Locus_21596_Transcript_17/25_Confidence_0.312_Length_11184	m.450873	2949	ENSSHAP00000001430	2425	2425	98.72	ENSSHAT00000001446	ENSSHAG00000001274	neurobeachin [Source:HGNC Symbol;Acc:7648]	ENSFM00710001441790	NEUROBEACHIN
Locus_215_Transcript_13/14_Confidence_0.393_Length_2121	m.28050	300	ENSSHAP00000001200	297	297	100	ENSSHAT00000001215	ENSSHAG00000001072	NULL	ENSFM00500000269644	CASEIN KINASE I EC_2.7.11.1
Locus_21833_Transcript_1/4_Confidence_0.833_Length_2326	m.452019	207	ENSSHAP00000001303	229	201	82.59	ENSSHAT00000001319	ENSSHAG00000001164	mitochondrial ribosomal protein S26 [Source:HGNC Symbol;Acc:14045]	ENSFM00500000275166	28S RIBOSOMAL S26 MITOCHONDRIAL PRECURSOR MRP S26 S26MT
Locus_21919_Transcript_1/6_Confidence_0.667_Length_1127	m.452343	212	ENSSHAP00000001317	199	185	94.59	ENSSHAT00000001333	ENSSHAG00000001176	adaptor-related protein complex 3, sigma 1 subunit [Source:HGNC Symbol;Acc:2013]	ENSFM00500000270528	AP 3 COMPLEX SUBUNIT SIGMA AP 3 COMPLEX SUBUNIT SIGMA ADAPTER RELATED COMPLEX 3 SIGMA SUBUNIT SIGMA ADAPTIN ADAPTIN SIGMA ADAPTIN
Locus_21941_Transcript_9/21_Confidence_0.417_Length_5962	m.452482	1029	ENSSHAP00000001187	927	973	79.96	ENSSHAT00000001202	ENSSHAG00000001060	lipin 1 [Source:HGNC Symbol;Acc:13345]	ENSFM00250000001227	PHOSPHATIDATE PHOSPHATASE EC_3.1.3.4 LIPIN
Locus_22073_Transcript_1/11_Confidence_0.722_Length_4258	m.453298	493	ENSSHAP00000001179	467	495	53.33	ENSSHAT00000001194	ENSSHAG00000001052	solute carrier family 19 (folate transporter), member 1 [Source:HGNC Symbol;Acc:10937]	ENSFM00250000001258	TRANSPORTER 1 SOLUTE CARRIER FAMILY 19 MEMBER 1
Locus_2244_Transcript_1/4_Confidence_0.667_Length_1545	m.119719	294	ENSSHAP00000001218	472	266	67.29	ENSSHAT00000001233	ENSSHAG00000001087	NULL	ENSFM00670001235250	TRIPARTITE MOTIF CONTAINING
Locus_2249_Transcript_196/255_Confidence_0.006_Length_1087	m.119939	261	ENSSHAP00000001447	166	166	86.75	ENSSHAT00000001463	ENSSHAG00000001289	NULL	ENSFM00250000001568	FAM13A
Locus_22885_Transcript_1/6_Confidence_0.250_Length_2700	m.456850	332	ENSSHAP00000001262	173	173	96.53	ENSSHAT00000001277	ENSSHAG00000001126	leucine carboxyl methyltransferase 1 [Source:HGNC Symbol;Acc:17557]	ENSFM00500000271002	LEUCINE CARBOXYL METHYLTRANSFERASE 1 EC_2.1.1.233 [PHOSPHATASE 2A PROTEIN] LEUCINE CARBOXY METHYLTRANSFERASE 1
Locus_23026_Transcript_20/28_Confidence_0.678_Length_3947	m.457514	350	ENSSHAP00000001309	348	334	88.92	ENSSHAT00000001325	ENSSHAG00000001170	SH3-binding domain kinase family, member 2 [Source:HGNC Symbol;Acc:34416]	ENSFM00260000050611	SERINE/THREONINE KINASE EC_2.7.11.1 SH3 BINDING KINASE
Locus_2441_Transcript_5/16_Confidence_0.500_Length_3373	m.127278	589	ENSSHAP00000001294	588	575	88.87	ENSSHAT00000001309	ENSSHAG00000001155	TATA box binding protein (TBP)-associated factor, RNA polymerase I, B, 63kDa [Source:HGNC Symbol;Acc:11533]	ENSFM00250000006738	TATA BOX BINDING ASSOCIATED FACTOR RNA POLYMERASE I SUBUNIT B RNA POLYMERASE I SPECIFIC TBP ASSOCIATED FACTOR KDA TATA BOX BINDING ASSOCIATED FACTOR 1B TBP ASSOCIATED FACTOR 1B TRANSCRIPTION INITIATION FACTOR SL1/TIF IB SUBUNIT B
Locus_2444_Transcript_156/191_Confidence_0.063_Length_2296	m.127665	538	ENSSHAP00000001355	491	519	93.06	ENSSHAT00000001371	ENSSHAG00000001207	NULL	ENSFM00250000007212	WD REPEAT CONTAINING 13
Locus_2476_Transcript_10/24_Confidence_0.405_Length_5333	m.128596	1615	ENSSHAP00000001388	1614	1614	97.03	ENSSHAT00000001404	ENSSHAG00000001238	calmodulin regulated spectrin-associated protein 1 [Source:HGNC Symbol;Acc:19946]	ENSFM00600000921199	CALMODULIN REGULATED SPECTRIN ASSOCIATED
Locus_2585_Transcript_42/73_Confidence_0.020_Length_4466	m.132369	163	ENSSHAP00000001356	134	115	86.96	ENSSHAT00000001372	ENSSHAG00000001208	transthyretin [Source:HGNC Symbol;Acc:12405]	ENSFM00500000271252	TRANSTHYRETIN PRECURSOR PREALBUMIN
Locus_27057_Transcript_4/10_Confidence_0.800_Length_5399	m.472460	797	ENSSHAP00000001467	678	722	80.33	ENSSHAT00000001483	ENSSHAG00000001308	NULL	ENSFM00250000002101	E3 UBIQUITIN LIGASE LNX EC_6.3.2.- LIGAND OF NUMB X 1 NUMB BINDING 1
Locus_2771_Transcript_2/6_Confidence_0.417_Length_1669	m.139141	416	ENSSHAP00000001414	415	394	91.88	ENSSHAT00000001430	ENSSHAG00000001260	NULL	ENSFM00250000004232	TBC1 DOMAIN FAMILY MEMBER 20
Locus_2778_Transcript_12/28_Confidence_0.400_Length_7701	m.139443	1351	ENSSHAP00000001510	1365	1361	95.22	ENSSHAT00000001526	ENSSHAG00000001347	eukaryotic translation initiation factor 3, subunit A [Source:HGNC Symbol;Acc:3271]	ENSFM00250000002669	EUKARYOTIC TRANSLATION INITIATION FACTOR 3 SUBUNIT A EIF3A EUKARYOTIC TRANSLATION INITIATION FACTOR 3.110 KDA SUBUNIT HOMOLOG EIF3 P110 TRANSLATION INITIATION FACTOR EIF3 P110 SUBUNIT HOMOLOG
Locus_28418_Transcript_5/5_Confidence_0.222_Length_3620	m.476935	963	ENSSHAP00000001408	493	486	95.27	ENSSHAT00000001424	ENSSHAG00000001254	NULL	ENSFM00710001441736	GROWTH RECEPTOR PRECURSOR EC_2.7.10.1 NEUROTROPHIC TYROSINE KINASE RECEPTOR TYPE
Locus_2874_Transcript_39/46_Confidence_0.152_Length_4005	m.143029	423	ENSSHAP00000001329	421	398	66.83	ENSSHAT00000001345	ENSSHAG00000001185	poliovirus receptor [Source:HGNC Symbol;Acc:9705]	ENSFM00500000270303	POLIOVIRUS RECEPTOR RELATED 2 PRECURSOR HERPES VIRUS ENTRY MEDIATOR B HERPESVIRUS ENTRY MEDIATOR B HVEB NECTIN 2 CD112 ANTIGEN
Locus_2902_Transcript_87/93_Confidence_0.100_Length_4522	m.143842	934	ENSSHAP00000001340	924	936	81.2	ENSSHAT00000001356	ENSSHAG00000001194	xeroderma pigmentosum, complementation group C [Source:HGNC Symbol;Acc:12816]	ENSFM00500000271314	DNA REPAIR COMPLEMENTING XP C CELLS XERODERMA PIGMENTOSUM GROUP C COMPLEMENTING
Locus_2942_Transcript_10/14_Confidence_0.447_Length_8019	m.144842	738	ENSSHAP00000001271	751	646	92.57	ENSSHAT00000001286	ENSSHAG00000001134	NULL	ENSFM00500000270005	STONED B
Locus_2948_Transcript_36/96_Confidence_0.004_Length_2733	m.145357	115	ENSSHAP00000001335	129	110	98.18	ENSSHAT00000001351	ENSSHAG00000001190	polymerase (RNA) I polypeptide D, 16kDa [Source:HGNC Symbol;Acc:20422]	ENSFM00670001236568	DNA DIRECTED RNA POLYMERASES I AND III SUBUNIT RPAC2 RNA POLYMERASES I AND III SUBUNIT AC2 AC19 DNA DIRECTED RNA POLYMERASE I SUBUNIT D RNA POLYMERASE I 16 KDA SUBUNIT RPA16
Locus_30455_Transcript_5/7_Confidence_0.500_Length_4108	m.481696	457	ENSSHAP00000001360	456	456	99.34	ENSSHAT00000001376	ENSSHAG00000001211	proteasome (prosome, macropain) 26S subunit, non-ATPase, 12 [Source:HGNC Symbol;Acc:9557]	ENSFM00250000004556	26S PROTEASOME NON ATPASE REGULATORY SUBUNIT 12 26S PROTEASOME REGULATORY SUBUNIT RPN5 26S PROTEASOME REGULATORY SUBUNIT P55
Locus_3091_Transcript_3/6_Confidence_0.571_Length_1895	m.149289	209	ENSSHAP00000001502	198	183	98.91	ENSSHAT00000001518	ENSSHAG00000001340	dermatopontin [Source:HGNC Symbol;Acc:3011]	ENSFM00250000009319	DERMATOPONTIN 22 KDA EXTRACELLULAR MATRIX DERMATAN SULFATE PROTEOGLYCAN ASSOCIATED 22K TYROSINE RICH ACIDIC MATRIX TRAMP
Locus_3114_Transcript_24/28_Confidence_0.310_Length_1251	m.149839	386	ENSSHAP00000001402	615	386	84.46	ENSSHAT00000001418	ENSSHAG00000001248	NULL	ENSFM00250000000002	ZINC FINGER
Locus_3114_Transcript_24/28_Confidence_0.310_Length_1251	m.149839	386	ENSSHAP00000001402	615	222	54.5	ENSSHAT00000001418	ENSSHAG00000001248	NULL	ENSFM00250000000002	ZINC FINGER
Locus_3114_Transcript_24/28_Confidence_0.310_Length_1251	m.149839	386	ENSSHAP00000001402	615	222	52.25	ENSSHAT00000001418	ENSSHAG00000001248	NULL	ENSFM00250000000002	ZINC FINGER
Locus_3114_Transcript_24/28_Confidence_0.310_Length_1251	m.149839	386	ENSSHAP00000001402	615	222	51.35	ENSSHAT00000001418	ENSSHAG00000001248	NULL	ENSFM00250000000002	ZINC FINGER
Locus_3114_Transcript_24/28_Confidence_0.310_Length_1251	m.149839	386	ENSSHAP00000001402	615	269	45.35	ENSSHAT00000001418	ENSSHAG00000001248	NULL	ENSFM00250000000002	ZINC FINGER
Locus_3114_Transcript_24/28_Confidence_0.310_Length_1251	m.149839	386	ENSSHAP00000001402	615	207	49.28	ENSSHAT00000001418	ENSSHAG00000001248	NULL	ENSFM00250000000002	ZINC FINGER
Locus_3114_Transcript_24/28_Confidence_0.310_Length_1251	m.149839	386	ENSSHAP00000001402	615	89	39.33	ENSSHAT00000001418	ENSSHAG00000001248	NULL	ENSFM00250000000002	ZINC FINGER
Locus_31414_Transcript_1/3_Confidence_0.400_Length_1031	m.483962	154	ENSSHAP00000001463	534	153	73.86	ENSSHAT00000001479	ENSSHAG00000001304	cyclic nucleotide binding domain containing 2 [Source:HGNC Symbol;Acc:16145]	ENSFM00250000007839	CYCLIC NUCLEOTIDE BINDING DOMAIN CONTAINING 2
Locus_3194_Transcript_134/143_Confidence_0.049_Length_3259	m.152006	857	ENSSHAP00000001367	808	802	80.67	ENSSHAT00000001383	ENSSHAG00000001218	integrin, beta 7 [Source:HGNC Symbol;Acc:6162]	ENSFM00710001441655	INTEGRIN BETA PRECURSOR
Locus_328_Transcript_6/11_Confidence_0.295_Length_2898	m.33937	330	ENSSHAP00000001352	304	301	73.42	ENSSHAT00000001368	ENSSHAG00000001204	tetraspanin 15 [Source:HGNC Symbol;Acc:23298]	ENSFM00500000271602	TETRASPANIN 15 TSPAN 15 TRANSMEMBRANE 4 SUPERFAMILY MEMBER 15
Locus_3357_Transcript_24/63_Confidence_0.052_Length_2135	m.156073	180	ENSSHAP00000001291	148	128	71.09	ENSSHAT00000001306	ENSSHAG00000001153	pituitary tumor-transforming 1 interacting protein [Source:HGNC Symbol;Acc:13524]	ENSFM00640001106600	UNKNOWN
Locus_33700_Transcript_4/17_Confidence_0.393_Length_2872	m.488117	327	ENSSHAP00000001476	208	208	91.35	ENSSHAT00000001492	ENSSHAG00000001316	chromosome 7 open reading frame 10 [Source:HGNC Symbol;Acc:16001]	ENSFM00250000004770	CAIB/BAIF COA TRANSFERASE FAMILY EC 2
Locus_33931_Transcript_1/11_Confidence_0.262_Length_1790	m.488690	263	ENSSHAP00000001457	226	218	97.25	ENSSHAT00000001473	ENSSHAG00000001298	tyrosine 3-monooxygenase/tryptophan 5-monooxygenase activation protein, eta polypeptide [Source:HGNC Symbol;Acc:12853]	ENSFM00710001441652	UNKNOWN
Locus_33939_Transcript_8/11_Confidence_0.389_Length_1607	m.488710	535	ENSSHAP00000001338	1010	598	44.48	ENSSHAT00000001354	ENSSHAG00000001193	NULL	ENSFM00640001114762	UNKNOWN
Locus_33939_Transcript_8/11_Confidence_0.389_Length_1607	m.488710	535	ENSSHAP00000001338	1010	464	49.57	ENSSHAT00000001354	ENSSHAG00000001193	NULL	ENSFM00640001114762	UNKNOWN
Locus_33939_Transcript_8/11_Confidence_0.389_Length_1607	m.488710	535	ENSSHAP00000001338	1010	538	43.68	ENSSHAT00000001354	ENSSHAG00000001193	NULL	ENSFM00640001114762	UNKNOWN
Locus_33939_Transcript_8/11_Confidence_0.389_Length_1607	m.488710	535	ENSSHAP00000001338	1010	486	46.09	ENSSHAT00000001354	ENSSHAG00000001193	NULL	ENSFM00640001114762	UNKNOWN
Locus_3409_Transcript_6/7_Confidence_0.125_Length_3099	m.157362	321	ENSSHAP00000001483	268	268	97.01	ENSSHAT00000001499	ENSSHAG00000001322	periphilin 1 [Source:HGNC Symbol;Acc:19369]	ENSFM00250000004078	PERIPHILIN 1
Locus_3472_Transcript_39/48_Confidence_0.150_Length_9274	m.160318	618	ENSSHAP00000001252	308	308	96.75	ENSSHAT00000001267	ENSSHAG00000001118	NULL	ENSFM00270000056537	NEDD8 ULTIMATE BUSTER 1 NEGATIVE REGULATOR OF UBIQUITIN PROTEINS 1
Locus_3500_Transcript_1/6_Confidence_0.625_Length_1420	m.161066	128	ENSSHAP00000001363	127	127	96.06	ENSSHAT00000001379	ENSSHAG00000001214	cyclin-dependent kinase 2 associated protein 2 [Source:HGNC Symbol;Acc:30833]	ENSFM00600000921852	CYCLIN DEPENDENT KINASE 2 ASSOCIATED 2 CDK2 ASSOCIATED 2 DOC 1 RELATED DOC 1R
Locus_3586_Transcript_18/20_Confidence_0.389_Length_5686	m.163318	1037	ENSSHAP00000001368	792	793	96.6	ENSSHAT00000001384	ENSSHAG00000001219	importin 8 [Source:HGNC Symbol;Acc:9853]	ENSFM00250000002090	IMPORTIN
Locus_38206_Transcript_12/14_Confidence_0.545_Length_3404	m.494941	917	ENSSHAP00000001426	916	916	96.51	ENSSHAT00000001442	ENSSHAG00000001271	KIAA1024 [Source:HGNC Symbol;Acc:29172]	ENSFM00500000272805	PROTEIN DD1
Locus_38340_Transcript_15/19_Confidence_0.789_Length_3835	m.495109	301	ENSSHAP00000001315	300	299	90.97	ENSSHAT00000001331	ENSSHAG00000001174	hydroxysteroid (17-beta) dehydrogenase 13 [Source:HGNC Symbol;Acc:18685]	ENSFM00500000269766	DEHYDROGENASE
Locus_3894_Transcript_15/35_Confidence_0.610_Length_10507	m.175309	2578	ENSSHAP00000001241	2469	2575	72.19	ENSSHAT00000001256	ENSSHAG00000001107	B double prime 1, subunit of RNA polymerase III transcription initiation factor IIIB [Source:HGNC Symbol;Acc:13652]	ENSFM00250000002990	TRANSCRIPTION FACTOR TFIIIB COMPONENT B'' HOMOLOG TRANSCRIPTION FACTOR IIIB 150 TFIIIB150 TRANSCRIPTION FACTOR NUCLEAR REGULATOR
Locus_3927_Transcript_42/109_Confidence_0.105_Length_4720	m.176427	118	ENSSHAP00000001486	106	106	98.11	ENSSHAT00000001502	ENSSHAG00000001324	mediator complex subunit 11 [Source:HGNC Symbol;Acc:32687]	ENSFM00500000275401	MEDIATOR OF RNA POLYMERASE II TRANSCRIPTION SUBUNIT 11 MEDIATOR COMPLEX SUBUNIT 11
Locus_4102_Transcript_4/10_Confidence_0.794_Length_9500	m.182138	847	ENSSHAP00000001258	846	846	97.64	ENSSHAT00000001273	ENSSHAG00000001123	very low density lipoprotein receptor [Source:HGNC Symbol;Acc:12698]	ENSFM00710001441850	LOW DENSITY LIPOPROTEIN RECEPTOR RECEPTOR
Locus_4154_Transcript_15/25_Confidence_0.296_Length_2217	m.184052	512	ENSSHAP00000001229	387	387	93.54	ENSSHAT00000001244	ENSSHAG00000001096	NULL	ENSFM00250000001183	GLYCOGEN SYNTHASE KINASE 3 GSK 3 EC_2.7.11.26
Locus_41925_Transcript_5/12_Confidence_0.467_Length_2975	m.498971	486	ENSSHAP00000001350	462	421	95.49	ENSSHAT00000001366	ENSSHAG00000001202	kringle containing transmembrane protein 2 [Source:HGNC Symbol;Acc:18797]	ENSFM00250000004483	KREMEN PRECURSOR DICKKOPF RECEPTOR KRINGLE DOMAIN CONTAINING TRANSMEMBRANE KRINGLE CONTAINING MARKING THE EYE AND THE NOSE
Locus_432_Transcript_12/12_Confidence_0.174_Length_6232	m.38265	745	ENSSHAP00000001438	546	547	98.72	ENSSHAT00000001454	ENSSHAG00000001280	amyloid beta precursor protein (cytoplasmic tail) binding protein 2 [Source:HGNC Symbol;Acc:622]	ENSFM00250000005983	AMYLOID BINDING 2 AMYLOID BETA PRECURSOR BINDING 2 APP BP2
Locus_4435_Transcript_10/21_Confidence_0.690_Length_5930	m.192459	637	ENSSHAP00000001362	524	524	98.66	ENSSHAT00000001378	ENSSHAG00000001213	nucleolar protein 4 [Source:HGNC Symbol;Acc:7870]	ENSFM00250000002545	UNCHARACTERIZED
Locus_4510_Transcript_57/66_Confidence_0.185_Length_2303	m.194719	495	ENSSHAP00000001166	485	485	97.11	ENSSHAT00000001181	ENSSHAG00000001041	peptidase (mitochondrial processing) beta [Source:HGNC Symbol;Acc:9119]	ENSFM00500000269799	MITOCHONDRIAL PROCESSING PEPTIDASE SUBUNIT BETA PRECURSOR EC_3.4.24.64 BETA MPP
Locus_4528_Transcript_11/24_Confidence_0.324_Length_3894	m.195456	216	ENSSHAP00000001195	140	140	99.29	ENSSHAT00000001210	ENSSHAG00000001068	tryptophan rich basic protein [Source:HGNC Symbol;Acc:12790]	ENSFM00250000008577	TAIL ANCHORED INSERTION RECEPTOR WRB TRYPTOPHAN RICH BASIC WRB
Locus_4728_Transcript_10/23_Confidence_0.034_Length_2297	m.202643	662	ENSSHAP00000001193	1077	662	82.33	ENSSHAT00000001208	ENSSHAG00000001066	AHNAK nucleoprotein [Source:HGNC Symbol;Acc:347]	ENSFM00570000851240	NEUROBLAST DIFFERENTIATION ASSOCIATED AHNAK DESMOYOKIN
Locus_4728_Transcript_10/23_Confidence_0.034_Length_2297	m.202643	662	ENSSHAP00000001193	1077	619	33.28	ENSSHAT00000001208	ENSSHAG00000001066	AHNAK nucleoprotein [Source:HGNC Symbol;Acc:347]	ENSFM00570000851240	NEUROBLAST DIFFERENTIATION ASSOCIATED AHNAK DESMOYOKIN
Locus_4728_Transcript_10/23_Confidence_0.034_Length_2297	m.202643	662	ENSSHAP00000001193	1077	512	34.77	ENSSHAT00000001208	ENSSHAG00000001066	AHNAK nucleoprotein [Source:HGNC Symbol;Acc:347]	ENSFM00570000851240	NEUROBLAST DIFFERENTIATION ASSOCIATED AHNAK DESMOYOKIN
Locus_4728_Transcript_10/23_Confidence_0.034_Length_2297	m.202643	662	ENSSHAP00000001193	1077	397	32.24	ENSSHAT00000001208	ENSSHAG00000001066	AHNAK nucleoprotein [Source:HGNC Symbol;Acc:347]	ENSFM00570000851240	NEUROBLAST DIFFERENTIATION ASSOCIATED AHNAK DESMOYOKIN
Locus_49760_Transcript_8/13_Confidence_0.733_Length_2413	m.505991	663	ENSSHAP00000001184	708	642	87.07	ENSSHAT00000001199	ENSSHAG00000001057	NULL	ENSFM00710001441686	ATP BINDING CASSETTE SUB FAMILY B MEMBER
Locus_5020_Transcript_19/98_Confidence_0.124_Length_2785	m.210393	331	ENSSHAP00000001191	240	240	92.92	ENSSHAT00000001206	ENSSHAG00000001064	aryl hydrocarbon receptor interacting protein [Source:HGNC Symbol;Acc:358]	ENSFM00250000001588	ARYL HYDROCARBON INTERACTING
Locus_5041_Transcript_17/43_Confidence_0.227_Length_18548	m.211113	464	ENSSHAP00000001462	458	451	92.46	ENSSHAT00000001478	ENSSHAG00000001303	cytochrome P450, family 20, subfamily A, polypeptide 1 [Source:HGNC Symbol;Acc:20576]	ENSFM00250000005150	CYTOCHROME P450 20A1 EC_1.14.-.-
Locus_5115_Transcript_6/8_Confidence_0.583_Length_3335	m.213479	672	ENSSHAP00000001346	666	668	84.88	ENSSHAT00000001362	ENSSHAG00000001198	kinesin family member C1 [Source:HGNC Symbol;Acc:6389]	ENSFM00710001441805	KINESIN
Locus_5137_Transcript_11/16_Confidence_0.176_Length_1229	m.213861	291	ENSSHAP00000001452	292	291	91.07	ENSSHAT00000001468	ENSSHAG00000001293	pirin (iron-binding nuclear protein) [Source:HGNC Symbol;Acc:30048]	ENSFM00250000008354	PIRIN EC_1.13.11.24 PROBABLE QUERCETIN 2 3 DIOXYGENASE PIR PROBABLE QUERCETINASE
Locus_51766_Transcript_10/13_Confidence_0.111_Length_1865	m.507148	212	ENSSHAP00000001323	221	211	73.46	ENSSHAT00000001339	ENSSHAG00000001180	claudin 1 [Source:HGNC Symbol;Acc:2032]	ENSFM00500000269751	CLAUDIN
Locus_5185_Transcript_14/28_Confidence_0.300_Length_4447	m.214792	460	ENSSHAP00000001478	459	459	94.12	ENSSHAT00000001494	ENSSHAG00000001318	thioredoxin-related transmembrane protein 3 [Source:HGNC Symbol;Acc:24718]	ENSFM00250000006330	DISULFIDE ISOMERASE TMX3 PRECURSOR EC_5.3.4.1 THIOREDOXIN DOMAIN CONTAINING 10 THIOREDOXIN RELATED TRANSMEMBRANE 3
Locus_5299_Transcript_10/17_Confidence_0.250_Length_2476	m.218859	221	ENSSHAP00000001377	167	152	92.11	ENSSHAT00000001393	ENSSHAG00000001228	regulator of G-protein signaling 9 [Source:HGNC Symbol;Acc:10004]	ENSFM00710001441861	REGULATOR OF G SIGNALING
Locus_5343_Transcript_2/4_Confidence_0.333_Length_4952	m.219952	476	ENSSHAP00000001207	474	475	94.32	ENSSHAT00000001222	ENSSHAG00000001078	CWC27 spliceosome-associated protein homolog (S. cerevisiae) [Source:HGNC Symbol;Acc:10664]	ENSFM00250000005246	PEPTIDYL PROLYL CIS TRANS ISOMERASE CWC27 HOMOLOG PPIASE CWC27 EC_5.2.1.8
Locus_54491_Transcript_1/1_Confidence_0.000_Length_2129	m.509082	315	ENSSHAP00000001456	140	140	95.71	ENSSHAT00000001472	ENSSHAG00000001297	tumor necrosis factor (ligand) superfamily, member 11 [Source:HGNC Symbol;Acc:11926]	ENSFM00260000051129	TUMOR NECROSIS FACTOR LIGAND SUPERFAMILY MEMBER 11 OSTEOCLAST DIFFERENTIATION FACTOR ODF OSTEOPROTEGERIN LIGAND OPGL RECEPTOR ACTIVATOR OF NUCLEAR FACTOR KAPPA B LIGAND RANKL TNF RELATED ACTIVATION INDUCED CYTOKINE TRANCE CD254 ANTIGEN [CONTAINS TUMOR NEC
Locus_5494_Transcript_4/12_Confidence_0.538_Length_1957	m.224682	266	ENSSHAP00000001439	246	246	98.78	ENSSHAT00000001455	ENSSHAG00000001281	C1q and tumor necrosis factor related protein 3 [Source:HGNC Symbol;Acc:14326]	ENSFM00500000273855	COMPLEMENT C1Q TUMOR NECROSIS FACTOR RELATED 3 PRECURSOR COLLAGENOUS REPEAT CONTAINING SEQUENCE 26 KDA CORS26 SECRETORY CORS26
Locus_5497_Transcript_11/19_Confidence_0.852_Length_5359	m.224817	581	ENSSHAP00000001371	581	584	75.17	ENSSHAT00000001387	ENSSHAG00000001222	mitochondrial poly(A) polymerase [Source:HGNC Symbol;Acc:25532]	ENSFM00250000005018	POLY A RNA POLYMERASE MITOCHONDRIAL PRECURSOR PAP EC_2.7.7.19 PAP ASSOCIATED DOMAIN CONTAINING 1 POLYNUCLEOTIDE ADENYLYLTRANSFERASE
Locus_5573_Transcript_10/15_Confidence_0.125_Length_2257	m.226099	698	ENSSHAP00000001353	642	617	82.98	ENSSHAT00000001369	ENSSHAG00000001205	galactosidase, beta 1 [Source:HGNC Symbol;Acc:4298]	ENSFM00250000000785	BETA GALACTOSIDASE PRECURSOR EC_3.2.1.23 ACID BETA GALACTOSIDASE LACTASE
Locus_575_Transcript_128/133_Confidence_0.058_Length_9414	m.45907	2646	ENSSHAP00000001182	2520	2523	94.02	ENSSHAT00000001197	ENSSHAG00000001055	filamin A, alpha [Source:HGNC Symbol;Acc:3754]	ENSFM00250000000494	FILAMIN A FLN A ACTIN BINDING 280 ABP 280 FILAMIN 1
Locus_585_Transcript_94/402_Confidence_0.005_Length_1171	m.46516	283	ENSSHAP00000001217	220	203	65.52	ENSSHAT00000001232	ENSSHAG00000001086	alpha-1-B glycoprotein [Source:HGNC Symbol;Acc:5]	ENSFM00500000279339	VENOM METALLOPROTEINASE INHIBITOR DM43
Locus_5878_Transcript_4/48_Confidence_0.068_Length_2621	m.234813	657	ENSSHAP00000001186	611	431	76.8	ENSSHAT00000001201	ENSSHAG00000001059	cancer antigen 1 [Source:HGNC Symbol;Acc:21622]	ENSFM00250000005940	CANCER ASSOCIATED GENE 1 HOMOLOG CAGE 1 CANCER/TESTIS ANTIGEN 3 HOMOLOG CT3 HOMOLOG
Locus_5878_Transcript_4/48_Confidence_0.068_Length_2621	m.234813	657	ENSSHAP00000001186	611	58	91.38	ENSSHAT00000001201	ENSSHAG00000001059	cancer antigen 1 [Source:HGNC Symbol;Acc:21622]	ENSFM00250000005940	CANCER ASSOCIATED GENE 1 HOMOLOG CAGE 1 CANCER/TESTIS ANTIGEN 3 HOMOLOG CT3 HOMOLOG
Locus_62086_Transcript_2/5_Confidence_0.500_Length_1610	m.514224	352	ENSSHAP00000001261	317	310	93.23	ENSSHAT00000001276	ENSSHAG00000001125	ATPase, H+ transporting, lysosomal 38kDa, V0 subunit d2 [Source:HGNC Symbol;Acc:18266]	ENSFM00250000003242	V TYPE PROTON ATPASE SUBUNIT D V ATPASE SUBUNIT D V ATPASE KDA SUBUNIT VACUOLAR PROTON PUMP SUBUNIT D
Locus_63454_Transcript_5/9_Confidence_0.500_Length_2756	m.515003	603	ENSSHAP00000001495	472	472	74.15	ENSSHAT00000001511	ENSSHAG00000001333	NULL	ENSFM00680001303641	F BOX/WD REPEAT CONTAINING 10 F BOX AND WD 40 DOMAIN CONTAINING 10
Locus_63521_Transcript_3/3_Confidence_0.000_Length_1841	m.515036	420	ENSSHAP00000001473	419	419	94.51	ENSSHAT00000001489	ENSSHAG00000001313	neurotensin receptor 1 (high affinity) [Source:HGNC Symbol;Acc:8039]	ENSFM00500000270879	NEUROTENSIN RECEPTOR TYPE 2 NT R 2 NTR2 LEVOCABASTINE SENSITIVE NEUROTENSIN RECEPTOR
Locus_6461_Transcript_1/26_Confidence_0.014_Length_2138	m.251904	675	ENSSHAP00000001253	640	623	90.69	ENSSHAT00000001268	ENSSHAG00000001119	myotubularin related protein 8 [Source:HGNC Symbol;Acc:16825]	ENSFM00710001441703	MYOTUBULARIN
Locus_6573_Transcript_13/74_Confidence_0.109_Length_3592	m.255192	571	ENSSHAP00000001401	481	448	86.38	ENSSHAT00000001417	ENSSHAG00000001247	raftlin, lipid raft linker 1 [Source:HGNC Symbol;Acc:30278]	ENSFM00390000126378	RAFTLIN RAFT LINKING
Locus_662_Transcript_14/74_Confidence_0.409_Length_7472	m.49419	476	ENSSHAP00000001306	435	299	80.94	ENSSHAT00000001322	ENSSHAG00000001167	U2 small nuclear RNA auxiliary factor 2 [Source:HGNC Symbol;Acc:23156]	ENSFM00250000003279	SPLICING FACTOR U2AF KDA SUBUNIT U2 AUXILIARY FACTOR KDA SUBUNIT U2 SNRNP AUXILIARY FACTOR LARGE SUBUNIT
Locus_6795_Transcript_5/16_Confidence_0.480_Length_2708	m.260531	558	ENSSHAP00000001300	553	554	80.51	ENSSHAT00000001316	ENSSHAG00000001161	chromosome 3 open reading frame 17 [Source:HGNC Symbol;Acc:24496]	ENSFM00250000009556	UNCHARACTERIZED
Locus_6874_Transcript_3/15_Confidence_0.103_Length_3628	m.262374	593	ENSSHAP00000001385	259	259	60.23	ENSSHAT00000001401	ENSSHAG00000001235	acyloxyacyl hydrolase (neutrophil) [Source:HGNC Symbol;Acc:548]	ENSFM00250000007685	ACYLOXYACYL HYDROLASE PRECURSOR EC_3.1.1.77 [CONTAINS ACYLOXYACYL HYDROLASE SMALL SUBUNIT; ACYLOXYACYL HYDROLASE LARGE SUBUNIT]
Locus_6959_Transcript_4/5_Confidence_0.154_Length_1942	m.264058	124	ENSSHAP00000001257	168	80	92.5	ENSSHAT00000001272	ENSSHAG00000001122	NULL	ENSFM00500000276928	INTERFERON INDUCED TRANSMEMBRANE 10 DISPANIN SUBFAMILY A MEMBER 3 DSPA3
Locus_708_Transcript_45/64_Confidence_0.056_Length_2145	m.51481	293	ENSSHAP00000001454	275	274	87.23	ENSSHAT00000001470	ENSSHAG00000001295	coenzyme Q4 homolog (S. cerevisiae) [Source:HGNC Symbol;Acc:19693]	ENSFM00500000271761	UBIQUINONE BIOSYNTHESIS COQ4 HOMOLOG MITOCHONDRIAL PRECURSOR COENZYME Q BIOSYNTHESIS 4 HOMOLOG
Locus_7194_Transcript_40/53_Confidence_0.333_Length_3623	m.270478	431	ENSSHAP00000001268	430	437	52.86	ENSSHAT00000001283	ENSSHAG00000001132	NULL	ENSFM00500000279442	UNKNOWN
Locus_7346_Transcript_10/13_Confidence_0.571_Length_1766	m.274025	373	ENSSHAP00000001205	362	359	84.68	ENSSHAT00000001220	ENSSHAG00000001077	exonuclease 5 [Source:HGNC Symbol;Acc:26115]	ENSFM00250000010740	EXONUCLEASE V EXO V EC_3.1.-.- DEFECTS IN MORPHOLOGY 1 HOMOLOG
Locus_746_Transcript_10/31_Confidence_0.191_Length_6107	m.53273	795	ENSSHAP00000001266	780	779	82.16	ENSSHAT00000001281	ENSSHAG00000001130	coiled-coil alpha-helical rod protein 1 [Source:HGNC Symbol;Acc:13930]	ENSFM00250000005845	COILED COIL ALPHA HELICAL ROD 1 ALPHA HELICAL COILED COIL ROD
Locus_746_Transcript_11/31_Confidence_0.191_Length_5095	m.53280	211	ENSSHAP00000001199	135	135	80.74	ENSSHAT00000001214	ENSSHAG00000001071	psoriasis susceptibility 1 candidate 2 [Source:HGNC Symbol;Acc:17199]	ENSFM00640001112979	UNKNOWN
Locus_7478_Transcript_2/7_Confidence_0.800_Length_2268	m.277402	335	ENSSHAP00000001284	334	334	86.83	ENSSHAT00000001299	ENSSHAG00000001147	NULL	ENSFM00250000001020	O ACYLTRANSFERASE ACYL ACYLTRANSFERASE O ACYLTRANSFERASE
Locus_7485_Transcript_24/39_Confidence_0.217_Length_3224	m.277429	210	ENSSHAP00000001231	175	175	86.29	ENSSHAT00000001246	ENSSHAG00000001098	NULL	ENSFM00300000079151	GAMMA SECRETASE ACTIVATING GSAP PIGEON HOMOLOG [CONTAINS GAMMA SECRETASE ACTIVATING 16 KDA C TERMINAL FORM GSAP 16K ]
Locus_75469_Transcript_1/2_Confidence_0.667_Length_2249	m.520930	347	ENSSHAP00000001304	359	350	44.57	ENSSHAT00000001320	ENSSHAG00000001165	prostaglandin D2 receptor (DP) [Source:HGNC Symbol;Acc:9591]	ENSFM00600000921277	PROSTAGLANDIN RECEPTOR RECEPTOR RECEPTOR PROSTANOID RECEPTOR
Locus_75580_Transcript_2/8_Confidence_0.043_Length_491	m.520959	163	ENSSHAP00000001185	200	148	95.95	ENSSHAT00000001200	ENSSHAG00000001058	POU class 2 associating factor 1 [Source:HGNC Symbol;Acc:9211]	ENSFM00250000006999	POU DOMAIN CLASS 2 ASSOCIATING FACTOR 1 B CELL SPECIFIC COACTIVATOR OBF 1 BOB 1 OCA B OCT BINDING FACTOR 1
Locus_7771_Transcript_29/32_Confidence_0.106_Length_2350	m.284268	654	ENSSHAP00000001390	506	497	90.95	ENSSHAT00000001406	ENSSHAG00000001240	solute carrier family 44, member 3 [Source:HGNC Symbol;Acc:28689]	ENSFM00500000270045	CHOLINE TRANSPORTER SOLUTE CARRIER FAMILY 44 MEMBER
Locus_7847_Transcript_28/82_Confidence_0.238_Length_5965	m.285861	690	ENSSHAP00000001204	659	659	89.68	ENSSHAT00000001219	ENSSHAG00000001076	NULL	ENSFM00250000000612	CHLORIDE CHANNEL CLC
Locus_792_Transcript_21/48_Confidence_0.060_Length_3058	m.56970	588	ENSSHAP00000001240	375	375	99.73	ENSSHAT00000001255	ENSSHAG00000001106	kelch-like family member 3 [Source:HGNC Symbol;Acc:6354]	ENSFM00500000269586	KELCH
Locus_7998_Transcript_32/40_Confidence_0.410_Length_8718	m.289384	1514	ENSSHAP00000001389	1170	1170	94.27	ENSSHAT00000001405	ENSSHAG00000001239	golgin A3 [Source:HGNC Symbol;Acc:4426]	ENSFM00250000007244	GOLGIN SUBFAMILY A MEMBER 3 GOLGIN 160
Locus_8021_Transcript_20/42_Confidence_0.574_Length_3202	m.290295	618	ENSSHAP00000001416	530	526	77	ENSSHAT00000001432	ENSSHAG00000001262	NULL	ENSFM00250000007811	DYNEIN ASSEMBLY FACTOR 3 AXONEMAL
Locus_8031_Transcript_3/6_Confidence_0.049_Length_2513	m.290695	406	ENSSHAP00000001417	256	239	91.63	ENSSHAT00000001433	ENSSHAG00000001263	POC1 centriolar protein homolog A (Chlamydomonas) [Source:HGNC Symbol;Acc:24488]	ENSFM00500000270229	POC1 CENTRIOLAR HOMOLOG WD REPEAT
Locus_8031_Transcript_3/6_Confidence_0.049_Length_2513	m.290695	406	ENSSHAP00000001417	256	200	32.5	ENSSHAT00000001433	ENSSHAG00000001263	POC1 centriolar protein homolog A (Chlamydomonas) [Source:HGNC Symbol;Acc:24488]	ENSFM00500000270229	POC1 CENTRIOLAR HOMOLOG WD REPEAT
Locus_8056_Transcript_2/13_Confidence_0.250_Length_1730	m.291292	177	ENSSHAP00000001224	176	176	94.89	ENSSHAT00000001239	ENSSHAG00000001091	CKLF-like MARVEL transmembrane domain containing 3 [Source:HGNC Symbol;Acc:19174]	ENSFM00500000273974	CKLF MARVEL TRANSMEMBRANE DOMAIN CONTAINING 3 CHEMOKINE FACTOR SUPERFAMILY MEMBER 3
Locus_8133_Transcript_12/21_Confidence_0.486_Length_4411	m.293273	630	ENSSHAP00000001273	625	630	66.51	ENSSHAT00000001288	ENSSHAG00000001136	NULL	ENSFM00640001104720	UNKNOWN
Locus_8157_Transcript_10/20_Confidence_0.355_Length_5760	m.293670	685	ENSSHAP00000001374	632	684	86.26	ENSSHAT00000001390	ENSSHAG00000001225	zinc finger protein 770 [Source:HGNC Symbol;Acc:26061]	ENSFM00570000852215	ZINC FINGER 770
Locus_8157_Transcript_10/20_Confidence_0.355_Length_5760	m.293670	685	ENSSHAP00000001374	632	215	43.26	ENSSHAT00000001390	ENSSHAG00000001225	zinc finger protein 770 [Source:HGNC Symbol;Acc:26061]	ENSFM00570000852215	ZINC FINGER 770
Locus_82072_Transcript_2/2_Confidence_0.000_Length_3499	m.523667	403	ENSSHAP00000001288	304	304	83.88	ENSSHAT00000001303	ENSSHAG00000001151	MAS-related GPR, member E [Source:HGNC Symbol;Acc:30694]	ENSFM00500000276728	MAS RELATED G COUPLED RECEPTOR MEMBER E
Locus_8287_Transcript_53/128_Confidence_0.057_Length_1248	m.295781	322	ENSSHAP00000001460	256	243	76.54	ENSSHAT00000001476	ENSSHAG00000001301	apolipoprotein E [Source:HGNC Symbol;Acc:613]	ENSFM00500000271202	APOLIPOPROTEIN E APO E
Locus_88_Transcript_14582/16303_Confidence_0.009_Length_19004	m.18544	254	ENSSHAP00000001302	254	252	93.25	ENSSHAT00000001318	ENSSHAG00000001163	NFU1 iron-sulfur cluster scaffold homolog (S. cerevisiae) [Source:HGNC Symbol;Acc:16287]	ENSFM00670001235502	NFU1 IRON SULFUR CLUSTER SCAFFOLD HOMOLOG MITOCHONDRIAL PRECURSOR
Locus_88_Transcript_8976/16303_Confidence_0.001_Length_9448	m.13392	2916	ENSSHAP00000001230	4315	2923	89.8	ENSSHAT00000001245	ENSSHAG00000001097	HECT, UBA and WWE domain containing 1, E3 ubiquitin protein ligase [Source:HGNC Symbol;Acc:30892]	ENSFM00710001441913	E3 UBIQUITIN LIGASE HUWE1 EC_6.3.2.- HECT UBA AND WWE DOMAIN CONTAINING 1 UPSTREAM REGULATORY ELEMENT BINDING 1 URE B1 URE BINDING 1
Locus_8961_Transcript_7/9_Confidence_0.286_Length_5297	m.312581	792	ENSSHAP00000001331	791	791	95.07	ENSSHAT00000001347	ENSSHAG00000001187	mannosyl (alpha-1,6-)-glycoprotein beta-1,6-N-acetyl-glucosaminyltransferase, isozyme B [Source:HGNC Symbol;Acc:24140]	ENSFM00250000001404	ALPHA 1 6 MANNOSYLGLYCOPROTEIN 6 BETA N ACETYLGLUCOSAMINYLTRANSFERASE A EC_2.4.1.155 ALPHA MANNOSIDE BETA 1 6 N ACETYLGLUCOSAMINYLTRANSFERASE GLCNAC T V GNT V MANNOSIDE ACETYLGLUCOSAMINYLTRANSFERASE 5 N ACETYLGLUCOSAMINYL TRANSFERASE V
Locus_89902_Transcript_2/7_Confidence_0.600_Length_2516	m.527365	644	ENSSHAP00000001286	560	558	93.01	ENSSHAT00000001301	ENSSHAG00000001149	thymocyte selection associated [Source:HGNC Symbol;Acc:21569]	ENSFM00660001157244	THYMOCYTE EXPRESSED MOLECULE INVOLVED IN SELECTION
Locus_90922_Transcript_9/11_Confidence_0.600_Length_4071	m.528065	824	ENSSHAP00000001448	626	351	76.64	ENSSHAT00000001464	ENSSHAG00000001290	forkhead-associated (FHA) phosphopeptide binding domain 1 [Source:HGNC Symbol;Acc:29408]	ENSFM00470000251475	FORKHEAD ASSOCIATED DOMAIN CONTAINING 1 FHA DOMAIN CONTAINING 1
Locus_90922_Transcript_9/11_Confidence_0.600_Length_4071	m.528065	824	ENSSHAP00000001448	626	206	64.56	ENSSHAT00000001464	ENSSHAG00000001290	forkhead-associated (FHA) phosphopeptide binding domain 1 [Source:HGNC Symbol;Acc:29408]	ENSFM00470000251475	FORKHEAD ASSOCIATED DOMAIN CONTAINING 1 FHA DOMAIN CONTAINING 1
Locus_9225_Transcript_6/11_Confidence_0.333_Length_1290	m.318378	353	ENSSHAP00000001237	209	208	92.79	ENSSHAT00000001252	ENSSHAG00000001103	NULL	ENSFM00250000002195	COBW DOMAIN CONTAINING COBALAMIN SYNTHASE W DOMAIN CONTAINING
Locus_92526_Transcript_1/3_Confidence_0.857_Length_361	m.528916	120	ENSSHAP00000001209	165	110	85.45	ENSSHAT00000001224	ENSSHAG00000001080	NULL	ENSFM00670001240456	UNKNOWN
Locus_926_Transcript_39/73_Confidence_0.564_Length_7610	m.63977	1151	ENSSHAP00000001512	1072	1073	94.13	ENSSHAT00000001528	ENSSHAG00000001349	NULL	ENSFM00250000002680	E3 UBIQUITIN LIGASE RNF31 EC_6.3.2.- HOIL 1 INTERACTING HOIP RING FINGER 31
Locus_9283_Transcript_11/28_Confidence_0.283_Length_5430	m.320337	1276	ENSSHAP00000001369	533	531	88.14	ENSSHAT00000001385	ENSSHAG00000001220	unc-51-like kinase 4 (C. elegans) [Source:HGNC Symbol;Acc:15784]	ENSFM00280000058776	SERINE/THREONINE KINASE ULK4 EC_2.7.11.1 UNC 51 KINASE 4
Locus_9385_Transcript_14/39_Confidence_0.558_Length_4144	m.322231	800	ENSSHAP00000001287	800	773	97.28	ENSSHAT00000001302	ENSSHAG00000001150	bromodomain containing 2 [Source:HGNC Symbol;Acc:1103]	ENSFM00250000000651	BROMODOMAIN
Locus_9478_Transcript_2/3_Confidence_0.750_Length_6128	m.323978	455	ENSSHAP00000001432	397	384	92.71	ENSSHAT00000001448	ENSSHAG00000001275	guanine deaminase [Source:HGNC Symbol;Acc:4212]	ENSFM00250000005049	GUANINE DEAMINASE GUANASE GUANINE AMINASE EC_3.5.4.3 GUANINE AMINOHYDROLASE GAH
Locus_9609_Transcript_42/49_Confidence_0.320_Length_2386	m.326728	369	ENSSHAP00000001412	152	152	98.68	ENSSHAT00000001428	ENSSHAG00000001258	nuclear receptor subfamily 1, group H, member 2 [Source:HGNC Symbol;Acc:7965]	ENSFM00500000269785	RECEPTOR RECEPTOR NUCLEAR RECEPTOR SUBFAMILY 1 GROUP H MEMBER
Locus_96265_Transcript_61/64_Confidence_0.221_Length_2311	m.530422	769	ENSSHAP00000001211	767	734	82.7	ENSSHAT00000001226	ENSSHAG00000001082	cadherin-related family member 4 [Source:HGNC Symbol;Acc:34527]	ENSFM00640001103184	CADHERIN RELATED FAMILY MEMBER 4 PRECURSOR CADHERIN 29
Locus_9730_Transcript_4/6_Confidence_0.125_Length_1286	m.328023	226	ENSSHAP00000001215	176	176	73.86	ENSSHAT00000001230	ENSSHAG00000001084	WAP four-disulfide core domain 1 [Source:HGNC Symbol;Acc:15466]	ENSFM00250000008574	WAP FOUR DISULFIDE CORE DOMAIN 1 PRECURSOR PROSTATE STROMAL PS20 PS20 GROWTH INHIBITOR
Locus_9807_Transcript_3/4_Confidence_0.300_Length_843	m.329091	264	ENSSHAP00000001349	168	156	98.72	ENSSHAT00000001365	ENSSHAG00000001201	NULL	ENSFM00250000002183	DIPHOSPHOINOSITOL POLYPHOSPHATE PHOSPHOHYDROLASE DIPP EC_3.6.1.52 DIADENOSINE 5' 5''' P1 P6 HEXAPHOSPHATE HYDROLASE EC_3.6.1.- NUCLEOSIDE DIPHOSPHATE LINKED MOIETY X MOTIF NUDIX MOTIF
Locus_9822_Transcript_3/6_Confidence_0.312_Length_3425	m.329513	689	ENSSHAP00000001245	363	363	98.62	ENSSHAT00000001260	ENSSHAG00000001111	NULL	ENSFM00250000002564	NUCLEOLAR 10
Locus_9900_Transcript_13/15_Confidence_0.438_Length_5171	m.330755	725	ENSSHAP00000001325	518	488	98.77	ENSSHAT00000001341	ENSSHAG00000001181	dymeclin [Source:HGNC Symbol;Acc:21317]	ENSFM00250000003776	DYMECLIN
Locus_10116_Transcript_2/13_Confidence_0.129_Length_1848	m.334278	470	ENSSHAP00000001685	469	463	97.62	ENSSHAT00000001702	ENSSHAG00000001501	sorting and assembly machinery component 50 homolog (S. cerevisiae) [Source:HGNC Symbol;Acc:24276]	ENSFM00500000271410	SORTING AND ASSEMBLY MACHINERY COMPONENT 50 HOMOLOG
Locus_10308_Transcript_1/17_Confidence_0.500_Length_5329	m.338321	712	ENSSHAP00000001925	722	711	97.33	ENSSHAT00000001946	ENSSHAG00000001713	acyl-CoA synthetase long-chain family member 4 [Source:HGNC Symbol;Acc:3571]	ENSFM00710001441864	LONG CHAIN FATTY ACID COA LIGASE EC_6.2.1.3 LONG CHAIN ACYL COA SYNTHETASE
Locus_103149_Transcript_7/7_Confidence_0.083_Length_1618	m.532142	215	ENSSHAP00000001935	239	172	51.74	ENSSHAT00000001956	ENSSHAG00000001722	chromosome 19 open reading frame 59 [Source:HGNC Symbol;Acc:27291]	ENSFM00640001116668	UNKNOWN
Locus_10343_Transcript_33/62_Confidence_0.241_Length_2358	m.338933	469	ENSSHAP00000001893	538	448	83.26	ENSSHAT00000001914	ENSSHAG00000001686	chromosome 18 open reading frame 54 [Source:HGNC Symbol;Acc:13796]	ENSFM00250000009134	LUNG ADENOMA SUSCEPTIBILITY 2 PRECURSOR
Locus_103859_Transcript_3/5_Confidence_0.571_Length_1780	m.532345	564	ENSSHAP00000001898	498	510	80.78	ENSSHAT00000001919	ENSSHAG00000001691	kinesin light chain 3 [Source:HGNC Symbol;Acc:20717]	ENSFM00250000000749	KINESIN LIGHT CHAIN
Locus_10407_Transcript_23/27_Confidence_0.528_Length_3807	m.339968	482	ENSSHAP00000001699	399	399	92.23	ENSSHAT00000001716	ENSSHAG00000001515	thymidine phosphorylase [Source:HGNC Symbol;Acc:3148]	ENSFM00250000009382	THYMIDINE PHOSPHORYLASE TP EC_2.4.2.4 TDRPASE
Locus_10649_Transcript_17/57_Confidence_0.500_Length_6280	m.344009	960	ENSSHAP00000001615	631	631	83.99	ENSSHAT00000001632	ENSSHAG00000001439	tight junction protein 3 [Source:HGNC Symbol;Acc:11829]	ENSFM00250000000691	TIGHT JUNCTION ZO TIGHT JUNCTION ZONA OCCLUDENS ZONULA OCCLUDENS
Locus_107709_Transcript_3/8_Confidence_0.941_Length_2290	m.533146	762	ENSSHAP00000001758	773	478	84.94	ENSSHAT00000001776	ENSSHAG00000001567	neurofilament, heavy polypeptide [Source:HGNC Symbol;Acc:7737]	ENSFM00710001441682	AMBIGUOUS
Locus_107709_Transcript_3/8_Confidence_0.941_Length_2290	m.533146	762	ENSSHAP00000001758	773	287	76.66	ENSSHAT00000001776	ENSSHAG00000001567	neurofilament, heavy polypeptide [Source:HGNC Symbol;Acc:7737]	ENSFM00710001441682	AMBIGUOUS
Locus_107709_Transcript_3/8_Confidence_0.941_Length_2290	m.533146	762	ENSSHAP00000001758	773	300	69.33	ENSSHAT00000001776	ENSSHAG00000001567	neurofilament, heavy polypeptide [Source:HGNC Symbol;Acc:7737]	ENSFM00710001441682	AMBIGUOUS
Locus_107709_Transcript_3/8_Confidence_0.941_Length_2290	m.533146	762	ENSSHAP00000001758	773	282	68.09	ENSSHAT00000001776	ENSSHAG00000001567	neurofilament, heavy polypeptide [Source:HGNC Symbol;Acc:7737]	ENSFM00710001441682	AMBIGUOUS
Locus_107709_Transcript_3/8_Confidence_0.941_Length_2290	m.533146	762	ENSSHAP00000001758	773	191	61.26	ENSSHAT00000001776	ENSSHAG00000001567	neurofilament, heavy polypeptide [Source:HGNC Symbol;Acc:7737]	ENSFM00710001441682	AMBIGUOUS
Locus_107709_Transcript_3/8_Confidence_0.941_Length_2290	m.533146	762	ENSSHAP00000001758	773	165	47.27	ENSSHAT00000001776	ENSSHAG00000001567	neurofilament, heavy polypeptide [Source:HGNC Symbol;Acc:7737]	ENSFM00710001441682	AMBIGUOUS
Locus_10817_Transcript_4/48_Confidence_0.178_Length_7746	m.346890	795	ENSSHAP00000001620	780	786	97.2	ENSSHAT00000001637	ENSSHAG00000001444	component of oligomeric golgi complex 4 [Source:HGNC Symbol;Acc:18620]	ENSFM00500000270800	CONSERVED OLIGOMERIC GOLGI COMPLEX SUBUNIT 4 COG COMPLEX SUBUNIT 4 COMPONENT OF OLIGOMERIC GOLGI COMPLEX 4
Locus_11070_Transcript_7/20_Confidence_0.240_Length_3598	m.350618	296	ENSSHAP00000001520	336	275	93.09	ENSSHAT00000001536	ENSSHAG00000001356	zinc finger protein 396 [Source:HGNC Symbol;Acc:18824]	ENSFM00570000851120	ZINC FINGER AND SCAN DOMAIN CONTAINING ZINC FINGER
Locus_11093_Transcript_49/52_Confidence_0.333_Length_1760	m.350940	409	ENSSHAP00000001895	755	363	76.58	ENSSHAT00000001916	ENSSHAG00000001688	NULL	ENSFM00250000000002	ZINC FINGER
Locus_11093_Transcript_49/52_Confidence_0.333_Length_1760	m.350940	409	ENSSHAP00000001895	755	220	40.91	ENSSHAT00000001916	ENSSHAG00000001688	NULL	ENSFM00250000000002	ZINC FINGER
Locus_11093_Transcript_49/52_Confidence_0.333_Length_1760	m.350940	409	ENSSHAP00000001895	755	207	41.55	ENSSHAT00000001916	ENSSHAG00000001688	NULL	ENSFM00250000000002	ZINC FINGER
Locus_11093_Transcript_49/52_Confidence_0.333_Length_1760	m.350940	409	ENSSHAP00000001895	755	162	50	ENSSHAT00000001916	ENSSHAG00000001688	NULL	ENSFM00250000000002	ZINC FINGER
Locus_11093_Transcript_49/52_Confidence_0.333_Length_1760	m.350940	409	ENSSHAP00000001895	755	206	39.32	ENSSHAT00000001916	ENSSHAG00000001688	NULL	ENSFM00250000000002	ZINC FINGER
Locus_11093_Transcript_49/52_Confidence_0.333_Length_1760	m.350940	409	ENSSHAP00000001895	755	228	37.72	ENSSHAT00000001916	ENSSHAG00000001688	NULL	ENSFM00250000000002	ZINC FINGER
Locus_11093_Transcript_49/52_Confidence_0.333_Length_1760	m.350940	409	ENSSHAP00000001895	755	170	42.35	ENSSHAT00000001916	ENSSHAG00000001688	NULL	ENSFM00250000000002	ZINC FINGER
Locus_11093_Transcript_49/52_Confidence_0.333_Length_1760	m.350940	409	ENSSHAP00000001895	755	170	41.76	ENSSHAT00000001916	ENSSHAG00000001688	NULL	ENSFM00250000000002	ZINC FINGER
Locus_11115_Transcript_10/14_Confidence_0.293_Length_2096	m.351535	311	ENSSHAP00000001683	295	298	95.64	ENSSHAT00000001700	ENSSHAG00000001499	NULL	ENSFM00250000003319	SURVIVAL MOTOR NEURON
Locus_11416_Transcript_4/8_Confidence_0.375_Length_3159	m.356740	936	ENSSHAP00000001650	716	407	83.29	ENSSHAT00000001667	ENSSHAG00000001469	NHS-like 2 [Source:HGNC Symbol;Acc:33737]	ENSFM00400000132091	NHS 2
Locus_11416_Transcript_4/8_Confidence_0.375_Length_3159	m.356740	936	ENSSHAP00000001650	716	254	72.05	ENSSHAT00000001667	ENSSHAG00000001469	NHS-like 2 [Source:HGNC Symbol;Acc:33737]	ENSFM00400000132091	NHS 2
Locus_11521_Transcript_2/12_Confidence_0.211_Length_1901	m.358585	401	ENSSHAP00000001804	291	265	88.3	ENSSHAT00000001824	ENSSHAG00000001606	N-acylethanolamine acid amidase [Source:HGNC Symbol;Acc:736]	ENSFM00500000271810	N ACYLETHANOLAMINE HYDROLYZING ACID AMIDASE PRECURSOR EC_3.5.1.- N ACYLSPHINGOSINE AMIDOHYDROLASE ASAH [CONTAINS N ACYLETHANOLAMINE HYDROLYZING ACID AMIDASE SUBUNIT ALPHA; N ACYLETHANOLAMINE HYDROLYZING ACID AMIDASE SUBUNIT BETA]
Locus_11523_Transcript_4/18_Confidence_0.556_Length_2670	m.358615	363	ENSSHAP00000001928	317	317	98.74	ENSSHAT00000001949	ENSSHAG00000001716	transmembrane protein 120B [Source:HGNC Symbol;Acc:32008]	ENSFM00250000003163	TRANSMEMBRANE
Locus_116434_Transcript_3/4_Confidence_0.200_Length_1369	m.535345	456	ENSSHAP00000001555	646	456	89.69	ENSSHAT00000001572	ENSSHAG00000001385	thrombospondin-type laminin G domain and EAR repeats [Source:HGNC Symbol;Acc:1268]	ENSFM00250000007350	THROMBOSPONDIN TYPE LAMININ G DOMAIN AND EAR REPEAT CONTAINING PRECURSOR TSP EAR
Locus_116434_Transcript_3/4_Confidence_0.200_Length_1369	m.535345	456	ENSSHAP00000001555	646	177	36.72	ENSSHAT00000001572	ENSSHAG00000001385	thrombospondin-type laminin G domain and EAR repeats [Source:HGNC Symbol;Acc:1268]	ENSFM00250000007350	THROMBOSPONDIN TYPE LAMININ G DOMAIN AND EAR REPEAT CONTAINING PRECURSOR TSP EAR
Locus_117172_Transcript_1/6_Confidence_0.333_Length_1271	m.535489	421	ENSSHAP00000001864	360	352	86.65	ENSSHAT00000001885	ENSSHAG00000001661	cyclin O [Source:HGNC Symbol;Acc:18576]	ENSFM00250000008060	CYCLIN O
Locus_11873_Transcript_11/21_Confidence_0.102_Length_2188	m.363524	316	ENSSHAP00000001709	276	276	90.94	ENSSHAT00000001726	ENSSHAG00000001523	potassium channel regulator [Source:HGNC Symbol;Acc:18893]	ENSFM00430000230367	POTASSIUM CHANNEL REGULATORY POTASSIUM CHANNEL REGULATOR CLLD4
Locus_119938_Transcript_4/6_Confidence_0.091_Length_4066	m.536314	795	ENSSHAP00000001747	794	794	96.47	ENSSHAT00000001765	ENSSHAG00000001558	receptor-interacting serine-threonine kinase 4 [Source:HGNC Symbol;Acc:496]	ENSFM00570000851520	RECEPTOR INTERACTING SERINE/THREONINE KINASE 4 EC_2.7.11.1 ANKYRIN REPEAT DOMAIN CONTAINING 3 PKC KINASE
Locus_1203_Transcript_23/30_Confidence_0.438_Length_7877	m.78187	1680	ENSSHAP00000001563	1679	1686	87.31	ENSSHAT00000001580	ENSSHAG00000001393	NHS-like 1 [Source:HGNC Symbol;Acc:21021]	ENSFM00400000131855	NHS 1
Locus_12069_Transcript_38/61_Confidence_0.274_Length_3339	m.366015	487	ENSSHAP00000001884	466	466	95.06	ENSSHAT00000001905	ENSSHAG00000001678	protein kinase C and casein kinase substrate in neurons 2 [Source:HGNC Symbol;Acc:8571]	ENSFM00250000001466	KINASE C AND CASEIN KINASE SUBSTRATE IN NEURONS
Locus_1206_Transcript_41/67_Confidence_0.250_Length_3326	m.78400	124	ENSSHAP00000001818	143	123	70.73	ENSSHAT00000001839	ENSSHAG00000001620	transmembrane protein 80 [Source:HGNC Symbol;Acc:27453]	ENSFM00640001111782	UNKNOWN
Locus_121_Transcript_34/52_Confidence_0.065_Length_3538	m.22882	364	ENSSHAP00000001754	361	361	95.57	ENSSHAT00000001772	ENSSHAG00000001564	chondroadherin [Source:HGNC Symbol;Acc:1909]	ENSFM00570000851467	CHONDROADHERIN PRECURSOR CARTILAGE LEUCINE RICH
Locus_123760_Transcript_3/16_Confidence_0.529_Length_3624	m.537981	624	ENSSHAP00000001932	592	594	86.03	ENSSHAT00000001953	ENSSHAG00000001720	solute carrier family 13 (sodium/sulfate symporters), member 1 [Source:HGNC Symbol;Acc:10916]	ENSFM00250000000477	SOLUTE CARRIER FAMILY 13 MEMBER NA + COTRANSPORTER
Locus_124037_Transcript_10/27_Confidence_0.510_Length_1677	m.538826	224	ENSSHAP00000001756	223	222	69.37	ENSSHAT00000001774	ENSSHAG00000001565	NULL	ENSFM00500000271507	N ACETYLTRANSFERASE EC_2.3.1.- CAMELLO
Locus_12421_Transcript_14/58_Confidence_0.067_Length_1373	m.370931	284	ENSSHAP00000001738	285	286	87.41	ENSSHAT00000001755	ENSSHAG00000001549	E2F-associated phosphoprotein [Source:HGNC Symbol;Acc:19312]	ENSFM00250000005412	E2F ASSOCIATED PHOSPHOPROTEIN EAPP
Locus_124716_Transcript_1/8_Confidence_0.286_Length_2248	m.539478	467	ENSSHAP00000001881	466	466	98.93	ENSSHAT00000001902	ENSSHAG00000001675	iroquois homeobox 2 [Source:HGNC Symbol;Acc:14359]	ENSFM00500000270461	IROQUOIS CLASS HOMEODOMAIN IRX IROQUOIS HOMEOBOX
Locus_12540_Transcript_26/33_Confidence_0.326_Length_912	m.372193	248	ENSSHAP00000001660	234	222	99.1	ENSSHAT00000001677	ENSSHAG00000001478	casein kinase 2, beta polypeptide [Source:HGNC Symbol;Acc:2460]	ENSFM00250000002069	CASEIN KINASE II SUBUNIT BETA CK II BETA
Locus_12650_Transcript_25/53_Confidence_0.224_Length_4034	m.374240	476	ENSSHAP00000001825	475	475	93.47	ENSSHAT00000001846	ENSSHAG00000001626	CAP, adenylate cyclase-associated protein 1 (yeast) [Source:HGNC Symbol;Acc:20040]	ENSFM00250000001899	ADENYLYL CYCLASE ASSOCIATED CAP
Locus_12683_Transcript_5/8_Confidence_0.368_Length_6758	m.374712	465	ENSSHAP00000001775	435	434	89.17	ENSSHAT00000001794	ENSSHAG00000001582	thyroid hormone receptor interactor 6 [Source:HGNC Symbol;Acc:12311]	ENSFM00710001441856	LIM DOMAIN CONTAINING
Locus_12694_Transcript_1/7_Confidence_0.179_Length_1001	m.374750	105	ENSSHAP00000001519	104	104	87.5	ENSSHAT00000001535	ENSSHAG00000001355	LYR motif containing 7 [Source:HGNC Symbol;Acc:28072]	ENSFM00670001236715	LYR MOTIF CONTAINING 7
Locus_130675_Transcript_1/3_Confidence_0.400_Length_2134	m.541167	421	ENSSHAP00000001857	339	378	57.67	ENSSHAT00000001878	ENSSHAG00000001655	NULL	ENSFM00400000132113	C TYPE LECTIN DOMAIN FAMILY 4 MEMBER K LANGERIN CD207 ANTIGEN
Locus_13207_Transcript_14/14_Confidence_0.111_Length_3106	m.382476	119	ENSSHAP00000001567	118	118	96.61	ENSSHAT00000001584	ENSSHAG00000001396	ATPase, H+ transporting, lysosomal 13kDa, V1 subunit G1 [Source:HGNC Symbol;Acc:864]	ENSFM00670001236060	V TYPE PROTON ATPASE SUBUNIT G 1 V ATPASE SUBUNIT G 1 V ATPASE 13 KDA SUBUNIT 1 VACUOLAR PROTON PUMP SUBUNIT G 1 VACUOLAR PROTON PUMP SUBUNIT M16
Locus_1343_Transcript_25/27_Confidence_0.070_Length_1019	m.82936	102	ENSSHAP00000001811	80	77	84.42	ENSSHAT00000001831	ENSSHAG00000001613	NULL	ENSFM00640001109073	UNKNOWN
Locus_13536_Transcript_2/3_Confidence_0.333_Length_2359	m.386794	437	ENSSHAP00000001800	245	248	87.1	ENSSHAT00000001820	ENSSHAG00000001602	NULL	ENSFM00500000275755	LIGAND
Locus_1354_Transcript_54/70_Confidence_0.097_Length_4929	m.83396	701	ENSSHAP00000001580	699	713	77.14	ENSSHAT00000001597	ENSSHAG00000001406	Usher syndrome 1C binding protein 1 [Source:HGNC Symbol;Acc:24058]	ENSFM00250000008291	USHER SYNDROME TYPE 1C BINDING 1 USH1C BINDING 1
Locus_13810_Transcript_2/16_Confidence_0.294_Length_1844	m.390085	208	ENSSHAP00000001576	210	200	87.5	ENSSHAT00000001593	ENSSHAG00000001403	NULL	ENSFM00500000270766	DNA EXCISION REPAIR ERCC 6 2
Locus_1396_Transcript_42/52_Confidence_0.367_Length_4728	m.85279	538	ENSSHAP00000001674	426	336	93.45	ENSSHAT00000001691	ENSSHAG00000001492	phospholipase D family, member 3 [Source:HGNC Symbol;Acc:17158]	ENSFM00250000001612	PHOSPHOLIPASE D3 PLD 3 EC_3.1.4.4 CHOLINE PHOSPHATASE 3 PHOSPHATIDYLCHOLINE HYDROLYZING PHOSPHOLIPASE D3
Locus_1396_Transcript_42/52_Confidence_0.367_Length_4728	m.85279	538	ENSSHAP00000001674	426	63	92.06	ENSSHAT00000001691	ENSSHAG00000001492	phospholipase D family, member 3 [Source:HGNC Symbol;Acc:17158]	ENSFM00250000001612	PHOSPHOLIPASE D3 PLD 3 EC_3.1.4.4 CHOLINE PHOSPHATASE 3 PHOSPHATIDYLCHOLINE HYDROLYZING PHOSPHOLIPASE D3
Locus_1397_Transcript_11/40_Confidence_0.513_Length_5798	m.85345	203	ENSSHAP00000001721	202	202	96.04	ENSSHAT00000001738	ENSSHAG00000001533	cell death-inducing p53 target 1 [Source:HGNC Symbol;Acc:13234]	ENSFM00500000273378	CELL DEATH INDUCING P53 TARGET 1 LITAF
Locus_140163_Transcript_4/6_Confidence_0.286_Length_3503	m.543736	332	ENSSHAP00000001617	325	331	94.26	ENSSHAT00000001634	ENSSHAG00000001441	MAS1 oncogene [Source:HGNC Symbol;Acc:6899]	ENSFM00500000272915	MAS RELATED G COUPLED RECEPTOR MEMBER H
Locus_14102_Transcript_2/5_Confidence_0.400_Length_1100	m.393330	187	ENSSHAP00000001802	292	187	74.87	ENSSHAT00000001822	ENSSHAG00000001604	family with sequence similarity 64, member A [Source:HGNC Symbol;Acc:25483]	ENSFM00640001115966	UNKNOWN
Locus_141228_Transcript_1/1_Confidence_0.000_Length_1178	m.544253	344	ENSSHAP00000001561	472	322	59.94	ENSSHAT00000001578	ENSSHAG00000001391	FEZ family zinc finger 1 [Source:HGNC Symbol;Acc:22788]	ENSFM00380000124738	FEZ FAMILY ZINC FINGER
Locus_14172_Transcript_7/17_Confidence_0.321_Length_2231	m.394312	224	ENSSHAP00000001590	144	143	100	ENSSHAT00000001607	ENSSHAG00000001416	NULL	ENSFM00710001441691	UBIQUITIN CONJUGATING ENZYME E2 EC_6.3.2.19 UBIQUITIN CARRIER UBIQUITIN LIGASE
Locus_1437_Transcript_5/33_Confidence_0.114_Length_1106	m.87122	318	ENSSHAP00000001822	317	317	98.74	ENSSHAT00000001843	ENSSHAG00000001623	NULL	ENSFM00250000001360	60S ACIDIC RIBOSOMAL P0
Locus_1443_Transcript_54/118_Confidence_0.092_Length_6920	m.87879	542	ENSSHAP00000001513	541	542	98.52	ENSSHAT00000001529	ENSSHAG00000001350	chaperonin containing TCP1, subunit 5 (epsilon) [Source:HGNC Symbol;Acc:1618]	ENSFM00710001441793	T COMPLEX 1 SUBUNIT DELTA TCP 1 DELTA CCT DELTA
Locus_1443_Transcript_54/118_Confidence_0.092_Length_6920	m.87880	246	ENSSHAP00000001566	108	108	89.81	ENSSHAT00000001583	ENSSHAG00000001395	carboxymethylenebutenolidase homolog (Pseudomonas) [Source:HGNC Symbol;Acc:25090]	ENSFM00250000007574	CARBOXYMETHYLENEBUTENOLIDASE HOMOLOG EC_3.1.-.-
Locus_14441_Transcript_1/1_Confidence_0.000_Length_1882	m.397036	433	ENSSHAP00000001690	294	292	98.63	ENSSHAT00000001707	ENSSHAG00000001506	bone morphogenetic protein 7 [Source:HGNC Symbol;Acc:1074]	ENSFM00440000236850	BONE MORPHOGENETIC PRECURSOR BMP
Locus_14487_Transcript_14/31_Confidence_0.228_Length_1679	m.397612	406	ENSSHAP00000001793	372	372	98.92	ENSSHAT00000001813	ENSSHAG00000001597	nucleosome assembly protein 1-like 4 [Source:HGNC Symbol;Acc:7640]	ENSFM00500000269862	NUCLEOSOME ASSEMBLY 1
Locus_14531_Transcript_24/60_Confidence_0.375_Length_6156	m.398007	181	ENSSHAP00000001582	144	118	84.75	ENSSHAT00000001599	ENSSHAG00000001408	adenine phosphoribosyltransferase [Source:HGNC Symbol;Acc:626]	ENSFM00500000272306	ADENINE PHOSPHORIBOSYLTRANSFERASE APRT EC_2.4.2.7
Locus_14742_Transcript_12/12_Confidence_0.053_Length_426	m.400424	118	ENSSHAP00000001522	117	117	100	ENSSHAT00000001538	ENSSHAG00000001357	NULL	ENSFM00500000271952	60S RIBOSOMAL L34
Locus_14788_Transcript_1/3_Confidence_0.400_Length_2311	m.400599	248	ENSSHAP00000001586	239	238	92.86	ENSSHAT00000001603	ENSSHAG00000001412	gem (nuclear organelle) associated protein 8 [Source:HGNC Symbol;Acc:26044]	ENSFM00250000007380	GEM ASSOCIATED 8 GEMIN 8
Locus_14824_Transcript_6/9_Confidence_0.273_Length_2387	m.401001	276	ENSSHAP00000001833	161	159	88.05	ENSSHAT00000001854	ENSSHAG00000001633	chromosome 9 open reading frame 85 [Source:HGNC Symbol;Acc:28784]	ENSFM00500000273575	UNCHARACTERIZED
Locus_14900_Transcript_18/46_Confidence_0.054_Length_4700	m.401848	567	ENSSHAP00000001532	568	568	89.79	ENSSHAT00000001548	ENSSHAG00000001366	solute carrier family 26, member 11 [Source:HGNC Symbol;Acc:14471]	ENSFM00500000270413	SODIUM INDEPENDENT SULFATE ANION TRANSPORTER SOLUTE CARRIER FAMILY 26 MEMBER 11
Locus_14912_Transcript_10/12_Confidence_0.462_Length_4658	m.402012	451	ENSSHAP00000001558	442	441	98.19	ENSSHAT00000001575	ENSSHAG00000001388	G protein-coupled receptor 61 [Source:HGNC Symbol;Acc:13300]	ENSFM00250000003892	PROBABLE G COUPLED RECEPTOR
Locus_15038_Transcript_32/43_Confidence_0.400_Length_4415	m.403432	894	ENSSHAP00000001668	483	483	94.41	ENSSHAT00000001685	ENSSHAG00000001486	tubulin, gamma complex associated protein 2 [Source:HGNC Symbol;Acc:18599]	ENSFM00250000003995	GAMMA TUBULIN COMPLEX COMPONENT 2 GAMMA RING COMPLEX KDA
Locus_15649_Transcript_1/10_Confidence_0.120_Length_1552	m.409848	223	ENSSHAP00000001810	221	221	90.05	ENSSHAT00000001830	ENSSHAG00000001612	NULL	ENSFM00500000316390	UNKNOWN
Locus_15857_Transcript_5/5_Confidence_0.143_Length_2454	m.411669	256	ENSSHAP00000001897	198	188	96.81	ENSSHAT00000001918	ENSSHAG00000001690	tumor necrosis factor, alpha-induced protein 8-like 1 [Source:HGNC Symbol;Acc:28279]	ENSFM00250000002228	TUMOR NECROSIS FACTOR ALPHA INDUCED 8 2 TIPE2 TNF ALPHA INDUCED 8 2 TNFAIP8 2
Locus_1632_Transcript_14/39_Confidence_0.652_Length_4001	m.95340	487	ENSSHAP00000001771	473	473	97.04	ENSSHAT00000001790	ENSSHAG00000001579	serine palmitoyltransferase, long chain base subunit 1 [Source:HGNC Symbol;Acc:11277]	ENSFM00260000050725	SERINE PALMITOYLTRANSFERASE 1 EC_2.3.1.50 LONG CHAIN BASE BIOSYNTHESIS 1 LCB 1 SERINE PALMITOYL COA TRANSFERASE 1 SPT 1 SPT1
Locus_1637_Transcript_18/23_Confidence_0.474_Length_4721	m.95560	808	ENSSHAP00000001808	435	433	85.91	ENSSHAT00000001828	ENSSHAG00000001610	thioredoxin domain containing 16 [Source:HGNC Symbol;Acc:19965]	ENSFM00250000007311	THIOREDOXIN DOMAIN CONTAINING 16 PRECURSOR
Locus_16403_Transcript_11/15_Confidence_0.159_Length_2663	m.416529	235	ENSSHAP00000001900	171	171	99.42	ENSSHAT00000001921	ENSSHAG00000001693	Sjogren syndrome/scleroderma autoantigen 1 [Source:HGNC Symbol;Acc:11328]	ENSFM00250000007876	SJOEGREN SYNDROME/SCLERODERMA AUTOANTIGEN 1 AUTOANTIGEN P27
Locus_16635_Transcript_3/4_Confidence_0.400_Length_1151	m.418274	155	ENSSHAP00000001676	115	115	80.87	ENSSHAT00000001693	ENSSHAG00000001494	KIAA0101 [Source:HGNC Symbol;Acc:28961]	ENSFM00670001260606	UNKNOWN
Locus_16701_Transcript_4/7_Confidence_0.500_Length_3206	m.418490	506	ENSSHAP00000001894	343	336	99.4	ENSSHAT00000001915	ENSSHAG00000001687	NULL	ENSFM00250000000670	IKAROS FAMILY ZINC FINGER
Locus_16975_Transcript_7/14_Confidence_0.444_Length_4155	m.420559	534	ENSSHAP00000001905	377	377	100	ENSSHAT00000001926	ENSSHAG00000001697	neuropilin (NRP) and tolloid (TLL)-like 1 [Source:HGNC Symbol;Acc:13823]	ENSFM00250000001916	NEUROPILIN AND TOLLOID PRECURSOR BRAIN SPECIFIC TRANSMEMBRANE CONTAINING 2 CUB AND 1 LDL RECEPTOR CLASS A DOMAINS
Locus_17165_Transcript_2/19_Confidence_0.364_Length_2716	m.421964	385	ENSSHAP00000001848	383	383	91.91	ENSSHAT00000001869	ENSSHAG00000001646	KRR1, small subunit (SSU) processome component, homolog (yeast) [Source:HGNC Symbol;Acc:5176]	ENSFM00250000003111	KRR1 SMALL SUBUNIT PROCESSOME COMPONENT KRR R MOTIF CONTAINING 1
Locus_17227_Transcript_4/75_Confidence_0.250_Length_5621	m.422395	1123	ENSSHAP00000001571	1122	1122	95.9	ENSSHAT00000001588	ENSSHAG00000001399	diphosphoinositol pentakisphosphate kinase 2 [Source:HGNC Symbol;Acc:29035]	ENSFM00250000001100	INOSITOL HEXAKISPHOSPHATE AND DIPHOSPHOINOSITOL PENTAKISPHOSPHATE KINASE 1 EC_2.7.4.21 EC_2.7.4.- 24 DIPHOSPHOINOSITOL PENTAKISPHOSPHATE KINASE 1 HISTIDINE ACID PHOSPHATASE DOMAIN CONTAINING 2A INSP6 AND PP IP5 KINASE 1
Locus_17535_Transcript_17/17_Confidence_0.206_Length_1811	m.425111	513	ENSSHAP00000001805	348	313	99.04	ENSSHAT00000001825	ENSSHAG00000001607	chromosome 16 open reading frame 70 [Source:HGNC Symbol;Acc:29564]	ENSFM00250000004394	UNKNOWN
Locus_1781_Transcript_61/65_Confidence_0.098_Length_1477	m.102382	365	ENSSHAP00000001686	201	200	74	ENSSHAT00000001703	ENSSHAG00000001502	NULL	ENSFM00250000010674	UNCHARACTERIZED
Locus_17957_Transcript_1/4_Confidence_0.042_Length_1318	m.428175	205	ENSSHAP00000001907	135	135	95.56	ENSSHAT00000001928	ENSSHAG00000001698	COMM domain containing 10 [Source:HGNC Symbol;Acc:30201]	ENSFM00250000008194	COMM DOMAIN CONTAINING 10
Locus_185_Transcript_12/31_Confidence_0.154_Length_5503	m.26624	708	ENSSHAP00000001924	924	697	99.28	ENSSHAT00000001945	ENSSHAG00000001712	interleukin enhancer binding factor 3, 90kDa [Source:HGNC Symbol;Acc:6038]	ENSFM00250000000746	BINDING
Locus_18663_Transcript_5/13_Confidence_0.318_Length_1808	m.433560	361	ENSSHAP00000001941	366	366	98.09	ENSSHAT00000001962	ENSSHAG00000001726	mitogen-activated protein kinase 14 [Source:HGNC Symbol;Acc:6876]	ENSFM00460000244923	MITOGEN ACTIVATED KINASE MAP KINASE EC_2.7.11.24
Locus_18810_Transcript_4/41_Confidence_0.231_Length_3208	m.434500	871	ENSSHAP00000001869	872	872	94.72	ENSSHAT00000001890	ENSSHAG00000001665	IWS1 homolog (S. cerevisiae) [Source:HGNC Symbol;Acc:25467]	ENSFM00250000003067	IWS1
Locus_19449_Transcript_7/12_Confidence_0.538_Length_2474	m.438086	588	ENSSHAP00000001735	531	531	89.27	ENSSHAT00000001752	ENSSHAG00000001546	Gardner-Rasheed feline sarcoma viral (v-fgr) oncogene homolog [Source:HGNC Symbol;Acc:3697]	ENSFM00710001441635	TYROSINE KINASE EC_2.7.10.2
Locus_19606_Transcript_10/16_Confidence_0.417_Length_2052	m.438967	364	ENSSHAP00000001850	368	362	89.5	ENSSHAT00000001871	ENSSHAG00000001648	stearoyl-CoA desaturase (delta-9-desaturase) [Source:HGNC Symbol;Acc:10571]	ENSFM00250000000413	ACYL COA DESATURASE EC_1.14.19.1 DELTA 9 DESATURASE DELTA 9 DESATURASE FATTY ACID DESATURASE STEAROYL COA DESATURASE
Locus_19747_Transcript_12/24_Confidence_0.271_Length_4032	m.439789	304	ENSSHAP00000001687	303	303	80.86	ENSSHAT00000001704	ENSSHAG00000001503	NULL	ENSFM00500000271562	PEROXISOMAL TRANS 2 ENOYL COA REDUCTASE TERP EC_1.3.1.38 2 4 DIENOYL COA REDUCTASE
Locus_19958_Transcript_2/6_Confidence_0.882_Length_2033	m.441312	598	ENSSHAP00000001939	1028	602	77.41	ENSSHAT00000001960	ENSSHAG00000001725	zinc finger protein 445 [Source:HGNC Symbol;Acc:21018]	ENSFM00250000000002	ZINC FINGER
Locus_19958_Transcript_2/6_Confidence_0.882_Length_2033	m.441312	598	ENSSHAP00000001939	1028	215	46.05	ENSSHAT00000001960	ENSSHAG00000001725	zinc finger protein 445 [Source:HGNC Symbol;Acc:21018]	ENSFM00250000000002	ZINC FINGER
Locus_19958_Transcript_2/6_Confidence_0.882_Length_2033	m.441312	598	ENSSHAP00000001939	1028	286	36.36	ENSSHAT00000001960	ENSSHAG00000001725	zinc finger protein 445 [Source:HGNC Symbol;Acc:21018]	ENSFM00250000000002	ZINC FINGER
Locus_19958_Transcript_2/6_Confidence_0.882_Length_2033	m.441312	598	ENSSHAP00000001939	1028	233	38.63	ENSSHAT00000001960	ENSSHAG00000001725	zinc finger protein 445 [Source:HGNC Symbol;Acc:21018]	ENSFM00250000000002	ZINC FINGER
Locus_19958_Transcript_2/6_Confidence_0.882_Length_2033	m.441312	598	ENSSHAP00000001939	1028	260	38.46	ENSSHAT00000001960	ENSSHAG00000001725	zinc finger protein 445 [Source:HGNC Symbol;Acc:21018]	ENSFM00250000000002	ZINC FINGER
Locus_19958_Transcript_2/6_Confidence_0.882_Length_2033	m.441312	598	ENSSHAP00000001939	1028	218	34.86	ENSSHAT00000001960	ENSSHAG00000001725	zinc finger protein 445 [Source:HGNC Symbol;Acc:21018]	ENSFM00250000000002	ZINC FINGER
Locus_20517_Transcript_4/11_Confidence_0.286_Length_2925	m.444687	571	ENSSHAP00000001579	570	570	89.47	ENSSHAT00000001596	ENSSHAG00000001405	diacylglycerol kinase, epsilon 64kDa [Source:HGNC Symbol;Acc:2852]	ENSFM00710001441788	DIACYLGLYCEROL KINASE DAG KINASE EC_2.7.1.107 DIGLYCERIDE KINASE DGK
Locus_20629_Transcript_36/40_Confidence_0.102_Length_2618	m.445451	408	ENSSHAP00000001654	336	336	94.05	ENSSHAT00000001671	ENSSHAG00000001473	B-box and SPRY domain containing [Source:HGNC Symbol;Acc:18232]	ENSFM00250000005862	B BOX AND SPRY DOMAIN CONTAINING
Locus_20982_Transcript_19/20_Confidence_0.059_Length_2283	m.447691	437	ENSSHAP00000001849	266	252	98.02	ENSSHAT00000001870	ENSSHAG00000001647	NULL	ENSFM00250000003977	SORTING NEXIN 25
Locus_21069_Transcript_1/2_Confidence_0.900_Length_2264	m.447903	654	ENSSHAP00000001625	549	549	61.57	ENSSHAT00000001642	ENSSHAG00000001447	eukaryotic translation initiation factor 2-alpha kinase 2 [Source:HGNC Symbol;Acc:9437]	ENSFM00250000006495	INTERFERON INDUCED DOUBLE STRANDED RNA ACTIVATED KINASE EC_2.7.11.1 EUKARYOTIC TRANSLATION INITIATION FACTOR 2 ALPHA KINASE 2 EIF 2A KINASE 2 INTERFERON INDUCIBLE RNA DEPENDENT KINASE P1/EIF 2A KINASE KINASE RNA ACTIVATED PKR TYROSINE KINASE EIF2AK2 EC_2.
Locus_21069_Transcript_1/2_Confidence_0.900_Length_2264	m.447903	654	ENSSHAP00000001625	549	184	51.63	ENSSHAT00000001642	ENSSHAG00000001447	eukaryotic translation initiation factor 2-alpha kinase 2 [Source:HGNC Symbol;Acc:9437]	ENSFM00250000006495	INTERFERON INDUCED DOUBLE STRANDED RNA ACTIVATED KINASE EC_2.7.11.1 EUKARYOTIC TRANSLATION INITIATION FACTOR 2 ALPHA KINASE 2 EIF 2A KINASE 2 INTERFERON INDUCIBLE RNA DEPENDENT KINASE P1/EIF 2A KINASE KINASE RNA ACTIVATED PKR TYROSINE KINASE EIF2AK2 EC_2.
Locus_21297_Transcript_7/8_Confidence_0.250_Length_2491	m.449288	419	ENSSHAP00000001600	375	384	72.66	ENSSHAT00000001617	ENSSHAG00000001426	FAM47E-STBD1 readthrough [Source:HGNC Symbol;Acc:44667]	ENSFM00250000010797	STARCH BINDING DOMAIN CONTAINING 1 GENETHONIN 1
Locus_21534_Transcript_2/9_Confidence_0.600_Length_1572	m.450678	223	ENSSHAP00000001515	222	222	80.18	ENSSHAT00000001531	ENSSHAG00000001352	chromosome 9 open reading frame 135 [Source:HGNC Symbol;Acc:31422]	ENSFM00250000010777	UNCHARACTERIZED
Locus_21609_Transcript_4/6_Confidence_0.048_Length_1519	m.450934	349	ENSSHAP00000001594	336	339	66.96	ENSSHAT00000001611	ENSSHAG00000001420	complement component 5a receptor 1 [Source:HGNC Symbol;Acc:1338]	ENSFM00670001235886	C5A ANAPHYLATOXIN CHEMOTACTIC RECEPTOR C5A R C5AR CD88 ANTIGEN
Locus_2263_Transcript_26/65_Confidence_0.050_Length_1981	m.121522	351	ENSSHAP00000001599	373	372	68.82	ENSSHAT00000001616	ENSSHAG00000001425	cathepsin W [Source:HGNC Symbol;Acc:2546]	ENSFM00480000262773	PRECURSOR
Locus_2267_Transcript_29/32_Confidence_0.118_Length_1666	m.121704	399	ENSSHAP00000001834	363	363	95.04	ENSSHAT00000001855	ENSSHAG00000001634	cyclin A2 [Source:HGNC Symbol;Acc:1578]	ENSFM00500000269998	CYCLIN A
Locus_23096_Transcript_2/6_Confidence_0.304_Length_1339	m.457801	357	ENSSHAP00000001527	353	353	93.77	ENSSHAT00000001543	ENSSHAG00000001362	tsukushi, small leucine rich proteoglycan [Source:HGNC Symbol;Acc:28850]	ENSFM00250000006917	TSUKUSHIN PRECURSOR TSUKUSHI LEUCINE RICH REPEAT CONTAINING 54
Locus_23139_Transcript_4/5_Confidence_0.250_Length_868	m.458001	135	ENSSHAP00000001920	75	31	83.87	ENSSHAT00000001941	ENSSHAG00000001708	NULL	ENSFM00640001115523	UNKNOWN
Locus_23140_Transcript_1/5_Confidence_0.200_Length_1815	m.458002	437	ENSSHAP00000001642	439	439	97.27	ENSSHAT00000001659	ENSSHAG00000001461	forkhead box N2 [Source:HGNC Symbol;Acc:5281]	ENSFM00600000921297	FORKHEAD BOX
Locus_2373_Transcript_13/40_Confidence_0.167_Length_4878	m.125447	1080	ENSSHAP00000001773	1079	1078	98.52	ENSSHAT00000001792	ENSSHAG00000001581	SR-related CTD-associated factor 4 [Source:HGNC Symbol;Acc:19304]	ENSFM00710001441902	SPLICING FACTOR ARGININE/SERINE RICH 15 CTD BINDING SR RA4 SR RELATED AND CTD ASSOCIATED FACTOR 4
Locus_23823_Transcript_7/11_Confidence_0.250_Length_2136	m.460659	498	ENSSHAP00000001554	1221	499	64.73	ENSSHAT00000001570	ENSSHAG00000001383	inter-alpha-trypsin inhibitor heavy chain family, member 6 [Source:HGNC Symbol;Acc:28907]	ENSFM00250000000536	INTER ALPHA TRYPSIN INHIBITOR HEAVY CHAIN PRECURSOR ITI HEAVY CHAIN ITI INTER ALPHA INHIBITOR HEAVY CHAIN
Locus_24558_Transcript_1/3_Confidence_0.750_Length_5148	m.462948	516	ENSSHAP00000001688	179	179	97.21	ENSSHAT00000001705	ENSSHAG00000001504	UV radiation resistance associated [Source:HGNC Symbol;Acc:12640]	ENSFM00250000005846	UV RADIATION RESISTANCE ASSOCIATED GENE P63
Locus_2466_Transcript_46/63_Confidence_0.181_Length_4058	m.128300	1019	ENSSHAP00000001778	768	786	75.45	ENSSHAT00000001797	ENSSHAG00000001585	immunoglobulin mu binding protein 2 [Source:HGNC Symbol;Acc:5542]	ENSFM00480000262800	DNA BINDING SMUBP 2 EC_3.6.4.12 EC_3.6.4.- 13 ATP DEPENDENT HELICASE IGHMBP2 IMMUNOGLOBULIN MU BINDING 2
Locus_252_Transcript_10/29_Confidence_0.250_Length_3412	m.29448	766	ENSSHAP00000001751	753	740	92.57	ENSSHAT00000001769	ENSSHAG00000001562	zyg-11 family member A, cell cycle regulator [Source:HGNC Symbol;Acc:32058]	ENSFM00460000244950	ZYG 11
Locus_25336_Transcript_1/4_Confidence_0.750_Length_2309	m.466323	445	ENSSHAP00000001854	446	446	77.58	ENSSHAT00000001875	ENSSHAG00000001652	KIAA1456 [Source:HGNC Symbol;Acc:26725]	ENSFM00500000272381	METHYLTRANSFERASE EC_2.1.1.-
Locus_25597_Transcript_6/19_Confidence_0.722_Length_2240	m.467161	520	ENSSHAP00000001817	520	523	73.8	ENSSHAT00000001838	ENSSHAG00000001619	tripartite motif containing 65 [Source:HGNC Symbol;Acc:27316]	ENSFM00290000065673	TRIPARTITE MOTIF CONTAINING 65
Locus_26404_Transcript_4/6_Confidence_0.545_Length_695	m.469702	147	ENSSHAP00000001631	141	124	95.16	ENSSHAT00000001648	ENSSHAG00000001453	mitochondrial ribosomal protein L14 [Source:HGNC Symbol;Acc:14279]	ENSFM00500000273213	39S RIBOSOMAL L14 MITOCHONDRIAL PRECURSOR L14MT MRP L14 39S RIBOSOMAL L32 MITOCHONDRIAL L32MT MRP L32
Locus_266_Transcript_4/9_Confidence_0.385_Length_12918	m.30503	1880	ENSSHAP00000001781	1835	1837	93.36	ENSSHAT00000001800	ENSSHAG00000001587	plexin A1 [Source:HGNC Symbol;Acc:9099]	ENSFM00710001441721	PLEXIN PRECURSOR
Locus_27003_Transcript_4/23_Confidence_0.303_Length_1683	m.472217	306	ENSSHAP00000001739	276	272	61.76	ENSSHAT00000001756	ENSSHAG00000001550	NULL	ENSFM00500000399772	UNKNOWN
Locus_2756_Transcript_36/65_Confidence_0.197_Length_4692	m.138504	685	ENSSHAP00000001575	657	657	94.98	ENSSHAT00000001592	ENSSHAG00000001402	erythrocyte membrane protein band 4.1 like 4A [Source:HGNC Symbol;Acc:13278]	ENSFM00710001441711	BAND 4 1
Locus_27581_Transcript_2/6_Confidence_0.375_Length_2801	m.473918	648	ENSSHAP00000001931	608	608	93.26	ENSSHAT00000001952	ENSSHAG00000001719	calmegin [Source:HGNC Symbol;Acc:2060]	ENSFM00500000269826	PRECURSOR
Locus_277_Transcript_4/33_Confidence_0.273_Length_5026	m.31132	1021	ENSSHAP00000001860	774	789	79.85	ENSSHAT00000001881	ENSSHAG00000001658	collagen, type VI, alpha 2 [Source:HGNC Symbol;Acc:2212]	ENSFM00600000921330	COLLAGEN ALPHA VI CHAIN PRECURSOR
Locus_2798_Transcript_7/7_Confidence_0.000_Length_1279	m.139703	323	ENSSHAP00000001903	327	326	84.05	ENSSHAT00000001924	ENSSHAG00000001696	mitochondrial ribosomal protein L1 [Source:HGNC Symbol;Acc:14275]	ENSFM00250000004946	39S RIBOSOMAL L1 MITOCHONDRIAL PRECURSOR L1MT MRP L1
Locus_2837_Transcript_31/91_Confidence_0.204_Length_3030	m.141163	596	ENSSHAP00000001524	574	580	86.72	ENSSHAT00000001540	ENSSHAG00000001359	NULL	ENSFM00250000002843	LYSINE TRNA LIGASE EC_6.1.1.6 LYSYL TRNA SYNTHETASE LYSRS
Locus_283_Transcript_2/5_Confidence_0.333_Length_4051	m.31525	573	ENSSHAP00000001529	510	499	96.59	ENSSHAT00000001545	ENSSHAG00000001364	chromodomain protein, Y-like 2 [Source:HGNC Symbol;Acc:23030]	ENSFM00500000270079	CHROMODOMAIN Y CDY
Locus_28658_Transcript_1/16_Confidence_0.125_Length_2694	m.477436	642	ENSSHAP00000001746	601	601	81.86	ENSSHAT00000001764	ENSSHAG00000001557	prostaglandin-endoperoxide synthase 1 (prostaglandin G/H synthase and cyclooxygenase) [Source:HGNC Symbol;Acc:9604]	ENSFM00250000001175	PROSTAGLANDIN G/H SYNTHASE 2 PRECURSOR EC_1.14.99.1 CYCLOOXYGENASE 2 COX 2 PHS II PROSTAGLANDIN H2 SYNTHASE 2 PGH SYNTHASE 2 PGHS 2 PROSTAGLANDIN ENDOPEROXIDE SYNTHASE 2
Locus_28717_Transcript_2/8_Confidence_0.238_Length_3360	m.477591	415	ENSSHAP00000001609	359	399	72.43	ENSSHAT00000001626	ENSSHAG00000001433	family with sequence similarity 110, member C [Source:HGNC Symbol;Acc:33340]	ENSFM00500000274412	UNKNOWN
Locus_29441_Transcript_2/3_Confidence_0.400_Length_1252	m.479344	417	ENSSHAP00000001840	650	417	99.76	ENSSHAT00000001861	ENSSHAG00000001640	kelch-like family member 10 [Source:HGNC Symbol;Acc:18829]	ENSFM00570000851286	KELCH 10
Locus_30172_Transcript_30/88_Confidence_0.063_Length_1699	m.480824	367	ENSSHAP00000001635	369	373	72.92	ENSSHAT00000001652	ENSSHAG00000001455	alpha-2-HS-glycoprotein [Source:HGNC Symbol;Acc:349]	ENSFM00500000271269	ALPHA 2 HS GLYCOPROTEIN PRECURSOR FETUIN A
Locus_30176_Transcript_3/7_Confidence_0.571_Length_1253	m.480876	138	ENSSHAP00000001643	144	137	91.24	ENSSHAT00000001660	ENSSHAG00000001462	Tctex1 domain containing 2 [Source:HGNC Symbol;Acc:28482]	ENSFM00670001236544	TCTEX1 DOMAIN CONTAINING 2
Locus_30757_Transcript_1/1_Confidence_0.333_Length_1239	m.482554	193	ENSSHAP00000001523	312	175	89.14	ENSSHAT00000001539	ENSSHAG00000001358	NULL	ENSFM00250000002633	MORTALITY FACTOR 4 MORF RELATED GENE TRANSCRIPTION FACTOR
Locus_31481_Transcript_1/1_Confidence_0.000_Length_3024	m.484030	1008	ENSSHAP00000001855	534	534	98.31	ENSSHAT00000001876	ENSSHAG00000001653	potassium voltage-gated channel, subfamily H (eag-related), member 5 [Source:HGNC Symbol;Acc:6254]	ENSFM00710001441746	POTASSIUM VOLTAGE GATED CHANNEL SUBFAMILY H MEMBER ETHER A GO GO RELATED GENE POTASSIUM CHANNEL ERG EAG RELATED ETHER A GO GO RELATED VOLTAGE GATED POTASSIUM CHANNEL SUBUNIT KV11
Locus_31887_Transcript_10/15_Confidence_0.283_Length_382	m.484669	100	ENSSHAP00000001597	123	100	75	ENSSHAT00000001614	ENSSHAG00000001423	NULL	ENSFM00670001242723	UNKNOWN
Locus_3188_Transcript_36/43_Confidence_0.015_Length_3261	m.151565	147	ENSSHAP00000001748	148	142	63.38	ENSSHAT00000001766	ENSSHAG00000001559	chromosome 1 open reading frame 115 [Source:HGNC Symbol;Acc:25873]	ENSFM00640001113084	UNKNOWN
Locus_3194_Transcript_126/143_Confidence_0.301_Length_11644	m.151950	493	ENSSHAP00000001658	497	492	92.68	ENSSHAT00000001675	ENSSHAG00000001476	cysteine sulfinic acid decarboxylase [Source:HGNC Symbol;Acc:18966]	ENSFM00250000000504	GLUTAMATE DECARBOXYLASE EC_4.1.1.15 KDA GLUTAMIC ACID DECARBOXYLASE GAD GLUTAMATE DECARBOXYLASE KDA
Locus_33418_Transcript_11/16_Confidence_0.600_Length_4103	m.487417	782	ENSSHAP00000001544	782	782	92.46	ENSSHAT00000001560	ENSSHAG00000001375	NULL	ENSFM00540000718257	TWO PORE CHANNEL
Locus_3355_Transcript_38/62_Confidence_0.108_Length_2630	m.155987	159	ENSSHAP00000001572	135	132	97.73	ENSSHAT00000001589	ENSSHAG00000001400	trafficking protein particle complex 6B [Source:HGNC Symbol;Acc:23066]	ENSFM00670001235686	TRAFFICKING PARTICLE COMPLEX SUBUNIT 6A TRAPP COMPLEX SUBUNIT 6A
Locus_3380_Transcript_12/18_Confidence_0.450_Length_3170	m.156562	142	ENSSHAP00000001549	141	141	95.74	ENSSHAT00000001565	ENSSHAG00000001380	ATP synthase, H+ transporting, mitochondrial Fo complex, subunit C3 (subunit 9) [Source:HGNC Symbol;Acc:843]	ENSFM00670001235364	ATP SYNTHASE LIPID BINDING PROTEIN MITOCHONDRIAL PRECURSOR ATP SYNTHASE PROTEOLIPID ATPASE 9 ATPASE SUBUNIT C
Locus_3438_Transcript_17/28_Confidence_0.158_Length_3875	m.158644	246	ENSSHAP00000001740	219	206	92.72	ENSSHAT00000001757	ENSSHAG00000001551	coenzyme Q10 homolog A (S. cerevisiae) [Source:HGNC Symbol;Acc:26515]	ENSFM00250000002643	COENZYME Q BINDING COQ10 HOMOLOG MITOCHONDRIAL PRECURSOR
Locus_34657_Transcript_1/5_Confidence_0.333_Length_2137	m.489745	562	ENSSHAP00000001537	485	489	72.6	ENSSHAT00000001553	ENSSHAG00000001370	NULL	ENSFM00250000002441	INTERFERON INDUCED WITH TETRATRICOPEPTIDE REPEATS IFIT INTERFERON INDUCED KDA IFI
Locus_35544_Transcript_2/3_Confidence_0.333_Length_5385	m.491243	776	ENSSHAP00000001578	737	737	97.29	ENSSHAT00000001595	ENSSHAG00000001404	sema domain, immunoglobulin domain (Ig), short basic domain, secreted, (semaphorin) 3E [Source:HGNC Symbol;Acc:10727]	ENSFM00480000262738	SEMAPHORIN PRECURSOR
Locus_36300_Transcript_1/4_Confidence_0.429_Length_2298	m.492739	462	ENSSHAP00000001926	318	300	96.67	ENSSHAT00000001947	ENSSHAG00000001714	interferon regulatory factor 6 [Source:HGNC Symbol;Acc:6121]	ENSFM00600000921231	INTERFERON REGULATORY FACTOR IRF
Locus_3653_Transcript_25/63_Confidence_0.056_Length_705	m.166466	220	ENSSHAP00000001872	81	81	93.83	ENSSHAT00000001893	ENSSHAG00000001667	NULL	ENSFM00640001116153	UNKNOWN
Locus_3790_Transcript_10/15_Confidence_0.462_Length_2995	m.171370	423	ENSSHAP00000001943	410	410	91.46	ENSSHAT00000001964	ENSSHAG00000001728	family with sequence similarity 175, member B [Source:HGNC Symbol;Acc:28975]	ENSFM00500000271013	BRISC COMPLEX SUBUNIT ABRO1 ABRAXAS BROTHER 1 FAM175B
Locus_3851_Transcript_25/36_Confidence_0.667_Length_5414	m.173868	1183	ENSSHAP00000001767	801	809	83.81	ENSSHAT00000001785	ENSSHAG00000001575	fibrosin-like 1 [Source:HGNC Symbol;Acc:29308]	ENSFM00250000001643	GENE
Locus_38750_Transcript_3/14_Confidence_0.320_Length_1411	m.495546	399	ENSSHAP00000001764	398	398	92.96	ENSSHAT00000001782	ENSSHAG00000001573	excision repair cross-complementing rodent repair deficiency, complementation group 8 [Source:HGNC Symbol;Acc:3439]	ENSFM00250000006144	DNA EXCISION REPAIR ERCC 8 COCKAYNE SYNDROME WD REPEAT CSA
Locus_38750_Transcript_5/14_Confidence_0.320_Length_1329	m.495551	246	ENSSHAP00000001765	245	245	98.37	ENSSHAT00000001783	ENSSHAG00000001573	excision repair cross-complementing rodent repair deficiency, complementation group 8 [Source:HGNC Symbol;Acc:3439]	ENSFM00250000006144	DNA EXCISION REPAIR ERCC 8 COCKAYNE SYNDROME WD REPEAT CSA
Locus_38774_Transcript_10/12_Confidence_0.308_Length_5517	m.495642	639	ENSSHAP00000001664	466	466	95.06	ENSSHAT00000001681	ENSSHAG00000001482	spleen tyrosine kinase [Source:HGNC Symbol;Acc:11491]	ENSFM00260000050604	TYROSINE KINASE SYK EC_2.7.10.2 SPLEEN TYROSINE KINASE
Locus_39104_Transcript_17/36_Confidence_0.440_Length_5434	m.496183	371	ENSSHAP00000001783	370	370	94.59	ENSSHAT00000001802	ENSSHAG00000001588	hydroxyacid oxidase (glycolate oxidase) 1 [Source:HGNC Symbol;Acc:4809]	ENSFM00710001441745	HYDROXYACID OXIDASE 2 HAOX2 EC_1.1.3.15 S 2 HYDROXY ACID OXIDASE PEROXISOMAL
Locus_3927_Transcript_18/109_Confidence_0.014_Length_878	m.176367	244	ENSSHAP00000001720	234	226	67.7	ENSSHAT00000001737	ENSSHAG00000001532	transmembrane 4 L six family member 5 [Source:HGNC Symbol;Acc:11857]	ENSFM00500000273589	TRANSMEMBRANE 4 L6 FAMILY MEMBER 5
Locus_3927_Transcript_19/109_Confidence_0.098_Length_4802	m.176370	736	ENSSHAP00000001585	268	267	97.75	ENSSHAT00000001602	ENSSHAG00000001411	zinc finger, MYND-type containing 15 [Source:HGNC Symbol;Acc:20997]	ENSFM00250000010778	ZINC FINGER MYND DOMAIN CONTAINING 15
Locus_4100_Transcript_11/18_Confidence_0.368_Length_5067	m.182124	469	ENSSHAP00000001715	245	240	95.83	ENSSHAT00000001732	ENSSHAG00000001528	Wilms tumor 1 interacting protein [Source:HGNC Symbol;Acc:20964]	ENSFM00710001441856	LIM DOMAIN CONTAINING
Locus_4182_Transcript_25/48_Confidence_0.049_Length_2888	m.185635	529	ENSSHAP00000001526	475	472	95.34	ENSSHAT00000001542	ENSSHAG00000001361	regulator of G-protein signaling 11 [Source:HGNC Symbol;Acc:9993]	ENSFM00710001441861	REGULATOR OF G SIGNALING
Locus_4294_Transcript_9/33_Confidence_0.077_Length_15870	m.188020	4577	ENSSHAP00000001814	4575	4571	97.22	ENSSHAT00000001834	ENSSHAG00000001615	spastic ataxia of Charlevoix-Saguenay (sacsin) [Source:HGNC Symbol;Acc:10519]	ENSFM00570000851442	SACSIN DNAJ HOMOLOG SUBFAMILY C MEMBER 29 DNAJC29
Locus_4414_Transcript_10/13_Confidence_0.476_Length_4021	m.191881	1079	ENSSHAP00000001753	813	431	80.74	ENSSHAT00000001771	ENSSHAG00000001563	aryl hydrocarbon receptor [Source:HGNC Symbol;Acc:348]	ENSFM00250000000704	ARYL HYDROCARBON RECEPTOR PRECURSOR AH RECEPTOR AHR
Locus_4414_Transcript_10/13_Confidence_0.476_Length_4021	m.191881	1079	ENSSHAP00000001753	813	230	73.48	ENSSHAT00000001771	ENSSHAG00000001563	aryl hydrocarbon receptor [Source:HGNC Symbol;Acc:348]	ENSFM00250000000704	ARYL HYDROCARBON RECEPTOR PRECURSOR AH RECEPTOR AHR
Locus_4426_Transcript_21/51_Confidence_0.328_Length_5567	m.192211	957	ENSSHAP00000001922	800	847	66.47	ENSSHAT00000001943	ENSSHAG00000001710	carnosine synthase 1 [Source:HGNC Symbol;Acc:29268]	ENSFM00250000009122	CARNOSINE SYNTHASE 1 EC_6.3.2.11 ATP GRASP DOMAIN CONTAINING 1
Locus_4457_Transcript_10/13_Confidence_0.120_Length_2336	m.193040	185	ENSSHAP00000001816	190	187	93.58	ENSSHAT00000001837	ENSSHAG00000001618	glyoxalase I [Source:HGNC Symbol;Acc:4323]	ENSFM00500000271437	LACTOYLGLUTATHIONE LYASE EC_4.4.1.5 ALDOKETOMUTASE GLYOXALASE I GLX I KETONE ALDEHYDE MUTASE METHYLGLYOXALASE S D LACTOYLGLUTATHIONE METHYLGLYOXAL LYASE
Locus_451_Transcript_226/294_Confidence_0.010_Length_1235	m.39178	194	ENSSHAP00000001630	123	123	89.43	ENSSHAT00000001647	ENSSHAG00000001452	KIAA1024-like [Source:HGNC Symbol;Acc:33914]	ENSFM00600000921820	UNKNOWN
Locus_4653_Transcript_7/9_Confidence_0.467_Length_5698	m.199360	643	ENSSHAP00000001640	638	634	78.39	ENSSHAT00000001657	ENSSHAG00000001460	protein phosphatase, EF-hand calcium binding domain 1 [Source:HGNC Symbol;Acc:9243]	ENSFM00500000270165	SERINE/THREONINE PHOSPHATASE WITH EF HANDS PPEF EC_3.1.3.16
Locus_4678_Transcript_23/68_Confidence_0.085_Length_581	m.200125	179	ENSSHAP00000001742	132	128	89.84	ENSSHAT00000001760	ENSSHAG00000001554	zinc ribbon domain containing 1 [Source:HGNC Symbol;Acc:13182]	ENSFM00500000272733	DNA DIRECTED RNA POLYMERASE I SUBUNIT RPA12 ZINC RIBBON DOMAIN CONTAINING 1
Locus_4700_Transcript_37/67_Confidence_0.271_Length_3488	m.201473	1151	ENSSHAP00000001593	1039	1070	92.62	ENSSHAT00000001610	ENSSHAG00000001419	pleckstrin homology domain containing, family A member 6 [Source:HGNC Symbol;Acc:17053]	ENSFM00560000771143	PLECKSTRIN HOMOLOGY DOMAIN CONTAINING FAMILY A MEMBER 6 PH DOMAIN CONTAINING FAMILY A MEMBER 6 PHOSPHOINOSITOL 3 PHOSPHATE BINDING 3 PEPP 3
Locus_4708_Transcript_27/62_Confidence_0.171_Length_5554	m.201817	389	ENSSHAP00000001731	875	374	95.19	ENSSHAT00000001748	ENSSHAG00000001542	family with sequence similarity 65, member A [Source:HGNC Symbol;Acc:25836]	ENSFM00250000001477	FAM65B
Locus_47535_Transcript_10/22_Confidence_0.383_Length_1792	m.504396	311	ENSSHAP00000001725	290	287	35.89	ENSSHAT00000001742	ENSSHAG00000001536	G protein-coupled receptor 141 [Source:HGNC Symbol;Acc:19997]	ENSFM00250000007025	PROBABLE G COUPLED RECEPTOR 141 G COUPLED RECEPTOR PGR13
Locus_47792_Transcript_3/6_Confidence_0.500_Length_2161	m.504601	391	ENSSHAP00000001883	390	390	94.1	ENSSHAT00000001904	ENSSHAG00000001677	pyroglutamylated RFamide peptide receptor [Source:HGNC Symbol;Acc:15565]	ENSFM00500000271576	PYROGLUTAMYLATED RFAMIDE PEPTIDE RECEPTOR AQ27 G COUPLED RECEPTOR 103 OREXIGENIC NEUROPEPTIDE QRFP RECEPTOR
Locus_4861_Transcript_16/19_Confidence_0.586_Length_10055	m.205922	751	ENSSHAP00000001796	750	750	94.8	ENSSHAT00000001816	ENSSHAG00000001599	methylmalonyl CoA mutase [Source:HGNC Symbol;Acc:7526]	ENSFM00250000004237	METHYLMALONYL COA MUTASE MITOCHONDRIAL PRECURSOR MCM EC_5.4.99.2 METHYLMALONYL COA ISOMERASE
Locus_4880_Transcript_27/107_Confidence_0.052_Length_4317	m.206616	426	ENSSHAP00000001777	425	420	99.76	ENSSHAT00000001796	ENSSHAG00000001584	retinoblastoma binding protein 7 [Source:HGNC Symbol;Acc:9890]	ENSFM00250000001976	HISTONE ACETYLTRANSFERASE TYPE B SUBUNIT 2
Locus_4955_Transcript_5/9_Confidence_0.727_Length_5603	m.208475	576	ENSSHAP00000001536	464	464	97.2	ENSSHAT00000001552	ENSSHAG00000001369	nuclear receptor subfamily 1, group D, member 2 [Source:HGNC Symbol;Acc:7963]	ENSFM00400000131800	NUCLEAR RECEPTOR SUBFAMILY 1 GROUP D MEMBER 1 REV ERBA ALPHA V ERBA RELATED 1 EAR 1
Locus_51191_Transcript_1/1_Confidence_0.000_Length_2127	m.506863	329	ENSSHAP00000001874	309	308	81.82	ENSSHAT00000001895	ENSSHAG00000001669	NULL	ENSFM00500000272915	MAS RELATED G COUPLED RECEPTOR MEMBER H
Locus_52250_Transcript_4/8_Confidence_0.700_Length_754	m.507511	174	ENSSHAP00000001750	354	150	76	ENSSHAT00000001768	ENSSHAG00000001561	histidine rich calcium binding protein [Source:HGNC Symbol;Acc:5178]	ENSFM00640001115817	UNKNOWN
Locus_5283_Transcript_7/14_Confidence_0.391_Length_5062	m.218259	944	ENSSHAP00000001606	924	924	98.27	ENSSHAT00000001623	ENSSHAG00000001430	exocyst complex component 2 [Source:HGNC Symbol;Acc:24968]	ENSFM00250000004215	EXOCYST COMPLEX COMPONENT 2 EXOCYST COMPLEX COMPONENT SEC5
Locus_528_Transcript_8/18_Confidence_0.565_Length_2839	m.42591	786	ENSSHAP00000001680	791	782	94.63	ENSSHAT00000001697	ENSSHAG00000001497	E4F transcription factor 1 [Source:HGNC Symbol;Acc:3121]	ENSFM00260000051341	TRANSCRIPTION FACTOR EC_6.3.2.- E4F TRANSCRIPTION FACTOR 1 E3 UBIQUITIN LIGASE TRANSCRIPTION FACTOR E4F F
Locus_5346_Transcript_8/20_Confidence_0.571_Length_2252	m.219967	437	ENSSHAP00000001705	433	436	94.72	ENSSHAT00000001722	ENSSHAG00000001519	eva-1 homolog C (C. elegans) [Source:HGNC Symbol;Acc:13239]	ENSFM00500000271783	EVA 1 HOMOLOG C PRECURSOR FAM176C
Locus_537_Transcript_9/139_Confidence_0.036_Length_2461	m.43177	773	ENSSHAP00000001707	679	754	77.85	ENSSHAT00000001724	ENSSHAG00000001521	nucleoporin 88kDa [Source:HGNC Symbol;Acc:8067]	ENSFM00250000004392	NUCLEAR PORE COMPLEX NUP88.88 KDA NUCLEOPORIN NUP88
Locus_5408_Transcript_10/21_Confidence_0.292_Length_2464	m.222083	251	ENSSHAP00000001769	303	251	89.64	ENSSHAT00000001788	ENSSHAG00000001578	NULL	ENSFM00670001235723	RING FINGER 114 ZINC FINGER 313
Locus_5447_Transcript_23/57_Confidence_0.176_Length_773	m.223153	153	ENSSHAP00000001669	94	81	100	ENSSHAT00000001686	ENSSHAG00000001487	NULL	ENSFM00640001111361	UNKNOWN
Locus_5535_Transcript_36/73_Confidence_0.280_Length_5907	m.225376	1644	ENSSHAP00000001842	1681	1681	95.84	ENSSHAT00000001863	ENSSHAG00000001642	SWI/SNF related, matrix associated, actin dependent regulator of chromatin, subfamily a, member 4 [Source:HGNC Symbol;Acc:11100]	ENSFM00510000502737	TRANSCRIPTION ACTIVATOR BRG1 EC_3.6.4.- ATP DEPENDENT HELICASE SMARCA4 BRG1 ASSOCIATED FACTOR 190A BAF190A BRAHMA HOMOLOG 1 SNF2 BETA SWI/SNF RELATED MATRIX ASSOCIATED ACTIN DEPENDENT REGULATOR OF CHROMATIN SUBFAMILY A MEMBER 4
Locus_5535_Transcript_38/73_Confidence_0.280_Length_5811	m.225382	1612	ENSSHAP00000001843	1611	1611	99.69	ENSSHAT00000001864	ENSSHAG00000001642	SWI/SNF related, matrix associated, actin dependent regulator of chromatin, subfamily a, member 4 [Source:HGNC Symbol;Acc:11100]	ENSFM00510000502737	TRANSCRIPTION ACTIVATOR BRG1 EC_3.6.4.- ATP DEPENDENT HELICASE SMARCA4 BRG1 ASSOCIATED FACTOR 190A BAF190A BRAHMA HOMOLOG 1 SNF2 BETA SWI/SNF RELATED MATRIX ASSOCIATED ACTIN DEPENDENT REGULATOR OF CHROMATIN SUBFAMILY A MEMBER 4
Locus_58780_Transcript_4/4_Confidence_0.000_Length_1151	m.511817	332	ENSSHAP00000001666	420	265	88.68	ENSSHAT00000001683	ENSSHAG00000001484	bestrophin 4 [Source:HGNC Symbol;Acc:17106]	ENSFM00250000000736	UNCHARACTERIZED
Locus_6020_Transcript_16/35_Confidence_0.176_Length_3310	m.239196	716	ENSSHAP00000001701	101	101	100	ENSSHAT00000001718	ENSSHAG00000001516	NULL	ENSFM00260000051144	STERILE ALPHA MOTIF DOMAIN CONTAINING 11 SAM DOMAIN CONTAINING 11
Locus_6028_Transcript_2/26_Confidence_0.275_Length_1750	m.239300	305	ENSSHAP00000001761	304	302	86.75	ENSSHAT00000001779	ENSSHAG00000001570	tissue factor pathway inhibitor (lipoprotein-associated coagulation inhibitor) [Source:HGNC Symbol;Acc:11760]	ENSFM00570000851610	TISSUE FACTOR PATHWAY INHIBITOR PRECURSOR TFPI EXTRINSIC PATHWAY INHIBITOR EPI LIPOPROTEIN ASSOCIATED COAGULATION INHIBITOR LACI
Locus_6300_Transcript_17/19_Confidence_0.762_Length_7916	m.247398	1833	ENSSHAP00000001703	1943	1339	78.12	ENSSHAT00000001720	ENSSHAG00000001518	sodium channel, voltage-gated, type VII, alpha subunit [Source:HGNC Symbol;Acc:10594]	ENSFM00570000850985	SODIUM CHANNEL TYPE SUBUNIT ALPHA SODIUM CHANNEL SODIUM CHANNEL TYPE SUBUNIT ALPHA VOLTAGE GATED SODIUM CHANNEL SUBUNIT ALPHA NAV1
Locus_6300_Transcript_17/19_Confidence_0.762_Length_7916	m.247398	1833	ENSSHAP00000001703	1943	516	81.4	ENSSHAT00000001720	ENSSHAG00000001518	sodium channel, voltage-gated, type VII, alpha subunit [Source:HGNC Symbol;Acc:10594]	ENSFM00570000850985	SODIUM CHANNEL TYPE SUBUNIT ALPHA SODIUM CHANNEL SODIUM CHANNEL TYPE SUBUNIT ALPHA VOLTAGE GATED SODIUM CHANNEL SUBUNIT ALPHA NAV1
Locus_64046_Transcript_28/36_Confidence_0.364_Length_2500	m.515397	537	ENSSHAP00000001592	521	523	79.16	ENSSHAT00000001609	ENSSHAG00000001418	sterol O-acyltransferase 2 [Source:HGNC Symbol;Acc:11178]	ENSFM00250000002663	STEROL O ACYLTRANSFERASE 1 EC_2.3.1.26 ACYL COENZYME A:CHOLESTEROL ACYLTRANSFERASE 1 ACAT 1 CHOLESTEROL ACYLTRANSFERASE 1
Locus_6452_Transcript_4/9_Confidence_0.500_Length_4032	m.251711	343	ENSSHAP00000001887	311	318	71.38	ENSSHAT00000001908	ENSSHAG00000001680	N-acetylglucosamine kinase [Source:HGNC Symbol;Acc:17174]	ENSFM00250000006339	N ACETYL D GLUCOSAMINE KINASE N ACETYLGLUCOSAMINE KINASE EC_2.7.1.59 GLCNAC KINASE
Locus_6474_Transcript_3/4_Confidence_0.400_Length_6077	m.252244	548	ENSSHAP00000001649	376	320	95.94	ENSSHAT00000001666	ENSSHAG00000001468	phosphodiesterase 1A, calmodulin-dependent [Source:HGNC Symbol;Acc:8774]	ENSFM00400000131765	CALCIUM/CALMODULIN DEPENDENT 3' 5' CYCLIC NUCLEOTIDE PHOSPHODIESTERASE CAM PDE EC_3.1.4.17 KDA CAM PDE
Locus_6481_Transcript_10/13_Confidence_0.471_Length_4014	m.252425	199	ENSSHAP00000001734	139	139	99.28	ENSSHAT00000001751	ENSSHAG00000001545	NULL	ENSFM00500000270782	TRANSLATIONALLY CONTROLLED TUMOR TCTP
Locus_6482_Transcript_51/56_Confidence_0.107_Length_5603	m.252503	1101	ENSSHAP00000001741	1035	1087	83.72	ENSSHAT00000001758	ENSSHAG00000001552	tudor domain containing 5 [Source:HGNC Symbol;Acc:20614]	ENSFM00250000007591	TUDOR DOMAIN CONTAINING 5
Locus_6541_Transcript_13/32_Confidence_0.167_Length_4715	m.254659	691	ENSSHAP00000001733	690	690	99.71	ENSSHAT00000001750	ENSSHAG00000001544	WD and tetratricopeptide repeats 1 [Source:HGNC Symbol;Acc:29175]	ENSFM00250000004605	WD AND TETRATRICOPEPTIDE REPEATS 1
Locus_6570_Transcript_20/27_Confidence_0.197_Length_2880	m.255169	546	ENSSHAP00000001763	540	549	77.96	ENSSHAT00000001781	ENSSHAG00000001572	U-box domain containing 5 [Source:HGNC Symbol;Acc:17777]	ENSFM00250000006384	RING FINGER 37 U BOX DOMAIN CONTAINING 5 UBIQUITIN CONJUGATING ENZYME 7 INTERACTING 5
Locus_6577_Transcript_44/48_Confidence_0.274_Length_2369	m.255325	735	ENSSHAP00000001807	672	672	96.13	ENSSHAT00000001827	ENSSHAG00000001609	annexin A6 [Source:HGNC Symbol;Acc:544]	ENSFM00710001441932	ANNEXIN A6.67 KDA CALELECTRIN ANNEXIN VI ANNEXIN 6 CALPHOBINDIN II CPB II CHROMOBINDIN 20 LIPOCORTIN VI P68 P70
Locus_6822_Transcript_6/48_Confidence_0.377_Length_2576	m.261164	659	ENSSHAP00000001611	623	554	92.6	ENSSHAT00000001628	ENSSHAG00000001435	Ewing sarcoma breakpoint region 1 [Source:HGNC Symbol;Acc:3508]	ENSFM00500000270534	RNA BINDING EWS
Locus_6943_Transcript_10/17_Confidence_0.031_Length_3292	m.263781	149	ENSSHAP00000001829	156	135	95.56	ENSSHAT00000001850	ENSSHAG00000001629	single-stranded DNA binding protein 1, mitochondrial [Source:HGNC Symbol;Acc:11317]	ENSFM00250000006324	SINGLE STRANDED DNA BINDING PROTEIN MITOCHONDRIAL PRECURSOR MT SSB MTSSB
Locus_7017_Transcript_40/65_Confidence_0.024_Length_1421	m.265167	336	ENSSHAP00000001653	246	226	85.4	ENSSHAT00000001670	ENSSHAG00000001472	NULL	ENSFM00500000271626	PULMONARY SURFACTANT ASSOCIATED A PRECURSOR PSAP PSP A SP A
Locus_7072_Transcript_54/77_Confidence_0.033_Length_2415	m.266845	267	ENSSHAP00000001711	202	203	88.18	ENSSHAT00000001728	ENSSHAG00000001524	NECAP endocytosis associated 2 [Source:HGNC Symbol;Acc:25528]	ENSFM00250000002415	ADAPTIN EAR BINDING COAT ASSOCIATED 1 NECAP ENDOCYTOSIS ASSOCIATED 1 NECAP 1
Locus_7175_Transcript_21/49_Confidence_0.058_Length_5258	m.269716	736	ENSSHAP00000001533	743	734	92.37	ENSSHAT00000001549	ENSSHAG00000001367	zyg-11 family member B, cell cycle regulator [Source:HGNC Symbol;Acc:25820]	ENSFM00460000244950	ZYG 11
Locus_7313_Transcript_26/45_Confidence_0.072_Length_4288	m.273108	230	ENSSHAP00000001772	229	229	100	ENSSHAT00000001791	ENSSHAG00000001580	chromosome 6 open reading frame 62 [Source:HGNC Symbol;Acc:20998]	ENSFM00250000008538	UNCHARACTERIZED
Locus_7376_Transcript_15/29_Confidence_0.086_Length_2312	m.274470	360	ENSSHAP00000001724	356	343	94.17	ENSSHAT00000001741	ENSSHAG00000001535	microfibrillar-associated protein 3 [Source:HGNC Symbol;Acc:7034]	ENSFM00250000004073	ASSOCIATED 3 PRECURSOR
Locus_7380_Transcript_71/73_Confidence_0.209_Length_3996	m.274750	1004	ENSSHAP00000001648	906	911	88.69	ENSSHAT00000001665	ENSSHAG00000001467	ubiquitin specific peptidase 33 [Source:HGNC Symbol;Acc:20059]	ENSFM00250000001579	UBIQUITIN CARBOXYL TERMINAL HYDROLASE 20 EC_3.4.19.12 DEUBIQUITINATING ENZYME 20 UBIQUITIN THIOESTERASE 20 UBIQUITIN SPECIFIC PROCESSING PROTEASE 20
Locus_74282_Transcript_1/1_Confidence_0.000_Length_1198	m.520542	257	ENSSHAP00000001714	256	256	92.19	ENSSHAT00000001731	ENSSHAG00000001527	NULL	ENSFM00250000003576	E3 UBIQUITIN LIGASE RNF170 EC_6.3.2.- RING FINGER 170
Locus_7507_Transcript_23/30_Confidence_0.102_Length_5127	m.277750	901	ENSSHAP00000001944	300	297	83.5	ENSSHAT00000001965	ENSSHAG00000001729	adaptor-related protein complex 5, beta 1 subunit [Source:HGNC Symbol;Acc:25104]	ENSFM00600000922043	AP 5 COMPLEX SUBUNIT BETA 1 ADAPTER RELATED COMPLEX 5 BETA SUBUNIT BETA5
Locus_7720_Transcript_14/25_Confidence_0.692_Length_5604	m.283241	746	ENSSHAP00000001867	742	747	85.68	ENSSHAT00000001888	ENSSHAG00000001663	nibrin [Source:HGNC Symbol;Acc:7652]	ENSFM00250000006409	NIBRIN NIJMEGEN BREAKAGE SYNDROME 1
Locus_77682_Transcript_3/4_Confidence_0.167_Length_1439	m.522025	435	ENSSHAP00000001861	383	373	98.93	ENSSHAT00000001882	ENSSHAG00000001659	doublecortin [Source:HGNC Symbol;Acc:2714]	ENSFM00400000131747	SERINE/THREONINE KINASE EC_2.7.11.1 DOUBLECORTIN AND CAM KINASE DOUBLECORTIN KINASE
Locus_7923_Transcript_8/12_Confidence_0.389_Length_1195	m.287835	332	ENSSHAP00000001671	226	226	98.67	ENSSHAT00000001688	ENSSHAG00000001489	RAB12, member RAS oncogene family [Source:HGNC Symbol;Acc:31332]	ENSFM00720001492078	RAS RELATED RAB 12
Locus_827_Transcript_12/16_Confidence_0.257_Length_3104	m.58966	678	ENSSHAP00000001698	699	649	86.13	ENSSHAT00000001715	ENSSHAG00000001514	galactosylceramidase [Source:HGNC Symbol;Acc:4115]	ENSFM00250000005474	GALACTOCEREBROSIDASE PRECURSOR GALCERASE EC_3.2.1.46 GALACTOCEREBROSIDE BETA GALACTOSIDASE GALACTOSYLCERAMIDASE GALACTOSYLCERAMIDE BETA GALACTOSIDASE
Locus_8289_Transcript_23/23_Confidence_0.083_Length_3170	m.295948	729	ENSSHAP00000001639	377	376	99.73	ENSSHAT00000001656	ENSSHAG00000001459	NULL	ENSFM00250000000941	TRANSCRIPTION FACTOR SOX SRY SEX DETERMINING REGION Y BOX
Locus_82956_Transcript_1/1_Confidence_0.000_Length_711	m.523872	141	ENSSHAP00000001562	140	140	76.43	ENSSHAT00000001579	ENSSHAG00000001392	lactalbumin, alpha- [Source:HGNC Symbol;Acc:6480]	ENSFM00500000291416	ALPHA LACTALBUMIN LACTOSE SYNTHASE B
Locus_834_Transcript_19/47_Confidence_0.125_Length_1761	m.59169	309	ENSSHAP00000001766	339	307	72.96	ENSSHAT00000001784	ENSSHAG00000001574	smoothelin [Source:HGNC Symbol;Acc:11126]	ENSFM00250000001249	SMOOTHELIN
Locus_8462_Transcript_43/103_Confidence_0.139_Length_7085	m.299606	1043	ENSSHAP00000001583	951	953	94.86	ENSSHAT00000001600	ENSSHAG00000001409	calsyntenin 1 [Source:HGNC Symbol;Acc:17447]	ENSFM00250000001322	CALSYNTENIN PRECURSOR ALCADEIN ALC
Locus_8498_Transcript_17/41_Confidence_0.250_Length_2268	m.300974	174	ENSSHAP00000001743	173	173	97.69	ENSSHAT00000001761	ENSSHAG00000001555	translocase of inner mitochondrial membrane 17 homolog B (yeast) [Source:HGNC Symbol;Acc:17310]	ENSFM00500000270373	MITOCHONDRIAL IMPORT INNER MEMBRANE TRANSLOCASE SUBUNIT TIM17
Locus_8498_Transcript_19/41_Confidence_0.364_Length_4102	m.300979	206	ENSSHAP00000001921	227	227	88.55	ENSSHAT00000001942	ENSSHAG00000001709	NULL	ENSFM00250000004442	POLYGLUTAMINE BINDING 1 PQBP 1 POLYGLUTAMINE TRACT BINDING 1
Locus_85058_Transcript_1/2_Confidence_0.333_Length_3519	m.524512	471	ENSSHAP00000001789	494	459	94.99	ENSSHAT00000001809	ENSSHAG00000001593	forkhead box A1 [Source:HGNC Symbol;Acc:5021]	ENSFM00500000269953	HEPATOCYTE NUCLEAR FACTOR 3 HNF 3 HNF FORKHEAD BOX
Locus_852_Transcript_7/10_Confidence_0.500_Length_8161	m.60103	2062	ENSSHAP00000001929	1900	1913	89.07	ENSSHAT00000001950	ENSSHAG00000001717	KIAA1549 [Source:HGNC Symbol;Acc:22219]	ENSFM00600000921514	AMBIGUOUS
Locus_8575_Transcript_8/19_Confidence_0.600_Length_2076	m.303385	221	ENSSHAP00000001945	171	171	98.25	ENSSHAT00000001966	ENSSHAG00000001730	retinitis pigmentosa 9 (autosomal dominant) [Source:HGNC Symbol;Acc:10288]	ENSFM00250000009920	RETINITIS PIGMENTOSA 9 PIM 1 ASSOCIATED PAP 1
Locus_8579_Transcript_15/28_Confidence_0.162_Length_3076	m.303516	325	ENSSHAP00000001587	261	261	91.57	ENSSHAT00000001604	ENSSHAG00000001413	coiled-coil domain containing 90B [Source:HGNC Symbol;Acc:28108]	ENSFM00610000952921	MITOCHONDRIAL CALCIUM UNIPORTER REGULATOR 1 COILED COIL DOMAIN CONTAINING 90A MITOCHONDRIAL
Locus_868_Transcript_20/38_Confidence_0.321_Length_6482	m.60554	808	ENSSHAP00000001716	652	652	95.25	ENSSHAT00000001733	ENSSHAG00000001529	Rho GTPase activating protein 44 [Source:HGNC Symbol;Acc:29096]	ENSFM00250000000900	RHO GTPASE ACTIVATING RHO TYPE GTPASE ACTIVATING
Locus_8755_Transcript_3/22_Confidence_0.528_Length_3220	m.308070	285	ENSSHAP00000001531	250	249	98.39	ENSSHAT00000001547	ENSSHAG00000001365	chromosome 11 open reading frame 68 [Source:HGNC Symbol;Acc:28801]	ENSFM00250000008274	BASOPHILIC LEUKEMIA EXPRESSED BLES03
Locus_88_Transcript_11004/16303_Confidence_0.000_Length_1378	m.15683	171	ENSSHAP00000001667	166	166	84.94	ENSSHAT00000001684	ENSSHAG00000001485	NULL	ENSFM00500000273406	NADH DEHYDROGENASE [UBIQUINONE] 1 ALPHA SUBCOMPLEX SUBUNIT 13 CELL DEATH REGULATORY GRIM 19 COMPLEX I B16 6 CI B16 6 GENE ASSOCIATED WITH RETINOIC INTERFERON INDUCED MORTALITY 19 GRIM 19 NADH UBIQUINONE OXIDOREDUCTASE B16 6 SUBUNIT
Locus_88_Transcript_1335/16303_Confidence_0.001_Length_4058	m.4918	602	ENSSHAP00000001732	681	543	87.29	ENSSHAT00000001749	ENSSHAG00000001543	vacuolar protein sorting 51 homolog (S. cerevisiae) [Source:HGNC Symbol;Acc:1172]	ENSFM00250000003232	VACUOLAR SORTING ASSOCIATED 51 HOMOLOG FAT FREE HOMOLOG
Locus_88_Transcript_15091/16303_Confidence_0.000_Length_2456	m.18901	436	ENSSHAP00000001877	341	354	77.12	ENSSHAT00000001898	ENSSHAG00000001671	chromosome 14 open reading frame 79 [Source:HGNC Symbol;Acc:20126]	ENSFM00500000277003	UNCHARACTERIZED
Locus_88_Transcript_15446/16303_Confidence_0.000_Length_2504	m.19194	525	ENSSHAP00000001552	484	479	92.69	ENSSHAT00000001568	ENSSHAG00000001382	pseudouridylate synthase 3 [Source:HGNC Symbol;Acc:25461]	ENSFM00250000004166	TRNA PSEUDOURIDINE 38/39 SYNTHASE EC_5.4.99.45 TRNA PSEUDOURIDINE SYNTHASE 3 TRNA PSEUDOURIDYLATE SYNTHASE 3 TRNA URIDINE ISOMERASE 3
Locus_88_Transcript_15451/16303_Confidence_0.000_Length_4880	m.19200	319	ENSSHAP00000001801	318	318	90.57	ENSSHAT00000001821	ENSSHAG00000001603	hydrolethalus syndrome 1 [Source:HGNC Symbol;Acc:26558]	ENSFM00250000009958	HYDROLETHALUS SYNDROME 1
Locus_88_Transcript_15825/16303_Confidence_0.000_Length_2589	m.19486	649	ENSSHAP00000001795	595	595	92.61	ENSSHAT00000001815	ENSSHAG00000001598	tubulin tyrosine ligase-like family, member 12 [Source:HGNC Symbol;Acc:28974]	ENSFM00250000004796	TUBULIN TYROSINE LIGASE 12
Locus_88_Transcript_16045/16303_Confidence_0.000_Length_8163	m.19666	2625	ENSSHAP00000001812	2337	1244	41.96	ENSSHAT00000001832	ENSSHAG00000001614	antigen identified by monoclonal antibody Ki-67 [Source:HGNC Symbol;Acc:7107]	ENSFM00610000953789	CHMADRIN SHORT TYPE
Locus_88_Transcript_16045/16303_Confidence_0.000_Length_8163	m.19666	2625	ENSSHAP00000001812	2337	475	41.89	ENSSHAT00000001832	ENSSHAG00000001614	antigen identified by monoclonal antibody Ki-67 [Source:HGNC Symbol;Acc:7107]	ENSFM00610000953789	CHMADRIN SHORT TYPE
Locus_88_Transcript_4137/16303_Confidence_0.000_Length_11531	m.7580	2710	ENSSHAP00000001717	2624	1481	80.28	ENSSHAT00000001734	ENSSHAG00000001530	PDZ domain containing 2 [Source:HGNC Symbol;Acc:18486]	ENSFM00360000109982	PDZ DOMAIN CONTAINING 2 PDZ DOMAIN CONTAINING 3 [CONTAINS PROCESSED PDZ DOMAIN CONTAINING 2]
Locus_88_Transcript_4137/16303_Confidence_0.000_Length_11531	m.7580	2710	ENSSHAP00000001717	2624	1078	85.62	ENSSHAT00000001734	ENSSHAG00000001530	PDZ domain containing 2 [Source:HGNC Symbol;Acc:18486]	ENSFM00360000109982	PDZ DOMAIN CONTAINING 2 PDZ DOMAIN CONTAINING 3 [CONTAINS PROCESSED PDZ DOMAIN CONTAINING 2]
Locus_88_Transcript_4137/16303_Confidence_0.000_Length_11531	m.7580	2710	ENSSHAP00000001717	2624	302	26.16	ENSSHAT00000001734	ENSSHAG00000001530	PDZ domain containing 2 [Source:HGNC Symbol;Acc:18486]	ENSFM00360000109982	PDZ DOMAIN CONTAINING 2 PDZ DOMAIN CONTAINING 3 [CONTAINS PROCESSED PDZ DOMAIN CONTAINING 2]
Locus_88_Transcript_4137/16303_Confidence_0.000_Length_11531	m.7580	2710	ENSSHAP00000001717	2624	235	27.23	ENSSHAT00000001734	ENSSHAG00000001530	PDZ domain containing 2 [Source:HGNC Symbol;Acc:18486]	ENSFM00360000109982	PDZ DOMAIN CONTAINING 2 PDZ DOMAIN CONTAINING 3 [CONTAINS PROCESSED PDZ DOMAIN CONTAINING 2]
Locus_88_Transcript_4137/16303_Confidence_0.000_Length_11531	m.7580	2710	ENSSHAP00000001717	2624	82	39.02	ENSSHAT00000001734	ENSSHAG00000001530	PDZ domain containing 2 [Source:HGNC Symbol;Acc:18486]	ENSFM00360000109982	PDZ DOMAIN CONTAINING 2 PDZ DOMAIN CONTAINING 3 [CONTAINS PROCESSED PDZ DOMAIN CONTAINING 2]
Locus_88_Transcript_4137/16303_Confidence_0.000_Length_11531	m.7580	2710	ENSSHAP00000001717	2624	82	36.59	ENSSHAT00000001734	ENSSHAG00000001530	PDZ domain containing 2 [Source:HGNC Symbol;Acc:18486]	ENSFM00360000109982	PDZ DOMAIN CONTAINING 2 PDZ DOMAIN CONTAINING 3 [CONTAINS PROCESSED PDZ DOMAIN CONTAINING 2]
Locus_88_Transcript_5757/16303_Confidence_0.000_Length_2089	m.9094	529	ENSSHAP00000001760	447	448	97.77	ENSSHAT00000001778	ENSSHAG00000001569	EGF containing fibulin-like extracellular matrix protein 2 [Source:HGNC Symbol;Acc:3219]	ENSFM00500000269913	EGF CONTAINING FIBULIN EXTRACELLULAR MATRIX PRECURSOR FIBULIN FIBL
Locus_88_Transcript_6190/16303_Confidence_0.000_Length_5516	m.9844	821	ENSSHAP00000001517	820	820	94.76	ENSSHAT00000001533	ENSSHAG00000001353	NULL	ENSFM00250000004239	ZINC FINGER CCCH DOMAIN CONTAINING 11A
Locus_88_Transcript_7815/16303_Confidence_0.000_Length_722	m.11780	226	ENSSHAP00000001788	174	165	92.73	ENSSHAT00000001807	ENSSHAG00000001591	ribosomal protein L14 [Source:HGNC Symbol;Acc:10305]	ENSFM00500000270978	60S RIBOSOMAL L14
Locus_88_Transcript_8673/16303_Confidence_0.000_Length_2153	m.12865	520	ENSSHAP00000001573	412	411	82	ENSSHAT00000001590	ENSSHAG00000001401	regulator of microtubule dynamics 2 [Source:HGNC Symbol;Acc:26567]	ENSFM00670001235671	REGULATOR OF MICROTUBULE DYNAMICS RMD FA
Locus_8971_Transcript_1/6_Confidence_0.667_Length_2012	m.312761	179	ENSSHAP00000001938	178	179	94.41	ENSSHAT00000001959	ENSSHAG00000001724	NOP16 nucleolar protein [Source:HGNC Symbol;Acc:26934]	ENSFM00500000273090	NUCLEOLAR 16
Locus_9001_Transcript_1/13_Confidence_0.214_Length_3169	m.313756	577	ENSSHAP00000001927	377	377	99.47	ENSSHAT00000001948	ENSSHAG00000001715	fucosyltransferase 8 (alpha (1,6) fucosyltransferase) [Source:HGNC Symbol;Acc:4019]	ENSFM00250000004295	ALPHA 1 6 FUCOSYLTRANSFERASE ALPHA1 6FUCT EC_2.4.1.68 GDP L FUC:N ACETYL BETA D GLUCOSAMINIDE ALPHA1 6 FUCOSYLTRANSFERASE GDP FUCOSE GLYCOPROTEIN FUCOSYLTRANSFERASE GLYCOPROTEIN 6 ALPHA L FUCOSYLTRANSFERASE
Locus_90508_Transcript_1/1_Confidence_0.000_Length_1451	m.527829	315	ENSSHAP00000001626	313	314	80.57	ENSSHAT00000001643	ENSSHAG00000001448	secreted phosphoprotein 1 [Source:HGNC Symbol;Acc:11255]	ENSFM00250000005452	OSTEOPONTIN PRECURSOR BONE SIALOPROTEIN 1 SECRETED PHOSPHOPROTEIN 1 SPP 1
Locus_9080_Transcript_11/17_Confidence_0.206_Length_2981	m.315483	682	ENSSHAP00000001863	479	572	68.71	ENSSHAT00000001884	ENSSHAG00000001660	BEN domain containing 2 [Source:HGNC Symbol;Acc:28509]	ENSFM00570000852045	BEN DOMAIN CONTAINING 2
Locus_9085_Transcript_5/9_Confidence_0.143_Length_1500	m.315580	136	ENSSHAP00000001604	135	135	82.96	ENSSHAT00000001621	ENSSHAG00000001429	cell cycle exit and neuronal differentiation 1 [Source:HGNC Symbol;Acc:24153]	ENSFM00640001113760	UNKNOWN
Locus_9185_Transcript_26/68_Confidence_0.014_Length_2350	m.317334	384	ENSSHAP00000001693	383	380	83.68	ENSSHAT00000001710	ENSSHAG00000001509	DnaJ (Hsp40) homolog, subfamily C, member 28 [Source:HGNC Symbol;Acc:1297]	ENSFM00250000008132	DNAJ HOMOLOG SUBFAMILY C MEMBER 28
Locus_92730_Transcript_12/14_Confidence_0.333_Length_7566	m.529020	1925	ENSSHAP00000001838	1455	1476	91.8	ENSSHAT00000001859	ENSSHAG00000001638	myosin XVI [Source:HGNC Symbol;Acc:29822]	ENSFM00710001441692	MYOSIN
Locus_9284_Transcript_1/4_Confidence_0.667_Length_1915	m.320357	303	ENSSHAP00000001791	313	292	69.52	ENSSHAT00000001811	ENSSHAG00000001595	deoxyribonuclease I-like 1 [Source:HGNC Symbol;Acc:2957]	ENSFM00250000001127	DEOXYRIBONUCLEASE PRECURSOR EC_3.1.21.- DNASE DEOXYRIBONUCLEASE I DNASE I
Locus_9480_Transcript_1/6_Confidence_0.429_Length_4374	m.323986	1006	ENSSHAP00000001696	682	683	98.68	ENSSHAT00000001713	ENSSHAG00000001512	poly (ADP-ribose) polymerase family, member 8 [Source:HGNC Symbol;Acc:26124]	ENSFM00670001235584	POLY [ADP RIBOSE] POLYMERASE 6 PARP 6 EC_2.4.2.30 ADP RIBOSYLTRANSFERASE DIPHTHERIA TOXIN 17 ARTD17
Locus_9481_Transcript_10/18_Confidence_0.469_Length_7375	m.324001	572	ENSSHAP00000001936	570	571	87.57	ENSSHAT00000001957	ENSSHAG00000001723	McKusick-Kaufman syndrome [Source:HGNC Symbol;Acc:7108]	ENSFM00250000005877	MCKUSICK KAUFMAN/BARDET BIEDL SYNDROMES CHAPERONIN
Locus_9558_Transcript_1/8_Confidence_0.273_Length_1976	m.325619	283	ENSSHAP00000001568	285	257	98.44	ENSSHAT00000001585	ENSSHAG00000001397	insulin-like growth factor binding protein 3 [Source:HGNC Symbol;Acc:5472]	ENSFM00500000271299	INSULIN GROWTH FACTOR BINDING 3 PRECURSOR IBP 3 IGF BINDING 3 IGFBP 3
Locus_9781_Transcript_2/8_Confidence_0.222_Length_6658	m.328416	772	ENSSHAP00000001942	768	773	94.05	ENSSHAT00000001963	ENSSHAG00000001727	nuclear receptor subfamily 3, group C, member 1 (glucocorticoid receptor) [Source:HGNC Symbol;Acc:7978]	ENSFM00710001441709	RECEPTOR NUCLEAR RECEPTOR SUBFAMILY 3 GROUP C MEMBER
Locus_9783_Transcript_5/65_Confidence_0.008_Length_5549	m.328464	147	ENSSHAP00000001557	141	141	91.49	ENSSHAT00000001574	ENSSHAG00000001387	NULL	ENSFM00500000274998	PROLINE RICH NUCLEAR RECEPTOR COACTIVATOR 2
Locus_99006_Transcript_12/15_Confidence_0.306_Length_3558	m.531036	920	ENSSHAP00000001659	875	875	85.6	ENSSHAT00000001676	ENSSHAG00000001477	glutamate receptor, ionotropic, kainate 3 [Source:HGNC Symbol;Acc:4581]	ENSFM00720001492013	GLUTAMATE RECEPTOR IONOTROPIC KAINATE PRECURSOR GLUTAMATE RECEPTOR
Locus_99061_Transcript_1/5_Confidence_0.400_Length_3703	m.531072	675	ENSSHAP00000001598	675	675	90.96	ENSSHAT00000001615	ENSSHAG00000001424	fibronectin leucine rich transmembrane protein 1 [Source:HGNC Symbol;Acc:3760]	ENSFM00250000003081	LEUCINE RICH REPEAT TRANSMEMBRANE PRECURSOR FIBRONECTIN DOMAIN CONTAINING LEUCINE RICH TRANSMEMBRANE
Locus_9916_Transcript_20/37_Confidence_0.496_Length_2258	m.330988	155	ENSSHAP00000001565	154	154	99.35	ENSSHAT00000001582	ENSSHAG00000001394	zinc finger, HIT-type containing 1 [Source:HGNC Symbol;Acc:21688]	ENSFM00500000273386	ZINC FINGER HIT DOMAIN CONTAINING 1
Locus_100750_Transcript_2/7_Confidence_0.375_Length_731	m.531428	157	ENSSHAP00000001970	365	119	72.27	ENSSHAT00000001991	ENSSHAG00000001754	NULL	ENSFM00550000757624	UNCHARACTERIZED
Locus_100955_Transcript_10/12_Confidence_0.381_Length_2365	m.531518	465	ENSSHAP00000002282	464	464	99.35	ENSSHAT00000002306	ENSSHAG00000002029	mitogen-activated protein kinase 10 [Source:HGNC Symbol;Acc:6872]	ENSFM00460000244930	MITOGEN ACTIVATED KINASE MAP KINASE MAPK EC_2.7.11.24 STRESS ACTIVATED KINASE C JUN N TERMINAL KINASE
Locus_10261_Transcript_29/43_Confidence_0.098_Length_6882	m.337542	845	ENSSHAP00000002193	729	724	99.86	ENSSHAT00000002217	ENSSHAG00000001950	kinesin heavy chain member 2A [Source:HGNC Symbol;Acc:6318]	ENSFM00250000000916	KINESIN
Locus_1027_Transcript_19/57_Confidence_0.237_Length_6295	m.69630	302	ENSSHAP00000002211	301	301	91.36	ENSSHAT00000002235	ENSSHAG00000001967	NULL	ENSFM00250000007421	UNCHARACTERIZED
Locus_103026_Transcript_1/48_Confidence_0.025_Length_1186	m.532054	312	ENSSHAP00000002243	311	311	94.86	ENSSHAT00000002267	ENSSHAG00000001993	dehydrogenase/reductase (SDR family) member 7C [Source:HGNC Symbol;Acc:32423]	ENSFM00560000771026	DEHYDROGENASE/REDUCTASE SDR FAMILY MEMBER EC_1.1.-.-
Locus_103623_Transcript_1/1_Confidence_0.000_Length_3930	m.532285	151	ENSSHAP00000002251	151	151	87.42	ENSSHAT00000002275	ENSSHAG00000001999	heat shock 27kDa protein 3 [Source:HGNC Symbol;Acc:5248]	ENSFM00420000140654	HEAT SHOCK BETA 3 HSPB3
Locus_10450_Transcript_18/35_Confidence_0.524_Length_1480	m.340726	439	ENSSHAP00000002034	836	420	72.38	ENSSHAT00000002056	ENSSHAG00000001808	NULL	ENSFM00250000000002	ZINC FINGER
Locus_10450_Transcript_18/35_Confidence_0.524_Length_1480	m.340726	439	ENSSHAP00000002034	836	247	52.63	ENSSHAT00000002056	ENSSHAG00000001808	NULL	ENSFM00250000000002	ZINC FINGER
Locus_10450_Transcript_18/35_Confidence_0.524_Length_1480	m.340726	439	ENSSHAP00000002034	836	247	53.44	ENSSHAT00000002056	ENSSHAG00000001808	NULL	ENSFM00250000000002	ZINC FINGER
Locus_10450_Transcript_18/35_Confidence_0.524_Length_1480	m.340726	439	ENSSHAP00000002034	836	263	49.05	ENSSHAT00000002056	ENSSHAG00000001808	NULL	ENSFM00250000000002	ZINC FINGER
Locus_10450_Transcript_18/35_Confidence_0.524_Length_1480	m.340726	439	ENSSHAP00000002034	836	263	46.39	ENSSHAT00000002056	ENSSHAG00000001808	NULL	ENSFM00250000000002	ZINC FINGER
Locus_10450_Transcript_18/35_Confidence_0.524_Length_1480	m.340726	439	ENSSHAP00000002034	836	258	48.84	ENSSHAT00000002056	ENSSHAG00000001808	NULL	ENSFM00250000000002	ZINC FINGER
Locus_10450_Transcript_18/35_Confidence_0.524_Length_1480	m.340726	439	ENSSHAP00000002034	836	240	50.42	ENSSHAT00000002056	ENSSHAG00000001808	NULL	ENSFM00250000000002	ZINC FINGER
Locus_10450_Transcript_18/35_Confidence_0.524_Length_1480	m.340726	439	ENSSHAP00000002034	836	247	48.58	ENSSHAT00000002056	ENSSHAG00000001808	NULL	ENSFM00250000000002	ZINC FINGER
Locus_10450_Transcript_18/35_Confidence_0.524_Length_1480	m.340726	439	ENSSHAP00000002034	836	263	40.68	ENSSHAT00000002056	ENSSHAG00000001808	NULL	ENSFM00250000000002	ZINC FINGER
Locus_10471_Transcript_2/6_Confidence_0.500_Length_1563	m.341095	360	ENSSHAP00000002011	316	316	96.2	ENSSHAT00000002033	ENSSHAG00000001789	N-acetylneuraminic acid synthase [Source:HGNC Symbol;Acc:19237]	ENSFM00250000006043	SIALIC ACID SYNTHASE N ACETYLNEURAMINATE SYNTHASE EC_2.5.1.56 N ACETYLNEURAMINATE 9 PHOSPHATE SYNTHASE EC_2.5.1.- 57 N ACETYLNEURAMINIC ACID PHOSPHATE SYNTHASE N ACETYLNEURAMINIC ACID SYNTHASE
Locus_10501_Transcript_15/26_Confidence_0.543_Length_7932	m.341460	1048	ENSSHAP00000002102	700	701	98.43	ENSSHAT00000002125	ENSSHAG00000001870	C-type lectin domain family 16, member A [Source:HGNC Symbol;Acc:29013]	ENSFM00250000004119	CLEC16A
Locus_10579_Transcript_3/11_Confidence_0.438_Length_2378	m.342787	608	ENSSHAP00000002164	513	513	92.98	ENSSHAT00000002188	ENSSHAG00000001926	RAN binding protein 10 [Source:HGNC Symbol;Acc:29285]	ENSFM00250000001569	RAN BINDING
Locus_10623_Transcript_1/11_Confidence_0.607_Length_9318	m.343337	730	ENSSHAP00000002098	396	396	99.49	ENSSHAT00000002121	ENSSHAG00000001866	guanylate cyclase 1, soluble, alpha 2 [Source:HGNC Symbol;Acc:4684]	ENSFM00710001441760	GUANYLATE CYCLASE SOLUBLE SUBUNIT GCS EC_4.6.1.2 SOLUBLE GUANYLATE CYCLASE SUBUNIT
Locus_10787_Transcript_12/25_Confidence_0.080_Length_1918	m.346439	448	ENSSHAP00000002289	444	444	91.22	ENSSHAT00000002313	ENSSHAG00000002034	perilipin 3 [Source:HGNC Symbol;Acc:16893]	ENSFM00250000001942	PERILIPIN
Locus_10801_Transcript_65/89_Confidence_0.021_Length_1304	m.346538	173	ENSSHAP00000001969	172	172	100	ENSSHAT00000001990	ENSSHAG00000001753	transmembrane protein 11 [Source:HGNC Symbol;Acc:16823]	ENSFM00250000007165	TRANSMEMBRANE 11 MITOCHONDRIAL
Locus_11024_Transcript_7/7_Confidence_0.731_Length_3446	m.349788	113	ENSSHAP00000001999	96	96	100	ENSSHAT00000002021	ENSSHAG00000001779	NULL	ENSFM00500000269808	ANGIOPOIETIN PRECURSOR
Locus_11025_Transcript_10/18_Confidence_0.029_Length_2403	m.349794	463	ENSSHAP00000002187	463	468	71.15	ENSSHAT00000002211	ENSSHAG00000001945	NULL	ENSFM00250000004834	TLD DOMAIN CONTAINING
Locus_11026_Transcript_2/57_Confidence_0.277_Length_2366	m.349803	310	ENSSHAP00000002274	319	309	83.82	ENSSHAT00000002298	ENSSHAG00000002021	acyl-CoA thioesterase 8 [Source:HGNC Symbol;Acc:15919]	ENSFM00500000271864	ACYL COENZYME A THIOESTERASE 8 ACYL COA THIOESTERASE 8 EC_3.1.2.27 CHOLOYL COENZYME A THIOESTERASE ACYL COA THIOESTERASE PTE 2 PEROXISOMAL ACYL COENZYME A THIOESTER HYDROLASE 1 PTE 1 PEROXISOMAL LONG CHAIN ACYL COA THIOESTERASE 1
Locus_11026_Transcript_41/57_Confidence_0.431_Length_3134	m.349870	424	ENSSHAP00000001987	374	374	93.05	ENSSHAT00000002008	ENSSHAG00000001768	sorting nexin family member 21 [Source:HGNC Symbol;Acc:16154]	ENSFM00250000006148	SORTING NEXIN 21 SORTING NEXIN L SNX L
Locus_11140_Transcript_78/105_Confidence_0.118_Length_3168	m.352292	555	ENSSHAP00000002304	332	333	58.26	ENSSHAT00000002328	ENSSHAG00000002044	NULL	ENSFM00570000860959	UNKNOWN
Locus_11222_Transcript_1/13_Confidence_0.941_Length_3523	m.353834	436	ENSSHAP00000002245	524	397	99.24	ENSSHAT00000002269	ENSSHAG00000001994	mitogen-activated protein kinase kinase 7 [Source:HGNC Symbol;Acc:6847]	ENSFM00440000236863	DUAL SPECIFICITY MITOGEN ACTIVATED KINASE KINASE MAP KINASE KINASE MAPKK EC_2.7.12.2 MAPK/ERK KINASE MEK KINASE KINASE KINASE
Locus_1146_Transcript_43/51_Confidence_0.200_Length_8286	m.74834	1102	ENSSHAP00000001994	1101	1101	96.73	ENSSHAT00000002016	ENSSHAG00000001775	kinesin family member 1C [Source:HGNC Symbol;Acc:6317]	ENSFM00540000717903	KINESIN
Locus_11608_Transcript_5/12_Confidence_0.412_Length_1640	m.359592	337	ENSSHAP00000002033	324	321	81.62	ENSSHAT00000002055	ENSSHAG00000001807	smoothelin-like 2 [Source:HGNC Symbol;Acc:24764]	ENSFM00250000001249	SMOOTHELIN
Locus_11744_Transcript_1/1_Confidence_0.000_Length_6183	m.361513	379	ENSSHAP00000002207	204	204	98.53	ENSSHAT00000002231	ENSSHAG00000001963	leucine rich repeat containing 58 [Source:HGNC Symbol;Acc:26968]	ENSFM00260000050914	LEUCINE RICH REPEAT CONTAINING 58
Locus_118757_Transcript_1/1_Confidence_0.000_Length_305	m.536022	101	ENSSHAP00000002082	371	101	85.15	ENSSHAT00000002105	ENSSHAG00000001851	proline rich 19 [Source:HGNC Symbol;Acc:33728]	ENSFM00250000020726	PROLINE RICH 19
Locus_11891_Transcript_25/70_Confidence_0.171_Length_2696	m.363629	706	ENSSHAP00000002319	635	631	95.4	ENSSHAT00000002343	ENSSHAG00000002056	NULL	ENSFM00500000273489	HEPATOMA DERIVED GROWTH FACTOR RELATED 2 HRP 2
Locus_1206_Transcript_5/67_Confidence_0.093_Length_2898	m.78328	583	ENSSHAP00000002302	475	494	91.5	ENSSHAT00000002326	ENSSHAG00000002042	DEAF1 transcription factor [Source:HGNC Symbol;Acc:14677]	ENSFM00250000003701	DEFORMED EPIDERMAL AUTOREGULATORY FACTOR 1 HOMOLOG NUCLEAR DEAF 1 RELATED TRANSCRIPTIONAL REGULATOR NUDR
Locus_12070_Transcript_11/42_Confidence_0.333_Length_1797	m.366075	263	ENSSHAP00000002132	262	260	96.54	ENSSHAT00000002156	ENSSHAG00000001896	tafazzin [Source:HGNC Symbol;Acc:11577]	ENSFM00250000002184	TAFAZZIN
Locus_12076_Transcript_5/33_Confidence_0.171_Length_1554	m.366097	308	ENSSHAP00000002134	144	136	90.44	ENSSHAT00000002158	ENSSHAG00000001898	inositol polyphosphate-5-phosphatase, 40kDa [Source:HGNC Symbol;Acc:6076]	ENSFM00250000002520	TYPE I INOSITOL 1 4 5 TRISPHOSPHATE 5 PHOSPHATASE 5PTASE EC_3.1.3.56
Locus_122640_Transcript_2/5_Confidence_0.400_Length_1614	m.537287	237	ENSSHAP00000002148	247	236	97.03	ENSSHAT00000002172	ENSSHAG00000001911	ras homolog family member V [Source:HGNC Symbol;Acc:18313]	ENSFM00710001441622	PRECURSOR
Locus_1234_Transcript_1/6_Confidence_0.273_Length_1864	m.79649	344	ENSSHAP00000002015	219	191	98.95	ENSSHAT00000002037	ENSSHAG00000001793	tribbles homolog 2 (Drosophila) [Source:HGNC Symbol;Acc:30809]	ENSFM00250000001980	TRIBBLES HOMOLOG TRB
Locus_123510_Transcript_16/36_Confidence_0.281_Length_5734	m.537807	1192	ENSSHAP00000001980	1129	1179	78.29	ENSSHAT00000002001	ENSSHAG00000001762	epidermal growth factor [Source:HGNC Symbol;Acc:3229]	ENSFM00510000502806	PRO EPIDERMAL GROWTH FACTOR PRECURSOR EGF [CONTAINS EPIDERMAL GROWTH
Locus_124153_Transcript_1/4_Confidence_0.469_Length_795	m.539093	139	ENSSHAP00000001981	344	151	65.56	ENSSHAT00000002002	ENSSHAG00000001763	involucrin [Source:HGNC Symbol;Acc:6187]	ENSFM00640001119650	UNKNOWN
Locus_12441_Transcript_11/32_Confidence_0.318_Length_2796	m.371137	766	ENSSHAP00000001954	757	765	93.86	ENSSHAT00000001975	ENSSHAG00000001739	procollagen-lysine, 2-oxoglutarate 5-dioxygenase 3 [Source:HGNC Symbol;Acc:9083]	ENSFM00250000001315	PROCOLLAGEN LYSINE 2 OXOGLUTARATE 5 DIOXYGENASE PRECURSOR EC_1.14.11.4 LYSYL HYDROXYLASE
Locus_125259_Transcript_4/4_Confidence_0.000_Length_433	m.539672	107	ENSSHAP00000001967	130	43	90.7	ENSSHAT00000001988	ENSSHAG00000001751	golgi transport 1A [Source:HGNC Symbol;Acc:24766]	ENSFM00600000921893	VESICLE TRANSPORT GOT1A GOLGI TRANSPORT 1 HOMOLOG A
Locus_12949_Transcript_25/27_Confidence_0.135_Length_4980	m.379363	763	ENSSHAP00000002020	362	286	83.92	ENSSHAT00000002042	ENSSHAG00000001797	MYB binding protein (P160) 1a [Source:HGNC Symbol;Acc:7546]	ENSFM00250000004265	MYB BINDING 1A
Locus_13037_Transcript_1/5_Confidence_0.200_Length_4704	m.380645	246	ENSSHAP00000002114	164	164	97.56	ENSSHAT00000002138	ENSSHAG00000001881	zinc finger, AN1-type domain 3 [Source:HGNC Symbol;Acc:18019]	ENSFM00250000006702	AN1 TYPE ZINC FINGER 3 TESTIS EXPRESSED SEQUENCE 27
Locus_1305_Transcript_10/11_Confidence_0.211_Length_5120	m.81817	1231	ENSSHAP00000002037	1213	1213	99.42	ENSSHAT00000002059	ENSSHAG00000001811	cullin-associated and neddylation-dissociated 1 [Source:HGNC Symbol;Acc:30688]	ENSFM00250000001833	CULLIN ASSOCIATED NEDD8 DISSOCIATED CULLIN ASSOCIATED AND NEDDYLATION DISSOCIATED TBP INTERACTING OF 120 KDA TBP INTERACTING P120
Locus_13110_Transcript_10/10_Confidence_0.038_Length_2920	m.381587	215	ENSSHAP00000002127	379	166	98.8	ENSSHAT00000002151	ENSSHAG00000001892	NULL	ENSFM00500000270192	TRANSMEMBRANE EMP24 DOMAIN CONTAINING PRECURSOR P24 FAMILY GAMMA
Locus_13198_Transcript_3/5_Confidence_0.714_Length_1475	m.382363	447	ENSSHAP00000002236	732	446	67.94	ENSSHAT00000002260	ENSSHAG00000001987	NULL	ENSFM00250000000002	ZINC FINGER
Locus_13198_Transcript_3/5_Confidence_0.714_Length_1475	m.382363	447	ENSSHAP00000002236	732	302	37.09	ENSSHAT00000002260	ENSSHAG00000001987	NULL	ENSFM00250000000002	ZINC FINGER
Locus_13198_Transcript_3/5_Confidence_0.714_Length_1475	m.382363	447	ENSSHAP00000002236	732	268	37.31	ENSSHAT00000002260	ENSSHAG00000001987	NULL	ENSFM00250000000002	ZINC FINGER
Locus_13300_Transcript_1/5_Confidence_0.300_Length_2345	m.383542	304	ENSSHAP00000001989	212	158	91.77	ENSSHAT00000002010	ENSSHAG00000001770	transmembrane protein 222 [Source:HGNC Symbol;Acc:25363]	ENSFM00250000005108	TRANSMEMBRANE 222
Locus_13321_Transcript_3/12_Confidence_0.625_Length_2704	m.383820	840	ENSSHAP00000002160	894	905	61.55	ENSSHAT00000002184	ENSSHAG00000001922	elongator acetyltransferase complex subunit 2 [Source:HGNC Symbol;Acc:18248]	ENSFM00250000002333	ELONGATOR COMPLEX 2
Locus_133578_Transcript_4/4_Confidence_0.273_Length_1229	m.541727	301	ENSSHAP00000002152	654	308	74.68	ENSSHAT00000002176	ENSSHAG00000001915	keratinocyte proline-rich protein [Source:HGNC Symbol;Acc:31823]	ENSFM00700001394230	UNKNOWN
Locus_133578_Transcript_4/4_Confidence_0.273_Length_1229	m.541727	301	ENSSHAP00000002152	654	83	59.04	ENSSHAT00000002176	ENSSHAG00000001915	keratinocyte proline-rich protein [Source:HGNC Symbol;Acc:31823]	ENSFM00700001394230	UNKNOWN
Locus_13395_Transcript_9/42_Confidence_0.088_Length_1864	m.385032	459	ENSSHAP00000002226	79	79	89.87	ENSSHAT00000002250	ENSSHAG00000001979	NULL	ENSFM00640001110975	UNKNOWN
Locus_13514_Transcript_24/36_Confidence_0.500_Length_4211	m.386423	992	ENSSHAP00000002325	886	863	98.61	ENSSHAT00000002349	ENSSHAG00000002061	adaptor-related protein complex 1, beta 1 subunit [Source:HGNC Symbol;Acc:554]	ENSFM00430000230089	AP COMPLEX SUBUNIT BETA ADAPTER RELATED COMPLEX SUBUNIT ADAPTOR COMPLEX AP SUBUNIT BETA BETA ADAPTIN BETA ADAPTIN CLATHRIN ASSEMBLY COMPLEX BETA LARGE CHAIN ADAPTOR ADAPTIN BETA SUBUNIT
Locus_13514_Transcript_28/36_Confidence_0.500_Length_4262	m.386453	1009	ENSSHAP00000002324	873	883	97.06	ENSSHAT00000002348	ENSSHAG00000002061	adaptor-related protein complex 1, beta 1 subunit [Source:HGNC Symbol;Acc:554]	ENSFM00430000230089	AP COMPLEX SUBUNIT BETA ADAPTER RELATED COMPLEX SUBUNIT ADAPTOR COMPLEX AP SUBUNIT BETA BETA ADAPTIN BETA ADAPTIN CLATHRIN ASSEMBLY COMPLEX BETA LARGE CHAIN ADAPTOR ADAPTIN BETA SUBUNIT
Locus_13589_Transcript_1/2_Confidence_0.333_Length_8251	m.387430	1506	ENSSHAP00000002049	1505	1505	98.27	ENSSHAT00000002072	ENSSHAG00000001822	Rho GTPase activating protein 5 [Source:HGNC Symbol;Acc:675]	ENSFM00250000002482	RHO GTPASE ACTIVATING 35 GLUCOCORTICOID RECEPTOR DNA BINDING FACTOR 1
Locus_1359_Transcript_5/11_Confidence_0.786_Length_6693	m.83506	304	ENSSHAP00000002108	303	303	97.03	ENSSHAT00000002131	ENSSHAG00000001874	katanin p80 subunit B-like 1 [Source:HGNC Symbol;Acc:26199]	ENSFM00250000008306	KATNB1 1 KATANIN P80 SUBUNIT B 1
Locus_1380_Transcript_74/92_Confidence_0.160_Length_1761	m.84600	440	ENSSHAP00000001974	366	366	97.81	ENSSHAT00000001995	ENSSHAG00000001758	RNA 3'-terminal phosphate cyclase [Source:HGNC Symbol;Acc:17981]	ENSFM00250000005769	RNA 3' TERMINAL PHOSPHATE CYCLASE RNA CYCLASE RNA 3' PHOSPHATE CYCLASE EC_6.5.1.4 RNA TERMINAL PHOSPHATE CYCLASE DOMAIN CONTAINING 1
Locus_13956_Transcript_3/4_Confidence_0.286_Length_2853	m.391752	468	ENSSHAP00000002219	467	467	96.57	ENSSHAT00000002243	ENSSHAG00000001973	mitogen-activated protein kinase kinase kinase 8 [Source:HGNC Symbol;Acc:6860]	ENSFM00260000051376	MITOGEN ACTIVATED KINASE KINASE KINASE 8 EC_2.7.11.25 CANCER OSAKA THYROID ONCOGENE PROTO ONCOGENE C COT SERINE/THREONINE KINASE COT
Locus_14310_Transcript_6/19_Confidence_0.250_Length_1295	m.395573	302	ENSSHAP00000002286	274	274	97.45	ENSSHAT00000002310	ENSSHAG00000002032	adaptor-related protein complex 1 associated regulatory protein [Source:HGNC Symbol;Acc:28808]	ENSFM00250000007013	AP 1 COMPLEX ASSOCIATED REGULATORY 2C18 ADAPTER RELATED COMPLEX 1 ASSOCIATED REGULATORY GAMMA 1 ADAPTIN BREFELDIN A RESISTANCE GBAR GAMMA BAR
Locus_143171_Transcript_2/6_Confidence_0.333_Length_929	m.544485	254	ENSSHAP00000002056	198	190	72.63	ENSSHAT00000002079	ENSSHAG00000001828	WAP four-disulfide core domain 8 [Source:HGNC Symbol;Acc:16163]	ENSFM00250000009622	WAP FOUR DISULFIDE CORE DOMAIN 8 PROTEASE INHIBITOR
Locus_14424_Transcript_1/7_Confidence_0.625_Length_2637	m.396895	241	ENSSHAP00000002055	231	230	89.57	ENSSHAT00000002078	ENSSHAG00000001827	ring finger protein 114 [Source:HGNC Symbol;Acc:13094]	ENSFM00670001235723	RING FINGER 114 ZINC FINGER 313
Locus_1443_Transcript_57/118_Confidence_0.029_Length_1571	m.87890	275	ENSSHAP00000002268	233	234	89.74	ENSSHAT00000002292	ENSSHAG00000002015	family with sequence similarity 173, member B [Source:HGNC Symbol;Acc:27029]	ENSFM00500000273113	UNKNOWN
Locus_14561_Transcript_13/23_Confidence_0.452_Length_1452	m.398372	106	ENSSHAP00000002072	82	69	86.96	ENSSHAT00000002095	ENSSHAG00000001843	A kinase (PRKA) anchor protein 7 [Source:HGNC Symbol;Acc:377]	ENSFM00640001109865	UNKNOWN
Locus_14718_Transcript_2/3_Confidence_0.333_Length_3887	m.400254	249	ENSSHAP00000002271	224	205	92.68	ENSSHAT00000002295	ENSSHAG00000002018	lysosomal protein transmembrane 4 beta [Source:HGNC Symbol;Acc:13646]	ENSFM00500000272285	LYSOSOMAL ASSOCIATED TRANSMEMBRANE 4B
Locus_14801_Transcript_10/10_Confidence_0.000_Length_4591	m.400717	106	ENSSHAP00000002094	103	102	97.06	ENSSHAT00000002117	ENSSHAG00000001862	nudix (nucleoside diphosphate linked moiety X)-type motif 3 [Source:HGNC Symbol;Acc:8050]	ENSFM00250000002183	DIPHOSPHOINOSITOL POLYPHOSPHATE PHOSPHOHYDROLASE DIPP EC_3.6.1.52 DIADENOSINE 5' 5''' P1 P6 HEXAPHOSPHATE HYDROLASE EC_3.6.1.- NUCLEOSIDE DIPHOSPHATE LINKED MOIETY X MOTIF NUDIX MOTIF
Locus_14916_Transcript_1/1_Confidence_0.000_Length_3245	m.402026	514	ENSSHAP00000002067	488	460	49.78	ENSSHAT00000002090	ENSSHAG00000001838	NULL	ENSFM00710001441616	CYTOCHROME P450 2
Locus_14978_Transcript_26/39_Confidence_0.370_Length_3633	m.402673	1037	ENSSHAP00000002240	972	972	96.09	ENSSHAT00000002264	ENSSHAG00000001991	poly (ADP-ribose) polymerase 1 [Source:HGNC Symbol;Acc:270]	ENSFM00250000001234	POLY [ADP RIBOSE] POLYMERASE 1 PARP 1 EC_2.4.2.30 ADP RIBOSYLTRANSFERASE DIPHTHERIA TOXIN 1 ARTD1 NAD + ADP RIBOSYLTRANSFERASE 1 ADPRT 1 POLY[ADP RIBOSE] SYNTHASE 1
Locus_15301_Transcript_4/7_Confidence_0.625_Length_2665	m.406064	381	ENSSHAP00000001971	326	326	99.08	ENSSHAT00000001992	ENSSHAG00000001755	solute carrier family 35 (UDP-N-acetylglucosamine (UDP-GlcNAc) transporter), member A3 [Source:HGNC Symbol;Acc:11023]	ENSFM00250000001077	SOLUTE CARRIER FAMILY 35 MEMBER
Locus_15349_Transcript_10/34_Confidence_0.074_Length_2198	m.406562	203	ENSSHAP00000002317	135	135	100	ENSSHAT00000002341	ENSSHAG00000002054	CDGSH iron sulfur domain 2 [Source:HGNC Symbol;Acc:24212]	ENSFM00600000921602	CDGSH IRON SULFUR DOMAIN CONTAINING 2
Locus_15699_Transcript_4/10_Confidence_0.700_Length_3124	m.410409	689	ENSSHAP00000002117	670	670	90.9	ENSSHAT00000002141	ENSSHAG00000001884	amphiphysin [Source:HGNC Symbol;Acc:471]	ENSFM00250000000861	BRIDGING INTEGRATOR
Locus_15948_Transcript_24/59_Confidence_0.262_Length_1903	m.412500	332	ENSSHAP00000002265	304	304	95.72	ENSSHAT00000002289	ENSSHAG00000002012	5'-nucleotidase, cytosolic IIIB [Source:HGNC Symbol;Acc:28300]	ENSFM00250000002417	7 METHYLGUANOSINE PHOSPHATE SPECIFIC 5' NUCLEOTIDASE EC_3.1.3.- CYTOSOLIC 5' NUCLEOTIDASE 3B CYTOSOLIC 5' NUCLEOTIDASE III CN III EC_3.1.3.5
Locus_1627_Transcript_14/18_Confidence_0.250_Length_8004	m.95255	1875	ENSSHAP00000002287	1832	1832	95.41	ENSSHAT00000002311	ENSSHAG00000002033	dedicator of cytokinesis 5 [Source:HGNC Symbol;Acc:23476]	ENSFM00250000000526	DEDICATOR OF CYTOKINESIS
Locus_16326_Transcript_1/3_Confidence_0.333_Length_1306	m.415968	355	ENSSHAP00000002310	263	210	30	ENSSHAT00000002334	ENSSHAG00000002048	LY6/PLAUR domain containing 5 [Source:HGNC Symbol;Acc:26397]	ENSFM00250000009534	LY6/PLAUR DOMAIN CONTAINING 5 PRECURSOR
Locus_16411_Transcript_4/8_Confidence_0.756_Length_5127	m.416568	962	ENSSHAP00000002035	961	961	98.75	ENSSHAT00000002057	ENSSHAG00000001809	integrator complex subunit 7 [Source:HGNC Symbol;Acc:24484]	ENSFM00250000003157	INTEGRATOR COMPLEX SUBUNIT 7 INT7
Locus_17161_Transcript_9/19_Confidence_0.222_Length_3535	m.421936	757	ENSSHAP00000001946	329	325	93.54	ENSSHAT00000001967	ENSSHAG00000001731	NULL	ENSFM00250000000417	POTASSIUM VOLTAGE GATED CHANNEL SUBFAMILY KQT MEMBER 1 IKS PRODUCING SLOW VOLTAGE GATED POTASSIUM CHANNEL SUBUNIT ALPHA KQT 1 VOLTAGE GATED POTASSIUM CHANNEL SUBUNIT KV7 1
Locus_17258_Transcript_7/15_Confidence_0.632_Length_9774	m.422928	2351	ENSSHAP00000002215	1481	1503	90.49	ENSSHAT00000002239	ENSSHAG00000001971	neuron navigator 3 [Source:HGNC Symbol;Acc:15998]	ENSFM00250000000514	NEURON NAVIGATOR PORE MEMBRANE AND/OR FILAMENT INTERACTING STEERIN UNC 53 HOMOLOG UN
Locus_1734_Transcript_66/85_Confidence_0.038_Length_2598	m.100315	779	ENSSHAP00000002000	636	636	99.69	ENSSHAT00000002022	ENSSHAG00000001780	metastasis associated 1 [Source:HGNC Symbol;Acc:7410]	ENSFM00250000001519	METASTASIS ASSOCIATED
Locus_1734_Transcript_67/85_Confidence_0.058_Length_4104	m.100316	775	ENSSHAP00000002001	650	650	99.69	ENSSHAT00000002023	ENSSHAG00000001780	metastasis associated 1 [Source:HGNC Symbol;Acc:7410]	ENSFM00250000001519	METASTASIS ASSOCIATED
Locus_1736_Transcript_10/60_Confidence_0.321_Length_3990	m.100486	231	ENSSHAP00000002308	180	169	92.9	ENSSHAT00000002332	ENSSHAG00000002046	signal sequence receptor, delta [Source:HGNC Symbol;Acc:11326]	ENSFM00250000005113	TRANSLOCON ASSOCIATED SUBUNIT DELTA PRECURSOR TRAP DELTA SIGNAL SEQUENCE RECEPTOR SUBUNIT DELTA SSR DELTA
Locus_17426_Transcript_4/15_Confidence_0.323_Length_3090	m.424133	918	ENSSHAP00000002320	697	504	89.88	ENSSHAT00000002344	ENSSHAG00000002057	inositol polyphosphate-5-phosphatase J [Source:HGNC Symbol;Acc:8956]	ENSFM00500000270275	PHOSPHATIDYLINOSITOL 4 5 BISPHOSPHATE 5 PHOSPHATASE A EC_3.1.3.56 INOSITOL POLYPHOSPHATE 5 PHOSPHATASE J
Locus_17426_Transcript_4/15_Confidence_0.323_Length_3090	m.424133	918	ENSSHAP00000002320	697	75	69.33	ENSSHAT00000002344	ENSSHAG00000002057	inositol polyphosphate-5-phosphatase J [Source:HGNC Symbol;Acc:8956]	ENSFM00500000270275	PHOSPHATIDYLINOSITOL 4 5 BISPHOSPHATE 5 PHOSPHATASE A EC_3.1.3.56 INOSITOL POLYPHOSPHATE 5 PHOSPHATASE J
Locus_17544_Transcript_35/59_Confidence_0.544_Length_4440	m.425162	578	ENSSHAP00000002179	577	576	94.79	ENSSHAT00000002203	ENSSHAG00000001939	NULL	ENSFM00250000004268	CYTIDINE MONOPHOSPHATE N ACETYLNEURAMINIC ACID HYDROXYLASE CMP N ACETYLNEURAMINIC ACID HYDROXYLASE EC_1.14.18.2 CMP N ACETYLNEURAMINATE MONOOXYGENASE CMP NEU5AC HYDROXYLASE CMP NEUAC HYDROXYLASE
Locus_17998_Transcript_25/55_Confidence_0.079_Length_2579	m.428680	412	ENSSHAP00000002062	290	287	75.26	ENSSHAT00000002085	ENSSHAG00000001833	thioredoxin reductase 2 [Source:HGNC Symbol;Acc:18155]	ENSFM00710001441759	GLUTATHIONE REDUCTASE GR GRASE EC_1.8.1.7
Locus_18513_Transcript_10/15_Confidence_0.556_Length_2722	m.431962	145	ENSSHAP00000002213	116	144	69.44	ENSSHAT00000002237	ENSSHAG00000001969	NULL	ENSFM00670001241365	UNCHARACTERIZED
Locus_18513_Transcript_4/15_Confidence_0.500_Length_1346	m.431946	311	ENSSHAP00000002246	311	311	92.6	ENSSHAT00000002270	ENSSHAG00000001995	zinc finger protein-like 1 [Source:HGNC Symbol;Acc:12868]	ENSFM00250000006331	ZINC FINGER 1
Locus_1852_Transcript_10/52_Confidence_0.143_Length_2913	m.104927	774	ENSSHAP00000002121	607	523	83.94	ENSSHAT00000002145	ENSSHAG00000001887	leucine rich repeat containing 41 [Source:HGNC Symbol;Acc:16917]	ENSFM00250000006186	LEUCINE RICH REPEAT CONTAINING 41
Locus_1852_Transcript_10/52_Confidence_0.143_Length_2913	m.104927	774	ENSSHAP00000002121	607	114	78.95	ENSSHAT00000002145	ENSSHAG00000001887	leucine rich repeat containing 41 [Source:HGNC Symbol;Acc:16917]	ENSFM00250000006186	LEUCINE RICH REPEAT CONTAINING 41
Locus_18613_Transcript_13/23_Confidence_0.567_Length_5784	m.433060	557	ENSSHAP00000002096	486	525	84	ENSSHAT00000002119	ENSSHAG00000001864	Dab, reelin signal transducer, homolog 1 (Drosophila) [Source:HGNC Symbol;Acc:2661]	ENSFM00250000001125	DISABLED HOMOLOG 1
Locus_18787_Transcript_14/23_Confidence_0.459_Length_2260	m.434256	368	ENSSHAP00000002248	305	296	75	ENSSHAT00000002272	ENSSHAG00000001997	NULL	ENSFM00500000270000	BETA 1 3 GALACTOSYLTRANSFERASE BETA 1 3 GALTASE BETA3GAL B3GAL BETA 3 GX BETA UDP N BETA 1 3
Locus_18788_Transcript_1/2_Confidence_0.333_Length_4222	m.434281	447	ENSSHAP00000002298	288	269	94.05	ENSSHAT00000002322	ENSSHAG00000002040	coproporphyrinogen oxidase [Source:HGNC Symbol;Acc:2321]	ENSFM00250000006593	COPROPORPHYRINOGEN III OXIDASE COX COPROGEN OXIDASE COPROPORPHYRINOGENASE EC_1.3.3.3
Locus_1889_Transcript_24/44_Confidence_0.338_Length_2773	m.106802	677	ENSSHAP00000002295	607	573	83.77	ENSSHAT00000002319	ENSSHAG00000002038	NULL	ENSFM00500000270854	NUCLEAR PORE GLYCOPROTEIN P62.62 KDA NUCLEOPORIN NUCLEOPORIN NUP62
Locus_19264_Transcript_5/7_Confidence_0.692_Length_2771	m.436875	377	ENSSHAP00000002279	238	238	97.48	ENSSHAT00000002303	ENSSHAG00000002026	DnaJ (Hsp40) homolog, subfamily C , member 25 [Source:HGNC Symbol;Acc:34187]	ENSFM00250000004730	DNAJ HOMOLOG SUBFAMILY C MEMBER 25
Locus_1948_Transcript_9/11_Confidence_0.231_Length_2188	m.108756	580	ENSSHAP00000002079	588	579	89.81	ENSSHAT00000002102	ENSSHAG00000001849	SH3-domain binding protein 2 [Source:HGNC Symbol;Acc:10825]	ENSFM00250000003754	SH3 DOMAIN BINDING 2 3BP 2
Locus_20218_Transcript_15/21_Confidence_0.233_Length_2187	m.442808	678	ENSSHAP00000002301	649	649	95.84	ENSSHAT00000002325	ENSSHAG00000002041	echinoderm microtubule associated protein like 2 [Source:HGNC Symbol;Acc:18035]	ENSFM00520000517805	ECHINODERM MICROTUBULE ASSOCIATED EMAP
Locus_20218_Transcript_7/21_Confidence_0.326_Length_2674	m.442787	840	ENSSHAP00000002300	725	725	90.9	ENSSHAT00000002324	ENSSHAG00000002041	echinoderm microtubule associated protein like 2 [Source:HGNC Symbol;Acc:18035]	ENSFM00520000517805	ECHINODERM MICROTUBULE ASSOCIATED EMAP
Locus_20283_Transcript_13/32_Confidence_0.535_Length_1881	m.443289	373	ENSSHAP00000002273	575	380	62.89	ENSSHAT00000002297	ENSSHAG00000002020	NULL	ENSFM00250000000002	ZINC FINGER
Locus_20283_Transcript_13/32_Confidence_0.535_Length_1881	m.443289	373	ENSSHAP00000002273	575	244	40.57	ENSSHAT00000002297	ENSSHAG00000002020	NULL	ENSFM00250000000002	ZINC FINGER
Locus_20283_Transcript_13/32_Confidence_0.535_Length_1881	m.443289	373	ENSSHAP00000002273	575	243	38.68	ENSSHAT00000002297	ENSSHAG00000002020	NULL	ENSFM00250000000002	ZINC FINGER
Locus_20283_Transcript_13/32_Confidence_0.535_Length_1881	m.443289	373	ENSSHAP00000002273	575	189	38.1	ENSSHAT00000002297	ENSSHAG00000002020	NULL	ENSFM00250000000002	ZINC FINGER
Locus_20283_Transcript_13/32_Confidence_0.535_Length_1881	m.443289	373	ENSSHAP00000002273	575	163	38.04	ENSSHAT00000002297	ENSSHAG00000002020	NULL	ENSFM00250000000002	ZINC FINGER
Locus_20609_Transcript_1/2_Confidence_1.000_Length_2972	m.444957	731	ENSSHAP00000002143	692	734	75.34	ENSSHAT00000002167	ENSSHAG00000001906	NULL	ENSFM00250000008324	XK RELATED 5
Locus_2090_Transcript_46/81_Confidence_0.028_Length_3974	m.114712	360	ENSSHAP00000002242	339	324	93.52	ENSSHAT00000002266	ENSSHAG00000001992	scratch homolog 1, zinc finger protein (Drosophila) [Source:HGNC Symbol;Acc:15950]	ENSFM00500000271051	TRANSCRIPTIONAL REPRESSOR SCRATCH 1 SCRATCH HOMOLOG 1 ZINC FINGER SCRT SCRATCH 1
Locus_21178_Transcript_10/16_Confidence_0.579_Length_6817	m.448543	1313	ENSSHAP00000002258	1312	1312	95.73	ENSSHAT00000002282	ENSSHAG00000002005	NULL	ENSFM00250000000380	CONTACTIN ASSOCIATED PRECURSOR CELL RECOGNITION MOLECULE
Locus_21532_Transcript_10/26_Confidence_0.577_Length_5765	m.450633	1010	ENSSHAP00000002068	1012	1012	97.73	ENSSHAT00000002091	ENSSHAG00000001839	protein tyrosine kinase 2 beta [Source:HGNC Symbol;Acc:9612]	ENSFM00260000050378	FOCAL ADHESION KINASE 1 FADK 1 EC_2.7.10.2 FOCAL ADHESION KINASE RELATED NONKINASE FRNK TYROSINE KINASE 2 P125FAK PP125FAK
Locus_21707_Transcript_1/5_Confidence_0.714_Length_2219	m.451440	498	ENSSHAP00000002144	387	383	97.65	ENSSHAT00000002168	ENSSHAG00000001907	Mab-21 domain containing 2 [Source:HGNC Symbol;Acc:30438]	ENSFM00250000008630	M MAB 21 DOMAIN CONTAINING 2
Locus_21949_Transcript_23/32_Confidence_0.225_Length_3703	m.452549	984	ENSSHAP00000002188	942	943	91.3	ENSSHAT00000002212	ENSSHAG00000001946	NULL	ENSFM00500000269931	MEMBRANE ASSOCIATED PHOSPHATIDYLINOSITOL TRANSFER PHOSPHATIDYLINOSITOL TRANSFER PROTEIN MEMBRANE ASSOCIATED PITPNM PYK2 N TERMINAL DOMAIN INTERACTING RECEPTOR NIR
Locus_22514_Transcript_2/4_Confidence_0.333_Length_2006	m.454881	637	ENSSHAP00000002070	535	535	82.24	ENSSHAT00000002093	ENSSHAG00000001841	NULL	ENSFM00710001441868	ALPHA 1 3 MANNOSYL GLYCOPROTEIN 4 BETA N ACETYLGLUCOSAMINYLTRANSFERASE EC_2.4.1.145 N GLYCOSYL OLIGOSACCHARIDE GLYCOPROTEIN N ACETYLGLUCOSAMINYLTRANSFERASE GLCNAC T GNT N ACETYLGLUCOSAMINYLTRANSFERASE UDP N ACETYLGLUCOSAMINE: ALPHA 1 3 D MANNOSIDE BETA 1
Locus_22599_Transcript_5/7_Confidence_0.500_Length_1192	m.455333	301	ENSSHAP00000002303	454	302	82.78	ENSSHAT00000002327	ENSSHAG00000002043	NULL	ENSFM00570000851413	ZINC FINGER AND SCAN DOMAIN CONTAINING 21
Locus_22599_Transcript_5/7_Confidence_0.500_Length_1192	m.455333	301	ENSSHAP00000002303	454	58	50	ENSSHAT00000002327	ENSSHAG00000002043	NULL	ENSFM00570000851413	ZINC FINGER AND SCAN DOMAIN CONTAINING 21
Locus_22599_Transcript_5/7_Confidence_0.500_Length_1192	m.455333	301	ENSSHAP00000002303	454	58	48.28	ENSSHAT00000002327	ENSSHAG00000002043	NULL	ENSFM00570000851413	ZINC FINGER AND SCAN DOMAIN CONTAINING 21
Locus_22599_Transcript_5/7_Confidence_0.500_Length_1192	m.455333	301	ENSSHAP00000002303	454	58	46.55	ENSSHAT00000002327	ENSSHAG00000002043	NULL	ENSFM00570000851413	ZINC FINGER AND SCAN DOMAIN CONTAINING 21
Locus_2267_Transcript_20/32_Confidence_0.765_Length_5181	m.121655	438	ENSSHAP00000002252	441	418	96.65	ENSSHAT00000002276	ENSSHAG00000002000	exosome component 9 [Source:HGNC Symbol;Acc:9137]	ENSFM00250000005803	EXOSOME COMPLEX COMPONENT RRP45 EXOSOME COMPONENT 9
Locus_22856_Transcript_2/2_Confidence_0.000_Length_3118	m.456731	755	ENSSHAP00000002024	721	713	83.17	ENSSHAT00000002046	ENSSHAG00000001800	Bardet-Biedl syndrome 10 [Source:HGNC Symbol;Acc:26291]	ENSFM00250000008641	BARDET BIEDL SYNDROME 10
Locus_23185_Transcript_2/4_Confidence_0.500_Length_3693	m.458297	393	ENSSHAP00000002026	393	392	90.31	ENSSHAT00000002048	ENSSHAG00000001802	olfactomedin-like 1 [Source:HGNC Symbol;Acc:24473]	ENSFM00540000717968	OLFACTOMEDIN PRECURSOR
Locus_23211_Transcript_20/23_Confidence_0.303_Length_1879	m.458421	295	ENSSHAP00000002021	399	294	90.14	ENSSHAT00000002043	ENSSHAG00000001798	abhydrolase domain containing 12B [Source:HGNC Symbol;Acc:19837]	ENSFM00250000002071	MONOACYLGLYCEROL LIPASE ABHD12 EC_3.1.1.23 2 ARACHIDONOYLGLYCEROL HYDROLASE ABHYDROLASE DOMAIN CONTAINING 12
Locus_2362_Transcript_1/2_Confidence_0.875_Length_1936	m.125230	300	ENSSHAP00000002074	204	211	72.99	ENSSHAT00000002097	ENSSHAG00000001845	transmembrane protein 61 [Source:HGNC Symbol;Acc:27296]	ENSFM00640001112403	UNKNOWN
Locus_2398_Transcript_26/60_Confidence_0.021_Length_3709	m.125998	418	ENSSHAP00000002028	407	410	89.27	ENSSHAT00000002050	ENSSHAG00000001804	NULL	ENSFM00250000002011	THYROTROPIN RELEASING HORMONE RECEPTOR TRH R THYROLIBERIN RECEPTOR
Locus_241_Transcript_23/102_Confidence_0.118_Length_5647	m.28939	1133	ENSSHAP00000002139	959	985	77.46	ENSSHAT00000002163	ENSSHAG00000001903	reticulon 3 [Source:HGNC Symbol;Acc:10469]	ENSFM00500000269689	RETICULON
Locus_24281_Transcript_5/6_Confidence_0.667_Length_5765	m.462132	258	ENSSHAP00000002065	327	246	93.5	ENSSHAT00000002088	ENSSHAG00000001836	vestigial like 3 (Drosophila) [Source:HGNC Symbol;Acc:24327]	ENSFM00500000274669	TRANSCRIPTION COFACTOR VESTIGIAL 3 VGL 3
Locus_24293_Transcript_13/24_Confidence_0.186_Length_3390	m.462162	271	ENSSHAP00000002090	248	241	87.55	ENSSHAT00000002113	ENSSHAG00000001858	general transcription factor IIIC, polypeptide 6, alpha 35kDa [Source:HGNC Symbol;Acc:20872]	ENSFM00500000273959	GENERAL TRANSCRIPTION FACTOR 3C POLYPEPTIDE 6 TRANSCRIPTION FACTOR IIIC 35 KDA SUBUNIT TFIIIC 35 KDA SUBUNIT TFIIIC35 TRANSCRIPTION FACTOR IIIC SUBUNIT 6
Locus_25019_Transcript_4/5_Confidence_0.333_Length_1456	m.465166	300	ENSSHAP00000002185	271	253	92.49	ENSSHAT00000002209	ENSSHAG00000001944	NULL	ENSFM00500000271548	KAZAL TYPE SERINE PROTEASE INHIBITOR DOMAIN CONTAINING 1 PRECURSOR
Locus_2504_Transcript_23/34_Confidence_0.352_Length_2271	m.129202	638	ENSSHAP00000002201	569	571	96.85	ENSSHAT00000002225	ENSSHAG00000001957	PHD finger protein 1 [Source:HGNC Symbol;Acc:8919]	ENSFM00250000001609	METAL RESPONSE ELEMENT BINDING TRANSCRIPTION FACTOR 2 METAL REGULATORY TRANSCRIPTION FACTOR 2
Locus_26981_Transcript_1/4_Confidence_0.600_Length_1442	m.472190	255	ENSSHAP00000002116	211	210	94.76	ENSSHAT00000002140	ENSSHAG00000001883	RAB38, member RAS oncogene family [Source:HGNC Symbol;Acc:9776]	ENSFM00280000058729	RAS RELATED RAB 7L1 RAB 7 1
Locus_27039_Transcript_4/8_Confidence_0.127_Length_2189	m.472398	358	ENSSHAP00000001972	344	354	71.75	ENSSHAT00000001993	ENSSHAG00000001756	NULL	ENSFM00670001235371	RECEPTOR FMLP RECEPTOR FORMYL PEPTIDE RECEPTOR
Locus_2706_Transcript_40/53_Confidence_0.426_Length_3747	m.137176	514	ENSSHAP00000002166	481	486	95.68	ENSSHAT00000002190	ENSSHAG00000001928	K(lysine) acetyltransferase 5 [Source:HGNC Symbol;Acc:5275]	ENSFM00710001441704	HISTONE ACETYLTRANSFERASE EC_2.3.1.48
Locus_2775_Transcript_132/135_Confidence_0.041_Length_6372	m.139337	911	ENSSHAP00000002140	669	673	83.95	ENSSHAT00000002164	ENSSHAG00000001904	establishment of cohesion 1 homolog 1 (S. cerevisiae) [Source:HGNC Symbol;Acc:24645]	ENSFM00250000002569	N ACETYLTRANSFERASE ESCO2 EC_2.3.1.- ESTABLISHMENT OF COHESION 1 HOMOLOG 2 ECO1 HOMOLOG 2
Locus_28126_Transcript_7/7_Confidence_0.000_Length_3334	m.476275	351	ENSSHAP00000002058	350	350	96.29	ENSSHAT00000002081	ENSSHAG00000001830	pleckstrin [Source:HGNC Symbol;Acc:9070]	ENSFM00500000271526	PLECKSTRIN
Locus_2816_Transcript_8/63_Confidence_0.085_Length_2555	m.140346	486	ENSSHAP00000001975	471	376	68.35	ENSSHAT00000001996	ENSSHAG00000001759	family with sequence similarity 227, member A [Source:HGNC Symbol;Acc:44197]	ENSFM00250000009114	AMBIGUOUS
Locus_2845_Transcript_6/12_Confidence_0.140_Length_4174	m.141748	530	ENSSHAP00000002041	529	529	96.98	ENSSHAT00000002063	ENSSHAG00000001814	plexin domain containing 2 [Source:HGNC Symbol;Acc:21013]	ENSFM00250000002327	PLEXIN DOMAIN CONTAINING PRECURSOR TUMOR ENDOTHELIAL MARKER 7
Locus_28750_Transcript_2/3_Confidence_0.600_Length_874	m.477687	172	ENSSHAP00000002204	155	155	72.26	ENSSHAT00000002228	ENSSHAG00000001960	microsomal glutathione S-transferase 1 [Source:HGNC Symbol;Acc:7061]	ENSFM00500000272807	MICROSOMAL GLUTATHIONE S TRANSFERASE 1 MICROSOMAL GST 1 EC_2.5.1.18 MICROSOMAL GST I
Locus_29105_Transcript_2/12_Confidence_0.429_Length_3350	m.478519	854	ENSSHAP00000002250	707	710	75.77	ENSSHAT00000002274	ENSSHAG00000001998	Rho guanine nucleotide exchange factor (GEF) 16 [Source:HGNC Symbol;Acc:15515]	ENSFM00250000000781	GUANINE NUCLEOTIDE EXCHANGE FACTOR
Locus_2916_Transcript_2/5_Confidence_0.667_Length_1359	m.144148	319	ENSSHAP00000002048	360	317	96.53	ENSSHAT00000002071	ENSSHAG00000001821	NULL	ENSFM00250000000896	RIBOSE PHOSPHATE PYROPHOSPHOKINASE EC_2.7.6.1 PHOSPHORIBOSYL PYROPHOSPHATE SYNTHASE
Locus_29725_Transcript_6/11_Confidence_0.841_Length_3567	m.479907	448	ENSSHAP00000001996	343	343	94.17	ENSSHAT00000002018	ENSSHAG00000001776	transmembrane protein 19 [Source:HGNC Symbol;Acc:25605]	ENSFM00250000005489	TRANSMEMBRANE 19
Locus_30042_Transcript_5/8_Confidence_0.571_Length_3489	m.480481	631	ENSSHAP00000002029	422	434	88.48	ENSSHAT00000002051	ENSSHAG00000001805	SHC (Src homology 2 domain containing) transforming protein 3 [Source:HGNC Symbol;Acc:18181]	ENSFM00250000001102	SHC TRANSFORMING SRC HOMOLOGY 2 DOMAIN CONTAINING TRANSFORMING SH2 DOMAIN
Locus_3083_Transcript_12/19_Confidence_0.083_Length_2286	m.149158	436	ENSSHAP00000002126	205	205	93.17	ENSSHAT00000002150	ENSSHAG00000001891	sparc/osteonectin, cwcv and kazal-like domains proteoglycan (testican) 1 [Source:HGNC Symbol;Acc:11251]	ENSFM00250000001454	TESTICAN PRECURSOR SPARC/OSTEONECTIN CWCV AND KAZAL DOMAINS PROTEOGLYCAN
Locus_3154_Transcript_2/9_Confidence_0.500_Length_2586	m.150873	810	ENSSHAP00000002019	335	365	91.23	ENSSHAT00000002041	ENSSHAG00000001796	intraflagellar transport 88 homolog (Chlamydomonas) [Source:HGNC Symbol;Acc:20606]	ENSFM00250000004331	INTRAFLAGELLAR TRANSPORT 88 HOMOLOG RECESSIVE POLYCYSTIC KIDNEY DISEASE TG737 TETRATRICOPEPTIDE REPEAT 10 TPR REPEAT 10
Locus_3205_Transcript_7/14_Confidence_0.273_Length_2445	m.152462	149	ENSSHAP00000002168	72	71	97.18	ENSSHAT00000002192	ENSSHAG00000001930	guanine nucleotide binding protein (G protein), gamma 8 [Source:HGNC Symbol;Acc:19664]	ENSFM00640001109777	UNKNOWN
Locus_33010_Transcript_9/11_Confidence_0.333_Length_8288	m.486375	2221	ENSSHAP00000002224	1520	1581	77.48	ENSSHAT00000002248	ENSSHAG00000001977	myosin VIIB [Source:HGNC Symbol;Acc:7607]	ENSFM00710001441692	MYOSIN
Locus_33010_Transcript_9/11_Confidence_0.333_Length_8288	m.486375	2221	ENSSHAP00000002224	1520	354	26.84	ENSSHAT00000002248	ENSSHAG00000001977	myosin VIIB [Source:HGNC Symbol;Acc:7607]	ENSFM00710001441692	MYOSIN
Locus_3333_Transcript_25/122_Confidence_0.072_Length_1589	m.155456	267	ENSSHAP00000002231	235	230	73.91	ENSSHAT00000002255	ENSSHAG00000001984	NULL	ENSFM00670001235251	HLA CLASS II HISTOCOMPATIBILITY ANTIGEN BETA CHAIN PRECURSOR MHC CLASS II ANTIGEN
Locus_34105_Transcript_1/12_Confidence_0.036_Length_1413	m.488949	470	ENSSHAP00000002129	347	338	98.82	ENSSHAT00000002153	ENSSHAG00000001894	integrin, beta-like 1 (with EGF-like repeat domains) [Source:HGNC Symbol;Acc:6164]	ENSFM00570000851681	INTEGRIN BETA 1 PRECURSOR
Locus_34105_Transcript_1/12_Confidence_0.036_Length_1413	m.488949	470	ENSSHAP00000002129	347	311	37.3	ENSSHAT00000002153	ENSSHAG00000001894	integrin, beta-like 1 (with EGF-like repeat domains) [Source:HGNC Symbol;Acc:6164]	ENSFM00570000851681	INTEGRIN BETA 1 PRECURSOR
Locus_34105_Transcript_1/12_Confidence_0.036_Length_1413	m.488949	470	ENSSHAP00000002129	347	221	43.44	ENSSHAT00000002153	ENSSHAG00000001894	integrin, beta-like 1 (with EGF-like repeat domains) [Source:HGNC Symbol;Acc:6164]	ENSFM00570000851681	INTEGRIN BETA 1 PRECURSOR
Locus_34105_Transcript_1/12_Confidence_0.036_Length_1413	m.488949	470	ENSSHAP00000002129	347	124	41.13	ENSSHAT00000002153	ENSSHAG00000001894	integrin, beta-like 1 (with EGF-like repeat domains) [Source:HGNC Symbol;Acc:6164]	ENSFM00570000851681	INTEGRIN BETA 1 PRECURSOR
Locus_34261_Transcript_10/34_Confidence_0.100_Length_1451	m.489219	148	ENSSHAP00000001973	147	147	80.27	ENSSHAT00000001994	ENSSHAG00000001757	plasminogen receptor, C-terminal lysine transmembrane protein [Source:HGNC Symbol;Acc:23633]	ENSFM00500000274177	PLASMINOGEN RECEPTOR KT PLG R KT
Locus_34410_Transcript_1/1_Confidence_0.000_Length_1628	m.489502	351	ENSSHAP00000001997	366	350	93.71	ENSSHAT00000002019	ENSSHAG00000001777	chemokine (C-C motif) receptor 4 [Source:HGNC Symbol;Acc:1605]	ENSFM00250000000182	C C CHEMOKINE RECEPTOR TYPE 5 C C CKR 5 CC CKR 5 CCR 5 CCR5 CD195 ANTIGEN
Locus_3491_Transcript_19/25_Confidence_0.147_Length_4766	m.160854	1248	ENSSHAP00000001961	1156	1156	84.52	ENSSHAT00000001982	ENSSHAG00000001746	hephaestin [Source:HGNC Symbol;Acc:4866]	ENSFM00570000851070	PRECURSOR
Locus_35619_Transcript_6/7_Confidence_0.042_Length_2613	m.491289	258	ENSSHAP00000001965	237	245	51.02	ENSSHAT00000001986	ENSSHAG00000001749	leucine rich repeat containing 25 [Source:HGNC Symbol;Acc:29806]	ENSFM00640001115868	UNKNOWN
Locus_3567_Transcript_122/123_Confidence_0.021_Length_5106	m.162634	1156	ENSSHAP00000001968	1102	1094	95.89	ENSSHAT00000001989	ENSSHAG00000001752	RAN binding protein 6 [Source:HGNC Symbol;Acc:9851]	ENSFM00250000002607	IMPORTIN SUBUNIT BETA 3 KARYOPHERIN BETA 3
Locus_35878_Transcript_10/14_Confidence_0.485_Length_3738	m.492050	761	ENSSHAP00000001984	668	668	96.86	ENSSHAT00000002005	ENSSHAG00000001766	SEC14-like 5 (S. cerevisiae) [Source:HGNC Symbol;Acc:29032]	ENSFM00250000002095	REAL TIME
Locus_36527_Transcript_4/11_Confidence_0.667_Length_3512	m.492953	410	ENSSHAP00000002086	380	380	97.11	ENSSHAT00000002109	ENSSHAG00000001854	opioid receptor, kappa 1 [Source:HGNC Symbol;Acc:8154]	ENSFM00710001441678	RECEPTOR
Locus_37904_Transcript_2/2_Confidence_0.000_Length_1624	m.494648	231	ENSSHAP00000002047	172	167	97.01	ENSSHAT00000002070	ENSSHAG00000001820	transmembrane emp24 protein transport domain containing 5 [Source:HGNC Symbol;Acc:24251]	ENSFM00260000050657	TRANSMEMBRANE EMP24 DOMAIN CONTAINING PRECURSOR P24 FAMILY GAMMA
Locus_37_Transcript_87/137_Confidence_0.062_Length_2679	m.1244	470	ENSSHAP00000002093	726	351	79.77	ENSSHAT00000002116	ENSSHAG00000001861	NULL	ENSFM00260000050328	LATROPHILIN CALCIUM INDEPENDENT ALPHA LATROTOXIN RECEPTOR CIRL
Locus_41976_Transcript_11/11_Confidence_0.167_Length_3407	m.499047	398	ENSSHAP00000002112	294	292	81.51	ENSSHAT00000002136	ENSSHAG00000001879	NULL	ENSFM00500000271089	LEUCINE RICH REPEAT CONTAINING
Locus_4411_Transcript_14/18_Confidence_0.105_Length_2125	m.191788	511	ENSSHAP00000002292	488	497	88.13	ENSSHAT00000002316	ENSSHAG00000002036	annexin A7 [Source:HGNC Symbol;Acc:545]	ENSFM00570000851031	ANNEXIN ANNEXIN ANNEXIN
Locus_4411_Transcript_5/18_Confidence_0.105_Length_2059	m.191782	489	ENSSHAP00000002293	466	475	88.21	ENSSHAT00000002317	ENSSHAG00000002036	annexin A7 [Source:HGNC Symbol;Acc:545]	ENSFM00570000851031	ANNEXIN ANNEXIN ANNEXIN
Locus_4487_Transcript_3/63_Confidence_0.098_Length_3055	m.193981	377	ENSSHAP00000001950	314	317	82.02	ENSSHAT00000001971	ENSSHAG00000001735	SCO1 cytochrome c oxidase assembly protein [Source:HGNC Symbol;Acc:10603]	ENSFM00500000270642	HOMOLOG MITOCHONDRIAL PRECURSOR
Locus_44975_Transcript_2/11_Confidence_0.725_Length_3289	m.502004	137	ENSSHAP00000002045	136	136	82.35	ENSSHAT00000002067	ENSSHAG00000001817	chromosome 20 open reading frame 85 [Source:HGNC Symbol;Acc:16216]	ENSFM00500000275073	UNCHARACTERIZED
Locus_4546_Transcript_110/193_Confidence_0.272_Length_1543	m.196245	483	ENSSHAP00000002239	556	363	80.72	ENSSHAT00000002263	ENSSHAG00000001990	NULL	ENSFM00250000000002	ZINC FINGER
Locus_4546_Transcript_110/193_Confidence_0.272_Length_1543	m.196245	483	ENSSHAP00000002239	556	197	39.59	ENSSHAT00000002263	ENSSHAG00000001990	NULL	ENSFM00250000000002	ZINC FINGER
Locus_4546_Transcript_110/193_Confidence_0.272_Length_1543	m.196245	483	ENSSHAP00000002239	556	209	35.89	ENSSHAT00000002263	ENSSHAG00000001990	NULL	ENSFM00250000000002	ZINC FINGER
Locus_4546_Transcript_110/193_Confidence_0.272_Length_1543	m.196245	483	ENSSHAP00000002239	556	162	31.48	ENSSHAT00000002263	ENSSHAG00000001990	NULL	ENSFM00250000000002	ZINC FINGER
Locus_4678_Transcript_53/68_Confidence_0.239_Length_5213	m.200186	162	ENSSHAP00000002135	126	126	96.03	ENSSHAT00000002159	ENSSHAG00000001899	protein phosphatase 1, regulatory (inhibitor) subunit 11 [Source:HGNC Symbol;Acc:9285]	ENSFM00670001236638	PHOSPHATASE 1 REGULATORY SUBUNIT 11
Locus_467_Transcript_4/76_Confidence_0.036_Length_635	m.39738	211	ENSSHAP00000001986	134	117	96.58	ENSSHAT00000002007	ENSSHAG00000001767	NULL	ENSFM00670001240842	CUGBP ELAV FAMILY MEMBER 4
Locus_4685_Transcript_5/14_Confidence_0.273_Length_2733	m.201005	744	ENSSHAP00000002078	649	508	71.85	ENSSHAT00000002101	ENSSHAG00000001848	GLIS family zinc finger 1 [Source:HGNC Symbol;Acc:29525]	ENSFM00710001441817	ZINC FINGER GLI
Locus_47281_Transcript_17/23_Confidence_0.278_Length_2762	m.504225	606	ENSSHAP00000002184	602	594	92.26	ENSSHAT00000002208	ENSSHAG00000001943	solute carrier family 13 (sodium-dependent dicarboxylate transporter), member 3 [Source:HGNC Symbol;Acc:14430]	ENSFM00250000000477	SOLUTE CARRIER FAMILY 13 MEMBER NA + COTRANSPORTER
Locus_4820_Transcript_8/32_Confidence_0.200_Length_1110	m.204413	278	ENSSHAP00000002203	183	183	100	ENSSHAT00000002227	ENSSHAG00000001959	Ras suppressor protein 1 [Source:HGNC Symbol;Acc:10464]	ENSFM00270000056528	RAS SUPPRESSOR 1 RSU 1
Locus_4831_Transcript_72/75_Confidence_0.042_Length_1555	m.205033	242	ENSSHAP00000002113	241	241	68.46	ENSSHAT00000002137	ENSSHAG00000001880	NULL	ENSFM00370000118610	CYSTEINE RICH SECRETORY PRECURSOR CRISP
Locus_4999_Transcript_4/13_Confidence_0.400_Length_1607	m.209798	535	ENSSHAP00000001966	482	482	99.38	ENSSHAT00000001987	ENSSHAG00000001750	NULL	ENSFM00250000001969	5' NUCLEOTIDASE DOMAIN CONTAINING EC_3.1.3.-
Locus_5096_Transcript_90/108_Confidence_0.311_Length_8348	m.212860	495	ENSSHAP00000002123	444	436	99.77	ENSSHAT00000002147	ENSSHAG00000001889	SPRY domain containing 3 [Source:HGNC Symbol;Acc:25920]	ENSFM00250000007941	SPRY DOMAIN CONTAINING 3
Locus_5259_Transcript_6/6_Confidence_0.167_Length_5048	m.217556	1191	ENSSHAP00000002189	1124	1127	95.3	ENSSHAT00000002213	ENSSHAG00000001947	small G protein signaling modulator 1 [Source:HGNC Symbol;Acc:29410]	ENSFM00250000001203	SMALL G SIGNALING MODULATOR RUN AND TBC1 DOMAIN CONTAINING
Locus_54921_Transcript_3/5_Confidence_0.667_Length_3473	m.509654	429	ENSSHAP00000002162	408	391	93.86	ENSSHAT00000002186	ENSSHAG00000001924	SEC14-like 3 (S. cerevisiae) [Source:HGNC Symbol;Acc:18655]	ENSFM00250000002473	SEC14 2 ALPHA TOCOPHEROL ASSOCIATED TAP
Locus_5496_Transcript_10/21_Confidence_0.556_Length_9032	m.224775	620	ENSSHAP00000001959	627	618	99.19	ENSSHAT00000001980	ENSSHAG00000001744	guanylate cyclase 1, soluble, beta 3 [Source:HGNC Symbol;Acc:4687]	ENSFM00710001441760	GUANYLATE CYCLASE SOLUBLE SUBUNIT GCS EC_4.6.1.2 SOLUBLE GUANYLATE CYCLASE SUBUNIT
Locus_5547_Transcript_10/28_Confidence_0.217_Length_6209	m.225704	384	ENSSHAP00000002316	383	383	94.78	ENSSHAT00000002340	ENSSHAG00000002053	salvador homolog 1 (Drosophila) [Source:HGNC Symbol;Acc:17795]	ENSFM00250000006315	SALVADOR HOMOLOG 1.45 KDA WW DOMAIN
Locus_5565_Transcript_8/8_Confidence_0.091_Length_1664	m.226010	303	ENSSHAP00000002002	245	239	68.2	ENSSHAT00000002024	ENSSHAG00000001781	tumor necrosis factor (ligand) superfamily, member 9 [Source:HGNC Symbol;Acc:11939]	ENSFM00500000381862	UNKNOWN
Locus_57051_Transcript_10/13_Confidence_0.184_Length_4861	m.510989	414	ENSSHAP00000002318	335	333	99.7	ENSSHAT00000002342	ENSSHAG00000002055	ST8 alpha-N-acetyl-neuraminide alpha-2,8-sialyltransferase 5 [Source:HGNC Symbol;Acc:17827]	ENSFM00480000262754	ALPHA N ACETYLNEURAMINIDE ALPHA 2 8 SIALYLTRANSFERASE EC_2.4.99.8 ALPHA 2 8 SIALYLTRANSFERASE 8A GANGLIOSIDE GD3 SYNTHASE SYNTHASE SIALYLTRANSFERASE 8A SIAT8 A SIALYLTRANSFERASE ST8SIA I ST8SIAI
Locus_5770_Transcript_22/33_Confidence_0.298_Length_1658	m.230879	483	ENSSHAP00000002264	482	482	97.1	ENSSHAT00000002288	ENSSHAG00000002011	DEAD (Asp-Glu-Ala-Asp) box helicase 25 [Source:HGNC Symbol;Acc:18698]	ENSFM00400000131773	ATP DEPENDENT RNA HELICASE EC_3.6.4.13
Locus_5782_Transcript_16/18_Confidence_0.625_Length_2757	m.231294	418	ENSSHAP00000002085	399	399	94.49	ENSSHAT00000002108	ENSSHAG00000001853	NULL	ENSFM00250000000826	PHOSPHOGLYCERATE KINASE EC_2.7.2.3
Locus_5844_Transcript_13/42_Confidence_0.146_Length_1990	m.233810	437	ENSSHAP00000002253	434	436	92.43	ENSSHAT00000002277	ENSSHAG00000002001	STAM binding protein-like 1 [Source:HGNC Symbol;Acc:24105]	ENSFM00250000002766	STAM BINDING
Locus_5987_Transcript_3/3_Confidence_0.400_Length_4769	m.238134	904	ENSSHAP00000002084	770	746	97.86	ENSSHAT00000002107	ENSSHAG00000001852	transient receptor potential cation channel, subfamily C, member 6 [Source:HGNC Symbol;Acc:12338]	ENSFM00710001441747	SHORT TRANSIENT RECEPTOR POTENTIAL CHANNEL TRANSIENT RECEPTOR TRP
Locus_6103_Transcript_13/48_Confidence_0.241_Length_4285	m.241575	265	ENSSHAP00000002269	228	228	91.23	ENSSHAT00000002293	ENSSHAG00000002016	NULL	ENSFM00640001113892	UNKNOWN
Locus_62806_Transcript_12/15_Confidence_0.273_Length_2701	m.514585	272	ENSSHAP00000002220	149	147	91.84	ENSSHAT00000002244	ENSSHAG00000001974	phosphatidic acid phosphatase type 2 domain containing 1A [Source:HGNC Symbol;Acc:23531]	ENSFM00500000270536	PHOSPHATIDATE PHOSPHATASE EC_3.1.3.4 PHOSPHATIDIC ACID PHOSPHATASE TYPE 2 DOMAIN CONTAINING
Locus_6344_Transcript_46/94_Confidence_0.020_Length_1576	m.248778	413	ENSSHAP00000001964	386	360	49.44	ENSSHAT00000001985	ENSSHAG00000001748	HAUS augmin-like complex, subunit 7 [Source:HGNC Symbol;Acc:32979]	ENSFM00500000272519	HAUS AUGMIN COMPLEX SUBUNIT 7 26S PROTEASOME ASSOCIATED UCH37 INTERACTING 1 UCHL5 INTERACTING
Locus_6347_Transcript_10/43_Confidence_0.184_Length_2542	m.248919	398	ENSSHAP00000002089	338	337	95.85	ENSSHAT00000002112	ENSSHAG00000001857	acetyl-CoA acetyltransferase 2 [Source:HGNC Symbol;Acc:94]	ENSFM00710001441754	ACETYL COA ACETYLTRANSFERASE EC_2.3.1.9 ACETOACETYL COA THIOLASE
Locus_6349_Transcript_10/29_Confidence_0.152_Length_3190	m.249029	358	ENSSHAP00000002130	365	365	95.34	ENSSHAT00000002154	ENSSHAG00000001895	fibroblast growth factor (acidic) intracellular binding protein [Source:HGNC Symbol;Acc:3705]	ENSFM00250000004633	ACIDIC FIBROBLAST GROWTH FACTOR INTRACELLULAR BINDING AFGF INTRACELLULAR BINDING FGF 1 INTRACELLULAR BINDING
Locus_662_Transcript_14/74_Confidence_0.409_Length_7472	m.49420	282	ENSSHAP00000002012	281	281	97.15	ENSSHAT00000002034	ENSSHAG00000001790	coiled-coil domain containing 106 [Source:HGNC Symbol;Acc:30181]	ENSFM00500000274331	COILED COIL DOMAIN CONTAINING 106
Locus_6641_Transcript_14/52_Confidence_0.216_Length_5166	m.256794	277	ENSSHAP00000002281	276	276	99.64	ENSSHAT00000002305	ENSSHAG00000002028	glucosamine-6-phosphate deaminase 2 [Source:HGNC Symbol;Acc:21526]	ENSFM00250000003409	GLUCOSAMINE 6 PHOSPHATE ISOMERASE EC_3.5.99.6 GLUCOSAMINE 6 PHOSPHATE DEAMINASE GNPDA GLCN6P DEAMINASE
Locus_6670_Transcript_3/6_Confidence_0.778_Length_3624	m.257080	271	ENSSHAP00000002170	221	207	87.92	ENSSHAT00000002194	ENSSHAG00000001932	1-acylglycerol-3-phosphate O-acyltransferase 2 [Source:HGNC Symbol;Acc:325]	ENSFM00500000270410	1 ACYL SN GLYCEROL 3 PHOSPHATE ACYLTRANSFERASE ALPHA EC_2.3.1.51 1 ACYLGLYCEROL 3 PHOSPHATE O ACYLTRANSFERASE 1 1 AGP ACYLTRANSFERASE 1 1 AGPAT 1 LYSOPHOSPHATIDIC ACID ACYLTRANSFERASE ALPHA LPAAT ALPHA
Locus_681_Transcript_5/17_Confidence_0.143_Length_1407	m.50255	190	ENSSHAP00000002063	156	183	80.33	ENSSHAT00000002086	ENSSHAG00000001834	NULL	ENSFM00670001235818	KRUEPPEL FACTOR 9 BASIC TRANSCRIPTION ELEMENT BINDING 1 BTE BINDING 1 GC BOX BINDING 1 TRANSCRIPTION FACTOR BTEB1
Locus_68_Transcript_45/94_Confidence_0.062_Length_1190	m.2320	194	ENSSHAP00000002228	193	193	100	ENSSHAT00000002252	ENSSHAG00000001981	ras homolog family member C [Source:HGNC Symbol;Acc:669]	ENSFM00500000269651	GTP BINDING PRECURSOR
Locus_7060_Transcript_2/4_Confidence_0.611_Length_3479	m.266635	509	ENSSHAP00000002095	155	154	89.61	ENSSHAT00000002118	ENSSHAG00000001863	NULL	ENSFM00250000004192	DNA PRIMASE LARGE SUBUNIT EC_2.7.7.- DNA PRIMASE 58 KDA SUBUNIT
Locus_70622_Transcript_2/16_Confidence_0.179_Length_2705	m.518655	844	ENSSHAP00000002051	818	831	70.76	ENSSHAT00000002074	ENSSHAG00000001823	exocyst complex component 3-like 4 [Source:HGNC Symbol;Acc:20120]	ENSFM00260000051895	EXOCYST COMPLEX COMPONENT 3 4
Locus_7094_Transcript_38/57_Confidence_0.081_Length_3171	m.267417	382	ENSSHAP00000001951	375	377	89.92	ENSSHAT00000001972	ENSSHAG00000001736	G protein-coupled receptor 34 [Source:HGNC Symbol;Acc:4490]	ENSFM00440000236898	PROBABLE G COUPLED RECEPTOR 34
Locus_7156_Transcript_8/9_Confidence_0.579_Length_3266	m.269221	641	ENSSHAP00000002174	601	575	76.87	ENSSHAT00000002198	ENSSHAG00000001935	interleukin 18 receptor accessory protein [Source:HGNC Symbol;Acc:5989]	ENSFM00500000272542	INTERLEUKIN 18 RECEPTOR ACCESSORY PRECURSOR IL 18 RECEPTOR ACCESSORY IL 18RACP ACCESSORY ACPL CD218 ANTIGEN FAMILY MEMBER B IL 1R ACCESSORY IL 1RACPL INTERLEUKIN 18 RECEPTOR ACCESSORY INTERLEUKIN 18 RECEPTOR BETA IL 18R BETA IL 18RBETA CD218B ANTIGEN
Locus_72450_Transcript_1/2_Confidence_0.667_Length_1286	m.519690	390	ENSSHAP00000002146	392	385	85.97	ENSSHAT00000002170	ENSSHAG00000001909	NULL	ENSFM00440000236973	EXTRACELLULAR MATRIX 2 PRECURSOR
Locus_7245_Transcript_68/102_Confidence_0.147_Length_2335	m.271596	246	ENSSHAP00000002255	245	246	84.55	ENSSHAT00000002279	ENSSHAG00000002003	mitochondrial fission factor [Source:HGNC Symbol;Acc:24858]	ENSFM00250000003442	MITOCHONDRIAL FISSION FACTOR
Locus_7510_Transcript_1/7_Confidence_0.079_Length_2549	m.277835	456	ENSSHAP00000002247	455	455	94.29	ENSSHAT00000002271	ENSSHAG00000001996	sushi-repeat containing protein, X-linked [Source:HGNC Symbol;Acc:11309]	ENSFM00250000003433	SUSHI REPEAT CONTAINING PRECURSOR
Locus_7583_Transcript_44/132_Confidence_0.027_Length_1396	m.279803	351	ENSSHAP00000002165	691	351	81.48	ENSSHAT00000002189	ENSSHAG00000001927	NULL	ENSFM00250000000002	ZINC FINGER
Locus_7583_Transcript_44/132_Confidence_0.027_Length_1396	m.279803	351	ENSSHAP00000002165	691	68	41.18	ENSSHAT00000002189	ENSSHAG00000001927	NULL	ENSFM00250000000002	ZINC FINGER
Locus_7583_Transcript_44/132_Confidence_0.027_Length_1396	m.279803	351	ENSSHAP00000002165	691	68	44.12	ENSSHAT00000002189	ENSSHAG00000001927	NULL	ENSFM00250000000002	ZINC FINGER
Locus_7583_Transcript_44/132_Confidence_0.027_Length_1396	m.279803	351	ENSSHAP00000002165	691	112	34.82	ENSSHAT00000002189	ENSSHAG00000001927	NULL	ENSFM00250000000002	ZINC FINGER
Locus_7583_Transcript_44/132_Confidence_0.027_Length_1396	m.279803	351	ENSSHAP00000002165	691	68	39.71	ENSSHAT00000002189	ENSSHAG00000001927	NULL	ENSFM00250000000002	ZINC FINGER
Locus_7583_Transcript_44/132_Confidence_0.027_Length_1396	m.279803	351	ENSSHAP00000002165	691	70	37.14	ENSSHAT00000002189	ENSSHAG00000001927	NULL	ENSFM00250000000002	ZINC FINGER
Locus_7583_Transcript_44/132_Confidence_0.027_Length_1396	m.279803	351	ENSSHAP00000002165	691	73	35.62	ENSSHAT00000002189	ENSSHAG00000001927	NULL	ENSFM00250000000002	ZINC FINGER
Locus_7583_Transcript_44/132_Confidence_0.027_Length_1396	m.279803	351	ENSSHAP00000002165	691	68	36.76	ENSSHAT00000002189	ENSSHAG00000001927	NULL	ENSFM00250000000002	ZINC FINGER
Locus_7625_Transcript_11/31_Confidence_0.262_Length_3820	m.281224	616	ENSSHAP00000001948	575	665	69.02	ENSSHAT00000001969	ENSSHAG00000001733	zinc finger protein 496 [Source:HGNC Symbol;Acc:23713]	ENSFM00500000272142	ZINC FINGER 496 ZINC FINGER WITH KRAB AND SCAN DOMAINS 17
Locus_7692_Transcript_22/39_Confidence_0.222_Length_7420	m.282756	1070	ENSSHAP00000002133	599	634	87.22	ENSSHAT00000002157	ENSSHAG00000001897	NULL	ENSFM00250000006747	KAT8 REGULATORY NSL COMPLEX SUBUNIT 1
Locus_7698_Transcript_10/18_Confidence_0.370_Length_3011	m.282884	572	ENSSHAP00000002036	191	187	90.91	ENSSHAT00000002058	ENSSHAG00000001810	PWWP domain containing 2B [Source:HGNC Symbol;Acc:25150]	ENSFM00500000274951	PWWP DOMAIN CONTAINING 2B
Locus_77_Transcript_18/25_Confidence_0.250_Length_710	m.2670	224	ENSSHAP00000002309	217	216	99.54	ENSSHAT00000002333	ENSSHAG00000002047	ribosomal protein L10a [Source:HGNC Symbol;Acc:10299]	ENSFM00250000001791	60S RIBOSOMAL L10A
Locus_7828_Transcript_6/29_Confidence_0.112_Length_2907	m.285344	502	ENSSHAP00000002163	382	469	64.39	ENSSHAT00000002187	ENSSHAG00000001925	NULL	ENSFM00500000271849	CALCIUM BINDING AND COILED COIL DOMAIN CONTAINING 2 NUCLEAR DOMAIN 10 NDP52 NUCLEAR DOMAIN 10 52
Locus_7885_Transcript_3/9_Confidence_0.444_Length_3086	m.286608	247	ENSSHAP00000002159	255	211	87.2	ENSSHAT00000002183	ENSSHAG00000001921	Ras association (RalGDS/AF-6) domain family member 3 [Source:HGNC Symbol;Acc:14271]	ENSFM00720001492113	RAS ASSOCIATION DOMAIN CONTAINING 3
Locus_7919_Transcript_11/26_Confidence_0.469_Length_5377	m.287643	605	ENSSHAP00000002040	538	539	92.39	ENSSHAT00000002062	ENSSHAG00000001813	CWF19-like 1, cell cycle control (S. pombe) [Source:HGNC Symbol;Acc:25613]	ENSFM00250000004404	CWF19 1
Locus_79735_Transcript_1/1_Confidence_0.000_Length_719	m.522804	166	ENSSHAP00000002119	160	160	97.5	ENSSHAT00000002143	ENSSHAG00000001886	troponin C type 2 (fast) [Source:HGNC Symbol;Acc:11944]	ENSFM00670001235601	TROPONIN C SLOW SKELETAL AND CARDIAC MUSCLES TN C
Locus_7996_Transcript_15/85_Confidence_0.063_Length_1739	m.289218	307	ENSSHAP00000002311	301	232	99.57	ENSSHAT00000002335	ENSSHAG00000002049	troponin T type 2 (cardiac) [Source:HGNC Symbol;Acc:11949]	ENSFM00600000921149	TROPONIN T MUSCLE MUSCLE TROPONIN T
Locus_8081_Transcript_1/10_Confidence_0.043_Length_1862	m.292160	173	ENSSHAP00000002054	127	123	74.8	ENSSHAT00000002077	ENSSHAG00000001826	ATP synthase, H+ transporting, mitochondrial F1 complex, delta subunit [Source:HGNC Symbol;Acc:837]	ENSFM00640001111754	UNKNOWN
Locus_83803_Transcript_1/19_Confidence_0.214_Length_2271	m.524168	396	ENSSHAP00000002042	373	352	81.82	ENSSHAT00000002064	ENSSHAG00000001815	arylacetamide deacetylase [Source:HGNC Symbol;Acc:17]	ENSFM00500000270047	NEUTRAL CHOLESTEROL ESTER HYDROLASE 1 NCEH EC_3.1.1.- ARYLACETAMIDE DEACETYLASE 1
Locus_83948_Transcript_8/11_Confidence_0.556_Length_2175	m.524219	674	ENSSHAP00000001988	565	568	72.89	ENSSHAT00000002009	ENSSHAG00000001769	HGF activator [Source:HGNC Symbol;Acc:4894]	ENSFM00270000056447	ACTIVATOR PRECURSOR ACTIVATOR [CONTAINS ACTIVATOR SHORT ACTIVATOR
Locus_8498_Transcript_24/41_Confidence_0.568_Length_4003	m.300992	435	ENSSHAP00000002142	372	370	97.57	ENSSHAT00000002166	ENSSHAG00000001905	solute carrier family 35 (UDP-galactose transporter), member A2 [Source:HGNC Symbol;Acc:11022]	ENSFM00250000001077	SOLUTE CARRIER FAMILY 35 MEMBER
Locus_8505_Transcript_30/98_Confidence_0.035_Length_2241	m.301136	284	ENSSHAP00000002198	282	283	87.99	ENSSHAT00000002222	ENSSHAG00000001954	NULL	ENSFM00260000050545	BTB/POZ DOMAIN CONTAINING
Locus_8608_Transcript_12/17_Confidence_0.150_Length_711	m.304607	167	ENSSHAP00000002276	174	176	90.91	ENSSHAT00000002300	ENSSHAG00000002023	heat shock 27kDa protein family, member 7 (cardiovascular) [Source:HGNC Symbol;Acc:5249]	ENSFM00250000007880	HEAT SHOCK BETA 7 HSPB7 CARDIOVASCULAR HEAT SHOCK CVHSP
Locus_8751_Transcript_4/11_Confidence_0.286_Length_3636	m.307981	294	ENSSHAP00000002218	285	284	89.44	ENSSHAT00000002242	ENSSHAG00000001972	protein phosphatase 1, regulatory subunit 3B [Source:HGNC Symbol;Acc:14942]	ENSFM00500000270614	PHOSPHATASE 1 REGULATORY SUBUNIT PHOSPHATASE 1 REGULATORY SUBUNIT PP1 SUBUNIT PTG
Locus_88146_Transcript_7/10_Confidence_0.615_Length_6328	m.525797	1624	ENSSHAP00000002290	1608	1607	96.52	ENSSHAT00000002314	ENSSHAG00000002035	kinesin family member 21B [Source:HGNC Symbol;Acc:29442]	ENSFM00710001441717	KINESIN
Locus_88578_Transcript_12/15_Confidence_0.104_Length_2526	m.526030	497	ENSSHAP00000002196	496	487	85.01	ENSSHAT00000002220	ENSSHAG00000001952	serpin peptidase inhibitor, clade D (heparin cofactor), member 1 [Source:HGNC Symbol;Acc:4838]	ENSFM00440000236979	HEPARIN COFACTOR 2 PRECURSOR HEPARIN COFACTOR II HC II PROTEASE INHIBITOR LEUSERPIN 2 SERPIN D1
Locus_889_Transcript_292/475_Confidence_0.002_Length_1856	m.61595	277	ENSSHAP00000002030	276	276	95.29	ENSSHAT00000002052	ENSSHAG00000001806	ELOVL fatty acid elongase 1 [Source:HGNC Symbol;Acc:14418]	ENSFM00500000269750	ELONGATION OF VERY LONG CHAIN FATTY ACIDS EC_2.3.1.199 3 KETO ACYL COA SYNTHASE ELOVL FATTY ACID ELONGASE ELOVL FA ELONGASE VERY LONG CHAIN 3 OXOACYL COA SYNTHASE
Locus_889_Transcript_307/475_Confidence_0.008_Length_4188	m.61639	512	ENSSHAP00000002209	499	499	98.6	ENSSHAT00000002233	ENSSHAG00000001965	cell division cycle 20 [Source:HGNC Symbol;Acc:1723]	ENSFM00710001441815	CELL DIVISION 20
Locus_88_Transcript_15802/16303_Confidence_0.002_Length_6492	m.19461	522	ENSSHAP00000002071	508	507	73.37	ENSSHAT00000002094	ENSSHAG00000001842	NULL	ENSFM00250000001362	7 ALPHA 7 ALPHA HYDROXYLASE CYTOCHROME P450
Locus_8917_Transcript_1/2_Confidence_0.375_Length_6377	m.311398	300	ENSSHAP00000002206	297	301	83.72	ENSSHAT00000002230	ENSSHAG00000001962	shisa homolog 2 (Xenopus laevis) [Source:HGNC Symbol;Acc:20366]	ENSFM00500000273435	SHISA 2 PRECURSOR TRANSMEMBRANE 46
Locus_8925_Transcript_5/6_Confidence_0.625_Length_2761	m.311740	656	ENSSHAP00000002199	619	634	73.34	ENSSHAT00000002223	ENSSHAG00000001955	BUD13 homolog (S. cerevisiae) [Source:HGNC Symbol;Acc:28199]	ENSFM00500000271665	BUD13 HOMOLOG
Locus_9059_Transcript_29/37_Confidence_0.186_Length_3118	m.314920	733	ENSSHAP00000002106	717	734	77.38	ENSSHAT00000002129	ENSSHAG00000001873	tumor necrosis factor, alpha-induced protein 2 [Source:HGNC Symbol;Acc:11895]	ENSFM00360000110061	TUMOR NECROSIS FACTOR ALPHA INDUCED 2 TNF ALPHA INDUCED 2 PRIMARY RESPONSE GENE B94
Locus_926_Transcript_55/73_Confidence_0.356_Length_5765	m.64043	406	ENSSHAP00000002104	417	422	81.28	ENSSHAT00000002127	ENSSHAG00000001872	interferon regulatory factor 9 [Source:HGNC Symbol;Acc:6131]	ENSFM00500000269977	INTERFERON REGULATORY FACTOR 8 IRF 8 INTERFERON CONSENSUS SEQUENCE BINDING ICSBP
Locus_94361_Transcript_1/1_Confidence_0.000_Length_1286	m.529533	332	ENSSHAP00000002284	296	300	74.33	ENSSHAT00000002308	ENSSHAG00000002030	G protein-coupled receptor 55 [Source:HGNC Symbol;Acc:4511]	ENSFM00480000262821	G COUPLED RECEPTOR 55
Locus_966_Transcript_38/65_Confidence_0.032_Length_1352	m.66460	427	ENSSHAP00000002057	409	409	94.38	ENSSHAT00000002080	ENSSHAG00000001829	tripartite motif containing 13 [Source:HGNC Symbol;Acc:9976]	ENSFM00700001390256	TUMOR SUPPRESSOR RFP2 RET FINGER 2 TRIPARTITE MOTIF CONTAINING 13
Locus_10156_Transcript_5/6_Confidence_0.300_Length_1812	m.335493	488	ENSSHAP00000002707	316	316	99.68	ENSSHAT00000002738	ENSSHAG00000002395	NULL	ENSFM00500000271048	HISTONE ARGININE METHYLTRANSFERASE EC_2.1.1.- EC_2.1.1.125
Locus_10161_Transcript_56/112_Confidence_0.061_Length_2614	m.335664	364	ENSSHAP00000002369	278	278	93.53	ENSSHAT00000002394	ENSSHAG00000002102	ribonuclease P/MRP 40kDa subunit [Source:HGNC Symbol;Acc:20992]	ENSFM00250000006119	RIBONUCLEASE P SUBUNIT P40 RNASEP P40 EC_3.1.26.5
Locus_103091_Transcript_1/11_Confidence_0.143_Length_2315	m.532096	493	ENSSHAP00000002652	495	473	83.93	ENSSHAT00000002681	ENSSHAG00000002344	cytochrome P450, family 2, subfamily B, polypeptide 6 [Source:HGNC Symbol;Acc:2615]	ENSFM00710001441616	CYTOCHROME P450 2
Locus_103470_Transcript_1/1_Confidence_0.000_Length_411	m.532234	136	ENSSHAP00000002543	361	136	92.65	ENSSHAT00000002571	ENSSHAG00000002253	G protein-coupled receptor 15 [Source:HGNC Symbol;Acc:4469]	ENSFM00500000270702	G COUPLED RECEPTOR 15
Locus_10352_Transcript_20/47_Confidence_0.086_Length_3294	m.339095	289	ENSSHAP00000002535	288	288	98.26	ENSSHAT00000002563	ENSSHAG00000002245	ankyrin repeat and SOCS box containing 8 [Source:HGNC Symbol;Acc:17183]	ENSFM00250000007099	ANKYRIN REPEAT AND SOCS BOX 8 ASB 8
Locus_10352_Transcript_35/47_Confidence_0.129_Length_4776	m.339122	853	ENSSHAP00000002792	785	785	94.27	ENSSHAT00000002823	ENSSHAG00000002470	phosphofructokinase, muscle [Source:HGNC Symbol;Acc:8877]	ENSFM00250000000606	6 PHOSPHOFRUCTOKINASE TYPE EC_2.7.1.11 PHOSPHOFRUCTO 1 KINASE ISOZYME PFK PHOSPHOFRUCTOKINASE 1 PHOSPHOHEXOKINASE
Locus_10382_Transcript_13/35_Confidence_0.250_Length_4777	m.339548	1011	ENSSHAP00000002675	949	943	95.97	ENSSHAT00000002704	ENSSHAG00000002365	protein phosphatase 4, regulatory subunit 1 [Source:HGNC Symbol;Acc:9320]	ENSFM00250000002576	SERINE/THREONINE PHOSPHATASE 4 REGULATORY SUBUNIT 1
Locus_10389_Transcript_112/134_Confidence_0.034_Length_5313	m.339672	494	ENSSHAP00000002600	473	471	80.25	ENSSHAT00000002628	ENSSHAG00000002300	immunoglobulin heavy constant mu [Source:HGNC Symbol;Acc:5541]	ENSFM00500000270154	IG CHAIN C REGION
Locus_105042_Transcript_1/2_Confidence_0.333_Length_959	m.532683	181	ENSSHAP00000002623	153	108	70.37	ENSSHAT00000002651	ENSSHAG00000002321	NULL	ENSFM00640001110132	UNCHARACTERIZED FRAGMENT
Locus_10606_Transcript_2/5_Confidence_0.714_Length_3007	m.343090	651	ENSSHAP00000002833	631	418	93.78	ENSSHAT00000002865	ENSSHAG00000002508	tripartite motif containing 47 [Source:HGNC Symbol;Acc:19020]	ENSFM00250000006479	TRIPARTITE MOTIF CONTAINING 47
Locus_10606_Transcript_2/5_Confidence_0.714_Length_3007	m.343090	651	ENSSHAP00000002833	631	76	98.68	ENSSHAT00000002865	ENSSHAG00000002508	tripartite motif containing 47 [Source:HGNC Symbol;Acc:19020]	ENSFM00250000006479	TRIPARTITE MOTIF CONTAINING 47
Locus_10649_Transcript_17/57_Confidence_0.500_Length_6280	m.344010	601	ENSSHAP00000002511	598	600	87.67	ENSSHAT00000002539	ENSSHAG00000002223	amyloid beta (A4) precursor protein-binding, family A, member 3 [Source:HGNC Symbol;Acc:580]	ENSFM00250000001217	AMYLOID BETA A4 PRECURSOR BINDING FAMILY A MEMBER ADAPTER NEURON SPECIFIC NEURONAL MUNC18 1 INTERACTING MINT
Locus_10729_Transcript_2/5_Confidence_0.750_Length_2510	m.345574	322	ENSSHAP00000002342	255	221	91.4	ENSSHAT00000002366	ENSSHAG00000002075	pim-2 oncogene [Source:HGNC Symbol;Acc:8987]	ENSFM00460000244934	SERINE/THREONINE KINASE PIM EC_2.7.11.1
Locus_10760_Transcript_3/12_Confidence_0.556_Length_3670	m.346099	620	ENSSHAP00000002821	743	482	53.73	ENSSHAT00000002853	ENSSHAG00000002497	NULL	ENSFM00640001118582	UNKNOWN
Locus_10760_Transcript_3/12_Confidence_0.556_Length_3670	m.346099	620	ENSSHAP00000002821	743	58	60.34	ENSSHAT00000002853	ENSSHAG00000002497	NULL	ENSFM00640001118582	UNKNOWN
Locus_10808_Transcript_6/10_Confidence_0.773_Length_1930	m.346713	506	ENSSHAP00000002795	506	506	98.81	ENSSHAT00000002826	ENSSHAG00000002473	BTG3 associated nuclear protein [Source:HGNC Symbol;Acc:13450]	ENSFM00250000002905	BANP
Locus_10827_Transcript_20/26_Confidence_0.343_Length_2046	m.347096	560	ENSSHAP00000002705	519	519	93.83	ENSSHAT00000002736	ENSSHAG00000002393	RFT1 homolog (S. cerevisiae) [Source:HGNC Symbol;Acc:30220]	ENSFM00500000271637	RFT1 HOMOLOG
Locus_10859_Transcript_33/41_Confidence_0.151_Length_2971	m.347444	574	ENSSHAP00000002384	568	573	85.34	ENSSHAT00000002410	ENSSHAG00000002116	NULL	ENSFM00350000105388	CARBOXYLESTERASE PRECURSOR EC_3.1.1.1
Locus_10951_Transcript_1/2_Confidence_0.333_Length_3132	m.348889	371	ENSSHAP00000002415	363	348	84.2	ENSSHAT00000002441	ENSSHAG00000002140	G protein-coupled receptor 25 [Source:HGNC Symbol;Acc:4480]	ENSFM00600000922023	PROBABLE G COUPLED RECEPTOR 25
Locus_109918_Transcript_3/8_Confidence_0.222_Length_4045	m.533601	213	ENSSHAP00000002680	199	199	98.49	ENSSHAT00000002709	ENSSHAG00000002369	DIRAS family, GTP-binding RAS-like 2 [Source:HGNC Symbol;Acc:19323]	ENSFM00500000270725	GTP BINDING DI PRECURSOR DISTINCT SUBGROUP OF THE RAS FAMILY MEMBER
Locus_11034_Transcript_2/28_Confidence_0.355_Length_2375	m.350098	700	ENSSHAP00000002761	470	414	95.89	ENSSHAT00000002792	ENSSHAG00000002443	myelin regulatory factor [Source:HGNC Symbol;Acc:1181]	ENSFM00250000002175	MYELIN REGULATORY FACTOR MYELIN GENE REGULATORY FACTOR
Locus_11054_Transcript_5/9_Confidence_0.846_Length_4635	m.350532	471	ENSSHAP00000002768	283	282	91.84	ENSSHAT00000002799	ENSSHAG00000002449	leprecan-like 4 [Source:HGNC Symbol;Acc:16946]	ENSFM00500000270474	SYNAPTONEMAL COMPLEX SC65 LEPRECAN 4
Locus_1107_Transcript_10/30_Confidence_0.128_Length_5753	m.72786	839	ENSSHAP00000002377	863	831	90.49	ENSSHAT00000002402	ENSSHAG00000002109	polyhomeotic homolog 2 (Drosophila) [Source:HGNC Symbol;Acc:3183]	ENSFM00600000921387	POLYHOMEOTIC 2 EARLY DEVELOPMENT REGULATORY 2
Locus_11142_Transcript_4/7_Confidence_0.636_Length_6329	m.352354	1259	ENSSHAP00000002392	1161	1161	100	ENSSHAT00000002418	ENSSHAG00000002121	stromal antigen 1 [Source:HGNC Symbol;Acc:11354]	ENSFM00250000000734	COHESIN SUBUNIT SA SCC3 HOMOLOG STROMAL ANTIGEN
Locus_11149_Transcript_12/14_Confidence_0.100_Length_2088	m.352384	346	ENSSHAP00000002498	309	309	96.12	ENSSHAT00000002525	ENSSHAG00000002212	ribosome production factor 2 homolog (S. cerevisiae) [Source:HGNC Symbol;Acc:20870]	ENSFM00250000004108	RIBOSOME PRODUCTION FACTOR 2 HOMOLOG BRIX DOMAIN CONTAINING 1 RIBOSOME BIOGENESIS RPF2 HOMOLOG
Locus_111589_Transcript_1/4_Confidence_0.444_Length_2121	m.533970	512	ENSSHAP00000002547	500	500	83.4	ENSSHAT00000002575	ENSSHAG00000002257	solute carrier family 2 (facilitated glucose/fructose transporter), member 5 [Source:HGNC Symbol;Acc:11010]	ENSFM00710001441641	SOLUTE CARRIER FAMILY 2 FACILITATED GLUCOSE TRANSPORTER MEMBER GLUCOSE TRANSPORTER TYPE GLUT
Locus_11160_Transcript_58/102_Confidence_0.211_Length_4949	m.352697	1161	ENSSHAP00000002503	1161	1161	91.47	ENSSHAT00000002530	ENSSHAG00000002216	coiled-coil domain containing 158 [Source:HGNC Symbol;Acc:26374]	ENSFM00250000008071	COILED COIL DOMAIN CONTAINING 158
Locus_11217_Transcript_12/16_Confidence_0.560_Length_3548	m.353560	542	ENSSHAP00000002588	593	552	87.14	ENSSHAT00000002616	ENSSHAG00000002290	ring finger protein 180 [Source:HGNC Symbol;Acc:27752]	ENSFM00250000005657	E3 UBIQUITIN LIGASE RNF180 EC_6.3.2.- RING FINGER 180
Locus_1121_Transcript_21/23_Confidence_0.192_Length_2863	m.73260	545	ENSSHAP00000002461	545	502	77.69	ENSSHAT00000002487	ENSSHAG00000002178	scavenger receptor class B, member 1 [Source:HGNC Symbol;Acc:1664]	ENSFM00500000269763	SCAVENGER RECEPTOR CLASS B MEMBER 1 SRB1 SR BI
Locus_113393_Transcript_1/1_Confidence_0.000_Length_777	m.534614	157	ENSSHAP00000002671	118	118	75.42	ENSSHAT00000002700	ENSSHAG00000002361	family with sequence similarity 186, member A [Source:HGNC Symbol;Acc:26980]	ENSFM00640001109222	UNKNOWN
Locus_11383_Transcript_3/26_Confidence_0.412_Length_1451	m.356120	447	ENSSHAP00000002735	428	433	95.38	ENSSHAT00000002766	ENSSHAG00000002421	ribosomal protein L4 [Source:HGNC Symbol;Acc:10353]	ENSFM00250000002321	60S RIBOSOMAL L4
Locus_1151_Transcript_24/41_Confidence_0.318_Length_5332	m.75079	832	ENSSHAP00000002876	831	831	96.63	ENSSHAT00000002909	ENSSHAG00000002546	protein tyrosine phosphatase, receptor type, A [Source:HGNC Symbol;Acc:9664]	ENSFM00670001235287	RECEPTOR TYPE TYROSINE PHOSPHATASE PRECURSOR TYROSINE PHOSPHATASE R PTP
Locus_1161_Transcript_36/56_Confidence_0.026_Length_1634	m.75455	297	ENSSHAP00000002417	295	296	90.2	ENSSHAT00000002443	ENSSHAG00000002141	PHD finger protein 21B [Source:HGNC Symbol;Acc:25161]	ENSFM00500000273410	PHD FINGER 21B
Locus_1161_Transcript_44/56_Confidence_0.037_Length_3263	m.75476	498	ENSSHAP00000002416	493	494	90.89	ENSSHAT00000002442	ENSSHAG00000002141	PHD finger protein 21B [Source:HGNC Symbol;Acc:25161]	ENSFM00500000273410	PHD FINGER 21B
Locus_11690_Transcript_20/23_Confidence_0.659_Length_5511	m.360547	636	ENSSHAP00000002383	635	635	89.45	ENSSHAT00000002409	ENSSHAG00000002115	CD2-associated protein [Source:HGNC Symbol;Acc:14258]	ENSFM00600000921328	SH3 DOMAIN CONTAINING KINASE BINDING 1 REGULATOR OF UBIQUITOUS KINASE RUK SH3 CONTAINING EXPRESSED IN TUMORIGENIC ASTROCYTES
Locus_11750_Transcript_54/63_Confidence_0.458_Length_3819	m.361589	891	ENSSHAP00000002366	895	890	91.01	ENSSHAT00000002391	ENSSHAG00000002099	FCH domain only 1 [Source:HGNC Symbol;Acc:29002]	ENSFM00600000921280	FCH DOMAIN ONLY
Locus_11787_Transcript_6/22_Confidence_0.500_Length_1890	m.362220	407	ENSSHAP00000002721	390	401	60.35	ENSSHAT00000002752	ENSSHAG00000002408	EF-hand calcium binding domain 4A [Source:HGNC Symbol;Acc:28703]	ENSFM00600000921726	EF HAND CALCIUM BINDING DOMAIN CONTAINING 4A
Locus_11802_Transcript_18/25_Confidence_0.891_Length_5545	m.362393	601	ENSSHAP00000002712	455	454	96.04	ENSSHAT00000002743	ENSSHAG00000002400	intraflagellar transport 74 homolog (Chlamydomonas) [Source:HGNC Symbol;Acc:21424]	ENSFM00250000003240	INTRAFLAGELLAR TRANSPORT 74 HOMOLOG CAPILLARY MORPHOGENESIS GENE 1 CMG 1 COILED COIL DOMAIN CONTAINING 2
Locus_1180_Transcript_18/83_Confidence_0.115_Length_5427	m.76928	986	ENSSHAP00000002765	798	806	92.8	ENSSHAT00000002796	ENSSHAG00000002446	deafness, autosomal recessive 31 [Source:HGNC Symbol;Acc:16361]	ENSFM00250000001412	WHIRLIN
Locus_1196_Transcript_60/123_Confidence_0.072_Length_12228	m.77689	3473	ENSSHAP00000002462	3436	3452	84.5	ENSSHAT00000002488	ENSSHAG00000002179	utrophin [Source:HGNC Symbol;Acc:12635]	ENSFM00250000000455	DYSTROPHIN
Locus_11977_Transcript_6/6_Confidence_0.000_Length_1929	m.364814	234	ENSSHAP00000002550	72	72	94.44	ENSSHAT00000002578	ENSSHAG00000002259	NULL	ENSFM00640001116380	UNKNOWN
Locus_11989_Transcript_6/31_Confidence_0.140_Length_3460	m.365169	460	ENSSHAP00000002688	463	463	97.84	ENSSHAT00000002718	ENSSHAG00000002378	retinoic acid receptor, gamma [Source:HGNC Symbol;Acc:9866]	ENSFM00260000050405	RETINOIC ACID RECEPTOR RAR NUCLEAR RECEPTOR SUBFAMILY 1 GROUP B MEMBER
Locus_12053_Transcript_10/13_Confidence_0.212_Length_4582	m.365868	444	ENSSHAP00000002513	156	150	72.67	ENSSHAT00000002541	ENSSHAG00000002225	chromosome 14 open reading frame 80 [Source:HGNC Symbol;Acc:20127]	ENSFM00600000921590	UNCHARACTERIZED
Locus_12107_Transcript_43/46_Confidence_0.224_Length_5913	m.366749	535	ENSSHAP00000002508	538	536	91.98	ENSSHAT00000002536	ENSSHAG00000002221	solute carrier family 39 (metal ion transporter), member 5 [Source:HGNC Symbol;Acc:20502]	ENSFM00500000274301	ZINC TRANSPORTER ZIP5 PRECURSOR SOLUTE CARRIER FAMILY 39 MEMBER 5 ZRT AND IRT 5 ZIP 5
Locus_12175_Transcript_21/25_Confidence_0.436_Length_4778	m.367727	200	ENSSHAP00000002414	183	183	91.26	ENSSHAT00000002440	ENSSHAG00000002139	NULL	ENSFM00250000002965	RAB3 GTPASE ACTIVATING NON CATALYTIC SUBUNIT RAB3 GTPASE ACTIVATING 150 KDA SUBUNIT RAB3 GAP P150 RAB3 GAP150 RAB3 GAP REGULATORY SUBUNIT
Locus_126066_Transcript_1/2_Confidence_1.000_Length_1277	m.539962	170	ENSSHAP00000002425	169	169	88.17	ENSSHAT00000002451	ENSSHAG00000002149	urocortin 3 [Source:HGNC Symbol;Acc:17781]	ENSFM00670001236917	UROCORTIN 3 PRECURSOR UROCORTIN III UCN III
Locus_12638_Transcript_52/101_Confidence_0.086_Length_7484	m.373949	1575	ENSSHAP00000002906	603	615	85.85	ENSSHAT00000002939	ENSSHAG00000002571	phosphatidylinositol 4-kinase, catalytic, alpha [Source:HGNC Symbol;Acc:8983]	ENSFM00260000050559	PHOSPHATIDYLINOSITOL 4 KINASE PI4 KINASE PTDINS 4 KINASE EC_2.7.1.67
Locus_12650_Transcript_53/53_Confidence_0.000_Length_1931	m.374254	311	ENSSHAP00000002645	266	266	91.35	ENSSHAT00000002674	ENSSHAG00000002339	palmitoyl-protein thioesterase 1 [Source:HGNC Symbol;Acc:9325]	ENSFM00670001235482	PALMITOYL THIOESTERASE 1 PRECURSOR PPT 1 EC_3.1.2.22 PALMITOYL HYDROLASE 1
Locus_12673_Transcript_10/17_Confidence_0.382_Length_8218	m.374632	327	ENSSHAP00000002693	318	315	73.65	ENSSHAT00000002723	ENSSHAG00000002382	prostate androgen-regulated mucin-like protein 1 [Source:HGNC Symbol;Acc:24536]	ENSFM00250000008366	PROSTATE ANDROGEN REGULATED MUCIN 1 PRECURSOR PARM 1
Locus_127084_Transcript_14/41_Confidence_0.146_Length_1505	m.540244	376	ENSSHAP00000002816	375	375	84.8	ENSSHAT00000002848	ENSSHAG00000002493	NULL	ENSFM00250000000515	ALCOHOL DEHYDROGENASE EC_1.1.1.1 ALCOHOL DEHYDROGENASE
Locus_128385_Transcript_2/2_Confidence_0.000_Length_465	m.540589	154	ENSSHAP00000002668	399	141	73.05	ENSSHAT00000002697	ENSSHAG00000002358	NULL	ENSFM00460000244977	REGULATOR OF G SIGNALING
Locus_12928_Transcript_14/17_Confidence_0.863_Length_6489	m.378981	605	ENSSHAP00000002732	586	570	91.93	ENSSHAT00000002763	ENSSHAG00000002419	NULL	ENSFM00250000005188	UNC 93 HOMOLOG B1
Locus_129435_Transcript_2/10_Confidence_0.304_Length_1651	m.540802	453	ENSSHAP00000002684	433	433	98.61	ENSSHAT00000002714	ENSSHAG00000002374	gamma-aminobutyric acid (GABA) A receptor, delta [Source:HGNC Symbol;Acc:4084]	ENSFM00400000131718	GAMMA AMINOBUTYRIC ACID RECEPTOR SUBUNIT PRECURSOR GABA A RECEPTOR SUBUNIT
Locus_13035_Transcript_1/33_Confidence_0.353_Length_3363	m.380596	206	ENSSHAP00000002629	205	202	85.64	ENSSHAT00000002657	ENSSHAG00000002326	chromosome 12 open reading frame 49 [Source:HGNC Symbol;Acc:26128]	ENSFM00250000007806	PRECURSOR
Locus_13043_Transcript_7/7_Confidence_0.091_Length_1479	m.380905	391	ENSSHAP00000002525	355	355	64.79	ENSSHAT00000002553	ENSSHAG00000002236	interleukin 3 receptor, alpha (low affinity) [Source:HGNC Symbol;Acc:6012]	ENSFM00640001112279	UNKNOWN
Locus_13212_Transcript_2/11_Confidence_0.368_Length_2085	m.382519	295	ENSSHAP00000002562	226	227	89.43	ENSSHAT00000002590	ENSSHAG00000002270	tetratricopeptide repeat domain 1 [Source:HGNC Symbol;Acc:12391]	ENSFM00260000051026	TETRATRICOPEPTIDE REPEAT 1 TPR REPEAT 1
Locus_133171_Transcript_1/1_Confidence_0.000_Length_687	m.541649	152	ENSSHAP00000002639	277	150	54	ENSSHAT00000002667	ENSSHAG00000002333	carcinoembryonic antigen-related cell adhesion molecule 19 [Source:HGNC Symbol;Acc:31951]	ENSFM00250000009709	CARCINOEMBRYONIC ANTIGEN RELATED CELL ADHESION MOLECULE 19 PRECURSOR CARCINOEMBRYONIC ANTIGEN 1
Locus_133870_Transcript_2/5_Confidence_0.667_Length_1144	m.542211	252	ENSSHAP00000002453	272	273	73.63	ENSSHAT00000002479	ENSSHAG00000002172	BPI fold containing family A, member 1 [Source:HGNC Symbol;Acc:15749]	ENSFM00250000009525	BPI FOLD CONTAINING FAMILY A MEMBER 1 PRECURSOR PALATE LUNG AND NASAL EPITHELIUM
Locus_1344_Transcript_18/19_Confidence_0.308_Length_2549	m.82978	677	ENSSHAP00000002436	292	292	96.92	ENSSHAT00000002462	ENSSHAG00000002157	NULL	ENSFM00250000001883	LIPRIN BETA TYROSINE PHOSPHATASE RECEPTOR TYPE F POLYPEPTIDE INTERACTING BINDING PTPRF INTERACTING BINDING
Locus_1349_Transcript_14/25_Confidence_0.186_Length_1730	m.83076	285	ENSSHAP00000002326	229	224	96.88	ENSSHAT00000002350	ENSSHAG00000002062	NULL	ENSFM00670001236160	UNKNOWN
Locus_13520_Transcript_18/29_Confidence_0.194_Length_948	m.386726	206	ENSSHAP00000002418	181	181	80.11	ENSSHAT00000002444	ENSSHAG00000002142	biliverdin reductase B (flavin reductase (NADPH)) [Source:HGNC Symbol;Acc:1063]	ENSFM00250000005350	FLAVIN REDUCTASE NADPH FR EC_1.5.1.30 BILIVERDIN REDUCTASE B BVR B EC_1.3.1.- 24 BILIVERDIN IX BETA REDUCTASE GREEN HEME BINDING GHBP NADPH DEPENDENT DIAPHORASE NADPH FLAVIN REDUCTASE FLR
Locus_1363_Transcript_14/17_Confidence_0.333_Length_3470	m.83627	316	ENSSHAP00000002863	315	315	99.68	ENSSHAT00000002896	ENSSHAG00000002536	calumenin [Source:HGNC Symbol;Acc:1458]	ENSFM00250000001036	PRECURSOR
Locus_1377_Transcript_19/41_Confidence_0.294_Length_1922	m.84422	528	ENSSHAP00000002666	391	391	86.19	ENSSHAT00000002695	ENSSHAG00000002356	adenosine deaminase, tRNA-specific 1 [Source:HGNC Symbol;Acc:228]	ENSFM00250000006744	TRNA SPECIFIC ADENOSINE DEAMINASE 1 EC_3.5.4.- TRNA SPECIFIC ADENOSINE 37 DEAMINASE
Locus_1380_Transcript_13/92_Confidence_0.151_Length_3935	m.84567	484	ENSSHAP00000002405	483	483	89.03	ENSSHAT00000002431	ENSSHAG00000002131	dihydrolipoamide branched chain transacylase E2 [Source:HGNC Symbol;Acc:2698]	ENSFM00250000003682	LIPOAMIDE ACYLTRANSFERASE COMPONENT OF BRANCHED CHAIN ALPHA KETO ACID DEHYDROGENASE COMPLEX MITOCHONDRIAL PRECURSOR EC_2.3.1.168 BRANCHED CHAIN ALPHA KETO ACID DEHYDROGENASE COMPLEX COMPONENT E2 BCKAD E2 BCKADE2 DIHYDROLIPOAMIDE ACETYLTRANSFERASE COMPONEN
Locus_13810_Transcript_8/16_Confidence_0.647_Length_5146	m.390091	1556	ENSSHAP00000002354	569	574	86.76	ENSSHAT00000002379	ENSSHAG00000002087	NULL	ENSFM00500000270766	DNA EXCISION REPAIR ERCC 6 2
Locus_1396_Transcript_3/52_Confidence_0.265_Length_2876	m.85150	402	ENSSHAP00000002624	368	368	94.84	ENSSHAT00000002652	ENSSHAG00000002322	chromosome 19 open reading frame 47 [Source:HGNC Symbol;Acc:26723]	ENSFM00250000005274	UNCHARACTERIZED
Locus_1397_Transcript_12/40_Confidence_0.538_Length_5804	m.85346	318	ENSSHAP00000002843	317	317	89.91	ENSSHAT00000002875	ENSSHAG00000002517	heme oxygenase (decycling) 2 [Source:HGNC Symbol;Acc:5014]	ENSFM00250000002797	HEME OXYGENASE HO EC_1.14.99.3
Locus_14020_Transcript_12/32_Confidence_0.415_Length_1902	m.392396	278	ENSSHAP00000002674	194	181	89.5	ENSSHAT00000002703	ENSSHAG00000002364	NULL	ENSFM00270000056578	RAB
Locus_14035_Transcript_7/29_Confidence_0.133_Length_1627	m.392640	196	ENSSHAP00000002842	256	188	73.4	ENSSHAT00000002874	ENSSHAG00000002516	chromosome 3 open reading frame 33 [Source:HGNC Symbol;Acc:26434]	ENSFM00250000007733	UNCHARACTERIZED
Locus_1405_Transcript_74/96_Confidence_0.208_Length_5401	m.85899	1298	ENSSHAP00000002472	704	716	71.65	ENSSHAT00000002499	ENSSHAG00000002187	lipase, hormone-sensitive [Source:HGNC Symbol;Acc:6621]	ENSFM00250000002263	HORMONE SENSITIVE LIPASE HSL EC_3.1.1.79
Locus_14184_Transcript_32/71_Confidence_0.015_Length_2585	m.394419	422	ENSSHAP00000002844	421	397	84.13	ENSSHAT00000002876	ENSSHAG00000002518	nei endonuclease VIII-like 1 (E. coli) [Source:HGNC Symbol;Acc:18448]	ENSFM00250000005639	ENDONUCLEASE 8 1 EC_3.2.2.- EC_4.2.99.18 DNA GLYCOSYLASE/AP LYASE NEIL1 DNA APURINIC OR APYRIMIDINIC SITE LYASE NEIL1 ENDONUCLEASE VIII 1 NEI HOMOLOG 1 NEH1 NEI 1
Locus_14362_Transcript_2/6_Confidence_0.400_Length_2420	m.396201	303	ENSSHAP00000002692	230	219	83.11	ENSSHAT00000002722	ENSSHAG00000002381	CD38 molecule [Source:HGNC Symbol;Acc:1667]	ENSFM00500000272366	ADP RIBOSYL CYCLASE 1 EC_3.2.2.5 CYCLIC ADP RIBOSE HYDROLASE 1 CADPR HYDROLASE 1 CD38 ANTIGEN
Locus_14363_Transcript_27/53_Confidence_0.343_Length_8385	m.396233	2421	ENSSHAP00000002577	2151	2165	91.18	ENSSHAT00000002605	ENSSHAG00000002282	WNK lysine deficient protein kinase 1 [Source:HGNC Symbol;Acc:14540]	ENSFM00250000000621	SERINE/THREONINE KINASE EC_2.7.11.1 KINASE LYSINE DEFICIENT KINASE WITH NO LYSINE
Locus_14378_Transcript_5/13_Confidence_0.283_Length_5605	m.396340	525	ENSSHAP00000002373	432	429	92.77	ENSSHAT00000002398	ENSSHAG00000002106	solute carrier family 16, member 10 (aromatic amino acid transporter) [Source:HGNC Symbol;Acc:17027]	ENSFM00300000079142	MONOCARBOXYLATE TRANSPORTER 10 MCT 10 AROMATIC AMINO ACID TRANSPORTER 1 SOLUTE CARRIER FAMILY 16 MEMBER 10 T TYPE AMINO ACID TRANSPORTER 1
Locus_145400_Transcript_2/3_Confidence_0.333_Length_1184	m.545029	304	ENSSHAP00000002537	184	184	92.39	ENSSHAT00000002565	ENSSHAG00000002247	carbonic anhydrase VA, mitochondrial [Source:HGNC Symbol;Acc:1377]	ENSFM00450000242133	CARBONIC ANHYDRASE EC_4.2.1.1 CARBONATE DEHYDRATASE CARBONIC ANHYDRASE CA
Locus_14568_Transcript_6/28_Confidence_0.773_Length_2772	m.398488	635	ENSSHAP00000002785	473	454	96.04	ENSSHAT00000002816	ENSSHAG00000002463	dyskeratosis congenita 1, dyskerin [Source:HGNC Symbol;Acc:2890]	ENSFM00250000004592	H/ACA RIBONUCLEOPROTEIN COMPLEX SUBUNIT 4 EC_5.4.99.-
Locus_14644_Transcript_13/35_Confidence_0.568_Length_4875	m.399197	1260	ENSSHAP00000002791	1108	1105	99.1	ENSSHAT00000002822	ENSSHAG00000002469	Ca++-dependent secretion activator 2 [Source:HGNC Symbol;Acc:16018]	ENSFM00250000000780	CALCIUM DEPENDENT SECRETION ACTIVATOR 1 CALCIUM DEPENDENT ACTIVATOR SECRETION 1 CAPS 1
Locus_14710_Transcript_5/8_Confidence_0.571_Length_2042	m.400067	344	ENSSHAP00000002592	338	343	80.17	ENSSHAT00000002620	ENSSHAG00000002293	transcription factor 19 [Source:HGNC Symbol;Acc:11629]	ENSFM00250000006933	TRANSCRIPTION FACTOR 19 TCF 19 TRANSCRIPTION FACTOR SC1
Locus_1474_Transcript_10/23_Confidence_0.250_Length_4238	m.89117	232	ENSSHAP00000002368	231	231	96.97	ENSSHAT00000002393	ENSSHAG00000002101	ring finger protein 141 [Source:HGNC Symbol;Acc:21159]	ENSFM00250000006103	RING FINGER 141
Locus_14785_Transcript_4/6_Confidence_0.020_Length_5212	m.400594	427	ENSSHAP00000002565	436	426	96.71	ENSSHAT00000002593	ENSSHAG00000002273	synaptotagmin IV [Source:HGNC Symbol;Acc:11512]	ENSFM00500000270270	SYNAPTOTAGMIN SYNAPTOTAGMIN
Locus_1489_Transcript_23/73_Confidence_0.102_Length_1601	m.89414	330	ENSSHAP00000002839	261	260	67.31	ENSSHAT00000002871	ENSSHAG00000002514	annexin A3 [Source:HGNC Symbol;Acc:541]	ENSFM00710001442138	ANNEXIN
Locus_1489_Transcript_23/73_Confidence_0.102_Length_1601	m.89414	330	ENSSHAP00000002839	261	242	30.58	ENSSHAT00000002871	ENSSHAG00000002514	annexin A3 [Source:HGNC Symbol;Acc:541]	ENSFM00710001442138	ANNEXIN
Locus_15078_Transcript_2/6_Confidence_0.853_Length_1865	m.403892	506	ENSSHAP00000002737	454	467	85.22	ENSSHAT00000002768	ENSSHAG00000002422	radical S-adenosyl methionine domain containing 1 [Source:HGNC Symbol;Acc:25634]	ENSFM00250000008224	RADICAL S ADENOSYL METHIONINE DOMAIN CONTAINING 1 MITOCHONDRIAL PRECURSOR EC_1.3.99.- OXYGEN INDEPENDENT COPROPORPHYRINOGEN III OXIDASE RSAD1
Locus_15201_Transcript_7/8_Confidence_0.143_Length_7103	m.405177	1885	ENSSHAP00000002822	550	529	93.57	ENSSHAT00000002854	ENSSHAG00000002498	NULL	ENSFM00580000902189	VON WILLEBRAND FACTOR A DOMAIN CONTAINING 8 PRECURSOR
Locus_15201_Transcript_7/8_Confidence_0.143_Length_7103	m.405177	1885	ENSSHAP00000002822	550	500	22.6	ENSSHAT00000002854	ENSSHAG00000002498	NULL	ENSFM00580000902189	VON WILLEBRAND FACTOR A DOMAIN CONTAINING 8 PRECURSOR
Locus_15201_Transcript_7/8_Confidence_0.143_Length_7103	m.405177	1885	ENSSHAP00000002822	550	283	25.09	ENSSHAT00000002854	ENSSHAG00000002498	NULL	ENSFM00580000902189	VON WILLEBRAND FACTOR A DOMAIN CONTAINING 8 PRECURSOR
Locus_1526_Transcript_44/51_Confidence_0.529_Length_2362	m.90984	547	ENSSHAP00000002387	411	418	75.6	ENSSHAT00000002413	ENSSHAG00000002118	NULL	ENSFM00250000001753	TRNA URACIL 54 C 5 METHYLTRANSFERASE HOMOLOG EC_2.1.1.35 TRM2 HOMOLOG
Locus_15270_Transcript_12/29_Confidence_0.264_Length_4279	m.405589	637	ENSSHAP00000002364	620	624	96.31	ENSSHAT00000002389	ENSSHAG00000002097	kelch-like family member 8 [Source:HGNC Symbol;Acc:18644]	ENSFM00500000269586	KELCH
Locus_15308_Transcript_11/25_Confidence_0.688_Length_5074	m.406122	505	ENSSHAP00000002867	447	447	94.18	ENSSHAT00000002900	ENSSHAG00000002539	cyclin-dependent kinase 19 [Source:HGNC Symbol;Acc:19338]	ENSFM00260000050634	SERINE/THREONINE KINASE SSN3 EC_2.7.11.22 EC_2.7.11.- 23 CYCLIN DEPENDENT KINASE 8
Locus_15313_Transcript_13/16_Confidence_0.615_Length_5411	m.406255	603	ENSSHAP00000002647	546	539	99.26	ENSSHAT00000002676	ENSSHAG00000002341	formin binding protein 1-like [Source:HGNC Symbol;Acc:20851]	ENSFM00250000000770	FORMIN BINDING 1
Locus_15313_Transcript_15/16_Confidence_0.231_Length_5747	m.406261	715	ENSSHAP00000002648	565	563	97.69	ENSSHAT00000002677	ENSSHAG00000002341	formin binding protein 1-like [Source:HGNC Symbol;Acc:20851]	ENSFM00250000000770	FORMIN BINDING 1
Locus_15370_Transcript_2/7_Confidence_0.320_Length_3689	m.406919	687	ENSSHAP00000002872	579	620	86.77	ENSSHAT00000002905	ENSSHAG00000002543	leishmanolysin-like (metallopeptidase M8 family) [Source:HGNC Symbol;Acc:15991]	ENSFM00250000004185	LEISHMANOLYSIN PEPTIDASE EC_3.4.24.-
Locus_15413_Transcript_11/28_Confidence_0.879_Length_7199	m.407397	709	ENSSHAP00000002403	708	708	99.44	ENSSHAT00000002429	ENSSHAG00000002129	F-box and WD repeat domain containing 7, E3 ubiquitin protein ligase [Source:HGNC Symbol;Acc:16712]	ENSFM00500000269941	F BOX/WD REPEAT CONTAINING SEL 10
Locus_15424_Transcript_1/3_Confidence_0.200_Length_1946	m.407639	503	ENSSHAP00000002854	465	465	90.32	ENSSHAT00000002887	ENSSHAG00000002529	zinc finger, C3HC-type containing 1 [Source:HGNC Symbol;Acc:29913]	ENSFM00250000002993	NUCLEAR INTERACTING PARTNER OF ALK NUCLEAR INTERACTING PARTNER OF ANAPLASTIC LYMPHOMA KINASE ZINC FINGER C3HC TYPE 1
Locus_15438_Transcript_3/8_Confidence_0.533_Length_1220	m.407817	202	ENSSHAP00000002653	202	187	95.19	ENSSHAT00000002682	ENSSHAG00000002345	Fas apoptotic inhibitory molecule [Source:HGNC Symbol;Acc:18703]	ENSFM00250000004122	FAS APOPTOTIC INHIBITORY MOLECULE 1
Locus_15485_Transcript_14/44_Confidence_0.257_Length_2371	m.408236	302	ENSSHAP00000002900	300	298	89.26	ENSSHAT00000002933	ENSSHAG00000002567	enoyl CoA hydratase domain containing 3 [Source:HGNC Symbol;Acc:23489]	ENSFM00250000004617	ENOYL COA HYDRATASE DOMAIN CONTAINING 3 MITOCHONDRIAL PRECURSOR
Locus_15673_Transcript_10/28_Confidence_0.320_Length_4296	m.410160	142	ENSSHAP00000002556	139	136	82.35	ENSSHAT00000002584	ENSSHAG00000002264	acyl-CoA thioesterase 13 [Source:HGNC Symbol;Acc:20999]	ENSFM00500000273552	ACYL COENZYME A THIOESTERASE 13 ACYL COA THIOESTERASE 13 EC_3.1.2.- THIOESTERASE SUPERFAMILY MEMBER 2
Locus_15673_Transcript_23/28_Confidence_0.490_Length_6424	m.410172	383	ENSSHAP00000002830	374	363	85.67	ENSSHAT00000002862	ENSSHAG00000002506	tyrosyl-DNA phosphodiesterase 2 [Source:HGNC Symbol;Acc:17768]	ENSFM00250000006394	TYROSYL DNA PHOSPHODIESTERASE 2 TYR DNA PHOSPHODIESTERASE 2 EC_3.1.4.- 5' TYROSYL DNA PHOSPHODIESTERASE 5' TYR DNA PHOSPHODIESTERASE TRAF AND TNF RECEPTOR ASSOCIATED
Locus_1569_Transcript_23/25_Confidence_0.219_Length_1894	m.93004	411	ENSSHAP00000002358	398	398	95.23	ENSSHAT00000002383	ENSSHAG00000002091	NULL	ENSFM00500000270226	CARBOHYDRATE SULFOTRANSFERASE EC_2.8.2.- GALACTOSE/N ACETYLGLUCOSAMINE/N ACETYLGLUCOSAMINE 6 O SULFOTRANSFERASE N ACETYLGLUCOSAMINE 6 O SULFOTRANSFERASE GLCNAC6ST SULFOTRANSFERASE N ACETYLGLUCOSAMINE 6 O SULFOTRANSFERASE GLCNAC6ST GN6ST
Locus_15737_Transcript_10/10_Confidence_0.143_Length_1716	m.410672	271	ENSSHAP00000002397	270	270	99.26	ENSSHAT00000002423	ENSSHAG00000002125	tetraspanin 14 [Source:HGNC Symbol;Acc:23303]	ENSFM00500000269784	TETRASPANIN TSPAN TRANSMEMBRANE 4 SUPERFAMILY MEMBER
Locus_1579_Transcript_16/68_Confidence_0.000_Length_2658	m.93851	368	ENSSHAP00000002806	341	341	90.62	ENSSHAT00000002838	ENSSHAG00000002484	MAS-related GPR, member F [Source:HGNC Symbol;Acc:24828]	ENSFM00500000273869	MAS RELATED G COUPLED RECEPTOR MEMBER F MAS RELATED GENE F G COUPLED RECEPTOR
Locus_1579_Transcript_39/68_Confidence_0.081_Length_3860	m.93877	884	ENSSHAP00000002725	852	787	97.84	ENSSHAT00000002756	ENSSHAG00000002412	glutamate receptor, ionotropic, AMPA 2 [Source:HGNC Symbol;Acc:4572]	ENSFM00720001492020	GLUTAMATE RECEPTOR PRECURSOR GLUR AMPA SELECTIVE GLUTAMATE RECEPTOR GLUR GLUTAMATE RECEPTOR IONOTROPIC AMPA
Locus_15803_Transcript_6/10_Confidence_0.538_Length_7281	m.411261	274	ENSSHAP00000002427	146	136	97.79	ENSSHAT00000002453	ENSSHAG00000002151	DnaJ (Hsp40) homolog, subfamily C, member 27 [Source:HGNC Symbol;Acc:30290]	ENSFM00260000050922	DNAJ HOMOLOG SUBFAMILY C MEMBER 27 RAB AND DNAJ DOMAIN CONTAINING
Locus_162_Transcript_17/84_Confidence_0.138_Length_4276	m.24966	499	ENSSHAP00000002699	501	502	85.06	ENSSHAT00000002730	ENSSHAG00000002389	NULL	ENSFM00250000001310	TRANSCRIPTION FACTOR CP2
Locus_16559_Transcript_33/54_Confidence_0.415_Length_3395	m.417864	639	ENSSHAP00000002780	638	638	98.12	ENSSHAT00000002811	ENSSHAG00000002459	ubiquitin-like modifier activating enzyme 2 [Source:HGNC Symbol;Acc:30661]	ENSFM00250000003535	SUMO ACTIVATING ENZYME SUBUNIT 2 EC_6.3.2.- UBIQUITIN 1 ACTIVATING ENZYME E1B
Locus_16729_Transcript_45/48_Confidence_0.371_Length_5289	m.418627	319	ENSSHAP00000002708	308	318	88.05	ENSSHAT00000002739	ENSSHAG00000002396	UDP-Gal:betaGlcNAc beta 1,3-galactosyltransferase, polypeptide 5 [Source:HGNC Symbol;Acc:920]	ENSFM00500000270000	BETA 1 3 GALACTOSYLTRANSFERASE BETA 1 3 GALTASE BETA3GAL B3GAL BETA 3 GX BETA UDP N BETA 1 3
Locus_16846_Transcript_8/13_Confidence_0.444_Length_1880	m.419461	506	ENSSHAP00000002422	520	442	99.32	ENSSHAT00000002448	ENSSHAG00000002146	transmembrane protein 145 [Source:HGNC Symbol;Acc:26912]	ENSFM00250000005962	TRANSMEMBRANE 145
Locus_1686_Transcript_11/23_Confidence_0.415_Length_3835	m.98181	667	ENSSHAP00000002411	576	539	89.42	ENSSHAT00000002437	ENSSHAG00000002136	NULL	ENSFM00710001441859	LIM DOMAIN KINASE LIMK EC_2.7.11.1
Locus_16880_Transcript_2/6_Confidence_0.364_Length_1750	m.419683	490	ENSSHAP00000002432	371	378	91.27	ENSSHAT00000002458	ENSSHAG00000002154	sphingosine-1-phosphate phosphatase 1 [Source:HGNC Symbol;Acc:17720]	ENSFM00600000921341	SPHINGOSINE 1 PHOSPHATE PHOSPHATASE 1 SPPASE1 EC_3.1.3.- SPHINGOSINE 1 PHOSPHATASE 1
Locus_16973_Transcript_13/18_Confidence_0.500_Length_989	m.420541	169	ENSSHAP00000002515	165	168	88.69	ENSSHAT00000002543	ENSSHAG00000002227	cutA divalent cation tolerance homolog (E. coli) [Source:HGNC Symbol;Acc:21101]	ENSFM00500000273686	CUTA PRECURSOR BRAIN ACETYLCHOLINESTERASE MEMBRANE ANCHOR
Locus_17245_Transcript_6/13_Confidence_0.450_Length_2076	m.422639	369	ENSSHAP00000002489	368	368	95.11	ENSSHAT00000002516	ENSSHAG00000002204	dual specificity phosphatase 1 [Source:HGNC Symbol;Acc:3064]	ENSFM00500000269854	DUAL SPECIFICITY PHOSPHATASE EC_3.1.3.16 EC_3.1.3.- 48 MITOGEN ACTIVATED KINASE PHOSPHATASE MAP KINASE PHOSPHATASE MKP
Locus_17662_Transcript_1/8_Confidence_0.182_Length_1877	m.426368	380	ENSSHAP00000002522	283	283	95.76	ENSSHAT00000002550	ENSSHAG00000002234	WNT inhibitory factor 1 [Source:HGNC Symbol;Acc:18081]	ENSFM00500000271479	WNT INHIBITORY FACTOR 1 PRECURSOR WIF 1
Locus_17750_Transcript_17/28_Confidence_0.169_Length_11423	m.426949	2699	ENSSHAP00000002356	2704	2705	91.61	ENSSHAT00000002381	ENSSHAG00000002089	inositol 1,4,5-trisphosphate receptor, type 2 [Source:HGNC Symbol;Acc:6181]	ENSFM00250000000547	INOSITOL 1 4 5 TRISPHOSPHATE RECEPTOR TYPE IP3 RECEPTOR IP3R INS TYPE INOSITOL 1 4 5 TRISPHOSPHATE RECEPTOR TYPE INSP3 RECEPTOR
Locus_177_Transcript_1/30_Confidence_0.212_Length_1366	m.26330	404	ENSSHAP00000002880	319	315	93.02	ENSSHAT00000002913	ENSSHAG00000002550	exoribonuclease 1 [Source:HGNC Symbol;Acc:23994]	ENSFM00260000050921	3' 5' EXORIBONUCLEASE 1 EC_3.1.-.- 3' 5' EXONUCLEASE ERI1 ERI 1 HOMOLOG HISTONE 3' EXONUCLEASE 1
Locus_17836_Transcript_7/8_Confidence_0.462_Length_1602	m.427519	248	ENSSHAP00000002526	227	227	92.95	ENSSHAT00000002554	ENSSHAG00000002237	chloride intracellular channel 2 [Source:HGNC Symbol;Acc:2063]	ENSFM00250000000982	CHLORIDE INTRACELLULAR CHANNEL
Locus_18471_Transcript_73/81_Confidence_0.019_Length_601	m.431679	200	ENSSHAP00000002853	139	113	76.11	ENSSHAT00000002886	ENSSHAG00000002528	NULL	ENSFM00670001250182	UNKNOWN
Locus_1863_Transcript_40/58_Confidence_0.181_Length_1866	m.105585	547	ENSSHAP00000002866	701	547	97.62	ENSSHAT00000002899	ENSSHAG00000002538	YTH domain containing 1 [Source:HGNC Symbol;Acc:30626]	ENSFM00250000003256	YTH DOMAIN CONTAINING 1 SPLICING FACTOR YT521
Locus_18942_Transcript_10/15_Confidence_0.787_Length_4174	m.435500	309	ENSSHAP00000002782	367	306	96.08	ENSSHAT00000002813	ENSSHAG00000002461	zinc finger protein 24 [Source:HGNC Symbol;Acc:13032]	ENSFM00570000851120	ZINC FINGER AND SCAN DOMAIN CONTAINING ZINC FINGER
Locus_18942_Transcript_10/15_Confidence_0.787_Length_4174	m.435500	309	ENSSHAP00000002782	367	59	67.8	ENSSHAT00000002813	ENSSHAG00000002461	zinc finger protein 24 [Source:HGNC Symbol;Acc:13032]	ENSFM00570000851120	ZINC FINGER AND SCAN DOMAIN CONTAINING ZINC FINGER
Locus_1933_Transcript_11/16_Confidence_0.500_Length_3590	m.107687	430	ENSSHAP00000002580	413	413	95.16	ENSSHAT00000002608	ENSSHAG00000002285	RNA binding motif protein 41 [Source:HGNC Symbol;Acc:25617]	ENSFM00250000006458	RNA BINDING 41 RNA BINDING MOTIF 41
Locus_19372_Transcript_4/7_Confidence_0.385_Length_1992	m.437647	288	ENSSHAP00000002591	278	281	81.85	ENSSHAT00000002619	ENSSHAG00000002292	GTP-binding protein 8 (putative) [Source:HGNC Symbol;Acc:25007]	ENSFM00250000006719	GTP BINDING 8
Locus_1939_Transcript_6/18_Confidence_0.160_Length_5674	m.108476	517	ENSSHAP00000002754	515	517	83.95	ENSSHAT00000002785	ENSSHAG00000002436	ankyrin repeat domain 33B [Source:HGNC Symbol;Acc:35240]	ENSFM00600000921367	ANKYRIN REPEAT DOMAIN CONTAINING 33
Locus_1956_Transcript_2/4_Confidence_0.667_Length_1620	m.109013	309	ENSSHAP00000002852	219	222	90.99	ENSSHAT00000002885	ENSSHAG00000002527	NULL	ENSFM00500000270664	RAS FAMILY MEMBER
Locus_1962_Transcript_3/25_Confidence_0.583_Length_4740	m.109319	972	ENSSHAP00000002902	890	935	68.24	ENSSHAT00000002935	ENSSHAG00000002568	poly (ADP-ribose) polymerase family, member 10 [Source:HGNC Symbol;Acc:25895]	ENSFM00250000005626	POLY [ADP RIBOSE] POLYMERASE 10 PARP 10 EC_2.4.2.30 ADP RIBOSYLTRANSFERASE DIPHTHERIA TOXIN 10 ARTD10
Locus_19737_Transcript_2/17_Confidence_0.217_Length_579	m.439641	192	ENSSHAP00000002848	199	199	73.37	ENSSHAT00000002881	ENSSHAG00000002523	paraoxonase 2 [Source:HGNC Symbol;Acc:9205]	ENSFM00250000001840	SERUM PARAOXONASE/ARYLESTERASE 2 PON 2 EC_3.1.1.2 AROMATIC ESTERASE 2 A ESTERASE 2 SERUM ARYLDIALKYLPHOSPHATASE 2
Locus_19871_Transcript_6/7_Confidence_0.462_Length_3002	m.440828	688	ENSSHAP00000002786	439	442	81.45	ENSSHAT00000002817	ENSSHAG00000002464	Leber congenital amaurosis 5-like [Source:HGNC Symbol;Acc:1255]	ENSFM00260000051634	LEBERCILIN LEBER CONGENITAL AMAUROSIS 5
Locus_20054_Transcript_1/7_Confidence_0.600_Length_448	m.442088	149	ENSSHAP00000002710	111	111	72.97	ENSSHAT00000002741	ENSSHAG00000002398	adenosine A2a receptor [Source:HGNC Symbol;Acc:263]	ENSFM00670001235282	ADENOSINE RECEPTOR
Locus_20080_Transcript_10/10_Confidence_0.029_Length_2666	m.442151	369	ENSSHAP00000002756	244	244	99.59	ENSSHAT00000002787	ENSSHAG00000002438	NULL	ENSFM00500000270163	EXPORT FACTOR RAE1 HOMOLOG ASSOCIATED MRNP 41
Locus_20116_Transcript_10/13_Confidence_0.500_Length_3689	m.442354	554	ENSSHAP00000002617	612	563	80.46	ENSSHAT00000002645	ENSSHAG00000002315	GRAM domain containing 1C [Source:HGNC Symbol;Acc:25252]	ENSFM00500000270030	GRAM DOMAIN CONTAINING
Locus_20262_Transcript_1/4_Confidence_0.385_Length_1118	m.443086	269	ENSSHAP00000002559	195	195	85.13	ENSSHAT00000002587	ENSSHAG00000002267	Sel1 repeat containing 1 [Source:HGNC Symbol;Acc:25716]	ENSFM00250000006626	SEL1 REPEAT CONTAINING BETA LACTAMASE HCP
Locus_2043_Transcript_8/10_Confidence_0.077_Length_7140	m.112421	1084	ENSSHAP00000002527	1090	1090	98.72	ENSSHAT00000002555	ENSSHAG00000002238	ankyrin repeat domain 28 [Source:HGNC Symbol;Acc:29024]	ENSFM00570000851116	SERINE/THREONINE PHOSPHATASE 6 REGULATORY ANKYRIN REPEAT SUBUNIT C PP6 ARS C SERINE/THREONINE PHOSPHATASE 6 REGULATORY SUBUNIT ARS C
Locus_20515_Transcript_2/12_Confidence_0.048_Length_2280	m.444681	245	ENSSHAP00000002339	244	244	83.2	ENSSHAT00000002363	ENSSHAG00000002072	methyltransferase like 7A [Source:HGNC Symbol;Acc:24550]	ENSFM00250000004491	METHYLTRANSFERASE PRECURSOR EC_2.1.1.-
Locus_2075_Transcript_2/9_Confidence_0.269_Length_5410	m.114123	430	ENSSHAP00000002338	458	387	87.34	ENSSHAT00000002362	ENSSHAG00000002071	Myb-related transcription factor, partner of profilin [Source:HGNC Symbol;Acc:20178]	ENSFM00250000010121	MYB RELATED TRANSCRIPTION FACTOR PARTNER OF PROFILIN MYB RELATED P42POP PARTNER OF PROFILIN
Locus_2076_Transcript_46/48_Confidence_0.103_Length_6212	m.114290	733	ENSSHAP00000002634	992	470	95.53	ENSSHAT00000002662	ENSSHAG00000002329	flightless I homolog (Drosophila) [Source:HGNC Symbol;Acc:3750]	ENSFM00400000131842	FLIGHTLESS 1
Locus_2076_Transcript_46/48_Confidence_0.103_Length_6212	m.114290	733	ENSSHAP00000002634	992	258	28.29	ENSSHAT00000002662	ENSSHAG00000002329	flightless I homolog (Drosophila) [Source:HGNC Symbol;Acc:3750]	ENSFM00400000131842	FLIGHTLESS 1
Locus_20792_Transcript_2/10_Confidence_0.667_Length_1241	m.446377	398	ENSSHAP00000002709	353	353	97.73	ENSSHAT00000002740	ENSSHAG00000002397	ER lipid raft associated 1 [Source:HGNC Symbol;Acc:16947]	ENSFM00250000003616	ERLIN 2 ENDOPLASMIC RETICULUM LIPID RAFT ASSOCIATED 2 STOMATIN PROHIBITIN FLOTILLIN HFLC/K DOMAIN CONTAINING 2 SPFH DOMAIN CONTAINING 2
Locus_2100_Transcript_11/13_Confidence_0.438_Length_9376	m.114962	2806	ENSSHAP00000002598	2758	2765	87.12	ENSSHAT00000002626	ENSSHAG00000002298	UTP20, small subunit (SSU) processome component, homolog (yeast) [Source:HGNC Symbol;Acc:17897]	ENSFM00570000851333	SMALL SUBUNIT PROCESSOME COMPONENT 20 HOMOLOG DOWN REGULATED IN METASTASIS
Locus_21304_Transcript_4/14_Confidence_0.571_Length_2687	m.449302	540	ENSSHAP00000002809	453	454	95.15	ENSSHAT00000002841	ENSSHAG00000002487	sorting nexin 7 [Source:HGNC Symbol;Acc:14971]	ENSFM00250000003712	SORTING NEXIN
Locus_2137_Transcript_15/28_Confidence_0.556_Length_4432	m.116185	559	ENSSHAP00000002528	411	394	89.34	ENSSHAT00000002556	ENSSHAG00000002239	glioma tumor suppressor candidate region gene 2 [Source:HGNC Symbol;Acc:4333]	ENSFM00250000005047	GLIOMA TUMOR SUPPRESSOR CANDIDATE REGION GENE 2 P60
Locus_21562_Transcript_5/19_Confidence_0.462_Length_6607	m.450734	1503	ENSSHAP00000002773	1402	1482	79.08	ENSSHAT00000002804	ENSSHAG00000002454	apoptosis-associated tyrosine kinase [Source:HGNC Symbol;Acc:21]	ENSFM00670001235536	SERINE/THREONINE KINASE EC_2.7.11.1 APOPTOSIS ASSOCIATED TYROSINE KINASE BRAIN KINASE LEMUR TYROSINE KINASE
Locus_22017_Transcript_51/65_Confidence_0.023_Length_3354	m.452945	782	ENSSHAP00000002446	646	650	80.77	ENSSHAT00000002472	ENSSHAG00000002165	scinderin [Source:HGNC Symbol;Acc:21695]	ENSFM00570000851298	GELSOLIN FRAGMENT ACTIN DEPOLYMERIZING FACTOR ADF BREVIN
Locus_22017_Transcript_51/65_Confidence_0.023_Length_3354	m.452945	782	ENSSHAP00000002446	646	343	32.07	ENSSHAT00000002472	ENSSHAG00000002165	scinderin [Source:HGNC Symbol;Acc:21695]	ENSFM00570000851298	GELSOLIN FRAGMENT ACTIN DEPOLYMERIZING FACTOR ADF BREVIN
Locus_2248_Transcript_5/6_Confidence_0.588_Length_2093	m.119763	522	ENSSHAP00000002794	672	452	83.19	ENSSHAT00000002825	ENSSHAG00000002472	NULL	ENSFM00260000050587	RELAXIN RECEPTOR LEUCINE RICH REPEAT CONTAINING G COUPLED RECEPTOR RELAXIN FAMILY PEPTIDE RECEPTOR
Locus_2249_Transcript_244/255_Confidence_0.069_Length_4856	m.120008	634	ENSSHAP00000002447	621	620	98.06	ENSSHAT00000002473	ENSSHAG00000002166	RAN binding protein 9 [Source:HGNC Symbol;Acc:13727]	ENSFM00250000001569	RAN BINDING
Locus_22709_Transcript_15/22_Confidence_0.277_Length_4882	m.455920	305	ENSSHAP00000002828	289	257	95.72	ENSSHAT00000002860	ENSSHAG00000002504	deoxyribonuclease I-like 2 [Source:HGNC Symbol;Acc:2958]	ENSFM00250000001127	DEOXYRIBONUCLEASE PRECURSOR EC_3.1.21.- DNASE DEOXYRIBONUCLEASE I DNASE I
Locus_2273_Transcript_22/82_Confidence_0.183_Length_2608	m.121994	585	ENSSHAP00000002760	596	588	78.23	ENSSHAT00000002791	ENSSHAG00000002442	REC8 homolog (yeast) [Source:HGNC Symbol;Acc:16879]	ENSFM00250000009492	MEIOTIC RECOMBINATION REC8 HOMOLOG COHESIN REC8P
Locus_22740_Transcript_1/1_Confidence_0.000_Length_1112	m.456136	349	ENSSHAP00000002433	258	263	87.45	ENSSHAT00000002459	ENSSHAG00000002155	TP53 regulating kinase [Source:HGNC Symbol;Acc:16197]	ENSFM00670001235817	TP53 REGULATING KINASE EC_2.7.11.1 NORI 2 P53 RELATED KINASE
Locus_22868_Transcript_22/24_Confidence_0.092_Length_2427	m.456796	477	ENSSHAP00000002594	346	370	79.73	ENSSHAT00000002622	ENSSHAG00000002295	OTU domain containing 5 [Source:HGNC Symbol;Acc:25402]	ENSFM00250000004105	OTU DOMAIN CONTAINING 5 EC_3.4.19.12 DEUBIQUITINATING ENZYME A DUBA
Locus_2422_Transcript_14/23_Confidence_0.357_Length_9536	m.126643	3103	ENSSHAP00000002713	1351	1345	93.01	ENSSHAT00000002744	ENSSHAG00000002401	dynein, axonemal, heavy chain 1 [Source:HGNC Symbol;Acc:2940]	ENSFM00710001441583	DYNEIN HEAVY CHAIN AXONEMAL AXONEMAL BETA DYNEIN HEAVY CHAIN CILIARY DYNEIN HEAVY CHAIN
Locus_24301_Transcript_2/5_Confidence_0.143_Length_914	m.462168	267	ENSSHAP00000002742	385	271	72.32	ENSSHAT00000002773	ENSSHAG00000002426	NULL	ENSFM00720001492015	PRECURSOR
Locus_2436_Transcript_9/29_Confidence_0.500_Length_1782	m.127046	415	ENSSHAP00000002685	404	400	94.75	ENSSHAT00000002715	ENSSHAG00000002375	sorting nexin 32 [Source:HGNC Symbol;Acc:26423]	ENSFM00250000002044	SORTING NEXIN
Locus_24555_Transcript_6/7_Confidence_0.333_Length_2356	m.462923	470	ENSSHAP00000002476	468	475	71.79	ENSSHAT00000002503	ENSSHAG00000002191	NULL	ENSFM00250000000937	NUCLEAR RECEPTOR ROR NUCLEAR RECEPTOR RZR NUCLEAR RECEPTOR SUBFAMILY 1 GROUP F MEMBER RETINOID RELATED ORPHAN RECEPTOR
Locus_2462_Transcript_8/18_Confidence_0.273_Length_4661	m.128061	1500	ENSSHAP00000002888	1479	1459	78.48	ENSSHAT00000002921	ENSSHAG00000002556	NULL	ENSFM00710001441757	PRECURSOR
Locus_2494_Transcript_12/30_Confidence_0.462_Length_2124	m.128980	408	ENSSHAP00000002564	506	406	91.38	ENSSHAT00000002592	ENSSHAG00000002272	protein phosphatase, Mg2+/Mn2+ dependent, 1J [Source:HGNC Symbol;Acc:20785]	ENSFM00250000002013	PHOSPHATASE EC_3.1.3.16
Locus_25198_Transcript_14/27_Confidence_0.714_Length_3142	m.465741	348	ENSSHAP00000002700	347	347	82.71	ENSSHAT00000002731	ENSSHAG00000002390	asparaginase like 1 [Source:HGNC Symbol;Acc:16448]	ENSFM00500000271079	ISOASPARTYL PEPTIDASE/L ASPARAGINASE PRECURSOR EC_3.4.19.5 EC_3.5.1.- 1 ASPARAGINASE 1 BETA ASPARTYL PEPTIDASE ISOASPARTYL DIPEPTIDASE L ASPARAGINE AMIDOHYDROLASE [CONTAINS ISOASPARTYL PEPTIDASE/L ASPARAGINASE ALPHA CHAIN; ISOASPARTYL PEPTIDASE/L ASPARAG
Locus_2542_Transcript_1/2_Confidence_0.800_Length_9328	m.130879	1295	ENSSHAP00000002871	1293	1295	98.07	ENSSHAT00000002904	ENSSHAG00000002542	trichorhinophalangeal syndrome I [Source:HGNC Symbol;Acc:12340]	ENSFM00250000005198	ZINC FINGER TRANSCRIPTION FACTOR TRPS1
Locus_260_Transcript_25/40_Confidence_0.306_Length_6169	m.30328	394	ENSSHAP00000002350	190	190	95.79	ENSSHAT00000002375	ENSSHAG00000002083	matrix metallopeptidase 23B [Source:HGNC Symbol;Acc:7171]	ENSFM00250000004476	MATRIX METALLOPROTEINASE 23 PRECURSOR MMP 23 EC_3.4.24.- [CONTAINS MATRIX METALLOPROTEINASE 23 SOLUBLE FORM]
Locus_2619_Transcript_6/12_Confidence_0.091_Length_4661	m.133193	848	ENSSHAP00000002803	814	814	98.65	ENSSHAT00000002835	ENSSHAG00000002481	EFR3 homolog B (S. cerevisiae) [Source:HGNC Symbol;Acc:29155]	ENSFM00250000001283	EFR3 HOMOLOG
Locus_2661_Transcript_10/25_Confidence_0.393_Length_5799	m.135393	1371	ENSSHAP00000002568	1134	1134	90.65	ENSSHAT00000002596	ENSSHAG00000002276	chromosome 6 open reading frame 170 [Source:HGNC Symbol;Acc:21485]	ENSFM00250000005155	BROAD MINDED
Locus_26887_Transcript_19/38_Confidence_0.262_Length_5068	m.471745	1483	ENSSHAP00000002413	1458	1498	78.64	ENSSHAT00000002439	ENSSHAG00000002138	coiled-coil domain containing 88B [Source:HGNC Symbol;Acc:26757]	ENSFM00250000000961	GIRDIN AKT PHOSPHORYLATION ENHANCER APE COILED COIL DOMAIN CONTAINING 88A G ALPHA INTERACTING VESICLE ASSOCIATED GIV GIRDERS OF ACTIN FILAMENT HOOK RELATED 1 HKRP1
Locus_26966_Transcript_4/14_Confidence_0.385_Length_1336	m.472173	269	ENSSHAP00000002718	174	174	91.95	ENSSHAT00000002749	ENSSHAG00000002406	FOS-like antigen 1 [Source:HGNC Symbol;Acc:13718]	ENSFM00500000273978	FOS RELATED ANTIGEN 1 FRA 1
Locus_27678_Transcript_1/4_Confidence_0.833_Length_2199	m.474708	733	ENSSHAP00000002832	1174	706	97.73	ENSSHAT00000002864	ENSSHAG00000002507	synaptic Ras GTPase activating protein 1 [Source:HGNC Symbol;Acc:11497]	ENSFM00250000000610	RAS GTPASE ACTIVATING
Locus_27678_Transcript_2/4_Confidence_0.500_Length_2241	m.474712	747	ENSSHAP00000002831	1350	720	97.78	ENSSHAT00000002863	ENSSHAG00000002507	synaptic Ras GTPase activating protein 1 [Source:HGNC Symbol;Acc:11497]	ENSFM00250000000610	RAS GTPASE ACTIVATING
Locus_278_Transcript_15/21_Confidence_0.333_Length_11430	m.31253	636	ENSSHAP00000002554	539	534	98.88	ENSSHAT00000002582	ENSSHAG00000002263	zinc finger protein 652 [Source:HGNC Symbol;Acc:29147]	ENSFM00260000050996	ZINC FINGER
Locus_2900_Transcript_73/241_Confidence_0.018_Length_375	m.143656	125	ENSSHAP00000002870	153	105	74.29	ENSSHAT00000002903	ENSSHAG00000002541	NULL	ENSFM00670001238368	UNKNOWN
Locus_29180_Transcript_1/1_Confidence_0.000_Length_2414	m.478818	625	ENSSHAP00000002327	626	626	85.62	ENSSHAT00000002351	ENSSHAG00000002063	solute carrier family 7 (cationic amino acid transporter, y+ system), member 3 [Source:HGNC Symbol;Acc:11061]	ENSFM00250000000444	CATIONIC AMINO ACID TRANSPORTER SOLUTE CARRIER FAMILY 7 MEMBER
Locus_3005_Transcript_7/38_Confidence_0.309_Length_4299	m.146898	831	ENSSHAP00000002408	750	751	97.6	ENSSHAT00000002434	ENSSHAG00000002134	amyloid beta (A4) precursor protein [Source:HGNC Symbol;Acc:620]	ENSFM00250000000617	AMYLOID BETA A4 PRECURSOR ABPP APP ALZHEIMER DISEASE AMYLOID A4 HOMOLOG [CONTAINS N APP; SOLUBLE APP ALPHA S APP ALPHA ; SOLUBLE APP BETA S APP BETA ; BETA AMYLOID 42 BETA APP42 ; BETA AMYLOID 40 BETA APP40 ; C83; P3 42 ; P3 40 ; C80; GAMMA SECRETASE C TE
Locus_3031_Transcript_5/19_Confidence_0.655_Length_5983	m.147795	787	ENSSHAP00000002509	784	798	82.33	ENSSHAT00000002537	ENSSHAG00000002222	nucleolar and coiled-body phosphoprotein 1 [Source:HGNC Symbol;Acc:15608]	ENSFM00690001357406	UNKNOWN
Locus_30621_Transcript_22/44_Confidence_0.232_Length_3148	m.482059	583	ENSSHAP00000002500	584	585	94.36	ENSSHAT00000002527	ENSSHAG00000002214	parathyroid hormone 1 receptor [Source:HGNC Symbol;Acc:9608]	ENSFM00710001441645	RECEPTOR PRECURSOR
Locus_3070_Transcript_10/35_Confidence_0.730_Length_5546	m.148737	559	ENSSHAP00000002496	558	558	97.67	ENSSHAT00000002523	ENSSHAG00000002210	transmembrane protein 209 [Source:HGNC Symbol;Acc:21898]	ENSFM00250000002736	TRANSMEMBRANE 209
Locus_3123_Transcript_1/1_Confidence_0.000_Length_7245	m.149975	1054	ENSSHAP00000002504	1050	1053	96.11	ENSSHAT00000002531	ENSSHAG00000002217	zinc finger and BTB domain containing 21 [Source:HGNC Symbol;Acc:13083]	ENSFM00250000004930	ZINC FINGER AND BTB DOMAIN CONTAINING 21 ZINC FINGER 295
Locus_31275_Transcript_1/3_Confidence_0.333_Length_1910	m.483595	595	ENSSHAP00000002727	512	442	95.02	ENSSHAT00000002758	ENSSHAG00000002414	hyaluronan synthase 1 [Source:HGNC Symbol;Acc:4818]	ENSFM00250000001766	HYALURONAN SYNTHASE 2 EC_2.4.1.212 HYALURONATE SYNTHASE 2 HYALURONIC ACID SYNTHASE 2 HA SYNTHASE 2
Locus_31275_Transcript_1/3_Confidence_0.333_Length_1910	m.483595	595	ENSSHAP00000002727	512	60	91.67	ENSSHAT00000002758	ENSSHAG00000002414	hyaluronan synthase 1 [Source:HGNC Symbol;Acc:4818]	ENSFM00250000001766	HYALURONAN SYNTHASE 2 EC_2.4.1.212 HYALURONATE SYNTHASE 2 HYALURONIC ACID SYNTHASE 2 HA SYNTHASE 2
Locus_3130_Transcript_27/33_Confidence_0.119_Length_439	m.150055	111	ENSSHAP00000002704	100	83	79.52	ENSSHAT00000002735	ENSSHAG00000002392	apolipoprotein C-II [Source:HGNC Symbol;Acc:609]	ENSFM00640001114363	UNKNOWN
Locus_31379_Transcript_3/18_Confidence_0.143_Length_1567	m.483831	442	ENSSHAP00000002838	413	413	95.64	ENSSHAT00000002870	ENSSHAG00000002513	serpin peptidase inhibitor, clade I (neuroserpin), member 1 [Source:HGNC Symbol;Acc:8943]	ENSFM00600000921177	PLASMINOGEN ACTIVATOR INHIBITOR 1 PRECURSOR PAI PAI 1 ENDOTHELIAL PLASMINOGEN ACTIVATOR INHIBITOR SERPIN E1
Locus_31479_Transcript_6/16_Confidence_0.260_Length_1608	m.484022	343	ENSSHAP00000002421	269	258	62.02	ENSSHAT00000002447	ENSSHAG00000002145	NULL	ENSFM00250000001004	SIALIC ACID BINDING IG LECTIN SIGLEC
Locus_3153_Transcript_10/28_Confidence_0.552_Length_1416	m.150858	426	ENSSHAP00000002777	374	374	99.73	ENSSHAT00000002808	ENSSHAG00000002457	proteasome (prosome, macropain) 26S subunit, ATPase, 4 [Source:HGNC Symbol;Acc:9551]	ENSFM00710001441799	26S PROTEASE REGULATORY SUBUNIT 26S PROTEASOME AAA ATPASE SUBUNIT PROTEASOME 26S SUBUNIT ATPASE
Locus_3221_Transcript_15/34_Confidence_0.134_Length_1816	m.152918	478	ENSSHAP00000002611	476	476	94.54	ENSSHAT00000002639	ENSSHAG00000002310	tripartite motif containing 72 [Source:HGNC Symbol;Acc:32671]	ENSFM00480000262827	TRIPARTITE MOTIF CONTAINING 72 MITSUGUMIN 53 MG53
Locus_32641_Transcript_3/12_Confidence_0.400_Length_1405	m.485867	356	ENSSHAP00000002819	358	356	87.64	ENSSHAT00000002851	ENSSHAG00000002495	zinc finger and SCAN domain containing 16 [Source:HGNC Symbol;Acc:20813]	ENSFM00570000851120	ZINC FINGER AND SCAN DOMAIN CONTAINING ZINC FINGER
Locus_3287_Transcript_15/41_Confidence_0.358_Length_5357	m.154622	524	ENSSHAP00000002441	523	523	85.09	ENSSHAT00000002467	ENSSHAG00000002162	atlastin GTPase 3 [Source:HGNC Symbol;Acc:24526]	ENSFM00250000001436	ATLASTIN EC_3.6.5.-
Locus_33500_Transcript_3/7_Confidence_0.417_Length_1582	m.487536	230	ENSSHAP00000002642	130	130	91.54	ENSSHAT00000002670	ENSSHAG00000002335	N-acetyltransferase 14 (GCN5-related, putative) [Source:HGNC Symbol;Acc:28918]	ENSFM00600000921959	N ACETYLTRANSFERASE 14 EC_2.3.1.-
Locus_3369_Transcript_2/4_Confidence_0.867_Length_4133	m.156242	437	ENSSHAP00000002344	430	430	98.6	ENSSHAT00000002368	ENSSHAG00000002076	NULL	ENSFM00260000050384	POTASSIUM VOLTAGE GATED CHANNEL SUBFAMILY C MEMBER VOLTAGE GATED POTASSIUM CHANNEL KV3
Locus_34316_Transcript_3/6_Confidence_0.267_Length_4090	m.489268	753	ENSSHAP00000002331	734	747	81.26	ENSSHAT00000002355	ENSSHAG00000002066	SH3 domain containing ring finger 2 [Source:HGNC Symbol;Acc:26299]	ENSFM00250000001224	E3 UBIQUITIN LIGASE SH3RF1 EC_6.3.2.- PLENTY OF SH3S POSH SH3 DOMAIN CONTAINING RING FINGER 1
Locus_344_Transcript_23/25_Confidence_0.378_Length_2143	m.34609	602	ENSSHAP00000002505	510	505	94.65	ENSSHAT00000002533	ENSSHAG00000002219	mesoderm induction early response 1 homolog (Xenopus laevis) [Source:HGNC Symbol;Acc:29657]	ENSFM00250000001544	MESODERM INDUCTION EARLY RESPONSE MI
Locus_34754_Transcript_1/1_Confidence_0.000_Length_1785	m.489871	353	ENSSHAP00000002379	339	339	89.97	ENSSHAT00000002404	ENSSHAG00000002111	centromere protein N [Source:HGNC Symbol;Acc:30873]	ENSFM00250000005431	CENTROMERE N CENP N
Locus_34934_Transcript_7/25_Confidence_0.333_Length_3496	m.490247	1008	ENSSHAP00000002420	1005	975	95.49	ENSSHAT00000002446	ENSSHAG00000002144	myosin IG [Source:HGNC Symbol;Acc:13880]	ENSFM00710001441712	MYOSIN 1 CLASS I UNCONVENTIONAL MYOSIN TYPE I MYOSIN
Locus_35496_Transcript_1/19_Confidence_0.555_Length_607	m.491163	174	ENSSHAP00000002473	66	31	77.42	ENSSHAT00000002500	ENSSHAG00000002188	NULL	ENSFM00640001118609	UNKNOWN
Locus_35571_Transcript_1/1_Confidence_0.966_Length_3113	m.491256	395	ENSSHAP00000002719	398	398	91.46	ENSSHAT00000002750	ENSSHAG00000002407	branched chain amino-acid transaminase 1, cytosolic [Source:HGNC Symbol;Acc:976]	ENSFM00250000002057	BRANCHED CHAIN AMINO ACID AMINOTRANSFERASE BCAT EC_2.6.1.42
Locus_3564_Transcript_10/11_Confidence_0.059_Length_4232	m.162238	238	ENSSHAP00000002549	221	221	82.81	ENSSHAT00000002577	ENSSHAG00000002258	frataxin [Source:HGNC Symbol;Acc:3951]	ENSFM00500000273565	FRATAXIN MITOCHONDRIAL PRECURSOR FXN EC_1.16.3.1 [CONTAINS FRATAXIN INTERMEDIATE FORM; FRATAXIN MATURE FORM]
Locus_3565_Transcript_10/32_Confidence_0.556_Length_1476	m.162259	332	ENSSHAP00000002799	536	300	77	ENSSHAT00000002830	ENSSHAG00000002477	NULL	ENSFM00250000000002	ZINC FINGER
Locus_3565_Transcript_10/32_Confidence_0.556_Length_1476	m.162259	332	ENSSHAP00000002799	536	110	41.82	ENSSHAT00000002830	ENSSHAG00000002477	NULL	ENSFM00250000000002	ZINC FINGER
Locus_3565_Transcript_10/32_Confidence_0.556_Length_1476	m.162259	332	ENSSHAP00000002799	536	93	43.01	ENSSHAT00000002830	ENSSHAG00000002477	NULL	ENSFM00250000000002	ZINC FINGER
Locus_3565_Transcript_10/32_Confidence_0.556_Length_1476	m.162259	332	ENSSHAP00000002799	536	93	45.16	ENSSHAT00000002830	ENSSHAG00000002477	NULL	ENSFM00250000000002	ZINC FINGER
Locus_3565_Transcript_10/32_Confidence_0.556_Length_1476	m.162259	332	ENSSHAP00000002799	536	94	43.62	ENSSHAT00000002830	ENSSHAG00000002477	NULL	ENSFM00250000000002	ZINC FINGER
Locus_3565_Transcript_10/32_Confidence_0.556_Length_1476	m.162259	332	ENSSHAP00000002799	536	92	42.39	ENSSHAT00000002830	ENSSHAG00000002477	NULL	ENSFM00250000000002	ZINC FINGER
Locus_3565_Transcript_10/32_Confidence_0.556_Length_1476	m.162259	332	ENSSHAP00000002799	536	93	39.78	ENSSHAT00000002830	ENSSHAG00000002477	NULL	ENSFM00250000000002	ZINC FINGER
Locus_3565_Transcript_10/32_Confidence_0.556_Length_1476	m.162259	332	ENSSHAP00000002799	536	85	43.53	ENSSHAT00000002830	ENSSHAG00000002477	NULL	ENSFM00250000000002	ZINC FINGER
Locus_3565_Transcript_20/32_Confidence_0.026_Length_4426	m.162288	736	ENSSHAP00000002389	536	537	90.88	ENSSHAT00000002415	ENSSHAG00000002120	NULL	ENSFM00250000003887	ADENYLATE KINASE 7 EC_2.7.4.3
Locus_3649_Transcript_1/43_Confidence_0.191_Length_774	m.166136	241	ENSSHAP00000002882	249	181	71.82	ENSSHAT00000002915	ENSSHAG00000002552	serine/arginine-rich splicing factor 1 [Source:HGNC Symbol;Acc:10780]	ENSFM00500000270282	SERINE/ARGININE RICH SPLICING FACTOR SPLICING FACTOR ARGININE/SERINE RICH
Locus_36522_Transcript_9/9_Confidence_0.000_Length_1632	m.492946	315	ENSSHAP00000002753	293	269	93.31	ENSSHAT00000002784	ENSSHAG00000002435	crystallin, mu [Source:HGNC Symbol;Acc:2418]	ENSFM00250000008871	THIOMORPHOLINE CARBOXYLATE DEHYDROGENASE EC_1.5.1.25 MU CRYSTALLIN NADP REGULATED THYROID HORMONE BINDING KETIMINE REDUCTASE
Locus_3652_Transcript_37/47_Confidence_0.264_Length_6343	m.166367	1220	ENSSHAP00000002796	1253	1257	87.99	ENSSHAT00000002827	ENSSHAG00000002474	SEC31 homolog A (S. cerevisiae) [Source:HGNC Symbol;Acc:17052]	ENSFM00250000001336	TRANSPORT SEC31
Locus_3658_Transcript_77/81_Confidence_0.073_Length_4959	m.166754	1010	ENSSHAP00000002333	982	1012	84.19	ENSSHAT00000002357	ENSSHAG00000002067	G protein-coupled receptor 64 [Source:HGNC Symbol;Acc:4516]	ENSFM00500000269836	G COUPLED RECEPTOR PRECURSOR
Locus_3674_Transcript_3/7_Confidence_0.769_Length_2299	m.167030	474	ENSSHAP00000002593	458	450	84	ENSSHAT00000002621	ENSSHAG00000002294	NULL	ENSFM00250000000002	ZINC FINGER
Locus_37967_Transcript_4/5_Confidence_0.375_Length_1986	m.494699	320	ENSSHAP00000002477	256	301	57.14	ENSSHAT00000002504	ENSSHAG00000002192	cell division cycle associated 5 [Source:HGNC Symbol;Acc:14626]	ENSFM00250000011722	SORORIN CELL DIVISION CYCLE ASSOCIATED 5
Locus_38340_Transcript_18/19_Confidence_0.035_Length_3273	m.495116	301	ENSSHAP00000002345	321	285	88.07	ENSSHAT00000002369	ENSSHAG00000002077	hydroxysteroid (17-beta) dehydrogenase 11 [Source:HGNC Symbol;Acc:22960]	ENSFM00500000269766	DEHYDROGENASE
Locus_38723_Transcript_1/7_Confidence_0.500_Length_1944	m.495527	304	ENSSHAP00000002336	303	273	99.63	ENSSHAT00000002360	ENSSHAG00000002069	isochorismatase domain containing 1 [Source:HGNC Symbol;Acc:24254]	ENSFM00670001235660	ISOCHORISMATASE DOMAIN CONTAINING
Locus_3997_Transcript_3/11_Confidence_0.240_Length_1609	m.178669	426	ENSSHAP00000002738	424	425	76.94	ENSSHAT00000002769	ENSSHAG00000002423	interleukin 1 receptor, type II [Source:HGNC Symbol;Acc:5994]	ENSFM00250000007703	INTERLEUKIN 1 RECEPTOR TYPE 2 PRECURSOR IL 1R 2 IL 1RT 2 IL 1RT2 CD121 ANTIGEN FAMILY MEMBER B IL 1 TYPE II RECEPTOR INTERLEUKIN 1 RECEPTOR BETA IL 1R BETA INTERLEUKIN 1 RECEPTOR TYPE II CD121B ANTIGEN [CONTAINS INTERLEUKIN 1 RECEPTOR TYPE 2 MEMBRANE FOR
Locus_40072_Transcript_1/8_Confidence_0.846_Length_1408	m.497017	249	ENSSHAP00000002483	248	248	83.06	ENSSHAT00000002510	ENSSHAG00000002198	haloacid dehalogenase-like hydrolase domain containing 3 [Source:HGNC Symbol;Acc:28171]	ENSFM00500000273549	HALOACID DEHALOGENASE HYDROLASE DOMAIN CONTAINING 3
Locus_40576_Transcript_3/4_Confidence_0.286_Length_2900	m.497726	404	ENSSHAP00000002804	361	363	58.4	ENSSHAT00000002836	ENSSHAG00000002482	Kruppel-like factor 5 (intestinal) [Source:HGNC Symbol;Acc:6349]	ENSFM00720001492046	KRUEPPEL FACTOR 5 BASIC TRANSCRIPTION ELEMENT BINDING 2 BTE BINDING 2 INTESTINAL ENRICHED KRUEPPEL FACTOR TRANSCRIPTION FACTOR BTEB2
[truncated: 14,181 more rows]

## Sheet: devil (Bi)
koala_transcript_id	koala_protein_id	koala_protein_length	ensembl_protein_id	ensembl_protein_length	alignment_length	pc_identity	ensembl_transcript_id	ensembl_gene_id	ensembl_gene_description	ensembl_family_id	ensembl_family_description
[truncated: 14,836 more rows]

[truncated: 4 more sheets: opossum (PC), opossum (Bi), wallaby (PC), wallaby (Bi)]
