# Supplementary material for: A transcriptome resource for the koala (Phascolarctos cinereus): insights into koala retrovirus transcription and sequence diversity
Source: BMC Genomics. 2014 Sep 11;15(1):786. doi: 10.1186/1471-2164-15-786 (PMC4247155; doi:10.1186/1471-2164-15-786)
Supplement: Supplementary file 3 — Additional file 3: Transcript abundance. (XLS 566 KB) [file 12864_2014_6686_MOESM3_ESM.xls]

## Sheet: AM adrenal
transcript	fpkm	blast hits	cellular_component	biological_process	molecular_function
Locus_767_Transcript_49/73_Confidence_0.263_Length_1583	2644.65	XP_003768990.1:steroid 21-hydroxylase-like | XP_001376456.2:steroid 21-hydroxylase-like | NP_777064.1:cytochrome P450, family 21, subfamily A, polypeptide 2 | NP_001013614.1:cytochrome P450, subfamily XXI (steroid 21-hydroxylase) | XP_001491972.1:steroid 21-hydroxylase-like			GO:0097159 organic cyclic compound binding
Locus_835_Transcript_20/37_Confidence_0.062_Length_1720	2034.46	XP_001367022.2:3 beta-hydroxysteroid dehydrogenase/Delta 5-->4-isomerase-like | XP_003769897.1:3 beta-hydroxysteroid dehydrogenase/Delta 5-->4-isomerase-like | NP_001010954.1:hydroxy-delta-5-steroid dehydrogenase, 3 beta- and steroid delta-isomerase 2 | NP_001233123.1:hydroxy-delta-5-steroid dehydrogenase, 3 beta- and steroid delta-isomerase 1 | AER35884.1:hydroxy-delta-5-steroid dehydrogenase, 3…	GO:0005789 endoplasmic reticulum membrane | GO:0016021 integral to membrane | GO:0031966 mitochondrial membrane	GO:0006694 steroid biosynthetic process | GO:0055114 oxidation-reduction process	GO:0003854 3-beta-hydroxy-delta5-steroid dehydrogenase activity | GO:0004769 steroid delta-isomerase activity | GO:0000166 nucleotide binding
Locus_70008_Transcript_3/31_Confidence_0.167_Length_1151	2023.1	XP_003759808.1:proenkephalin | XP_003759809.1:proenkephalin | XP_001368524.1:proenkephalin-A-like
Locus_3364_Transcript_3/17_Confidence_0.417_Length_535	1841.39	NP_000978.1:ribosomal protein L26 | XP_003814046.1:ribosomal protein L26-like 1 | XP_003258183.1:60S ribosomal protein L26-like
Locus_8349_Transcript_14/19_Confidence_0.062_Length_1968	1497.35	XP_003758187.1:cystatin-like | XP_001382093.2:cystatin-like | XP_003411668.1:cystatin-C-like | NP_001038067.1:cystatin C | NP_001171901.1:cystatin C | XP_002931179.1:cystatin-C-like		GO:0010466 negative regulation of peptidase activity	GO:0004869 cysteine-type endopeptidase inhibitor activity
Locus_1915_Transcript_3/56_Confidence_0.224_Length_827	1440.53	XP_001371557.2:60S ribosomal protein L7a-like | XP_003757512.1:ribosomal protein L7a | XP_001082189.1:60S ribosomal protein L7a-like | NP_001232675.1:ribosomal protein L7a-like | AAI30154.1:uncharacterized LOC100037086 | NP_001004379.1:ribosomal protein L7a	GO:0042788 polysomal ribosome | GO:0022625 cytosolic large ribosomal subunit | GO:0016020 membrane	GO:0006413 translational initiation | GO:0019083 viral transcription | GO:0006414 translational elongation | GO:0042254 ribosome biogenesis | GO:0006415 translational termination | GO:0006614 SRP-dependent cotranslational protein targeting to membrane | GO:0000184 nuclear-transcribed mRNA catabolic process, nonsense-mediated decay	GO:0003723 RNA binding | GO:0003735 structural constituent of ribosome | GO:0005515 protein binding
Locus_14742_Transcript_12/12_Confidence_0.053_Length_426	1344.14	XP_001363060.1:60S ribosomal protein L34-like | NP_001232475.1:ribosomal protein L34-like | NP_000986.2:ribosomal protein L34 | XP_003772960.1:60S ribosomal protein L34-like	GO:0005739 mitochondrion | GO:0022625 cytosolic large ribosomal subunit	GO:0006413 translational initiation | GO:0019083 viral transcription | GO:0006414 translational elongation | GO:0006415 translational termination | GO:0006614 SRP-dependent cotranslational protein targeting to membrane | GO:0000184 nuclear-transcribed mRNA catabolic process, nonsense-mediated decay	GO:0003723 RNA binding | GO:0003735 structural constituent of ribosome
Locus_4825_Transcript_25/71_Confidence_0.078_Length_3706	1312.44	XP_003769199.1:glutathione S-transferase A4-like | XP_003769200.1:glutathione S-transferase-like | XP_001370648.1:glutathione S-transferase A2-like | XP_001370731.1:glutathione S-transferase A1-like | XP_001370704.1:glutathione S-transferase A2-like | XP_003513565.1:glutathione S-transferase 3-like | XP_003986319.1:glutathione S-transferase alpha 2 | XP_538962.1:glutathione S-transferase-like		GO:0008152 metabolic process	GO:0004364 glutathione transferase activity
Locus_11383_Transcript_3/26_Confidence_0.412_Length_1451	1302.7	XP_003755720.1:ribosomal protein L4 | XP_001376078.1:60S ribosomal protein L4-like | DAA19059.1:60S ribosomal protein L4 pseudogene | NP_001014894.1:ribosomal protein L4 | XP_003987064.1:ribosomal protein L4	GO:0005840 ribosome	GO:0006412 translation	GO:0003735 structural constituent of ribosome
Locus_26651_Transcript_12/17_Confidence_0.545_Length_542	1295.6	XP_003758323.1:ribosomal protein S27a | NP_002945.1:ribosomal protein S27a | XP_002747252.1:ubiquitin-40S ribosomal protein S27a-like | NP_990284.1:ribosomal protein S27a | XP_001104764.1:ribosomal protein S27a-like | NP_077239.1:ribosomal protein S27A	GO:0005654 nucleoplasm | GO:0005886 plasma membrane | GO:0010008 endosome membrane | GO:0030666 endocytic vesicle membrane | GO:0022627 cytosolic small ribosomal subunit	GO:0035419 activation of MAPK activity involved in innate immune response | GO:0051436 negative regulation of ubiquitin-protein ligase activity involved in mitotic cell cycle | GO:0007250 activation of NF-kappaB-inducing kinase activity | GO:0043123 positive regulation of I-kappaB kinase/NF-kappaB cascade | GO:0002479 antigen processing and presentation of exogenous peptide antigen via MHC class …	GO:0003735 structural constituent of ribosome | GO:0046872 metal ion binding
Locus_2817_Transcript_18/47_Confidence_0.113_Length_509	1276.79	XP_003762505.1:chromosome 2 open reading frame, human C3orf25 | XP_001376303.1:60S ribosomal protein L32-like | NP_001232799.1:60S ribosomal protein L32-like | NP_001029955.1:ribosomal protein L32 | NP_000985.1:ribosomal protein L32	GO:0022625 cytosolic large ribosomal subunit	GO:0006413 translational initiation | GO:0019083 viral transcription | GO:0006414 translational elongation | GO:0006415 translational termination | GO:0006614 SRP-dependent cotranslational protein targeting to membrane | GO:0000184 nuclear-transcribed mRNA catabolic process, nonsense-mediated decay	GO:0003735 structural constituent of ribosome
Locus_7957_Transcript_18/67_Confidence_0.071_Length_541	1247.09	XP_001370210.2:60S ribosomal protein L24-like | XP_416616.2:ribosomal protein L24 | NP_001232573.1:ribosomal protein L24-like | NP_000977.1:ribosomal protein L24 | XP_001514255.1:60S ribosomal protein L24-like | AAH02110.2:ribosomal protein L24
Locus_10101_Transcript_7/32_Confidence_0.267_Length_913	1221.74	XP_003761184.1:ribosomal protein L6 | XP_001378905.1:60S ribosomal protein L6-like | XP_002719802.1:ribosomal protein L6-like | XP_002714728.1:ribosomal protein L6-like | XP_002711612.1:ribosomal protein L6-like | XP_003994732.1:ribosomal protein L6 | XP_001493621.1:60S ribosomal protein L6-like	GO:0005840 ribosome	GO:0006412 translation	GO:0003735 structural constituent of ribosome
Locus_2005_Transcript_5/25_Confidence_0.182_Length_810	1192.5	XP_001379793.1:peptidyl-prolyl cis-trans isomerase A-like | XP_003342242.1:peptidyl-prolyl cis-trans isomerase A-like | XP_003418659.1:peptidyl-prolyl cis-trans isomerase A-like | XP_004062662.1:peptidyl-prolyl cis-trans isomerase A-like | NP_066953.1:peptidylprolyl isomerase A (cyclophilin A) | CAG32988.1:peptidylprolyl isomerase A (cyclophilin A) | XP_003918095.1:peptidyl-prolyl cis-trans isome…	GO:0005576 extracellular region | GO:0005829 cytosol | GO:0005634 nucleus	GO:0006457 protein folding | GO:0030168 platelet activation | GO:0019061 uncoating of virus | GO:0030260 entry into host cell | GO:0034389 lipid particle organization | GO:0050900 leukocyte migration | GO:0050714 positive regulation of protein secretion | GO:0019048 virus-host interaction | GO:0045070 positive regulation of viral genome replication | GO:0006278 RNA-dependent DNA replication | GO:…	GO:0046790 virion binding | GO:0051082 unfolded protein binding | GO:0042277 peptide binding | GO:0003755 peptidyl-prolyl cis-trans isomerase activity
Locus_4718_Transcript_38/79_Confidence_0.099_Length_490	1167.74	NP_001009.1:ribosomal protein S15 | XP_001513459.2:40S ribosomal protein S15-like | XP_001475799.1:40S ribosomal protein S15-like | NP_001019712.1:ribosomal protein S15 | BAE26932.1:ribosomal protein S15 | XP_003277041.1:ribosomal protein S15 | NP_001232413.1:ribosomal protein S15-like | XP_003824320.1:40S ribosomal protein S15-like	GO:0005654 nucleoplasm | GO:0022627 cytosolic small ribosomal subunit	GO:0000184 nuclear-transcribed mRNA catabolic process, nonsense-mediated decay | GO:0006415 translational termination | GO:0006413 translational initiation | GO:0000028 ribosomal small subunit assembly | GO:0000056 ribosomal small subunit export from nucleus | GO:0006414 translational elongation | GO:0019083 viral transcription | GO:0006614 SRP-dependent cotranslational protein targeting to membr…	GO:0005515 protein binding | GO:0003677 DNA binding | GO:0003735 structural constituent of ribosome | GO:0003723 RNA binding
Locus_63743_Transcript_5/8_Confidence_0.455_Length_1117	1155.56	XP_003768357.1:phenylethanolamine N-methyltransferase | XP_001370875.1:phenylethanolamine N-methyltransferase-like | NP_001157447.1:phenylethanolamine N-methyltransferase | XP_003912985.1:phenylethanolamine N-methyltransferase | NP_803471.2:phenylethanolamine N-methyltransferase | XP_004041867.1:phenylethanolamine N-methyltransferase | NP_001116636.1:phenylethanolamine N-methyltransferase		GO:0042418 epinephrine biosynthetic process | GO:0032259 methylation	GO:0004603 phenylethanolamine N-methyltransferase activity
Locus_1154_Transcript_18/24_Confidence_0.436_Length_748	1101.1	XP_003735912.1:ribosomal protein L10 | AAA36021.1:ribosomal protein L10 | XP_001508298.1:60S ribosomal protein L10-like | NP_112362.1:ribosomal protein L10 | BAD97029.1:ribosomal protein L10 | XP_001362654.1:60S ribosomal protein L10-like
Locus_7244_Transcript_25/25_Confidence_0.156_Length_495	1075.33	NP_001007.2:ribosomal protein S12 | XP_003908240.1:40S ribosomal protein S12-like | XP_002728643.1:ribosomal protein S12-like | P84175.2:ribosomal protein S12 | XP_001480687.1:ribosomal protein S12, pseudogene 10 | XP_004044747.1:ribosomal protein S12 | XP_002726224.1:ribosomal protein S12-like 3 | XP_002725577.1:ribosomal protein S12-like	GO:0005739 mitochondrion | GO:0022627 cytosolic small ribosomal subunit	GO:0006413 translational initiation | GO:0019083 viral transcription | GO:0006414 translational elongation | GO:0006415 translational termination | GO:0006614 SRP-dependent cotranslational protein targeting to membrane | GO:0000184 nuclear-transcribed mRNA catabolic process, nonsense-mediated decay	GO:0003735 structural constituent of ribosome
Locus_739_Transcript_11/14_Confidence_0.270_Length_833	1034.68	XP_001363014.2:40S ribosomal protein S6-like | NP_033122.1:ribosomal protein S6 | XP_003472269.1:40S ribosomal protein S6-like | XP_003891755.1:40S ribosomal protein S6-like | AAH27620.1:ribosomal protein S6 | AAH13296.1:ribosomal protein S6	GO:0005844 polysome | GO:0048471 perinuclear region of cytoplasm | GO:0005730 nucleolus | GO:0022627 cytosolic small ribosomal subunit	GO:0043065 positive regulation of apoptotic process | GO:0000028 ribosomal small subunit assembly | GO:0007369 gastrulation | GO:0002309 T cell proliferation involved in immune response | GO:0006414 translational elongation | GO:0031575 mitotic cell cycle G1/S transition checkpoint | GO:0006924 activation-induced cell death of T cells | GO:0033077 T cell differentiation in thymus | GO:0006364 rRN…	GO:0003735 structural constituent of ribosome | GO:0019901 protein kinase binding
Locus_3856_Transcript_25/45_Confidence_0.042_Length_528	1019.22	XP_003765709.1:ribosomal protein L31 | NP_001093163.1:ribosomal protein L31 | XP_001363892.1:60S ribosomal protein L31-like | XP_003309212.1:ribosomal protein L31 | XP_003815823.1:ribosomal protein L31	GO:0022625 cytosolic large ribosomal subunit	GO:0006413 translational initiation | GO:0019083 viral transcription | GO:0006414 translational elongation | GO:0006415 translational termination | GO:0006614 SRP-dependent cotranslational protein targeting to membrane | GO:0000184 nuclear-transcribed mRNA catabolic process, nonsense-mediated decay	GO:0003723 RNA binding | GO:0003735 structural constituent of ribosome
Locus_12157_Transcript_4/28_Confidence_0.143_Length_698	1009.11	XP_001365799.1:60S ribosomal protein L9-like | XP_003773360.1:ribosomal protein L9 | XP_002709438.1:ribosomal protein L9-like | NP_000652.2:ribosomal protein L9 | XP_002724004.1:ribosomal protein L9-like | NP_001019640.2:ribosomal protein L9 | XP_002715820.1:ribosomal protein L9-like | XP_002714137.1:ribosomal protein L9-like	GO:0005730 nucleolus | GO:0022625 cytosolic large ribosomal subunit	GO:0006413 translational initiation | GO:0019083 viral transcription | GO:0006414 translational elongation | GO:0006415 translational termination | GO:0006614 SRP-dependent cotranslational protein targeting to membrane | GO:0000184 nuclear-transcribed mRNA catabolic process, nonsense-mediated decay	GO:0019843 rRNA binding | GO:0003735 structural constituent of ribosome
Locus_4288_Transcript_1/29_Confidence_0.157_Length_561	946.51	XP_001367005.1:60S ribosomal protein L21-like | XP_003766943.1:60S ribosomal protein L21-like | NP_000973.2:ribosomal protein L21 | NP_062621.2:ribosomal protein L21 | XP_001372190.1:60S ribosomal protein L21-like | NP_001178341.1:ribosomal protein L21 | XP_508275.1:ribosomal protein L21	GO:0022625 cytosolic large ribosomal subunit	GO:0006413 translational initiation | GO:0019083 viral transcription | GO:0006414 translational elongation | GO:0006415 translational termination | GO:0006614 SRP-dependent cotranslational protein targeting to membrane | GO:0000184 nuclear-transcribed mRNA catabolic process, nonsense-mediated decay	GO:0003723 RNA binding | GO:0003735 structural constituent of ribosome
Locus_7437_Transcript_6/27_Confidence_0.483_Length_853	928.626	XP_003760524.1:60S ribosomal protein L8-like | XP_001364034.1:60S ribosomal protein L8-like | XP_003219006.1:60S ribosomal protein L8-like | NP_000964.1:ribosomal protein L8 | BAE40270.1:ribosomal protein L8 | AAH12197.1:ribosomal protein L8 | NP_001232342.1:ribosomal protein L8-like
Locus_16999_Transcript_13/20_Confidence_0.381_Length_492	894.899	NP_001007968.1:ribosomal protein L30 | XP_003219569.1:60S ribosomal protein L30-like | NP_000980.1:ribosomal protein L30 | AAI00609.1:ribosomal protein L30 | XP_978816.1:predicted pseudogene 7429	GO:0022625 cytosolic large ribosomal subunit	GO:0006413 translational initiation | GO:0019083 viral transcription | GO:0006414 translational elongation | GO:0006415 translational termination | GO:0006614 SRP-dependent cotranslational protein targeting to membrane | GO:0000184 nuclear-transcribed mRNA catabolic process, nonsense-mediated decay	GO:0003723 RNA binding | GO:0003735 structural constituent of ribosome
Locus_10839_Transcript_10/17_Confidence_0.111_Length_1033	883.751	NP_001002.1:ribosomal protein S7 | XP_002721241.1:ribosomal protein S7-like | XP_003735650.1:40S ribosomal protein S7-like | EDL31366.1:ribosomal protein S7 pseudogene | NP_001232774.1:uncharacterized LOC100232723
Locus_18713_Transcript_3/20_Confidence_0.286_Length_612	876.573	XP_001512081.1:60S ribosomal protein L11-like | NP_080195.1:ribosomal protein L11 | XP_003764935.1:ribosomal protein L11 | NP_001125385.1:ribosomal protein L11 | EDL11957.1:ribosomal protein L11 pseudogene | XP_002196696.1:ribosomal protein L11	GO:0022625 cytosolic large ribosomal subunit | GO:0005730 nucleolus	GO:0000184 nuclear-transcribed mRNA catabolic process, nonsense-mediated decay | GO:0006415 translational termination | GO:0006413 translational initiation | GO:0034504 protein localization to nucleus | GO:0006414 translational elongation | GO:0042273 ribosomal large subunit biogenesis | GO:0019083 viral transcription | GO:0006614 SRP-dependent cotranslational protein targeting to membrane | GO:0…	GO:0005515 protein binding | GO:0003735 structural constituent of ribosome | GO:0019843 rRNA binding
Locus_22307_Transcript_3/7_Confidence_0.364_Length_464	858.933	XP_003750613.1:40S ribosomal protein S17-like | XP_002727169.2:40S ribosomal protein S17-like | NP_033118.1:ribosomal protein S17 | BAC25377.1:ribosomal protein S17 | NP_989548.1:ribosomal protein S17-like | NP_058848.2:ribosomal protein S17 | AAI58391.1:ribosomal protein S17	GO:0022627 cytosolic small ribosomal subunit	GO:0006364 rRNA processing | GO:0034101 erythrocyte homeostasis | GO:0006414 translational elongation | GO:0000028 ribosomal small subunit assembly	GO:0003735 structural constituent of ribosome
Locus_767_Transcript_50/73_Confidence_0.275_Length_1858	851.737	XP_003768990.1:steroid 21-hydroxylase-like | XP_001376456.2:steroid 21-hydroxylase-like | DAA16346.1:cytochrome P450, family 21, subfamily A, polypeptide 2 | XP_001491972.1:steroid 21-hydroxylase-like | NP_777064.1:cytochrome P450, family 21, subfamily A, polypeptide 2 | DAA16341.1:cytochrome P450, subfamily XXI (steroid 21-hydroxylase)
Locus_1312_Transcript_13/28_Confidence_0.128_Length_1017	849.448	XP_003767272.1:ribosomal protein L5 | NP_001182608.1:ribosomal protein L5 | XP_537074.3:ribosomal protein L5 | XP_003505203.1:60S ribosomal protein L5-like | XP_003418527.1:60S ribosomal protein L5-like | NP_000960.2:ribosomal protein L5	GO:0022625 cytosolic large ribosomal subunit | GO:0005730 nucleolus	GO:0000184 nuclear-transcribed mRNA catabolic process, nonsense-mediated decay | GO:0006415 translational termination | GO:0006413 translational initiation | GO:0006414 translational elongation | GO:0042273 ribosomal large subunit biogenesis | GO:0019083 viral transcription | GO:0006614 SRP-dependent cotranslational protein targeting to membrane | GO:0006364 rRNA processing	GO:0005515 protein binding | GO:0008097 5S rRNA binding | GO:0003735 structural constituent of ribosome
Locus_12306_Transcript_9/13_Confidence_0.156_Length_770	833.211	XP_001376099.1:40S ribosomal protein S8-like | XP_002810959.2:ribosomal protein S8 | NP_001003.1:ribosomal protein S8 | XP_001496811.2:40S ribosomal protein S8-like | EDL32455.1:ribosomal protein S8 pseudogene | AAH86899.1:ribosomal protein S8	GO:0022627 cytosolic small ribosomal subunit	GO:0006413 translational initiation | GO:0019083 viral transcription | GO:0000462 maturation of SSU-rRNA from tricistronic rRNA transcript (SSU-rRNA, 5.8S rRNA, LSU-rRNA) | GO:0006414 translational elongation | GO:0006415 translational termination | GO:0006614 SRP-dependent cotranslational protein targeting to membrane | GO:0000184 nuclear-transcribed mRNA catabolic process, nonsense-mediated dec…	GO:0003735 structural constituent of ribosome
Locus_2432_Transcript_31/31_Confidence_0.103_Length_539	826.041	AAH17386.1:ribosomal protein S19 | XP_003277578.2:40S ribosomal protein S19-like | NP_001013.1:ribosomal protein S19 | XP_002923981.1:ribosomal protein S19 | AAH86775.1:ribosomal protein S19 | XP_003267528.1:40S ribosomal protein S19-like	GO:0005730 nucleolus | GO:0022627 cytosolic small ribosomal subunit	GO:0000184 nuclear-transcribed mRNA catabolic process, nonsense-mediated decay | GO:0006415 translational termination | GO:0006413 translational initiation | GO:0000028 ribosomal small subunit assembly | GO:0051272 positive regulation of cellular component movement | GO:0006414 translational elongation | GO:0030490 maturation of SSU-rRNA | GO:0030218 erythrocyte differentiation | GO:0009991 respo…	GO:0003735 structural constituent of ribosome | GO:0017134 fibroblast growth factor binding
Locus_1556_Transcript_41/54_Confidence_0.032_Length_2030	822.219	XP_001380037.2:clusterin-like | XP_003758919.1:clusterin-like | XP_001515556.2:clusterin-like | XP_003431337.1:clusterin-like | XP_003431338.1:clusterin-like | NP_990231.1:clusterin	GO:0016020 membrane | GO:0005576 extracellular region | GO:0031410 cytoplasmic vesicle | GO:0005739 mitochondrion	GO:0042176 regulation of protein catabolic process | GO:0032270 positive regulation of cellular protein metabolic process | GO:0030162 regulation of proteolysis | GO:0010468 regulation of gene expression | GO:0097193 intrinsic apoptotic signaling pathway | GO:0006511 ubiquitin-dependent protein catabolic process | GO:0048523 negative regulation of cellular process | GO:0031329 regulation of cellu…	GO:0005515 protein binding
Locus_3812_Transcript_10/16_Confidence_0.423_Length_1410	818.783	XP_001362251.1:elongation factor 1-gamma-like | XP_001366000.1:elongation factor 1-gamma-like | XP_003508788.1:eukaryotic translation elongation factor 1 gamma | NP_001075254.1:eukaryotic translation elongation factor 1 gamma | XP_002755470.1:elongation factor 1-gamma-like | XP_853577.1:eukaryotic translation elongation factor 1 gamma | NP_001182509.1:eukaryotic translation elongation factor 1 ga…
Locus_1437_Transcript_5/33_Confidence_0.114_Length_1106	798.604	XP_003763170.1:60S acidic ribosomal protein P0-like | XP_001363537.1:60S acidic ribosomal protein P0-like | NP_001080134.1:ribosomal protein, large, P0 | XP_003816390.1:60S acidic ribosomal protein P0-like | XP_003789970.1:ribosomal protein, large, P0 | XP_001168269.1:60S acidic ribosomal protein P0-like | NP_001239066.1:ribosomal protein, large, P0	GO:0022625 cytosolic large ribosomal subunit | GO:0005634 nucleus	GO:0006413 translational initiation | GO:0019083 viral transcription | GO:0006414 translational elongation | GO:0042254 ribosome biogenesis | GO:0006415 translational termination | GO:0019048 virus-host interaction | GO:0006614 SRP-dependent cotranslational protein targeting to membrane | GO:0000184 nuclear-transcribed mRNA catabolic process, nonsense-mediated decay	GO:0003723 RNA binding | GO:0003735 structural constituent of ribosome | GO:0005515 protein binding
Locus_7144_Transcript_18/34_Confidence_0.171_Length_507	726.884	ABU96167.1:ribosomal protein, large, P1 | XP_001377013.1:60S acidic ribosomal protein P1-like | XP_003987043.1:ribosomal protein, large, P1 | XP_001373450.1:60S acidic ribosomal protein P1-like | XP_002920675.1:ribosomal protein, large, P1	GO:0022625 cytosolic large ribosomal subunit	GO:0006414 translational elongation	GO:0003735 structural constituent of ribosome
Locus_1167_Transcript_21/31_Confidence_0.293_Length_1037	683.032	NP_001137423.1:ribosomal protein SA | NP_001032223.1:ribosomal protein SA | XP_002716404.1:ribosomal protein SA-like | NP_001182409.1:ribosomal protein SA | XP_003415744.1:40S ribosomal protein SA-like | XP_001516915.1:40S ribosomal protein SA-like | NP_002286.2:ribosomal protein SA | P26452.4:ribosomal protein SA
Locus_4294_Transcript_28/33_Confidence_0.256_Length_3241	660.147	XP_003760626.1:eukaryotic translation elongation factor 2 | XP_001515708.2:eukaryotic translation elongation factor 2 | XP_001364098.2:eukaryotic translation elongation factor 2 pseudogene | XP_533949.3:eukaryotic translation elongation factor 2 | XP_003354050.1:eukaryotic translation elongation factor 2 | NP_001252725.1:eukaryotic translation elongation factor 2 | XP_003981745.1:eukaryotic trans…	GO:0005829 cytosol | GO:0005844 polysome	GO:0006414 translational elongation | GO:0006184 GTP catabolic process	GO:0003746 translation elongation factor activity | GO:0003924 GTPase activity | GO:0005525 GTP binding
Locus_3789_Transcript_4/11_Confidence_0.579_Length_503	637.722	NP_000969.1:ribosomal protein L23 | NP_957026.1:ribosomal protein L23 | NP_001124779.1:ribosomal protein L23 | NP_001085921.1:ribosomal protein L23 | BAB28415.1:ribosomal protein L23 | BAB22203.1:ribosomal protein L23 | NP_001030186.1:ribosomal protein L23	GO:0005730 nucleolus | GO:0022625 cytosolic large ribosomal subunit	GO:0006413 translational initiation | GO:0019083 viral transcription | GO:0006414 translational elongation | GO:0006415 translational termination | GO:0006614 SRP-dependent cotranslational protein targeting to membrane | GO:0006610 ribosomal protein import into nucleus | GO:0000184 nuclear-transcribed mRNA catabolic process, nonsense-mediated decay	GO:0003735 structural constituent of ribosome | GO:0005515 protein binding
Locus_11163_Transcript_2/6_Confidence_0.385_Length_561	637.076	XP_003760822.1:ubiquitin A-52 residue ribosomal protein fusion product 1 | XP_003413301.1:ubiquitin-60S ribosomal protein L40-like | AAK31162.1:ubiquitin A-52 residue ribosomal protein fusion product 1 | XP_003915241.1:ubiquitin A-52 residue ribosomal protein fusion product 1 | XP_003316257.1:ubiquitin A-52 residue ribosomal protein fusion product 1 | XP_004060377.1:ubiquitin A-52 residue ribosom…	GO:0005654 nucleoplasm | GO:0022625 cytosolic large ribosomal subunit | GO:0005886 plasma membrane | GO:0010008 endosome membrane | GO:0030666 endocytic vesicle membrane	GO:0051436 negative regulation of ubiquitin-protein ligase activity involved in mitotic cell cycle | GO:0043123 positive regulation of I-kappaB kinase/NF-kappaB cascade | GO:0002479 antigen processing and presentation of exogenous peptide antigen via MHC class I, TAP-dependent | GO:0006281 DNA repair | GO:0034138 toll-like receptor 3 signaling pathway | GO:0030512 negative regulation of transform…	GO:0003735 structural constituent of ribosome | GO:0005515 protein binding
Locus_85642_Transcript_5/5_Confidence_0.000_Length_3432	633.448	XP_003766172.1:delta/notch-like EGF repeat containing | XP_004033357.1:delta/notch-like EGF repeat containing | XP_516135.2:delta/notch-like EGF repeat containing | NP_620711.3:delta/notch-like EGF repeat containing | AAH35009.1:delta/notch-like EGF repeat containing | BAF82242.1:delta/notch-like EGF repeat containing | XP_002749914.1:delta/notch-like EGF repeat containing | EAW70894.1:delta/notc…	GO:0016021 integral to membrane | GO:0030425 dendrite | GO:0005769 early endosome | GO:0043025 neuronal cell body | GO:0005886 plasma membrane	GO:0001764 neuron migration | GO:0007417 central nervous system development | GO:0048741 skeletal muscle fiber development | GO:0007416 synapse assembly | GO:0007219 Notch signaling pathway | GO:0010001 glial cell differentiation | GO:0007220 Notch receptor processing | GO:0006897 endocytosis	GO:0005509 calcium ion binding | GO:0004888 transmembrane signaling receptor activity | GO:0030276 clathrin binding | GO:0005112 Notch binding
Locus_54747_Transcript_4/14_Confidence_0.214_Length_675	631.513	EDM13555.1:ubiquitin C | NP_061828.1:ubiquitin B | XP_667472.1:ubiquitin B | XP_002099886.1:GE16472 gene product from transcript GE16472-RA | BAE40351.1:ubiquitin C | XP_626192.1:polyubiquitin with 3 Ub domains | NP_001133175.1:polyubiquitin | XP_536651.2:ubiquitin B	GO:0005829 cytosol | GO:0005654 nucleoplasm | GO:0005886 plasma membrane | GO:0010008 endosome membrane | GO:0030666 endocytic vesicle membrane	GO:0035419 activation of MAPK activity involved in innate immune response | GO:0051436 negative regulation of ubiquitin-protein ligase activity involved in mitotic cell cycle | GO:0007250 activation of NF-kappaB-inducing kinase activity | GO:0043123 positive regulation of I-kappaB kinase/NF-kappaB cascade | GO:0002479 antigen processing and presentation of exogenous peptide antigen via MHC class …	GO:0002020 protease binding
Locus_6201_Transcript_3/10_Confidence_0.357_Length_1039	630.835	XP_003405958.1:60S ribosomal protein L37a-like | NP_000989.1:ribosomal protein L37a | BAE38871.1:ribosomal protein L37a | NP_001072961.1:ribosomal protein L37a | XP_004001416.1:ribosomal protein L37a | XP_003463734.1:putative 60S ribosomal protein L37a-like	GO:0022625 cytosolic large ribosomal subunit	GO:0006413 translational initiation | GO:0019083 viral transcription | GO:0006414 translational elongation | GO:0006415 translational termination | GO:0006614 SRP-dependent cotranslational protein targeting to membrane | GO:0000184 nuclear-transcribed mRNA catabolic process, nonsense-mediated decay	GO:0046872 metal ion binding | GO:0003735 structural constituent of ribosome
Locus_4572_Transcript_7/9_Confidence_0.545_Length_719	628.22	NP_001232588.1:ribosomal protein S26-like | NP_037356.1:ribosomal protein S26 | XP_003476245.1:40S ribosomal protein S26-like | XP_001477412.1:40S ribosomal protein S26-like | XP_001378170.2:40S ribosomal protein S26-like | XP_003254012.1:40S ribosomal protein S26-like	GO:0022627 cytosolic small ribosomal subunit	GO:0000184 nuclear-transcribed mRNA catabolic process, nonsense-mediated decay | GO:0006415 translational termination | GO:0006413 translational initiation | GO:0006414 translational elongation | GO:0033119 negative regulation of RNA splicing | GO:0019083 viral transcription | GO:0006614 SRP-dependent cotranslational protein targeting to membrane	GO:0005515 protein binding | GO:0003735 structural constituent of ribosome | GO:0003729 mRNA binding
Locus_332_Transcript_109/216_Confidence_0.124_Length_1575	627.12	ABV58854.1:class I histocompatibility antigen, Gogo-OKO alpha chain-like | XP_003770804.1:class I histocompatibility antigen, Gogo-OKO alpha chain-like | ABV58864.1:HLA class I histocompatibility antigen, A-69 alpha chain-like | XP_001369219.1:class I histocompatibility antigen, Gogo-OKO alpha chain-like | AAF02445.1:major histocompatibility complex class I	GO:0042612 MHC class I protein complex	GO:0006955 immune response | GO:0019882 antigen processing and presentation
Locus_2246_Transcript_11/13_Confidence_0.182_Length_496	612.317	XP_001362998.1:60S ribosomal protein L28-like | NP_033107.1:ribosomal protein L28 | XP_003406913.1:60S ribosomal protein L28-like | XP_002762547.1:60S ribosomal protein L28-like | XP_002829834.1:ribosomal protein L28 | NP_000982.2:ribosomal protein L28 | XP_003465500.1:60S ribosomal protein L28-like	GO:0022625 cytosolic large ribosomal subunit	GO:0006413 translational initiation | GO:0019083 viral transcription | GO:0006414 translational elongation | GO:0006415 translational termination | GO:0006614 SRP-dependent cotranslational protein targeting to membrane | GO:0000184 nuclear-transcribed mRNA catabolic process, nonsense-mediated decay	GO:0003723 RNA binding | GO:0003735 structural constituent of ribosome | GO:0005515 protein binding
Locus_3022_Transcript_19/58_Confidence_0.156_Length_1835	593.728	NP_001605.1:actin, gamma 1 | NP_989332.1:actin, gamma 1 | XP_002760219.1:actin, cytoplasmic 2-like | XP_002725368.1:POTE ankyrin domain family, member F | BAE36758.1:actin, gamma, cytoplasmic 1	GO:0030863 cortical cytoskeleton | GO:0031941 filamentous actin | GO:0043034 costamere | GO:0005829 cytosol | GO:0070062 extracellular vesicular exosome | GO:0070688 MLL5-L complex | GO:0035267 NuA4 histone acetyltransferase complex | GO:0030485 smooth muscle contractile fiber | GO:0030529 ribonucleoprotein complex	GO:0007411 axon guidance | GO:0009615 response to virus | GO:0034332 adherens junction organization | GO:0006928 cellular component movement | GO:0051592 response to calcium ion | GO:0045214 sarcomere organization | GO:0034329 cell junction assembly | GO:0007596 blood coagulation | GO:0072144 glomerular mesangial cell development | GO:0008217 regulation of blood pressure | GO:0014829 vascular smo…	GO:0050998 nitric-oxide synthase binding | GO:0019894 kinesin binding | GO:0030957 Tat protein binding | GO:0042802 identical protein binding | GO:0005524 ATP binding | GO:0005200 structural constituent of cytoskeleton
Locus_5993_Transcript_24/33_Confidence_0.103_Length_1287	579.674	XP_003766510.1:40S ribosomal protein S4-like | XP_001365342.1:40S ribosomal protein S4-like | NP_990439.1:ribosomal protein S4, X-linked | XP_003764080.1:40S ribosomal protein S4, Y isoform 1-like | NP_001028160.1:ribosomal protein S4, Y-linked 1 | NP_001232240.1:ribosomal protein S4-like | XP_003204899.1:40S ribosomal protein S4-like | XP_003228681.1:40S ribosomal protein S4-like	GO:0005840 ribosome	GO:0009790 embryo development | GO:0007420 brain development | GO:0006412 translation	GO:0003735 structural constituent of ribosome | GO:0019843 rRNA binding
Locus_7449_Transcript_19/41_Confidence_0.259_Length_939	567.101	XP_003762058.1:ribosomal protein S2 | XP_001363067.1:40S ribosomal protein S2-like | NP_001264093.1:ribosomal protein S2 | XP_850151.1:40S ribosomal protein S2-like | XP_003807732.1:ribosomal protein S2 | XP_003478516.1:40S ribosomal protein S2-like | AAI30159.1:uncharacterized LOC100037089 | XP_003265559.1:40S ribosomal protein S2-like	GO:0005654 nucleoplasm | GO:0022627 cytosolic small ribosomal subunit	GO:0006412 translation	GO:0003735 structural constituent of ribosome | GO:0003723 RNA binding | GO:0017134 fibroblast growth factor binding
Locus_29542_Transcript_84/103_Confidence_0.090_Length_2116	558.33	XP_003761682.1:retinal dehydrogenase 1-like | XP_001373217.1:aldehyde dehydrogenase 1 family, member A6 | XP_003761681.1:retinal dehydrogenase 1-like | XP_001373199.1:aldehyde dehydrogenase 1 family, member A5 | XP_003761680.1:retinal dehydrogenase 1-like | XP_001373128.2:aldehyde dehydrogenase 1 family, member A1 | XP_003783003.1:retinal dehydrogenase 1-like | XP_003407437.1:retinal dehydrogenas…		GO:0055114 oxidation-reduction process	GO:0016620 oxidoreductase activity, acting on the aldehyde or oxo group of donors, NAD or NADP as acceptor
Locus_9978_Transcript_92/96_Confidence_0.044_Length_956	555.782	XP_003766518.1:ribosomal protein L18 | XP_004061142.1:ribosomal protein L18 | XP_003801570.1:ribosomal protein L18-like | XP_002722941.1:ribosomal protein L18 | NP_112364.1:ribosomal protein L18 | NP_000970.1:ribosomal protein L18 | NP_001182442.1:ribosomal protein L18	GO:0022625 cytosolic large ribosomal subunit	GO:0000184 nuclear-transcribed mRNA catabolic process, nonsense-mediated decay | GO:0006415 translational termination | GO:0006413 translational initiation | GO:0006414 translational elongation | GO:0019083 viral transcription | GO:0045944 positive regulation of transcription from RNA polymerase II promoter | GO:0006614 SRP-dependent cotranslational protein targeting to membrane	GO:0001077 RNA polymerase II core promoter proximal region sequence-specific DNA binding transcription factor activity involved in positive regulation of transcription | GO:0000977 RNA polymerase II regulatory region sequence-specific DNA binding | GO:0003735 structural constituent of ribosome | GO:0003723 RNA binding
Locus_4661_Transcript_6/10_Confidence_0.636_Length_1372	555.446	XP_001499624.1:coiled-coil-helix-coiled-coil-helix domain-containing protein 2, mitochondrial-like | XP_002925843.1:coiled-coil-helix-coiled-coil-helix domain-containing protein 2, mitochondrial-like | XP_003998658.1:coiled-coil-helix-coiled-coil-helix domain containing 2 | XP_536830.2:coiled-coil-helix-coiled-coil-helix domain containing 2
Locus_19607_Transcript_26/29_Confidence_0.395_Length_860	543.501	XP_003770077.1:60S ribosomal protein L23a-like | XP_002711010.1:ribosomal protein L23a-like | NP_001232640.1:60S ribosomal protein L23a-like | XP_001375997.2:60S ribosomal protein L23a-like | XP_002743650.1:60S ribosomal protein L23a-like
Locus_7434_Transcript_20/23_Confidence_0.367_Length_2948	536.318	XP_001365309.1:prosaposin | XP_001508556.2:prosaposin | XP_003928673.1:prosaposin | XP_003994080.1:prosaposin | XP_004021489.1:prosaposin | NP_776586.1:prosaposin | ABM21551.1:prosaposin | DAA14211.1:prosaposin
Locus_77_Transcript_18/25_Confidence_0.250_Length_710	512.601	XP_001378473.2:60S ribosomal protein L10a-like | NP_112327.1:ribosomal protein L10A | AAA86463.1:ribosomal protein L10a | XP_004009129.1:60S ribosomal protein L10a-like | XP_001918125.1:60S ribosomal protein L10a-like | P53026.3:ribosomal protein L10A | BAC16802.1:ribosomal protein L10a	GO:0005739 mitochondrion | GO:0022625 cytosolic large ribosomal subunit | GO:0005634 nucleus	GO:0006413 translational initiation | GO:0019083 viral transcription | GO:0006414 translational elongation | GO:0006415 translational termination | GO:0009653 anatomical structure morphogenesis | GO:0006614 SRP-dependent cotranslational protein targeting to membrane | GO:0000184 nuclear-transcribed mRNA catabolic process, nonsense-mediated decay	GO:0003723 RNA binding | GO:0005543 phospholipid binding | GO:0003735 structural constituent of ribosome
Locus_4028_Transcript_79/142_Confidence_0.047_Length_1769	496.938	XP_001363221.1:60S ribosomal protein L13a-like | XP_001507007.1:60S ribosomal protein L13a-like | XP_001491926.1:60S ribosomal protein L13a-like | XP_002917886.1:ribosomal protein L13a	GO:0022625 cytosolic large ribosomal subunit	GO:0017148 negative regulation of translation | GO:1901194 negative regulation of formation of translation preinitiation complex	GO:0003735 structural constituent of ribosome
Locus_3022_Transcript_46/58_Confidence_0.333_Length_2381	472.276	NP_001092.1:actin, beta | BAD96645.1:actin, beta | AAS55927.1:actin, beta | XP_003795487.1:actin, beta | XP_003416557.1:actin, cytoplasmic 1-like | NP_998884.1:actin, beta | NP_001126826.1:actin, beta | CAA25004.1:actin, beta
Locus_3719_Transcript_14/24_Confidence_0.314_Length_725	458.308	CAD97677.1:ribosomal protein L19 | XP_002763584.1:60S ribosomal protein L19-like | XP_002761325.2:60S ribosomal protein L19-like | NP_000972.1:ribosomal protein L19 | XP_002750530.1:uncharacterized LOC100385238 | AAB48630.1:ribosomal protein L19 | BAD96802.1:ribosomal protein L19 | XP_003782782.1:60S ribosomal protein L19-like | XP_001510969.1:ribosomal protein L19
Locus_5154_Transcript_35/43_Confidence_0.302_Length_2080	446.643	AAV90625.1:cathepsin D | NP_001162374.1:cathepsin D | NP_001020792.1:cathepsin D | NP_001125492.1:cathepsin D | NP_001247483.1:cathepsin D	GO:0005739 mitochondrion | GO:0043202 lysosomal lumen | GO:0005615 extracellular space | GO:0042470 melanosome | GO:0031012 extracellular matrix	GO:0008219 cell death | GO:0000045 autophagic vacuole assembly | GO:0006508 proteolysis | GO:0019886 antigen processing and presentation of exogenous peptide antigen via MHC class II	GO:0004190 aspartic-type endopeptidase activity
Locus_5680_Transcript_16/48_Confidence_0.109_Length_799	442.339	NP_001106673.1:nascent polypeptide-associated complex alpha subunit | NP_001014916.1:nascent polypeptide-associated complex alpha subunit | XP_003926496.1:nascent polypeptide-associated complex alpha subunit | XP_003476224.1:nascent polypeptide-associated complex subunit alpha-like | NP_001263232.1:nascent polypeptide-associated complex alpha subunit | XP_003506223.1:nascent polypeptide-associate…
Locus_11163_Transcript_3/6_Confidence_0.308_Length_557	439.858	XP_003760822.1:ubiquitin A-52 residue ribosomal protein fusion product 1 | XP_003413301.1:ubiquitin-60S ribosomal protein L40-like | AAK31162.1:ubiquitin A-52 residue ribosomal protein fusion product 1 | XP_003915241.1:ubiquitin A-52 residue ribosomal protein fusion product 1 | XP_003316257.1:ubiquitin A-52 residue ribosomal protein fusion product 1 | XP_004060377.1:ubiquitin A-52 residue ribosom…	GO:0005654 nucleoplasm | GO:0022625 cytosolic large ribosomal subunit | GO:0005886 plasma membrane | GO:0010008 endosome membrane | GO:0030666 endocytic vesicle membrane	GO:0051436 negative regulation of ubiquitin-protein ligase activity involved in mitotic cell cycle | GO:0043123 positive regulation of I-kappaB kinase/NF-kappaB cascade | GO:0002479 antigen processing and presentation of exogenous peptide antigen via MHC class I, TAP-dependent | GO:0006281 DNA repair | GO:0034138 toll-like receptor 3 signaling pathway | GO:0030512 negative regulation of transform…	GO:0003735 structural constituent of ribosome | GO:0005515 protein binding
Locus_275_Transcript_18/32_Confidence_0.042_Length_494	432.963	XP_003758514.1:cytochrome c oxidase subunit 4 isoform 1, mitochondrial-like | XP_003998370.1:cytochrome c oxidase subunit 4 isoform 1, mitochondrial-like | XP_001502607.1:cytochrome c oxidase IV subunit | XP_002913430.1:cytochrome c oxidase subunit 4 isoform 1, mitochondrial-like | XP_003495155.1:cytochrome c oxidase subunit 4 isoform 1, mitochondrial-like | XP_001365717.1:cytochrome c oxidase su…
Locus_4021_Transcript_37/43_Confidence_0.208_Length_916	419.58	XP_003772213.1:CD63 molecule | XP_531624.2:CD63 molecule | NP_001771.1:CD63 molecule | XP_002752630.1:CD63 molecule | XP_003939341.1:CD63 molecule | XP_509121.1:CD63 molecule | XP_002823421.1:CD63 molecule	GO:0005765 lysosomal membrane | GO:0031088 platelet dense granule membrane | GO:0031902 late endosome membrane | GO:0009986 cell surface | GO:0005887 integral to plasma membrane	GO:0030168 platelet activation | GO:2000680 regulation of rubidium ion transport | GO:0034613 cellular protein localization | GO:0002576 platelet degranulation
Locus_36043_Transcript_13/14_Confidence_0.080_Length_3588	399.055	XP_001372255.1:membrane-associated progesterone receptor component 1-like | XP_003797040.1:progesterone receptor membrane component 1 | NP_001127207.1:progesterone receptor membrane component 1 | NP_001181847.1:progesterone receptor membrane component 1 | XP_003931117.1:progesterone receptor membrane component 1 | NP_058063.2:progesterone receptor membrane component 1 | NP_006658.1:progesterone r…	GO:0005730 nucleolus | GO:0016021 integral to membrane | GO:0009986 cell surface | GO:0005789 endoplasmic reticulum membrane	GO:0007411 axon guidance	GO:0005496 steroid binding | GO:0005515 protein binding | GO:0020037 heme binding
Locus_1798_Transcript_10/27_Confidence_0.378_Length_868	396.42	XP_003772220.1:myosin, light chain 6, alkali, smooth muscle and non-muscle | NP_034990.1:myosin, light polypeptide 6, alkali, smooth muscle and non-muscle | EDL84850.1:myosin, light chain 6, alkali, smooth muscle and non-muscle | NP_001094453.1:myosin, light polypeptide 6, alkali, smooth muscle and non-muscle-like | XP_003939364.1:myosin, light chain 6, alkali, smooth muscle and non-muscle	GO:0005829 cytosol | GO:0016461 unconventional myosin complex	GO:0007411 axon guidance | GO:0030049 muscle filament sliding | GO:0007519 skeletal muscle tissue development | GO:0008152 metabolic process	GO:0008307 structural constituent of muscle | GO:0005509 calcium ion binding | GO:0003774 motor activity | GO:0030898 actin-dependent ATPase activity | GO:0005515 protein binding
Locus_88_Transcript_12113/16303_Confidence_0.000_Length_466	385.065	XP_003769260.1:cytochrome c oxidase subunit 7A2, mitochondrial-like | XP_001365784.1:cytochrome c oxidase subunit 7A2, mitochondrial-like | XP_003986363.1:cytochrome c oxidase subunit 7A2, mitochondrial-like | XP_853871.1:cytochrome c oxidase subunit 7A2, mitochondrial-like | XP_004015028.1:cytochrome c oxidase subunit 7A2, mitochondrial-like | XP_002925517.1:cytochrome c oxidase subunit 7A2, mit…	GO:0005746 mitochondrial respiratory chain		GO:0009055 electron carrier activity | GO:0004129 cytochrome-c oxidase activity
Locus_1163_Transcript_13/28_Confidence_0.094_Length_1026	375.118	XP_001363752.2:60S ribosomal protein L22-like 1-like | XP_003416316.1:60S ribosomal protein L22-like 1-like | XP_001057847.1:ribosomal protein L22-like 2 | XP_002920884.1:60S ribosomal protein L22-like 1-like | AAH62731.1:ribosomal protein L22-like 1	GO:0005840 ribosome	GO:0006412 translation	GO:0003735 structural constituent of ribosome
Locus_11909_Transcript_5/24_Confidence_0.410_Length_1696	366.923	XP_003772714.1:60S ribosomal protein L3-like | XP_001366844.1:60S ribosomal protein L3-like | XP_003202302.1:60S ribosomal protein L3-like | XP_002198398.1:ribosomal protein L3 | NP_001006241.1:ribosomal protein L3 | XP_003783238.1:ribosomal protein L3 | NP_001239088.1:ribosomal protein L3	GO:0005730 nucleolus | GO:0022625 cytosolic large ribosomal subunit	GO:0071353 cellular response to interleukin-4 | GO:0006412 translation	GO:0003735 structural constituent of ribosome
Locus_11909_Transcript_5/24_Confidence_0.410_Length_1696	366.923	XP_002804745.1:uncharacterized LOC100430062 | XP_710683.1:hypothetical protein
Locus_82_Transcript_90/118_Confidence_0.033_Length_2119	365.963	XP_001369504.1:SPARC-like | XP_003756791.1:secreted protein, acidic, cysteine-rich (osteonectin) | XP_001510554.1:SPARC-like | XP_003756790.1:secreted protein, acidic, cysteine-rich (osteonectin) | XP_002744453.2:secreted protein, acidic, cysteine-rich (osteonectin) | XP_003934095.1:secreted protein, acidic, cysteine-rich (osteonectin) | XP_003499423.1:SPARC-like
Locus_4825_Transcript_40/71_Confidence_0.018_Length_587	351.073	XP_003769200.1:glutathione S-transferase-like | XP_001370731.1:glutathione S-transferase A1-like | XP_001370704.1:glutathione S-transferase A2-like | XP_003769199.1:glutathione S-transferase A4-like | XP_001370648.1:glutathione S-transferase A2-like | XP_003513565.1:glutathione S-transferase 3-like		GO:0008152 metabolic process	GO:0004364 glutathione transferase activity
Locus_4372_Transcript_13/19_Confidence_0.241_Length_856	350.177	XP_001362363.1:60S ribosomal protein L18a-like | XP_003413070.1:60S ribosomal protein L18a-like | XP_533877.1:ribosomal protein L18a | NP_000971.1:ribosomal protein L18a | XP_003221225.1:60S ribosomal protein L18a-like | XP_002912769.1:60S ribosomal protein L18a-like | XP_002808227.1:60S ribosomal protein L18a-like	GO:0022625 cytosolic large ribosomal subunit	GO:0006413 translational initiation | GO:0019083 viral transcription | GO:0006414 translational elongation | GO:0006415 translational termination | GO:0006614 SRP-dependent cotranslational protein targeting to membrane | GO:0000184 nuclear-transcribed mRNA catabolic process, nonsense-mediated decay	GO:0003723 RNA binding | GO:0003735 structural constituent of ribosome
Locus_3646_Transcript_52/66_Confidence_0.098_Length_1585	347.868	XP_003756780.1:40S ribosomal protein S14-like | XP_004088161.1:40S ribosomal protein S14-like | XP_002717846.1:ribosomal protein S14-like | NP_005608.1:ribosomal protein S14 | XP_002708285.1:ribosomal protein S14-like
Locus_14312_Transcript_6/12_Confidence_0.438_Length_1869	347.182	XP_003755370.1:peroxiredoxin 3 | XP_003755371.1:peroxiredoxin 3 | XP_001367972.1:thioredoxin-dependent peroxide reductase, mitochondrial-like | XP_003994509.1:peroxiredoxin 3 | XP_002915447.1:thioredoxin-dependent peroxide reductase, mitochondrial-like | NP_001243414.1:peroxiredoxin 3 | NP_001252755.1:peroxiredoxin 3	GO:0008385 IkappaB kinase complex | GO:0005769 early endosome | GO:0005739 mitochondrion	GO:0032496 response to lipopolysaccharide | GO:0042744 hydrogen peroxide catabolic process | GO:0043066 negative regulation of apoptotic process | GO:0033673 negative regulation of kinase activity | GO:0008284 positive regulation of cell proliferation | GO:0001893 maternal placenta development | GO:0043154 negative regulation of cysteine-type endopeptidase activity involved in apoptotic process |…	GO:0008022 protein C-terminus binding | GO:0051920 peroxiredoxin activity | GO:0019901 protein kinase binding | GO:0043027 cysteine-type endopeptidase inhibitor activity involved in apoptotic process | GO:0042802 identical protein binding | GO:0016209 antioxidant activity
Locus_4017_Transcript_2/47_Confidence_0.406_Length_2129	345.972	NP_001116510.1:eukaryotic translation initiation factor 4A2 | EDK97657.1:eukaryotic translation initiation factor 4A2 | NP_001008336.1:eukaryotic translation initiation factor 4A2 | AAH15842.1:eukaryotic translation initiation factor 4A2
Locus_15298_Transcript_3/33_Confidence_0.242_Length_915	342.683	XP_003755449.1:glutathione S-transferase omega-1-like | XP_001368790.1:glutathione S-transferase omega-1-like | XP_535007.2:glutathione S-transferase omega 1 | XP_002913951.1:glutathione S-transferase omega-1-like | XP_003922270.1:glutathione S-transferase omega 1 | NP_004823.1:glutathione S-transferase omega 1 | XP_002756473.2:glutathione S-transferase omega-1-like | NP_001247484.1:glutathione S…	GO:0005829 cytosol	GO:0060316 positive regulation of ryanodine-sensitive calcium-release channel activity | GO:0060315 negative regulation of ryanodine-sensitive calcium-release channel activity | GO:0042178 xenobiotic catabolic process | GO:0019852 L-ascorbic acid metabolic process | GO:0010881 regulation of cardiac muscle contraction by regulation of the release of sequestered calcium ion | GO:0071243 cellular re…	GO:0045174 glutathione dehydrogenase (ascorbate) activity | GO:0004364 glutathione transferase activity | GO:0050610 methylarsonate reductase activity
Locus_21161_Transcript_10/14_Confidence_0.444_Length_600	340.034	XP_001509132.1:6.8 kDa mitochondrial proteolipid-like | XP_003128804.1:6.8 kDa mitochondrial proteolipid-like | XP_003428268.1:6.8 kDa mitochondrial proteolipid-like | XP_001089695.2:chromosome 14 open reading frame 2 ortholog
Locus_19753_Transcript_20/32_Confidence_0.312_Length_3169	338.726	XP_003774736.1:heat shock factor protein 3-like | XP_004177297.1:heat shock factor protein 3-like | XP_420166.2:heat shock factor protein 3 | XP_003208314.1:heat shock factor protein 3-like | XP_003429869.1:heat shock factor protein 3-like			GO:0005488 binding
Locus_36969_Transcript_11/34_Confidence_0.346_Length_2385	335.216	XP_003768581.1:ferredoxin reductase | XP_003340319.1:NADPH:adrenodoxin oxidoreductase, mitochondrial-like | XP_533117.2:ferredoxin reductase | XP_001492665.3:ferredoxin reductase | XP_001513817.1:NADPH:adrenodoxin oxidoreductase, mitochondrial-like | XP_003997181.1:ferredoxin reductase | XP_849721.1:ferredoxin reductase | XP_003997180.1:ferredoxin reductase
Locus_7338_Transcript_15/18_Confidence_0.190_Length_1002	327.838	XP_003762637.1:ribosomal protein L29 | XP_001380457.1:uncharacterized LOC100031121 | XP_001382142.1:60S ribosomal protein L29-like | XP_001373488.1:uncharacterized LOC100021291 | XP_001376364.1:uncharacterized LOC100025423 | XP_003763275.1:uncharacterized LOC100930070 | XP_004018459.1:ribosomal protein L29 | XP_002930489.1:60S ribosomal protein L29-like	GO:0005840 ribosome	GO:0006412 translation	GO:0003735 structural constituent of ribosome
Locus_4883_Transcript_20/40_Confidence_0.200_Length_765	324.137	XP_001362617.1:40S ribosomal protein S3-like | NP_001232278.1:ribosomal protein S3-like | NP_036182.1:ribosomal protein S3 | NP_000996.2:ribosomal protein S3 | BAE29595.1:ribosomal protein S3 | AAB19349.2:ribosomal protein S3 | NP_001127020.1:ribosomal protein S3	GO:0032587 ruffle membrane | GO:0030425 dendrite | GO:0012505 endomembrane system | GO:0005634 nucleus | GO:0022627 cytosolic small ribosomal subunit	GO:0000184 nuclear-transcribed mRNA catabolic process, nonsense-mediated decay | GO:0006415 translational termination | GO:0006413 translational initiation | GO:0006919 activation of cysteine-type endopeptidase activity involved in apoptotic process | GO:0006414 translational elongation | GO:0045738 negative regulation of DNA repair | GO:0032088 negative regulation of NF-kappaB transcription fact…	GO:0003684 damaged DNA binding | GO:0019901 protein kinase binding | GO:0051536 iron-sulfur cluster binding | GO:0051059 NF-kappaB binding | GO:0004519 endonuclease activity | GO:0003735 structural constituent of ribosome | GO:0003906 DNA-(apurinic or apyrimidinic site) lyase activity | GO:0003729 mRNA binding
Locus_9571_Transcript_4/53_Confidence_0.164_Length_785	320.214	XP_001379197.2:60S ribosomal protein L27a-like | XP_003774669.1:60S ribosomal protein L27a-like | XP_003781558.1:ribosomal protein L27a | NP_001099760.1:ribosomal protein L27a | NP_036105.2:ribosomal protein L27A | NP_001180496.1:ribosomal protein L27a | XP_003129427.2:60S ribosomal protein L27a-like | NP_001019642.1:ribosomal protein L27a | AAI09684.1:ribosomal protein L27a	GO:0022625 cytosolic large ribosomal subunit	GO:0006412 translation	GO:0003735 structural constituent of ribosome
Locus_88_Transcript_7815/16303_Confidence_0.000_Length_722	314.705	XP_001381473.2:60S ribosomal protein L14-like | XP_001135032.2:ribosomal protein L14 | XP_003256942.1:ribosomal protein L14 | XP_004033953.1:ribosomal protein L14 | XP_003772718.1:60S ribosomal protein L14-like | XP_003826113.1:60S ribosomal protein L14-like | XP_003894682.1:ribosomal protein L14 | XP_003897154.1:60S ribosomal protein L14-like | AAC16021.1:ribosomal protein L14	GO:0022625 cytosolic large ribosomal subunit	GO:0006413 translational initiation | GO:0019083 viral transcription | GO:0006364 rRNA processing | GO:0042273 ribosomal large subunit biogenesis | GO:0006414 translational elongation | GO:0006415 translational termination | GO:0006614 SRP-dependent cotranslational protein targeting to membrane | GO:0000184 nuclear-transcribed mRNA catabolic process, nonsense-mediated decay	GO:0003723 RNA binding | GO:0003735 structural constituent of ribosome | GO:0005515 protein binding
Locus_10593_Transcript_16/32_Confidence_0.200_Length_3256	295.257	XP_003767812.1:saccharopine dehydrogenase (putative) | XP_001377280.1:probable saccharopine dehydrogenase-like | NP_001233561.1:saccharopine dehydrogenase (putative) | XP_003893714.1:saccharopine dehydrogenase (putative) | NP_057086.2:saccharopine dehydrogenase (putative) | XP_003410972.1:saccharopine dehydrogenase (putative)	GO:0030496 midbody | GO:0005739 mitochondrion | GO:0005811 lipid particle	GO:0055114 oxidation-reduction process	GO:0016491 oxidoreductase activity | GO:0000166 nucleotide binding
Locus_28750_Transcript_2/3_Confidence_0.600_Length_874	292.016	XP_003772588.1:microsomal glutathione S-transferase 1-like | XP_003906118.1:microsomal glutathione S-transferase 1 | EAW96364.1:microsomal glutathione S-transferase 1 | XP_001363725.1:microsomal glutathione S-transferase 1-like | XP_002918760.1:microsomal glutathione S-transferase 1-like | XP_534878.3:microsomal glutathione S-transferase 1	GO:0016021 integral to membrane | GO:0005789 endoplasmic reticulum membrane | GO:0031966 mitochondrial membrane | GO:0005778 peroxisomal membrane	GO:0071449 cellular response to lipid hydroperoxide | GO:0006805 xenobiotic metabolic process | GO:0044281 small molecule metabolic process | GO:0055114 oxidation-reduction process | GO:0070207 protein homotrimerization	GO:0005515 protein binding | GO:0004602 glutathione peroxidase activity | GO:0004364 glutathione transferase activity
Locus_6658_Transcript_3/7_Confidence_0.206_Length_606	287.803	NP_001005.1:ribosomal protein S10 | BAD92402.1:ribosomal protein S10 | XP_001509726.1:40S ribosomal protein S10-like | XP_004018811.1:ribosomal protein S10 | XP_003421079.1:40S ribosomal protein S10-like | XP_002758344.1:40S ribosomal protein S10-like | NP_001231035.1:ribosomal protein S10	GO:0005730 nucleolus | GO:0022627 cytosolic small ribosomal subunit	GO:0006413 translational initiation | GO:0019083 viral transcription | GO:0006414 translational elongation | GO:0006415 translational termination | GO:0006614 SRP-dependent cotranslational protein targeting to membrane | GO:0000184 nuclear-transcribed mRNA catabolic process, nonsense-mediated decay	GO:0005515 protein binding
Locus_4808_Transcript_47/65_Confidence_0.070_Length_2031	284.253	XP_001380403.2:nucleophosmin-like | XP_001371858.1:nucleophosmin-like | NP_001164790.1:nucleophosmin (nucleolar phosphoprotein B23, numatrin) | XP_003936203.1:nucleophosmin (nucleolar phosphoprotein B23, numatrin) | XP_004002901.1:nucleophosmin-like | XP_003981326.1:nucleophosmin (nucleolar phosphoprotein B23, numatrin)
Locus_21250_Transcript_1/7_Confidence_0.200_Length_1578	273.33	XP_001379064.1:endoplasmic reticulum resident protein 29-like | XP_002925280.1:endoplasmic reticulum resident protein 29-like | XP_003462996.1:endoplasmic reticulum resident protein 29-like | XP_003994728.1:endoplasmic reticulum protein 29 | XP_002719799.1:endoplasmic reticulum protein 29-like	GO:0005788 endoplasmic reticulum lumen	GO:0009306 protein secretion
Locus_17712_Transcript_4/7_Confidence_0.636_Length_465	270.921	ABU96167.1:ribosomal protein, large, P1 | XP_002920675.1:ribosomal protein, large, P1 | XP_003987043.1:ribosomal protein, large, P1 | XP_003755737.1:60S acidic ribosomal protein P1-like	GO:0022625 cytosolic large ribosomal subunit	GO:0006414 translational elongation	GO:0003735 structural constituent of ribosome
Locus_6732_Transcript_1/10_Confidence_0.615_Length_1112	256.426	XP_001363965.1:60S ribosomal protein L35a-like | NP_000987.2:ribosomal protein L35a | NP_001020492.1:ribosomal protein L35a | NP_001005134.1:ribosomal protein L35a | XP_003918721.1:ribosomal protein L35a | XP_003281892.1:ribosomal protein L35a | EAW92250.1:ribosomal protein L35a | XP_003806493.1:ribosomal protein L35a	GO:0022625 cytosolic large ribosomal subunit	GO:0006413 translational initiation | GO:0019083 viral transcription | GO:0006364 rRNA processing | GO:0042273 ribosomal large subunit biogenesis | GO:0006414 translational elongation | GO:0006415 translational termination | GO:0006614 SRP-dependent cotranslational protein targeting to membrane | GO:0000184 nuclear-transcribed mRNA catabolic process, nonsense-mediated decay | GO:0009790 embryo de…	GO:0003735 structural constituent of ribosome | GO:0000049 tRNA binding
Locus_36425_Transcript_4/5_Confidence_0.286_Length_1600	252.4	XP_001373815.2:aldose reductase-like | XP_003902801.1:aldose reductase-like | XP_003983124.1:aldo-keto reductase family 1, member B1 (aldose reductase) | XP_002927549.1:aldose reductase-like | NP_001252790.1:aldo-keto reductase family 1, member B1 (aldose reductase) | XP_003261409.1:aldo-keto reductase family 1, member B1 (aldose reductase) | XP_001138232.2:aldo-keto reductase family 1, member B1…	GO:0005737 cytoplasm | GO:0005634 nucleus	GO:0055114 oxidation-reduction process | GO:0044598 doxorubicin metabolic process | GO:0044597 daunorubicin metabolic process	GO:0043795 glyceraldehyde oxidoreductase activity
Locus_6143_Transcript_4/36_Confidence_0.182_Length_736	250.234	AAI30207.1:heat shock protein 90kDa alpha (cytosolic), class A member 1, gene 2 | AAI02945.1:heat shock protein 90kDa alpha (cytosolic), class B member 1 | AAH07327.1:heat shock protein 90kDa alpha (cytosolic), class B member 1 | XP_003769134.1:heat shock cognate protein HSP 90-beta-like | XP_001518700.2:heat shock cognate protein HSP 90-beta-like | DAA16569.1:heat shock protein 90kDa alpha (cyto…
Locus_6432_Transcript_47/59_Confidence_0.066_Length_4118	245.073	XP_003762773.1:cytochrome P450 11B1, mitochondrial-like | XP_001381808.1:cytochrome P450 11B1, mitochondrial-like | AAA62308.1:cytochrome P450, family 11, subfamily B, polypeptide 1 | BAA00268.1:cytochrome P450, subfamily XI B, polypeptide 1 | P51663.2:cytochrome P450, family 11, subfamily B, polypeptide 1 | P15150.2:cytochrome P450, subfamily XI B, polypeptide 1 | AAA83383.1:cytochrome P450, sub…
Locus_29542_Transcript_86/103_Confidence_0.069_Length_2542	243.115	XP_003761682.1:retinal dehydrogenase 1-like | XP_001373217.1:aldehyde dehydrogenase 1 family, member A6 | XP_003761681.1:retinal dehydrogenase 1-like | XP_001373199.1:aldehyde dehydrogenase 1 family, member A5 | XP_003761680.1:retinal dehydrogenase 1-like | XP_003783003.1:retinal dehydrogenase 1-like | XP_003407437.1:retinal dehydrogenase 1-like | XP_003472266.1:retinal dehydrogenase 1-like | XP_…
Locus_2794_Transcript_41/52_Confidence_0.176_Length_561	233.516	XP_001366044.1:ubiquitin-like protein FUBI-like | XP_003774170.1:ubiquitin-60S ribosomal protein L40-2-like | DAA29636.1:Finkel-Biskis-Reilly murine sarcoma virus (FBR-MuSV) ubiquitously expressed pseudogene | XP_003798687.1:Finkel-Biskis-Reilly murine sarcoma virus (FBR-MuSV) ubiquitously expressed | NP_777156.1:Finkel-Biskis-Reilly murine sarcoma virus (FBR-MuSV) ubiquitously expressed | XP_866…	GO:0022627 cytosolic small ribosomal subunit	GO:0006412 translation	GO:0003735 structural constituent of ribosome
Locus_13006_Transcript_15/43_Confidence_0.107_Length_645	230.729	NP_004166.1:small nuclear ribonucleoprotein D3 polypeptide 18kDa | NP_001079359.1:uncharacterized protein MGC52856 | AAH11510.1:small nuclear ribonucleoprotein D3 | XP_003444394.1:small nuclear ribonucleoprotein Sm D3-like | XP_004075020.1:small nuclear ribonucleoprotein Sm D3-like | NP_001069947.1:small nuclear ribonucleoprotein D3 polypeptide 18kDa	GO:0005829 cytosol | GO:0005683 U7 snRNP | GO:0071013 catalytic step 2 spliceosome | GO:0005654 nucleoplasm | GO:0005689 U12-type spliceosomal complex	GO:0006369 termination of RNA polymerase II transcription | GO:0000387 spliceosomal snRNP assembly | GO:0008334 histone mRNA metabolic process | GO:0034660 ncRNA metabolic process	GO:0071208 histone pre-mRNA DCP binding | GO:0019899 enzyme binding
Locus_1840_Transcript_13/81_Confidence_0.044_Length_983	227.522	XP_003774213.1:60S acidic ribosomal protein P2-like | XP_424134.1:ribosomal protein, large, P2 | XP_003214823.1:60S acidic ribosomal protein P2-like | XP_002199373.1:ribosomal protein, large, P2	GO:0022625 cytosolic large ribosomal subunit	GO:0006414 translational elongation	GO:0003735 structural constituent of ribosome
Locus_45604_Transcript_2/10_Confidence_0.250_Length_592	224.596	XP_001372891.2:ATPase inhibitor, mitochondrial-like | XP_004092286.1:ATPase inhibitory factor 1 | XP_004025336.1:ATPase inhibitory factor 1 | NP_057395.1:ATPase inhibitory factor 1 | NP_001247592.1:ATPase inhibitory factor 1 | CAI46227.1:ATPase inhibitory factor 1 | XP_002750557.1:ATPase inhibitory factor 1 | XP_003944631.1:ATPase inhibitory factor 1	GO:0005753 mitochondrial proton-transporting ATP synthase complex | GO:0009986 cell surface	GO:0001525 angiogenesis | GO:0051289 protein homotetramerization | GO:0006783 heme biosynthetic process | GO:0006091 generation of precursor metabolites and energy | GO:0051346 negative regulation of hydrolase activity | GO:0001937 negative regulation of endothelial cell proliferation | GO:0030218 erythrocyte differentiation	GO:0051117 ATPase binding | GO:0043532 angiostatin binding | GO:0042803 protein homodimerization activity | GO:0005516 calmodulin binding | GO:0042030 ATPase inhibitor activity
Locus_11522_Transcript_5/5_Confidence_0.000_Length_3130	224.228	XP_003769451.1:gap junction protein, alpha 1, 43kDa | XP_001369481.1:gap junction alpha-1 protein-like | NP_001002951.2:gap junction protein, alpha 1, 43kDa | XP_003404294.1:gap junction alpha-1 protein-like | NP_001231004.1:gap junction protein, alpha 1 | XP_003986563.1:gap junction protein, alpha 1, 43kDa | NP_001185877.1:gap junction protein, alpha 1, 43kDa	GO:0016021 integral to membrane | GO:0005882 intermediate filament | GO:0005794 Golgi apparatus | GO:0005829 cytosol | GO:0016328 lateral plasma membrane | GO:0005922 connexon complex | GO:0005916 fascia adherens | GO:0043292 contractile fiber | GO:0016324 apical plasma membrane	GO:0001764 neuron migration | GO:0010628 positive regulation of gene expression | GO:0060174 limb bud formation | GO:0007267 cell-cell signaling | GO:0001649 osteoblast differentiation | GO:0010629 negative regulation of gene expression | GO:0003294 atrial ventricular junction remodeling | GO:0002088 lens development in camera-type eye | GO:0006915 apoptotic process | GO:0002070 epithelial cell m…	GO:0004871 signal transducer activity | GO:0005102 receptor binding | GO:0005243 gap junction channel activity | GO:0048487 beta-tubulin binding | GO:0097110 scaffold protein binding
Locus_111_Transcript_114/130_Confidence_0.115_Length_8134	223.87	XP_001365660.1:elongation factor 1-alpha 1-like | XP_003769255.1:eukaryotic translation elongation factor 1 alpha 1 | NP_001393.1:eukaryotic translation elongation factor 1 alpha 1 | XP_004012330.1:elongation factor 1-alpha 1-like | XP_003938542.1:elongation factor 1-alpha 1-like | XP_004004140.1:elongation factor-1 alpha | AAI05316.1:eukaryotic translation elongation factor 1 alpha 1 | BAD96271.…	GO:0005829 cytosol | GO:0005853 eukaryotic translation elongation factor 1 complex | GO:0005634 nucleus	GO:0006355 regulation of transcription, DNA-dependent | GO:0006414 translational elongation | GO:0006184 GTP catabolic process	GO:0019901 protein kinase binding | GO:0003746 translation elongation factor activity | GO:0005525 GTP binding | GO:0003924 GTPase activity
Locus_1746_Transcript_50/103_Confidence_0.087_Length_2000	223.66	XP_003761506.1:cytochrome b-c1 complex subunit 2, mitochondrial-like | XP_001377206.1:ubiquinol-cytochrome c reductase core protein II | XP_002711862.1:ubiquinol-cytochrome c reductase core protein II | XP_001494431.1:cytochrome b-c1 complex subunit 2, mitochondrial-like | XP_003477852.1:cytochrome b-c1 complex subunit 2, mitochondrial-like | XP_536942.1:ubiquinol-cytochrome c reductase core prot…	GO:0005743 mitochondrial inner membrane	GO:0006508 proteolysis	GO:0004222 metalloendopeptidase activity | GO:0008270 zinc ion binding

## Sheet: AM brain
transcript	fpkm	blast hits	cellular_component	biological_process	molecular_function
Locus_4479_Transcript_16/78_Confidence_0.079_Length_829	1656.35	XP_003757557.1:prostaglandin D2 synthase 21kDa (brain) | XP_001374266.1:prostaglandin-H2 D-isomerase-like | NP_000945.3:prostaglandin D2 synthase 21kDa (brain) | XP_003817030.1:prostaglandin D2 synthase 21kDa (brain) | XP_003423095.1:prostaglandin-H2 D-isomerase-like
Locus_2005_Transcript_5/25_Confidence_0.182_Length_810	944.6	XP_001379793.1:peptidyl-prolyl cis-trans isomerase A-like | XP_003342242.1:peptidyl-prolyl cis-trans isomerase A-like | XP_003418659.1:peptidyl-prolyl cis-trans isomerase A-like | XP_004062662.1:peptidyl-prolyl cis-trans isomerase A-like | NP_066953.1:peptidylprolyl isomerase A (cyclophilin A) | CAG32988.1:peptidylprolyl isomerase A (cyclophilin A) | XP_003918095.1:peptidyl-prolyl cis-trans isome…	GO:0005576 extracellular region | GO:0005829 cytosol | GO:0005634 nucleus	GO:0006457 protein folding | GO:0030168 platelet activation | GO:0019061 uncoating of virus | GO:0030260 entry into host cell | GO:0034389 lipid particle organization | GO:0050900 leukocyte migration | GO:0050714 positive regulation of protein secretion | GO:0019048 virus-host interaction | GO:0045070 positive regulation of viral genome replication | GO:0006278 RNA-dependent DNA replication | GO:…	GO:0046790 virion binding | GO:0051082 unfolded protein binding | GO:0042277 peptide binding | GO:0003755 peptidyl-prolyl cis-trans isomerase activity
Locus_8287_Transcript_56/128_Confidence_0.080_Length_1304	751.39	XP_001375210.1:apolipoprotein E-like | XP_003766424.1:uncharacterized LOC100920637 | NP_033826.2:apolipoprotein E | BAE28964.1:apolipoprotein E | AAA37251.1:apolipoprotein E | CAJ18420.1:apolipoprotein E
Locus_54747_Transcript_4/14_Confidence_0.214_Length_675	654.269	EDM13555.1:ubiquitin C | NP_061828.1:ubiquitin B | XP_667472.1:ubiquitin B | XP_002099886.1:GE16472 gene product from transcript GE16472-RA | BAE40351.1:ubiquitin C | XP_626192.1:polyubiquitin with 3 Ub domains | NP_001133175.1:polyubiquitin | XP_536651.2:ubiquitin B	GO:0005829 cytosol | GO:0005654 nucleoplasm | GO:0005886 plasma membrane | GO:0010008 endosome membrane | GO:0030666 endocytic vesicle membrane	GO:0035419 activation of MAPK activity involved in innate immune response | GO:0051436 negative regulation of ubiquitin-protein ligase activity involved in mitotic cell cycle | GO:0007250 activation of NF-kappaB-inducing kinase activity | GO:0043123 positive regulation of I-kappaB kinase/NF-kappaB cascade | GO:0002479 antigen processing and presentation of exogenous peptide antigen via MHC class …	GO:0002020 protease binding
Locus_140181_Transcript_8/11_Confidence_0.700_Length_3659	520.708	XP_003768457.1:glial fibrillary acidic protein | XP_001368268.1:glial fibrillary acidic protein | NP_002046.1:glial fibrillary acidic protein | XP_003913233.1:glial fibrillary acidic protein | XP_003943643.1:glial fibrillary acidic protein | AAL16662.1:glial fibrillary acidic protein | BAD96403.1:glial fibrillary acidic protein | AAH62609.1:glial fibrillary acidic protein | NP_001125791.1:glial f…	GO:0016020 membrane | GO:0044297 cell body | GO:0005882 intermediate filament | GO:0005829 cytosol | GO:0042995 cell projection	GO:0060020 Bergmann glial cell differentiation | GO:0009611 response to wounding | GO:0010625 positive regulation of Schwann cell proliferation | GO:0030198 extracellular matrix organization | GO:0031102 neuron projection regeneration | GO:0060291 long-term synaptic potentiation | GO:0051580 regulation of neurotransmitter uptake | GO:0045109 intermediate filament organization | GO:0010977 negativ…	GO:0005178 integrin binding | GO:0019900 kinase binding | GO:0005200 structural constituent of cytoskeleton
Locus_82_Transcript_90/118_Confidence_0.033_Length_2119	399.137	XP_001369504.1:SPARC-like | XP_003756791.1:secreted protein, acidic, cysteine-rich (osteonectin) | XP_001510554.1:SPARC-like | XP_003756790.1:secreted protein, acidic, cysteine-rich (osteonectin) | XP_002744453.2:secreted protein, acidic, cysteine-rich (osteonectin) | XP_003934095.1:secreted protein, acidic, cysteine-rich (osteonectin) | XP_003499423.1:SPARC-like
Locus_26651_Transcript_12/17_Confidence_0.545_Length_542	354.79	XP_003758323.1:ribosomal protein S27a | NP_002945.1:ribosomal protein S27a | XP_002747252.1:ubiquitin-40S ribosomal protein S27a-like | NP_990284.1:ribosomal protein S27a | XP_001104764.1:ribosomal protein S27a-like | NP_077239.1:ribosomal protein S27A	GO:0005654 nucleoplasm | GO:0005886 plasma membrane | GO:0010008 endosome membrane | GO:0030666 endocytic vesicle membrane | GO:0022627 cytosolic small ribosomal subunit	GO:0035419 activation of MAPK activity involved in innate immune response | GO:0051436 negative regulation of ubiquitin-protein ligase activity involved in mitotic cell cycle | GO:0007250 activation of NF-kappaB-inducing kinase activity | GO:0043123 positive regulation of I-kappaB kinase/NF-kappaB cascade | GO:0002479 antigen processing and presentation of exogenous peptide antigen via MHC class …	GO:0003735 structural constituent of ribosome | GO:0046872 metal ion binding
Locus_29335_Transcript_23/28_Confidence_0.341_Length_2234	321.822	XP_003774938.1:cytochrome c oxidase subunit 7B, mitochondrial-like | XP_001363255.1:cytochrome c oxidase subunit 7B, mitochondrial-like | XP_003135249.1:cytochrome c oxidase subunit 7B, mitochondrial-like | XP_004000711.1:cytochrome c oxidase subunit 7B, mitochondrial-like | XP_003936897.1:cytochrome c oxidase subunit 7B, mitochondrial-like | XP_002930556.1:cytochrome c oxidase subunit 7B, mitoch…	GO:0005746 mitochondrial respiratory chain		GO:0004129 cytochrome-c oxidase activity
Locus_137534_Transcript_2/2_Confidence_0.167_Length_1398	314.706	XP_001369233.2:neuromodulin-like | XP_003763652.1:growth associated protein 43 | NP_001009303.1:growth associated protein 43 | XP_003219192.1:neuromodulin-like	GO:0030054 cell junction | GO:0030424 axon | GO:0031527 filopodium membrane | GO:0032584 growth cone membrane | GO:0045202 synapse	GO:0040008 regulation of growth | GO:0051489 regulation of filopodium assembly | GO:0045165 cell fate commitment | GO:0010001 glial cell differentiation | GO:0016198 axon choice point recognition	GO:0005516 calmodulin binding
Locus_7434_Transcript_21/23_Confidence_0.233_Length_2954	312.673	XP_001365309.1:prosaposin | XP_001508556.2:prosaposin | XP_003928673.1:prosaposin | AAI05410.1:prosaposin | XP_003994080.1:prosaposin | NP_001035931.1:prosaposin | XP_004021491.1:prosaposin | XP_004021489.1:prosaposin	GO:0005615 extracellular space | GO:0005743 mitochondrial inner membrane | GO:0016021 integral to membrane | GO:0005765 lysosomal membrane | GO:0005794 Golgi apparatus | GO:0005581 collagen | GO:0043202 lysosomal lumen	GO:0007585 respiratory gaseous exchange | GO:0030168 platelet activation | GO:0006869 lipid transport | GO:0006919 activation of cysteine-type endopeptidase activity involved in apoptotic process | GO:0043408 regulation of MAPK cascade | GO:0060736 prostate gland growth | GO:0071310 cellular response to organic substance | GO:0019216 regulation of lipid metabolic process | GO:0006687 glycosphingo…	GO:0030246 carbohydrate binding | GO:0005515 protein binding | GO:0008047 enzyme activator activity | GO:0005319 lipid transporter activity | GO:0008289 lipid binding
Locus_435_Transcript_18/23_Confidence_0.098_Length_3119	312.142	XP_001372983.2:EPM2A-interacting protein 1-like | XP_003473520.1:EPM2A-interacting protein 1-like | XP_003358404.1:EPM2A-interacting protein 1-like | XP_004033884.1:EPM2A (laforin) interacting protein 1 | XP_526480.1:EPM2A (laforin) interacting protein 1 | XP_002759772.1:EPM2A (laforin) interacting protein 1 | CAH91011.1:EPM2A (laforin) interacting protein 1
Locus_1761_Transcript_11/28_Confidence_0.127_Length_1681	312.023	XP_001372087.1:sodium/potassium-transporting ATPase subunit beta-1-like | XP_003767455.1:ATPase, Na+/K+ transporting, beta 1 polypeptide | P05027.2:ATPase, Na+/K+ transporting, beta 1 polypeptide | XP_003414933.1:sodium/potassium-transporting ATPase subunit beta-1-like | CAA27575.1:ATPase, Na+/K+ transporting, beta 1 polypeptide | NP_001001542.1:ATPase, Na+/K+ transporting, beta 1 polypeptide | X…	GO:0016021 integral to membrane | GO:0016323 basolateral plasma membrane	GO:0006814 sodium ion transport | GO:0006813 potassium ion transport | GO:0006754 ATP biosynthetic process	GO:0005391 sodium:potassium-exchanging ATPase activity
Locus_14219_Transcript_14/15_Confidence_0.333_Length_2979	311.319	XP_003771276.1:enolase 2 (gamma, neuronal) | NP_001966.1:enolase 2 (gamma, neuronal) | XP_003410705.1:gamma-enolase-like | XP_002752315.1:enolase 2 (gamma, neuronal) | XP_004052648.1:enolase 2 (gamma, neuronal)	GO:0000015 phosphopyruvate hydratase complex | GO:0001917 photoreceptor inner segment | GO:0005886 plasma membrane | GO:0043204 perikaryon	GO:0006094 gluconeogenesis | GO:0044281 small molecule metabolic process | GO:0006096 glycolysis	GO:0004634 phosphopyruvate hydratase activity | GO:0000287 magnesium ion binding
Locus_8287_Transcript_55/128_Confidence_0.074_Length_1312	309.511	XP_001375210.1:apolipoprotein E-like | XP_003766424.1:uncharacterized LOC100920637 | NP_033826.2:apolipoprotein E | BAE28964.1:apolipoprotein E | CAJ18420.1:apolipoprotein E | AAA37251.1:apolipoprotein E	GO:0043231 intracellular membrane-bounded organelle | GO:0034362 low-density lipoprotein particle | GO:0044444 cytoplasmic part	GO:0033344 cholesterol efflux | GO:0034374 low-density lipoprotein particle remodeling | GO:0042159 lipoprotein catabolic process | GO:0043085 positive regulation of catalytic activity | GO:0006979 response to oxidative stress | GO:0006874 cellular calcium ion homeostasis | GO:0031103 axon regeneration | GO:0034372 very-low-density lipoprotein particle remodeling | GO:0035556 intracellular signal…	GO:0017127 cholesterol transporter activity | GO:0060228 phosphatidylcholine-sterol O-acyltransferase activator activity | GO:0071813 lipoprotein particle binding | GO:0005515 protein binding
Locus_3364_Transcript_3/17_Confidence_0.417_Length_535	302.942	NP_000978.1:ribosomal protein L26 | XP_003814046.1:ribosomal protein L26-like 1 | XP_003258183.1:60S ribosomal protein L26-like
Locus_7957_Transcript_18/67_Confidence_0.071_Length_541	300.833	XP_001370210.2:60S ribosomal protein L24-like | XP_416616.2:ribosomal protein L24 | NP_001232573.1:ribosomal protein L24-like | NP_000977.1:ribosomal protein L24 | XP_001514255.1:60S ribosomal protein L24-like | AAH02110.2:ribosomal protein L24
Locus_21325_Transcript_18/27_Confidence_0.211_Length_1826	295.76	XP_003751719.1:tubulin, beta 2A class IIa | NP_001060.1:tubulin, beta 2A class IIa | XP_003513243.1:tubulin beta-2A chain-like | NP_001003900.1:tubulin, beta 2B class IIb | AAN85571.1:tubulin, beta 2A class IIa | BAG35507.1:tubulin, beta 2A class IIa | XP_003760265.1:tubulin, beta 2B class IIb	GO:0005737 cytoplasm | GO:0005874 microtubule | GO:0005886 plasma membrane	GO:0001764 neuron migration | GO:0006184 GTP catabolic process | GO:0051258 protein polymerization | GO:0007018 microtubule-based movement | GO:0051084 'de novo' posttranslational protein folding	GO:0005525 GTP binding | GO:0003924 GTPase activity | GO:0005200 structural constituent of cytoskeleton
Locus_3022_Transcript_19/58_Confidence_0.156_Length_1835	294.472	NP_001605.1:actin, gamma 1 | NP_989332.1:actin, gamma 1 | XP_002760219.1:actin, cytoplasmic 2-like | XP_002725368.1:POTE ankyrin domain family, member F | BAE36758.1:actin, gamma, cytoplasmic 1	GO:0030863 cortical cytoskeleton | GO:0031941 filamentous actin | GO:0043034 costamere | GO:0005829 cytosol | GO:0070062 extracellular vesicular exosome | GO:0070688 MLL5-L complex | GO:0035267 NuA4 histone acetyltransferase complex | GO:0030485 smooth muscle contractile fiber | GO:0030529 ribonucleoprotein complex	GO:0007411 axon guidance | GO:0009615 response to virus | GO:0034332 adherens junction organization | GO:0006928 cellular component movement | GO:0051592 response to calcium ion | GO:0045214 sarcomere organization | GO:0034329 cell junction assembly | GO:0007596 blood coagulation | GO:0072144 glomerular mesangial cell development | GO:0008217 regulation of blood pressure | GO:0014829 vascular smo…	GO:0050998 nitric-oxide synthase binding | GO:0019894 kinesin binding | GO:0030957 Tat protein binding | GO:0042802 identical protein binding | GO:0005524 ATP binding | GO:0005200 structural constituent of cytoskeleton
Locus_10682_Transcript_31/66_Confidence_0.050_Length_2926	293.607	XP_003773708.1:chromosome 6 open reading frame, human C11orf46 | XP_001380319.2:uncharacterized protein C11orf46 homolog | XP_003781252.1:ADP-ribosylation factor-like 14 effector protein | XP_533168.1:ADP-ribosylation factor-like 14 effector protein | XP_004016413.1:ADP-ribosylation factor-like 14 effector protein	GO:0005737 cytoplasm
Locus_4718_Transcript_38/79_Confidence_0.099_Length_490	285.305	NP_001009.1:ribosomal protein S15 | XP_001513459.2:40S ribosomal protein S15-like | XP_001475799.1:40S ribosomal protein S15-like | NP_001019712.1:ribosomal protein S15 | BAE26932.1:ribosomal protein S15 | XP_003277041.1:ribosomal protein S15 | NP_001232413.1:ribosomal protein S15-like | XP_003824320.1:40S ribosomal protein S15-like	GO:0005654 nucleoplasm | GO:0022627 cytosolic small ribosomal subunit	GO:0000184 nuclear-transcribed mRNA catabolic process, nonsense-mediated decay | GO:0006415 translational termination | GO:0006413 translational initiation | GO:0000028 ribosomal small subunit assembly | GO:0000056 ribosomal small subunit export from nucleus | GO:0006414 translational elongation | GO:0019083 viral transcription | GO:0006614 SRP-dependent cotranslational protein targeting to membr…	GO:0005515 protein binding | GO:0003677 DNA binding | GO:0003735 structural constituent of ribosome | GO:0003723 RNA binding
Locus_14742_Transcript_12/12_Confidence_0.053_Length_426	281.637	XP_001363060.1:60S ribosomal protein L34-like | NP_001232475.1:ribosomal protein L34-like | NP_000986.2:ribosomal protein L34 | XP_003772960.1:60S ribosomal protein L34-like	GO:0005739 mitochondrion | GO:0022625 cytosolic large ribosomal subunit	GO:0006413 translational initiation | GO:0019083 viral transcription | GO:0006414 translational elongation | GO:0006415 translational termination | GO:0006614 SRP-dependent cotranslational protein targeting to membrane | GO:0000184 nuclear-transcribed mRNA catabolic process, nonsense-mediated decay	GO:0003723 RNA binding | GO:0003735 structural constituent of ribosome
Locus_11383_Transcript_3/26_Confidence_0.412_Length_1451	276.542	XP_003755720.1:ribosomal protein L4 | XP_001376078.1:60S ribosomal protein L4-like | DAA19059.1:60S ribosomal protein L4 pseudogene | NP_001014894.1:ribosomal protein L4 | XP_003987064.1:ribosomal protein L4	GO:0005840 ribosome	GO:0006412 translation	GO:0003735 structural constituent of ribosome
Locus_6830_Transcript_35/39_Confidence_0.362_Length_1991	276.334	XP_003765560.1:alpha-enolase-like | XP_002716189.1:enolase 1, (alpha) | NP_001166544.1:enolase 1, alpha non-neuron | XP_003413233.1:enolase 1, (alpha)	GO:0000015 phosphopyruvate hydratase complex	GO:0009615 response to virus | GO:0030308 negative regulation of cell growth | GO:0006096 glycolysis | GO:0045892 negative regulation of transcription, DNA-dependent	GO:0000287 magnesium ion binding | GO:0004634 phosphopyruvate hydratase activity
Locus_30087_Transcript_16/19_Confidence_0.417_Length_2551	274.567	XP_001364584.1:lactotransferrin | XP_003763732.1:inhibitor of carbonic anhydrase-like | XP_004034071.1:lactotransferrin | XP_004003379.1:transferrin | NP_001157446.1:lactotransferrin | XP_003409956.1:lactotransferrin-like	GO:0005737 cytoplasm | GO:0005576 extracellular region	GO:0006879 cellular iron ion homeostasis | GO:0006826 iron ion transport	GO:0008233 peptidase activity | GO:0008199 ferric iron binding
Locus_3342_Transcript_12/40_Confidence_0.052_Length_1648	273.249	XP_003340594.1:AP-2 complex subunit mu-like | BAA09762.2:adaptor-related protein complex 2, mu 1 subunit | XP_003412933.1:AP-2 complex subunit mu-1-like | XP_003224375.1:AP-2 complex subunit mu-1-like | NP_033809.1:adaptor-related protein complex 2, mu 1 subunit | NP_988975.1:adaptor protein complex AP-2, mu1 | AAA93254.1:adaptor-related protein complex 2, mu 1 subunit | CAH93147.1:adaptor-relate…	GO:0030669 clathrin-coated endocytic vesicle membrane | GO:0030132 clathrin coat of coated pit | GO:0030133 transport vesicle | GO:0030131 clathrin adaptor complex | GO:0030141 secretory granule | GO:0005765 lysosomal membrane | GO:0005829 cytosol | GO:0030125 clathrin vesicle coat | GO:0005739 mitochondrion	GO:0007411 axon guidance | GO:0042059 negative regulation of epidermal growth factor receptor signaling pathway | GO:0048011 nerve growth factor receptor signaling pathway | GO:0016032 viral reproduction | GO:0016044 cellular membrane organization | GO:0006886 intracellular protein transport | GO:0019886 antigen processing and presentation of exogenous peptide antigen via MHC class II | GO:005069…	GO:0005515 protein binding | GO:0005215 transporter activity | GO:0008289 lipid binding
Locus_7905_Transcript_22/40_Confidence_0.263_Length_2131	271.564	XP_003800888.1:uncharacterized LOC100945316 | XP_001377872.2:tubulin beta-3 chain-like | NP_006077.2:tubulin, beta 3 class III | AAC52035.1:tubulin, beta 3 class III | XP_003355769.2:tubulin beta-3 chain-like	GO:0005737 cytoplasm | GO:0005874 microtubule | GO:0030424 axon | GO:0005886 plasma membrane	GO:0007411 axon guidance | GO:0006184 GTP catabolic process | GO:0051258 protein polymerization | GO:0007067 mitosis | GO:0007018 microtubule-based movement | GO:0051084 'de novo' posttranslational protein folding	GO:0005198 structural molecule activity | GO:0005525 GTP binding | GO:0042277 peptide binding | GO:0003924 GTPase activity
Locus_19521_Transcript_25/30_Confidence_0.400_Length_2282	268.53	NP_058587.1:protein phosphatase 2 (formerly 2A), regulatory subunit A (PR 65), alpha isoform | NP_055040.2:protein phosphatase 2, regulatory subunit A, alpha | AAP36766.1:protein phosphatase 2, regulatory subunit A, alpha | BAC40565.1:protein phosphatase 2 (formerly 2A), regulatory subunit A (PR 65), alpha isoform | ABQ12932.1:protein phosphatase 2, regulatory subunit A, alpha	GO:0016020 membrane | GO:0000159 protein phosphatase type 2A complex | GO:0015630 microtubule cytoskeleton | GO:0005829 cytosol | GO:0000775 chromosome, centromeric region | GO:0005634 nucleus | GO:0005739 mitochondrion	GO:0000184 nuclear-transcribed mRNA catabolic process, nonsense-mediated decay | GO:0006275 regulation of DNA replication | GO:0006672 ceramide metabolic process | GO:0006461 protein complex assembly | GO:0006355 regulation of transcription, DNA-dependent | GO:0042518 negative regulation of tyrosine phosphorylation of Stat3 protein | GO:0030155 regulation of cell adhesion | GO:0030111 regulation …	GO:0003823 antigen binding | GO:0046982 protein heterodimerization activity | GO:0008601 protein phosphatase type 2A regulator activity | GO:0004722 protein serine/threonine phosphatase activity
Locus_78_Transcript_37/89_Confidence_0.101_Length_3719	266.623	XP_001369717.1:astrocytic phosphoprotein PEA-15-like | NP_003759.1:phosphoprotein enriched in astrocytes 15	GO:0005737 cytoplasm | GO:0005875 microtubule associated complex	GO:0043278 response to morphine | GO:0046325 negative regulation of glucose import | GO:0043066 negative regulation of apoptotic process	GO:0005515 protein binding
Locus_6143_Transcript_4/36_Confidence_0.182_Length_736	265.464	AAI30207.1:heat shock protein 90kDa alpha (cytosolic), class A member 1, gene 2 | AAI02945.1:heat shock protein 90kDa alpha (cytosolic), class B member 1 | AAH07327.1:heat shock protein 90kDa alpha (cytosolic), class B member 1 | XP_003769134.1:heat shock cognate protein HSP 90-beta-like | XP_001518700.2:heat shock cognate protein HSP 90-beta-like | DAA16569.1:heat shock protein 90kDa alpha (cyto…
Locus_88_Transcript_12113/16303_Confidence_0.000_Length_466	264.757	XP_003769260.1:cytochrome c oxidase subunit 7A2, mitochondrial-like | XP_001365784.1:cytochrome c oxidase subunit 7A2, mitochondrial-like | XP_003986363.1:cytochrome c oxidase subunit 7A2, mitochondrial-like | XP_853871.1:cytochrome c oxidase subunit 7A2, mitochondrial-like | XP_004015028.1:cytochrome c oxidase subunit 7A2, mitochondrial-like | XP_002925517.1:cytochrome c oxidase subunit 7A2, mit…	GO:0005746 mitochondrial respiratory chain		GO:0009055 electron carrier activity | GO:0004129 cytochrome-c oxidase activity
Locus_1556_Transcript_41/54_Confidence_0.032_Length_2030	263.885	XP_001380037.2:clusterin-like | XP_003758919.1:clusterin-like | XP_001515556.2:clusterin-like | XP_003431337.1:clusterin-like | XP_003431338.1:clusterin-like | NP_990231.1:clusterin	GO:0016020 membrane | GO:0005576 extracellular region | GO:0031410 cytoplasmic vesicle | GO:0005739 mitochondrion	GO:0042176 regulation of protein catabolic process | GO:0032270 positive regulation of cellular protein metabolic process | GO:0030162 regulation of proteolysis | GO:0010468 regulation of gene expression | GO:0097193 intrinsic apoptotic signaling pathway | GO:0006511 ubiquitin-dependent protein catabolic process | GO:0048523 negative regulation of cellular process | GO:0031329 regulation of cellu…	GO:0005515 protein binding
Locus_8197_Transcript_28/69_Confidence_0.044_Length_498	260.906	XP_003762120.1:aldolase A, fructose-bisphosphate | EDM17387.1:aldolase A, fructose-bisphosphate | EAW79936.1:aldolase A, fructose-bisphosphate | NP_001230106.1:aldolase A, fructose-bisphosphate | XP_003930168.1:aldolase A, fructose-bisphosphate | CAG46678.1:aldolase A, fructose-bisphosphate | NP_001127068.1:aldolase A, fructose-bisphosphate	GO:0005929 cilium | GO:0031093 platelet alpha granule lumen | GO:0015629 actin cytoskeleton | GO:0005829 cytosol | GO:0031674 I band | GO:0070062 extracellular vesicular exosome | GO:0005739 mitochondrion	GO:0035094 response to nicotine | GO:0006941 striated muscle contraction | GO:0006094 gluconeogenesis | GO:0032496 response to lipopolysaccharide | GO:0030168 platelet activation | GO:0008360 regulation of cell shape | GO:0051289 protein homotetramerization | GO:0006000 fructose metabolic process | GO:0043627 response to estrogen stimulus | GO:0030388 fructose 1,6-bisphosphate metabolic process |…	GO:0003779 actin binding | GO:0042802 identical protein binding | GO:0015631 tubulin binding | GO:0070061 fructose binding | GO:0004332 fructose-bisphosphate aldolase activity
Locus_38876_Transcript_1/19_Confidence_0.231_Length_1153	257.776	XP_001365417.1:ubiquitin carboxyl-terminal hydrolase isozyme L1-like | XP_003258669.1:ubiquitin carboxyl-terminal esterase L1 (ubiquitin thiolesterase) | NP_998928.1:ubiquitin carboxyl-terminal esterase L1 (ubiquitin thiolesterase) | NP_004172.2:ubiquitin carboxyl-terminal esterase L1 (ubiquitin thiolesterase) | XP_004009838.1:ubiquitin carboxyl-terminal esterase L1 (ubiquitin thiolesterase) | XP…	GO:0005789 endoplasmic reticulum membrane | GO:0005730 nucleolus | GO:0005829 cytosol | GO:0043025 neuronal cell body | GO:0030424 axon | GO:0005886 plasma membrane	GO:0007412 axon target recognition | GO:0016579 protein deubiquitination | GO:0042755 eating behavior | GO:0043407 negative regulation of MAP kinase activity | GO:0008283 cell proliferation | GO:0048747 muscle fiber development | GO:0006511 ubiquitin-dependent protein catabolic process | GO:0007628 adult walking behavior | GO:0008219 cell death | GO:0019233 sensory perception of pain | GO:0006950…	GO:0004197 cysteine-type endopeptidase activity | GO:0016874 ligase activity | GO:0043130 ubiquitin binding | GO:0004221 ubiquitin thiolesterase activity | GO:0008242 omega peptidase activity | GO:0031694 alpha-2A adrenergic receptor binding
Locus_241_Transcript_24/102_Confidence_0.097_Length_3283	257.194	NP_001183978.1:reticulon 3 | XP_001362887.1:reticulon-3-like | AAL35353.1:reticulon 3 | XP_001362805.1:reticulon-3-like | NP_001009953.2:reticulon 3
Locus_4017_Transcript_2/47_Confidence_0.406_Length_2129	255.632	NP_001116510.1:eukaryotic translation initiation factor 4A2 | EDK97657.1:eukaryotic translation initiation factor 4A2 | NP_001008336.1:eukaryotic translation initiation factor 4A2 | AAH15842.1:eukaryotic translation initiation factor 4A2
Locus_3856_Transcript_25/45_Confidence_0.042_Length_528	253.772	XP_003765709.1:ribosomal protein L31 | NP_001093163.1:ribosomal protein L31 | XP_001363892.1:60S ribosomal protein L31-like | XP_003309212.1:ribosomal protein L31 | XP_003815823.1:ribosomal protein L31	GO:0022625 cytosolic large ribosomal subunit	GO:0006413 translational initiation | GO:0019083 viral transcription | GO:0006414 translational elongation | GO:0006415 translational termination | GO:0006614 SRP-dependent cotranslational protein targeting to membrane | GO:0000184 nuclear-transcribed mRNA catabolic process, nonsense-mediated decay	GO:0003723 RNA binding | GO:0003735 structural constituent of ribosome
Locus_3003_Transcript_4/4_Confidence_0.000_Length_2117	253.491	XP_001368703.2:uncharacterized LOC100014393 | XP_003497274.1:vesicle-associated membrane protein 2-like | XP_003768801.1:uncharacterized LOC100920124 | AAH94126.1:vesicle-associated membrane protein 2 (synaptobrevin 2) | NP_001080943.1:vesicle-associated membrane protein 2 (synaptobrevin 2) | XP_003996323.1:vesicle-associated membrane protein 2 (synaptobrevin 2) | XP_003971229.1:vesicle-associate…	GO:0005802 trans-Golgi network | GO:0030672 synaptic vesicle membrane | GO:0016021 integral to membrane | GO:0070044 synaptobrevin 2-SNAP-25-syntaxin-1a complex | GO:0048471 perinuclear region of cytoplasm | GO:0005886 plasma membrane | GO:0042589 zymogen granule membrane	GO:0017157 regulation of exocytosis | GO:0090316 positive regulation of intracellular protein transport | GO:0032869 cellular response to insulin stimulus | GO:0006944 cellular membrane fusion | GO:0017156 calcium ion-dependent exocytosis | GO:0043001 Golgi to plasma membrane protein transport | GO:0016079 synaptic vesicle exocytosis	GO:0005543 phospholipid binding | GO:0005516 calmodulin binding | GO:0019905 syntaxin binding
Locus_5944_Transcript_20/100_Confidence_0.017_Length_1348	248.968	NP_001013856.1:proteolipid protein 1 | NP_112252.1:proteolipid protein 1 | XP_003918121.1:proteolipid protein 1 | NP_001075797.1:proteolipid protein 1 | NP_001126498.1:proteolipid protein 1 | XP_002763173.1:proteolipid protein 1	GO:0043209 myelin sheath | GO:0005887 integral to plasma membrane	GO:0008219 cell death | GO:0007229 integrin-mediated signaling pathway | GO:0022010 central nervous system myelination | GO:0007268 synaptic transmission | GO:0010628 positive regulation of gene expression | GO:0042759 long-chain fatty acid biosynthetic process | GO:0048469 cell maturation	GO:0019911 structural constituent of myelin sheath | GO:0005515 protein binding
Locus_10795_Transcript_9/12_Confidence_0.071_Length_2019	248.865	XP_001369329.1:WW domain-binding protein 2-like | XP_003768511.1:WW domain binding protein 2 | XP_003786171.1:WW domain binding protein 2 | XP_001494903.1:WW domain-binding protein 2-like | XP_003997212.1:WW domain binding protein 2
Locus_1798_Transcript_10/27_Confidence_0.378_Length_868	248.183	XP_003772220.1:myosin, light chain 6, alkali, smooth muscle and non-muscle | NP_034990.1:myosin, light polypeptide 6, alkali, smooth muscle and non-muscle | EDL84850.1:myosin, light chain 6, alkali, smooth muscle and non-muscle | NP_001094453.1:myosin, light polypeptide 6, alkali, smooth muscle and non-muscle-like | XP_003939364.1:myosin, light chain 6, alkali, smooth muscle and non-muscle	GO:0005829 cytosol | GO:0016461 unconventional myosin complex	GO:0007411 axon guidance | GO:0030049 muscle filament sliding | GO:0007519 skeletal muscle tissue development | GO:0008152 metabolic process	GO:0008307 structural constituent of muscle | GO:0005509 calcium ion binding | GO:0003774 motor activity | GO:0030898 actin-dependent ATPase activity | GO:0005515 protein binding
Locus_11163_Transcript_2/6_Confidence_0.385_Length_561	243.54	XP_003760822.1:ubiquitin A-52 residue ribosomal protein fusion product 1 | XP_003413301.1:ubiquitin-60S ribosomal protein L40-like | AAK31162.1:ubiquitin A-52 residue ribosomal protein fusion product 1 | XP_003915241.1:ubiquitin A-52 residue ribosomal protein fusion product 1 | XP_003316257.1:ubiquitin A-52 residue ribosomal protein fusion product 1 | XP_004060377.1:ubiquitin A-52 residue ribosom…	GO:0005654 nucleoplasm | GO:0022625 cytosolic large ribosomal subunit | GO:0005886 plasma membrane | GO:0010008 endosome membrane | GO:0030666 endocytic vesicle membrane	GO:0051436 negative regulation of ubiquitin-protein ligase activity involved in mitotic cell cycle | GO:0043123 positive regulation of I-kappaB kinase/NF-kappaB cascade | GO:0002479 antigen processing and presentation of exogenous peptide antigen via MHC class I, TAP-dependent | GO:0006281 DNA repair | GO:0034138 toll-like receptor 3 signaling pathway | GO:0030512 negative regulation of transform…	GO:0003735 structural constituent of ribosome | GO:0005515 protein binding
Locus_10101_Transcript_7/32_Confidence_0.267_Length_913	242.271	XP_003761184.1:ribosomal protein L6 | XP_001378905.1:60S ribosomal protein L6-like | XP_002719802.1:ribosomal protein L6-like | XP_002714728.1:ribosomal protein L6-like | XP_002711612.1:ribosomal protein L6-like | XP_003994732.1:ribosomal protein L6 | XP_001493621.1:60S ribosomal protein L6-like	GO:0005840 ribosome	GO:0006412 translation	GO:0003735 structural constituent of ribosome
Locus_1729_Transcript_141/162_Confidence_0.055_Length_3311	240.145	XP_003760474.1:ly-6/neurotoxin-like protein 1-like | XP_001381791.2:ly-6/neurotoxin-like protein 1-like | XP_003473334.1:ly-6/neurotoxin-like protein 1-like	GO:0005886 plasma membrane	GO:0007271 synaptic transmission, cholinergic	GO:0005515 protein binding | GO:0008200 ion channel inhibitor activity | GO:0030550 acetylcholine receptor inhibitor activity
Locus_9584_Transcript_5/15_Confidence_0.273_Length_2728	236.821	XP_001378127.1:NEDD4 family-interacting protein 1-like | XP_003756739.1:Nedd4 family interacting protein 1 | XP_003980984.1:Nedd4 family interacting protein 1 | NP_085048.1:Nedd4 family interacting protein 1 | XP_001153016.2:Nedd4 family interacting protein 1 | XP_002744340.1:Nedd4 family interacting protein 1 | XP_003782138.1:Nedd4 family interacting protein 1	GO:0000139 Golgi membrane | GO:0048471 perinuclear region of cytoplasm | GO:0016021 integral to membrane | GO:0010008 endosome membrane | GO:0005938 cell cortex | GO:0005576 extracellular region	GO:0050728 negative regulation of inflammatory response | GO:0032713 negative regulation of interleukin-4 production | GO:0051224 negative regulation of protein transport | GO:0043123 positive regulation of I-kappaB kinase/NF-kappaB cascade | GO:0002761 regulation of myeloid leukocyte differentiation | GO:0048302 regulation of isotype switching to IgG isotypes | GO:0045619 regulation of lymphocyt…	GO:0004871 signal transducer activity | GO:0050699 WW domain binding
Locus_44884_Transcript_10/18_Confidence_0.111_Length_1136	236.751	XP_001366074.1:olfactomedin 1 | XP_003364130.1:olfactomedin 1 | NP_001243737.1:olfactomedin 1 | ACH44503.1:olfactomedin 1 | XP_001917957.1:olfactomedin 1 | NP_006325.1:olfactomedin 1 | NP_001185778.1:olfactomedin 1
Locus_7948_Transcript_21/26_Confidence_0.073_Length_1734	228.596	NP_008939.1:reticulon 4 | BAF62373.1:reticulon 4 | NP_001123435.1:reticulon 4 | XP_003262435.2:reticulon 4 | NP_001126875.1:reticulon 4	GO:0030176 integral to endoplasmic reticulum membrane | GO:0005635 nuclear envelope | GO:0043025 neuronal cell body | GO:0042995 cell projection | GO:0005886 plasma membrane	GO:0001525 angiogenesis | GO:0060317 cardiac epithelial to mesenchymal transition | GO:0048011 nerve growth factor receptor signaling pathway | GO:0021801 cerebral cortex radial glia guided migration | GO:0042981 regulation of apoptotic process | GO:0030334 regulation of cell migration | GO:0071786 endoplasmic reticulum tubular network organization | GO:2000172 regulation of branching morphogenes…	GO:0005515 protein binding
Locus_12131_Transcript_3/40_Confidence_0.191_Length_1435	221.415	XP_003769789.1:glutathione S-transferase Mu 5-like | XP_001381960.1:glutathione S-transferase Mu 3-like | XP_003220236.1:glutathione S-transferase Mu 1-like | XP_002715838.1:glutathione S-transferase mu 3		GO:0008152 metabolic process	GO:0004364 glutathione transferase activity
Locus_25808_Transcript_5/5_Confidence_0.125_Length_2275	221.315	NP_079561.1:stathmin-like 2 | XP_001490341.2:stathmin-2-like | XP_003219604.1:stathmin-2-like | XP_002759067.1:stathmin-like 2 | NP_445892.1:stathmin-like 2 | AAB36428.1:stathmin-like 2	GO:0030424 axon | GO:0005768 endosome | GO:0031982 vesicle | GO:0030426 growth cone | GO:0048471 perinuclear region of cytoplasm | GO:0016020 membrane | GO:0005794 Golgi apparatus	GO:0007026 negative regulation of microtubule depolymerization | GO:0031115 negative regulation of microtubule polymerization | GO:0031117 positive regulation of microtubule depolymerization | GO:0010976 positive regulation of neuron projection development | GO:0010977 negative regulation of neuron projection development	GO:0005515 protein binding
Locus_4288_Transcript_1/29_Confidence_0.157_Length_561	219.406	XP_001367005.1:60S ribosomal protein L21-like | XP_003766943.1:60S ribosomal protein L21-like | NP_000973.2:ribosomal protein L21 | NP_062621.2:ribosomal protein L21 | XP_001372190.1:60S ribosomal protein L21-like | NP_001178341.1:ribosomal protein L21 | XP_508275.1:ribosomal protein L21	GO:0022625 cytosolic large ribosomal subunit	GO:0006413 translational initiation | GO:0019083 viral transcription | GO:0006414 translational elongation | GO:0006415 translational termination | GO:0006614 SRP-dependent cotranslational protein targeting to membrane | GO:0000184 nuclear-transcribed mRNA catabolic process, nonsense-mediated decay	GO:0003723 RNA binding | GO:0003735 structural constituent of ribosome
Locus_4808_Transcript_47/65_Confidence_0.070_Length_2031	214.485	XP_001380403.2:nucleophosmin-like | XP_001371858.1:nucleophosmin-like | NP_001164790.1:nucleophosmin (nucleolar phosphoprotein B23, numatrin) | XP_003936203.1:nucleophosmin (nucleolar phosphoprotein B23, numatrin) | XP_004002901.1:nucleophosmin-like | XP_003981326.1:nucleophosmin (nucleolar phosphoprotein B23, numatrin)
Locus_4294_Transcript_28/33_Confidence_0.256_Length_3241	214.093	XP_003760626.1:eukaryotic translation elongation factor 2 | XP_001515708.2:eukaryotic translation elongation factor 2 | XP_001364098.2:eukaryotic translation elongation factor 2 pseudogene | XP_533949.3:eukaryotic translation elongation factor 2 | XP_003354050.1:eukaryotic translation elongation factor 2 | NP_001252725.1:eukaryotic translation elongation factor 2 | XP_003981745.1:eukaryotic trans…	GO:0005829 cytosol | GO:0005844 polysome	GO:0006414 translational elongation | GO:0006184 GTP catabolic process	GO:0003746 translation elongation factor activity | GO:0003924 GTPase activity | GO:0005525 GTP binding
Locus_275_Transcript_18/32_Confidence_0.042_Length_494	211.375	XP_003758514.1:cytochrome c oxidase subunit 4 isoform 1, mitochondrial-like | XP_003998370.1:cytochrome c oxidase subunit 4 isoform 1, mitochondrial-like | XP_001502607.1:cytochrome c oxidase IV subunit | XP_002913430.1:cytochrome c oxidase subunit 4 isoform 1, mitochondrial-like | XP_003495155.1:cytochrome c oxidase subunit 4 isoform 1, mitochondrial-like | XP_001365717.1:cytochrome c oxidase su…
Locus_739_Transcript_11/14_Confidence_0.270_Length_833	210.626	XP_001363014.2:40S ribosomal protein S6-like | NP_033122.1:ribosomal protein S6 | XP_003472269.1:40S ribosomal protein S6-like | XP_003891755.1:40S ribosomal protein S6-like | AAH27620.1:ribosomal protein S6 | AAH13296.1:ribosomal protein S6	GO:0005844 polysome | GO:0048471 perinuclear region of cytoplasm | GO:0005730 nucleolus | GO:0022627 cytosolic small ribosomal subunit	GO:0043065 positive regulation of apoptotic process | GO:0000028 ribosomal small subunit assembly | GO:0007369 gastrulation | GO:0002309 T cell proliferation involved in immune response | GO:0006414 translational elongation | GO:0031575 mitotic cell cycle G1/S transition checkpoint | GO:0006924 activation-induced cell death of T cells | GO:0033077 T cell differentiation in thymus | GO:0006364 rRN…	GO:0003735 structural constituent of ribosome | GO:0019901 protein kinase binding
Locus_3022_Transcript_46/58_Confidence_0.333_Length_2381	206.702	NP_001092.1:actin, beta | BAD96645.1:actin, beta | AAS55927.1:actin, beta | XP_003795487.1:actin, beta | XP_003416557.1:actin, cytoplasmic 1-like | NP_998884.1:actin, beta | NP_001126826.1:actin, beta | CAA25004.1:actin, beta
Locus_9272_Transcript_3/6_Confidence_0.028_Length_914	206.016	XP_003763513.1:tetraspanin 7 | XP_001367003.1:tetraspanin-7-like | XP_537996.1:tetraspanin 7 | XP_004022052.1:tetraspanin 7 | XP_002762828.1:tetraspanin 7 | NP_001248645.1:tetraspanin 7 | XP_002913517.1:tetraspanin-7-like | NP_004606.2:tetraspanin 7	GO:0005887 integral to plasma membrane	GO:0019048 virus-host interaction
Locus_8713_Transcript_2/2_Confidence_0.000_Length_2017	205.76	XP_001374435.2:mitochondrial carrier triple repeat protein 6-like | XP_003775080.1:solute carrier family 25 member 53-like | XP_004000812.1:solute carrier family 25 member 53-like | XP_002930111.1:mitochondrial carrier triple repeat protein 6-like | XP_003262184.1:solute carrier family 25, member 53 | XP_003919301.1:solute carrier family 25 member 53-like | XP_003135335.1:mitochondrial carrier tr…	GO:0016021 integral to membrane	GO:0006810 transport
Locus_7437_Transcript_6/27_Confidence_0.483_Length_853	204.588	XP_003760524.1:60S ribosomal protein L8-like | XP_001364034.1:60S ribosomal protein L8-like | XP_003219006.1:60S ribosomal protein L8-like | NP_000964.1:ribosomal protein L8 | BAE40270.1:ribosomal protein L8 | AAH12197.1:ribosomal protein L8 | NP_001232342.1:ribosomal protein L8-like
Locus_16999_Transcript_13/20_Confidence_0.381_Length_492	204.186	NP_001007968.1:ribosomal protein L30 | XP_003219569.1:60S ribosomal protein L30-like | NP_000980.1:ribosomal protein L30 | AAI00609.1:ribosomal protein L30 | XP_978816.1:predicted pseudogene 7429	GO:0022625 cytosolic large ribosomal subunit	GO:0006413 translational initiation | GO:0019083 viral transcription | GO:0006414 translational elongation | GO:0006415 translational termination | GO:0006614 SRP-dependent cotranslational protein targeting to membrane | GO:0000184 nuclear-transcribed mRNA catabolic process, nonsense-mediated decay	GO:0003723 RNA binding | GO:0003735 structural constituent of ribosome
Locus_4661_Transcript_6/10_Confidence_0.636_Length_1372	203.894	XP_001499624.1:coiled-coil-helix-coiled-coil-helix domain-containing protein 2, mitochondrial-like | XP_002925843.1:coiled-coil-helix-coiled-coil-helix domain-containing protein 2, mitochondrial-like | XP_003998658.1:coiled-coil-helix-coiled-coil-helix domain containing 2 | XP_536830.2:coiled-coil-helix-coiled-coil-helix domain containing 2
Locus_149737_Transcript_1/1_Confidence_1.000_Length_313	202.705	NP_001093057.1:vomeronasal 2 receptor 645
Locus_3432_Transcript_4/43_Confidence_0.226_Length_1658	202.276	XP_001368373.1:BTB/POZ domain-containing adapter for CUL3-mediated RhoA degradation protein 1-like | XP_003762136.1:potassium channel tetramerisation domain containing 13 | XP_547062.1:potassium channel tetramerisation domain containing 13 | DAA15373.1:potassium channel tetramerisation domain containing 13 | NP_001033146.1:potassium channel tetramerisation domain containing 13 | XP_002711916.1:po…	GO:0031463 Cul3-RING ubiquitin ligase complex | GO:0005634 nucleus	GO:0043161 proteasomal ubiquitin-dependent protein catabolic process | GO:0016477 cell migration | GO:0051260 protein homooligomerization | GO:0035024 negative regulation of Rho protein signal transduction | GO:0043149 stress fiber assembly | GO:0016567 protein ubiquitination	GO:0042802 identical protein binding | GO:0004842 ubiquitin-protein ligase activity | GO:0017049 GTP-Rho binding
Locus_1825_Transcript_38/54_Confidence_0.083_Length_4228	201.971	BAA86494.2:NDRG family member 4 | NP_001229764.1:NDRG family member 4 | XP_003481855.1:protein NDRG4-like | XP_003433873.1:NDRG family member 4 | XP_003998139.1:NDRG family member 4 | XP_003417063.1:NDRG family member 4
Locus_12306_Transcript_9/13_Confidence_0.156_Length_770	200.257	XP_001376099.1:40S ribosomal protein S8-like | XP_002810959.2:ribosomal protein S8 | NP_001003.1:ribosomal protein S8 | XP_001496811.2:40S ribosomal protein S8-like | EDL32455.1:ribosomal protein S8 pseudogene | AAH86899.1:ribosomal protein S8	GO:0022627 cytosolic small ribosomal subunit	GO:0006413 translational initiation | GO:0019083 viral transcription | GO:0000462 maturation of SSU-rRNA from tricistronic rRNA transcript (SSU-rRNA, 5.8S rRNA, LSU-rRNA) | GO:0006414 translational elongation | GO:0006415 translational termination | GO:0006614 SRP-dependent cotranslational protein targeting to membrane | GO:0000184 nuclear-transcribed mRNA catabolic process, nonsense-mediated dec…	GO:0003735 structural constituent of ribosome
Locus_36043_Transcript_13/14_Confidence_0.080_Length_3588	199.632	XP_001372255.1:membrane-associated progesterone receptor component 1-like | XP_003797040.1:progesterone receptor membrane component 1 | NP_001127207.1:progesterone receptor membrane component 1 | NP_001181847.1:progesterone receptor membrane component 1 | XP_003931117.1:progesterone receptor membrane component 1 | NP_058063.2:progesterone receptor membrane component 1 | NP_006658.1:progesterone r…	GO:0005730 nucleolus | GO:0016021 integral to membrane | GO:0009986 cell surface | GO:0005789 endoplasmic reticulum membrane	GO:0007411 axon guidance	GO:0005496 steroid binding | GO:0005515 protein binding | GO:0020037 heme binding
Locus_52626_Transcript_10/12_Confidence_0.385_Length_771	199.613	XP_001373469.1:peroxiredoxin-5, mitochondrial-like | P30044.4:peroxiredoxin 5 | XP_001164621.1:peroxiredoxin 5 | XP_004051491.1:peroxiredoxin 5 | XP_002821617.1:peroxiredoxin 5 | NP_036226.1:peroxiredoxin 5 | AAF04856.1:peroxiredoxin 5	GO:0044445 cytosolic part | GO:0031410 cytoplasmic vesicle | GO:0048471 perinuclear region of cytoplasm | GO:0005782 peroxisomal matrix | GO:0005634 nucleus | GO:0005739 mitochondrion	GO:0042744 hydrogen peroxide catabolic process | GO:0070995 NADPH oxidation | GO:0043066 negative regulation of apoptotic process | GO:0051354 negative regulation of oxidoreductase activity | GO:0016480 negative regulation of transcription from RNA polymerase III promoter | GO:0043154 negative regulation of cysteine-type endopeptidase activity involved in apoptotic process | GO:0006954 inflammato…	GO:0005102 receptor binding | GO:0043027 cysteine-type endopeptidase inhibitor activity involved in apoptotic process | GO:0072541 peroxynitrite reductase activity | GO:0046983 protein dimerization activity | GO:0004601 peroxidase activity | GO:0001016 RNA polymerase III regulatory region DNA binding
Locus_3962_Transcript_14/29_Confidence_0.103_Length_1628	196.058	XP_003772841.1:transmembrane protein 66 | XP_001372893.2:transmembrane protein 66-like | NP_001070324.1:transmembrane protein 66 | XP_539993.2:transmembrane protein 66 | XP_004021801.1:transmembrane protein 66 | XP_001924810.1:transmembrane protein 66 | BAD96352.1:transmembrane protein 66
Locus_31379_Transcript_3/18_Confidence_0.143_Length_1567	194.803	XP_003766226.1:serpin peptidase inhibitor, clade I (neuroserpin), member 1 | XP_001362816.1:serpin peptidase inhibitor, clade I (neuroserpin), member 1 | XP_535853.3:serpin peptidase inhibitor, clade I (neuroserpin), member 1 | XP_001505567.2:serpin peptidase inhibitor, clade I (neuroserpin), member 1 | NP_001179167.1:serpin peptidase inhibitor, clade I (neuroserpin), member 1 | XP_004003235.1:se…			GO:0004867 serine-type endopeptidase inhibitor activity
Locus_15038_Transcript_37/43_Confidence_0.100_Length_1496	193.798	XP_003994594.1:zinc finger protein 511 | XP_003922506.1:zinc finger protein 511 | XP_002186693.1:zinc finger protein 511 | XP_001496857.3:zinc finger protein 511-like | XP_002756781.1:zinc finger protein 511 | XP_850238.1:zinc finger protein 511
Locus_2817_Transcript_18/47_Confidence_0.113_Length_509	193.149	XP_003762505.1:chromosome 2 open reading frame, human C3orf25 | XP_001376303.1:60S ribosomal protein L32-like | NP_001232799.1:60S ribosomal protein L32-like | NP_001029955.1:ribosomal protein L32 | NP_000985.1:ribosomal protein L32	GO:0022625 cytosolic large ribosomal subunit	GO:0006413 translational initiation | GO:0019083 viral transcription | GO:0006414 translational elongation | GO:0006415 translational termination | GO:0006614 SRP-dependent cotranslational protein targeting to membrane | GO:0000184 nuclear-transcribed mRNA catabolic process, nonsense-mediated decay	GO:0003735 structural constituent of ribosome
Locus_2432_Transcript_31/31_Confidence_0.103_Length_539	190.065	AAH17386.1:ribosomal protein S19 | XP_003277578.2:40S ribosomal protein S19-like | NP_001013.1:ribosomal protein S19 | XP_002923981.1:ribosomal protein S19 | AAH86775.1:ribosomal protein S19 | XP_003267528.1:40S ribosomal protein S19-like	GO:0005730 nucleolus | GO:0022627 cytosolic small ribosomal subunit	GO:0000184 nuclear-transcribed mRNA catabolic process, nonsense-mediated decay | GO:0006415 translational termination | GO:0006413 translational initiation | GO:0000028 ribosomal small subunit assembly | GO:0051272 positive regulation of cellular component movement | GO:0006414 translational elongation | GO:0030490 maturation of SSU-rRNA | GO:0030218 erythrocyte differentiation | GO:0009991 respo…	GO:0003735 structural constituent of ribosome | GO:0017134 fibroblast growth factor binding
Locus_1915_Transcript_3/56_Confidence_0.224_Length_827	189.927	XP_001371557.2:60S ribosomal protein L7a-like | XP_003757512.1:ribosomal protein L7a | XP_001082189.1:60S ribosomal protein L7a-like | NP_001232675.1:ribosomal protein L7a-like | AAI30154.1:uncharacterized LOC100037086 | NP_001004379.1:ribosomal protein L7a	GO:0042788 polysomal ribosome | GO:0022625 cytosolic large ribosomal subunit | GO:0016020 membrane	GO:0006413 translational initiation | GO:0019083 viral transcription | GO:0006414 translational elongation | GO:0042254 ribosome biogenesis | GO:0006415 translational termination | GO:0006614 SRP-dependent cotranslational protein targeting to membrane | GO:0000184 nuclear-transcribed mRNA catabolic process, nonsense-mediated decay	GO:0003723 RNA binding | GO:0003735 structural constituent of ribosome | GO:0005515 protein binding
Locus_7373_Transcript_3/7_Confidence_0.286_Length_1434	189.227	XP_001362349.1:tetraspanin-3-like | XP_003754941.1:tetraspanin 3 | NP_001247658.1:tetraspanin 3 | XP_002928756.1:tetraspanin-3-like | NP_005715.1:tetraspanin 3 | XP_004017879.1:tetraspanin 3 | XP_003784589.1:tetraspanin 3 | XP_003413881.1:tetraspanin-3-like	GO:0016021 integral to membrane
Locus_134180_Transcript_3/12_Confidence_0.188_Length_1070	188.861	XP_003757086.1:neurensin 2 | XP_001365754.1:neurensin-2-like | XP_003941057.1:neurensin 2 | XP_002747453.1:neurensin 2 | XP_001499342.1:neurensin-2-like | XP_003983718.1:neurensin 2 | NP_079234.1:neurensin 2	GO:0005886 plasma membrane | GO:0030133 transport vesicle
Locus_16064_Transcript_1/16_Confidence_0.185_Length_3045	188.076	XP_003764630.1:mediator complex subunit 4 | XP_003477529.1:mediator of RNA polymerase II transcription subunit 4-like | XP_003796728.1:mediator complex subunit 4 | XP_003913908.1:mediator complex subunit 4	GO:0005634 nucleus	GO:0006355 regulation of transcription, DNA-dependent | GO:0006366 transcription from RNA polymerase II promoter	GO:0003712 transcription cofactor activity
Locus_17712_Transcript_4/7_Confidence_0.636_Length_465	187.736	ABU96167.1:ribosomal protein, large, P1 | XP_002920675.1:ribosomal protein, large, P1 | XP_003987043.1:ribosomal protein, large, P1 | XP_003755737.1:60S acidic ribosomal protein P1-like	GO:0022625 cytosolic large ribosomal subunit	GO:0006414 translational elongation	GO:0003735 structural constituent of ribosome
Locus_2618_Transcript_8/10_Confidence_0.767_Length_1603	187.24	XP_003773575.1:L-lactate dehydrogenase A chain-like | NP_001028147.1:lactate dehydrogenase A | NP_001138352.1:lactate dehydrogenase A | NP_034829.1:lactate dehydrogenase A | NP_001129541.2:lactate dehydrogenase A	GO:0005829 cytosol | GO:0005739 mitochondrion | GO:0005929 cilium	GO:0055114 oxidation-reduction process | GO:0031668 cellular response to extracellular stimulus | GO:0006089 lactate metabolic process | GO:0043065 positive regulation of apoptotic process | GO:0044262 cellular carbohydrate metabolic process | GO:0019674 NAD metabolic process | GO:0006096 glycolysis	GO:0051287 NAD binding | GO:0019900 kinase binding | GO:0042802 identical protein binding | GO:0004459 L-lactate dehydrogenase activity
Locus_5753_Transcript_9/21_Confidence_0.455_Length_1972	184.996	XP_003770093.1:phosphatidylinositol glycan anchor biosynthesis, class S | XP_001375860.1:GPI transamidase component PIG-S-like | XP_003416997.1:GPI transamidase component PIG-S-like | XP_002912373.1:GPI transamidase component PIG-S-like | DAA18952.1:phosphatidylinositol glycan anchor biosynthesis, class S | XP_001504193.1:phosphatidylinositol glycan anchor biosynthesis, class S | NP_001029388.1:p…	GO:0016021 integral to membrane | GO:0005789 endoplasmic reticulum membrane	GO:0006506 GPI anchor biosynthetic process	GO:0003923 GPI-anchor transamidase activity
Locus_7664_Transcript_1/5_Confidence_0.400_Length_1681	184.054	NP_002620.1:phosphoglycerate mutase 1 (brain) | XP_860038.2:phosphoglycerate mutase 1 (brain) | XP_003479814.1:phosphoglycerate mutase 1-like | BAD96816.1:phosphoglycerate mutase 1 (brain) | AAH00455.1:phosphoglycerate mutase 1 (brain) | XP_001087425.1:phosphoglycerate mutase family member 4 | XP_003255340.1:phosphoglycerate mutase 1 (brain)	GO:0005829 cytosol	GO:0045730 respiratory burst | GO:0043456 regulation of pentose-phosphate shunt | GO:0006094 gluconeogenesis | GO:0006110 regulation of glycolysis	GO:0004619 phosphoglycerate mutase activity | GO:0019901 protein kinase binding | GO:0004082 bisphosphoglycerate mutase activity | GO:0004083 bisphosphoglycerate 2-phosphatase activity
Locus_14833_Transcript_1/6_Confidence_0.222_Length_2905	181.663	XP_003757999.1:prion protein | XP_003757997.1:prion protein | NP_001035117.1:prion protein | CBY05848.1:prion protein | AAU02120.1:prion protein	GO:0045121 membrane raft | GO:0031225 anchored to membrane | GO:0005794 Golgi apparatus | GO:0005730 nucleolus | GO:0005783 endoplasmic reticulum | GO:0005886 plasma membrane	GO:0043066 negative regulation of apoptotic process | GO:0032689 negative regulation of interferon-gamma production | GO:0032703 negative regulation of interleukin-2 production | GO:0050860 negative regulation of T cell receptor signaling pathway | GO:0043433 negative regulation of sequence-specific DNA binding transcription factor activity | GO:0001933 negative regulation of protein phosphorylat…	GO:0008017 microtubule binding | GO:0042802 identical protein binding | GO:0005507 copper ion binding
Locus_15801_Transcript_1/1_Confidence_0.000_Length_3866	181.594	XP_001365135.1:solute carrier family 1 (glial high affinity glutamate transporter), member 3 | XP_003759977.1:solute carrier family 1 (glial high affinity glutamate transporter), member 3 | XP_001499667.1:solute carrier family 1 (glial high affinity glutamate transporter), member 3 | XP_002815543.1:solute carrier family 1 (glial high affinity glutamate transporter), member 3 | NP_001231354.1:solu…	GO:0043205 fibril | GO:0009986 cell surface | GO:0043025 neuronal cell body | GO:0042995 cell projection | GO:0005886 plasma membrane	GO:0070779 D-aspartate import | GO:0009611 response to wounding | GO:0007605 sensory perception of sound | GO:0046677 response to antibiotic | GO:0009449 gamma-aminobutyric acid biosynthetic process | GO:0031223 auditory behavior | GO:0006537 glutamate biosynthetic process | GO:0048667 cell morphogenesis involved in neuron differentiation | GO:0021545 cranial nerve development | GO:0042493 respon…	GO:0005314 high-affinity glutamate transmembrane transporter activity | GO:0016595 glutamate binding | GO:0017153 sodium:dicarboxylate symporter activity
Locus_578_Transcript_2/32_Confidence_0.071_Length_2889	181.244	XP_003257984.1:carboxypeptidase E | XP_003415843.1:carboxypeptidase E-like | XP_001373907.2:carboxypeptidase E-like | NP_001864.1:carboxypeptidase E | XP_004040642.1:carboxypeptidase E | NP_001092029.1:carboxypeptidase E | NP_001245010.1:carboxypeptidase E | BAA86053.1:carboxypeptidase E	GO:0030141 secretory granule | GO:0030658 transport vesicle membrane | GO:0005576 extracellular region | GO:0005794 Golgi apparatus | GO:0005634 nucleus | GO:0005886 plasma membrane	GO:0072657 protein localization to membrane | GO:0003214 cardiac left ventricle morphogenesis | GO:0006464 cellular protein modification process | GO:0006508 proteolysis | GO:0030070 insulin processing | GO:0007218 neuropeptide signaling pathway	GO:0004181 metallocarboxypeptidase activity | GO:0042043 neurexin family protein binding | GO:0008270 zinc ion binding | GO:0050839 cell adhesion molecule binding
Locus_12432_Transcript_12/21_Confidence_0.092_Length_1616	178.361	XP_001362120.1:amino-terminal enhancer of split-like | NP_001121.2:amino-terminal enhancer of split | NP_034477.1:amino-terminal enhancer of split | AAD00654.1:amino-terminal enhancer of split | AAC35517.1:amino-terminal enhancer of split | CAA51771.1:amino-terminal enhancer of split | NP_945321.1:amino-terminal enhancer of split	GO:0005634 nucleus	GO:0001501 skeletal system development | GO:0000122 negative regulation of transcription from RNA polymerase II promoter | GO:0032091 negative regulation of protein binding | GO:0090090 negative regulation of canonical Wnt receptor signaling pathway | GO:2000210 positive regulation of anoikis | GO:0040008 regulation of growth | GO:0009887 organ morphogenesis | GO:0031668 cellular response to extr…	GO:0003714 transcription corepressor activity | GO:0005515 protein binding
Locus_832_Transcript_19/63_Confidence_0.027_Length_2065	177.989	XP_001372328.1:synaptophysin-like | NP_003170.1:synaptophysin | AAH64550.1:synaptophysin | XP_003276897.1:synaptophysin | XP_003135126.2:synaptophysin	GO:0030054 cell junction | GO:0043234 protein complex | GO:0060076 excitatory synapse | GO:0030285 integral to synaptic vesicle membrane | GO:0042734 presynaptic membrane | GO:0044306 neuron projection terminus | GO:0048786 presynaptic active zone	GO:0048499 synaptic vesicle membrane organization | GO:0048169 regulation of long-term neuronal synaptic plasticity | GO:0071310 cellular response to organic substance | GO:0048172 regulation of short-term neuronal synaptic plasticity | GO:0016188 synaptic vesicle maturation | GO:2000474 regulation of opioid receptor signaling pathway	GO:0042169 SH2 domain binding | GO:0005509 calcium ion binding | GO:0017075 syntaxin-1 binding | GO:0032403 protein complex binding | GO:0042802 identical protein binding | GO:0015485 cholesterol binding | GO:0005215 transporter activity
Locus_12157_Transcript_4/28_Confidence_0.143_Length_698	176.586	XP_001365799.1:60S ribosomal protein L9-like | XP_003773360.1:ribosomal protein L9 | XP_002709438.1:ribosomal protein L9-like | NP_000652.2:ribosomal protein L9 | XP_002724004.1:ribosomal protein L9-like | NP_001019640.2:ribosomal protein L9 | XP_002715820.1:ribosomal protein L9-like | XP_002714137.1:ribosomal protein L9-like	GO:0005730 nucleolus | GO:0022625 cytosolic large ribosomal subunit	GO:0006413 translational initiation | GO:0019083 viral transcription | GO:0006414 translational elongation | GO:0006415 translational termination | GO:0006614 SRP-dependent cotranslational protein targeting to membrane | GO:0000184 nuclear-transcribed mRNA catabolic process, nonsense-mediated decay	GO:0019843 rRNA binding | GO:0003735 structural constituent of ribosome
Locus_1167_Transcript_21/31_Confidence_0.293_Length_1037	174.853	NP_001137423.1:ribosomal protein SA | NP_001032223.1:ribosomal protein SA | XP_002716404.1:ribosomal protein SA-like | NP_001182409.1:ribosomal protein SA | XP_003415744.1:40S ribosomal protein SA-like | XP_001516915.1:40S ribosomal protein SA-like | NP_002286.2:ribosomal protein SA | P26452.4:ribosomal protein SA
Locus_7144_Transcript_18/34_Confidence_0.171_Length_507	172.44	ABU96167.1:ribosomal protein, large, P1 | XP_001377013.1:60S acidic ribosomal protein P1-like | XP_003987043.1:ribosomal protein, large, P1 | XP_001373450.1:60S acidic ribosomal protein P1-like | XP_002920675.1:ribosomal protein, large, P1	GO:0022625 cytosolic large ribosomal subunit	GO:0006414 translational elongation	GO:0003735 structural constituent of ribosome
Locus_6409_Transcript_29/74_Confidence_0.065_Length_3022	171.032	XP_003773107.1:glycoprotein M6A | XP_001371384.1:neuronal membrane glycoprotein M6-a-like | XP_001505462.2:neuronal membrane glycoprotein M6-a-like | NP_963886.1:glycoprotein M6A | XP_003933916.1:glycoprotein M6A | XP_003933917.1:glycoprotein M6A
Locus_13682_Transcript_2/29_Confidence_0.241_Length_2224	170.861	XP_003759560.1:ATP synthase, H+ transporting, mitochondrial F1 complex, alpha subunit 1, cardiac muscle | XP_001364704.1:ATP synthase subunit alpha, mitochondrial-like | AAA40784.1:ATP synthase, H+ transporting, mitochondrial F1 complex, alpha subunit 1, cardiac muscle | NP_075581.1:ATP synthase, H+ transporting, mitochondrial F1 complex, alpha subunit 1, cardiac muscle | NP_004037.1:ATP synthase…	GO:0005759 mitochondrial matrix | GO:0008180 signalosome | GO:0000275 mitochondrial proton-transporting ATP synthase complex, catalytic core F(1) | GO:0005886 plasma membrane	GO:0006172 ADP biosynthetic process | GO:0015991 ATP hydrolysis coupled proton transport | GO:0042776 mitochondrial ATP synthesis coupled proton transport | GO:0001937 negative regulation of endothelial cell proliferation | GO:0006629 lipid metabolic process | GO:0009790 embryo development | GO:0006200 ATP catabolic process | GO:0022904 respiratory electron transport chain	GO:0046961 proton-transporting ATPase activity, rotational mechanism | GO:0046933 proton-transporting ATP synthase activity, rotational mechanism | GO:0043531 ADP binding | GO:0042288 MHC class I protein binding | GO:0043499 eukaryotic cell surface binding | GO:0005524 ATP binding
Locus_3789_Transcript_4/11_Confidence_0.579_Length_503	169.443	NP_000969.1:ribosomal protein L23 | NP_957026.1:ribosomal protein L23 | NP_001124779.1:ribosomal protein L23 | NP_001085921.1:ribosomal protein L23 | BAB28415.1:ribosomal protein L23 | BAB22203.1:ribosomal protein L23 | NP_001030186.1:ribosomal protein L23	GO:0005730 nucleolus | GO:0022625 cytosolic large ribosomal subunit	GO:0006413 translational initiation | GO:0019083 viral transcription | GO:0006414 translational elongation | GO:0006415 translational termination | GO:0006614 SRP-dependent cotranslational protein targeting to membrane | GO:0006610 ribosomal protein import into nucleus | GO:0000184 nuclear-transcribed mRNA catabolic process, nonsense-mediated decay	GO:0003735 structural constituent of ribosome | GO:0005515 protein binding
Locus_8349_Transcript_14/19_Confidence_0.062_Length_1968	167.384	XP_003758187.1:cystatin-like | XP_001382093.2:cystatin-like | XP_003411668.1:cystatin-C-like | NP_001038067.1:cystatin C | NP_001171901.1:cystatin C | XP_002931179.1:cystatin-C-like		GO:0010466 negative regulation of peptidase activity	GO:0004869 cysteine-type endopeptidase inhibitor activity
Locus_3719_Transcript_14/24_Confidence_0.314_Length_725	165.709	CAD97677.1:ribosomal protein L19 | XP_002763584.1:60S ribosomal protein L19-like | XP_002761325.2:60S ribosomal protein L19-like | NP_000972.1:ribosomal protein L19 | XP_002750530.1:uncharacterized LOC100385238 | AAB48630.1:ribosomal protein L19 | BAD96802.1:ribosomal protein L19 | XP_003782782.1:60S ribosomal protein L19-like | XP_001510969.1:ribosomal protein L19
Locus_22307_Transcript_3/7_Confidence_0.364_Length_464	164.596	XP_003750613.1:40S ribosomal protein S17-like | XP_002727169.2:40S ribosomal protein S17-like | NP_033118.1:ribosomal protein S17 | BAC25377.1:ribosomal protein S17 | NP_989548.1:ribosomal protein S17-like | NP_058848.2:ribosomal protein S17 | AAI58391.1:ribosomal protein S17	GO:0022627 cytosolic small ribosomal subunit	GO:0006364 rRNA processing | GO:0034101 erythrocyte homeostasis | GO:0006414 translational elongation | GO:0000028 ribosomal small subunit assembly	GO:0003735 structural constituent of ribosome
Locus_10839_Transcript_10/17_Confidence_0.111_Length_1033	163.154	NP_001002.1:ribosomal protein S7 | XP_002721241.1:ribosomal protein S7-like | XP_003735650.1:40S ribosomal protein S7-like | EDL31366.1:ribosomal protein S7 pseudogene | NP_001232774.1:uncharacterized LOC100232723
Locus_7244_Transcript_25/25_Confidence_0.156_Length_495	162.048	NP_001007.2:ribosomal protein S12 | XP_003908240.1:40S ribosomal protein S12-like | XP_002728643.1:ribosomal protein S12-like | P84175.2:ribosomal protein S12 | XP_001480687.1:ribosomal protein S12, pseudogene 10 | XP_004044747.1:ribosomal protein S12 | XP_002726224.1:ribosomal protein S12-like 3 | XP_002725577.1:ribosomal protein S12-like	GO:0005739 mitochondrion | GO:0022627 cytosolic small ribosomal subunit	GO:0006413 translational initiation | GO:0019083 viral transcription | GO:0006414 translational elongation | GO:0006415 translational termination | GO:0006614 SRP-dependent cotranslational protein targeting to membrane | GO:0000184 nuclear-transcribed mRNA catabolic process, nonsense-mediated decay	GO:0003735 structural constituent of ribosome
Locus_1437_Transcript_5/33_Confidence_0.114_Length_1106	161.44	XP_003763170.1:60S acidic ribosomal protein P0-like | XP_001363537.1:60S acidic ribosomal protein P0-like | NP_001080134.1:ribosomal protein, large, P0 | XP_003816390.1:60S acidic ribosomal protein P0-like | XP_003789970.1:ribosomal protein, large, P0 | XP_001168269.1:60S acidic ribosomal protein P0-like | NP_001239066.1:ribosomal protein, large, P0	GO:0022625 cytosolic large ribosomal subunit | GO:0005634 nucleus	GO:0006413 translational initiation | GO:0019083 viral transcription | GO:0006414 translational elongation | GO:0042254 ribosome biogenesis | GO:0006415 translational termination | GO:0019048 virus-host interaction | GO:0006614 SRP-dependent cotranslational protein targeting to membrane | GO:0000184 nuclear-transcribed mRNA catabolic process, nonsense-mediated decay	GO:0003723 RNA binding | GO:0003735 structural constituent of ribosome | GO:0005515 protein binding
Locus_7316_Transcript_6/8_Confidence_0.500_Length_2375	160.313	XP_003757092.1:FK506 binding protein 1A, 12kDa | NP_001030533.1:FK506 binding protein 1A, 12kDa | NP_989661.1:FK506 binding protein 1A, 12kDa | XP_001364013.1:peptidyl-prolyl cis-trans isomerase FKBP1A-like | NP_001033089.1:FKBP1A-like | AAI02339.1:FK506 binding protein 1A, 12kDa | NP_001239119.1:FK506 binding protein 1A, 12kDa	GO:0005829 cytosol | GO:0033017 sarcoplasmic reticulum membrane | GO:0030424 axon	GO:0060347 heart trabecula formation | GO:0006457 protein folding | GO:0060314 regulation of ryanodine-sensitive calcium-release channel activity | GO:0055010 ventricular cardiac muscle tissue morphogenesis | GO:0006936 muscle contraction | GO:0019221 cytokine-mediated signaling pathway | GO:0001933 negative regulation of protein phosphorylation | GO:0032513 negative regulation of protein phospha…	GO:0005528 FK506 binding | GO:0003755 peptidyl-prolyl cis-trans isomerase activity
Locus_2510_Transcript_75/136_Confidence_0.030_Length_1707	157.646	XP_003757972.1:cathepsin B | XP_001381634.1:cathepsin B-like | XP_003412496.1:cathepsin B-like | XP_003902454.1:cathepsin B | XP_003805362.1:cathepsin B		GO:0006508 proteolysis | GO:0050790 regulation of catalytic activity	GO:0004197 cysteine-type endopeptidase activity
Locus_8287_Transcript_53/128_Confidence_0.057_Length_1248	156.877	XP_001375210.1:apolipoprotein E-like | XP_003766424.1:uncharacterized LOC100920637 | NP_033826.2:apolipoprotein E | BAE28964.1:apolipoprotein E | CAJ18420.1:apolipoprotein E | AAA37251.1:apolipoprotein E
Locus_45604_Transcript_2/10_Confidence_0.250_Length_592	156.772	XP_001372891.2:ATPase inhibitor, mitochondrial-like | XP_004092286.1:ATPase inhibitory factor 1 | XP_004025336.1:ATPase inhibitory factor 1 | NP_057395.1:ATPase inhibitory factor 1 | NP_001247592.1:ATPase inhibitory factor 1 | CAI46227.1:ATPase inhibitory factor 1 | XP_002750557.1:ATPase inhibitory factor 1 | XP_003944631.1:ATPase inhibitory factor 1	GO:0005753 mitochondrial proton-transporting ATP synthase complex | GO:0009986 cell surface	GO:0001525 angiogenesis | GO:0051289 protein homotetramerization | GO:0006783 heme biosynthetic process | GO:0006091 generation of precursor metabolites and energy | GO:0051346 negative regulation of hydrolase activity | GO:0001937 negative regulation of endothelial cell proliferation | GO:0030218 erythrocyte differentiation	GO:0051117 ATPase binding | GO:0043532 angiostatin binding | GO:0042803 protein homodimerization activity | GO:0005516 calmodulin binding | GO:0042030 ATPase inhibitor activity
Locus_3560_Transcript_7/18_Confidence_0.194_Length_2039	156.337	XP_003757218.1:glucose-6-phosphate isomerase | XP_001365167.1:glucose-6-phosphate isomerase-like | XP_003416423.1:glucose-6-phosphate isomerase | XP_853858.1:glucose-6-phosphate isomerase | Q3ZBD7.4:glucose-6-phosphate isomerase

## Sheet: AM heart
transcript	fpkm	blast hits	cellular_component	biological_process	molecular_function
Locus_6344_Transcript_52/94_Confidence_0.070_Length_1382	3608.26	NP_005150.1:actin, alpha, cardiac muscle 1 | BAE40656.1:actin, alpha, cardiac muscle 1 | BAF83305.1:actin, alpha, cardiac muscle 1 | NP_989355.1:actin, alpha sarcomeric/cardiac | NP_001002066.1:zgc:86709 | XP_003442991.1:actin, alpha cardiac muscle 1-like | NP_001006709.1:actin, alpha 1, skeletal muscle
Locus_934_Transcript_4/91_Confidence_0.040_Length_826	3376.54	AAA21805.1:tropomyosin 1, alpha | EAW77630.1:tropomyosin 1 (alpha) | NP_001018004.1:tropomyosin 1 (alpha) | XP_003755672.1:tropomyosin 1 (alpha) | NP_077745.2:tropomyosin 1, alpha | NP_001029244.1:tropomyosin 1, alpha | XP_001103704.1:tropomyosin 1 (alpha)	GO:0032059 bleb | GO:0030426 growth cone | GO:0005862 muscle thin filament tropomyosin | GO:0002102 podosome | GO:0005829 cytosol | GO:0030863 cortical cytoskeleton | GO:0032154 cleavage furrow | GO:0031941 filamentous actin | GO:0001725 stress fiber | GO:0032587 ruffle membrane	GO:0034614 cellular response to reactive oxygen species | GO:0001701 in utero embryonic development | GO:0032781 positive regulation of ATPase activity | GO:0060048 cardiac muscle contraction | GO:0030336 negative regulation of cell migration | GO:0045785 positive regulation of cell adhesion | GO:0051693 actin filament capping | GO:0006937 regulation of muscle contraction | GO:0030049 muscle fila…	GO:0042803 protein homodimerization activity | GO:0047485 protein N-terminus binding | GO:0005200 structural constituent of cytoskeleton | GO:0051015 actin filament binding | GO:0008307 structural constituent of muscle
Locus_131400_Transcript_13/21_Confidence_0.292_Length_1595	2693.23	XP_003773072.1:solute carrier family 25 (mitochondrial carrier; adenine nucleotide translocator), member 4 | XP_001363393.1:ADP/ATP translocase 1-like | NP_001076155.1:solute carrier family 25 (mitochondrial carrier; adenine nucleotide translocator), member 4 | NP_777083.1:solute carrier family 25 (mitochondrial carrier; adenine nucleotide translocator), member 4 | AAI02995.2:solute carrier famil…	GO:0016021 integral to membrane | GO:0005743 mitochondrial inner membrane | GO:0005741 mitochondrial outer membrane	GO:0055085 transmembrane transport | GO:0060547 negative regulation of necrotic cell death | GO:0051935 L-glutamate uptake involved in synaptic transmission | GO:0008637 apoptotic mitochondrial changes | GO:0015867 ATP transport | GO:0015866 ADP transport	GO:0000295 adenine nucleotide transmembrane transporter activity | GO:0019899 enzyme binding | GO:0005471 ATP:ADP antiporter activity
Locus_6362_Transcript_23/42_Confidence_0.117_Length_1236	2503.15	XP_003761065.1:myosin, light chain 2, regulatory, cardiac, slow | XP_001506155.2:myosin regulatory light chain 2, ventricular/cardiac muscle isoform-like | XP_001372477.2:uncharacterized LOC100019715 | NP_001003069.1:myosin, light chain 2, regulatory, cardiac, slow | XP_003994712.1:myosin, light chain 2, regulatory, cardiac, slow | XP_002719796.1:Myosin regulatory light chain 2, ventricular/cardi…
Locus_2249_Transcript_247/255_Confidence_0.016_Length_1364	1886.62	XP_533849.2:myosin, light chain 3, alkali; ventricular, skeletal, slow | XP_003762256.1:myosin, light chain 3, alkali; ventricular, skeletal, slow | NP_036738.1:myosin, light chain 3, alkali; ventricular, skeletal, slow | XP_001500321.1:myosin light chain 3-like | XP_003477081.1:myosin light chain 3-like | XP_002713367.1:slow skeletal ventricular myosin alkali light chain 3 | XP_001367204.1:myosi…	GO:0031672 A band | GO:0016459 myosin complex | GO:0031674 I band	GO:0002026 regulation of the force of heart contraction | GO:0055010 ventricular cardiac muscle tissue morphogenesis | GO:0006942 regulation of striated muscle contraction | GO:0007519 skeletal muscle tissue development | GO:0060048 cardiac muscle contraction	GO:0003785 actin monomer binding | GO:0005509 calcium ion binding | GO:0003774 motor activity
Locus_35097_Transcript_4/10_Confidence_0.200_Length_1360	1354.6	XP_003771167.1:myoglobin | XP_002925619.1:myoglobin-like		GO:0015671 oxygen transport	GO:0020037 heme binding | GO:0005344 oxygen transporter activity | GO:0005506 iron ion binding | GO:0019825 oxygen binding
Locus_113835_Transcript_1/7_Confidence_0.400_Length_913	1297.61	XP_001370897.1:telethonin-like | XP_003768313.1:titin-cap | XP_003768312.1:titin-cap | NP_001014915.1:titin-cap (telethonin) | NP_001253761.1:titin-cap | NP_001139226.1:titin-cap (telethonin) | XP_003466971.1:telethonin-like | XP_003278281.1:titin-cap	GO:0030018 Z disc	GO:0048739 cardiac muscle fiber development | GO:0030916 otic vesicle formation | GO:0060048 cardiac muscle contraction | GO:0048769 sarcomerogenesis | GO:0055003 cardiac myofibril assembly | GO:0001756 somitogenesis | GO:0003009 skeletal muscle contraction | GO:0030240 skeletal muscle thin filament assembly | GO:0055008 cardiac muscle tissue morphogenesis | GO:0035995 detection of muscle stretch…	GO:0070080 titin Z domain binding | GO:0030674 protein binding, bridging | GO:0008307 structural constituent of muscle | GO:0031432 titin binding | GO:0044325 ion channel binding | GO:0051373 FATZ binding
Locus_6763_Transcript_84/181_Confidence_0.225_Length_7196	1032.57	XP_001369357.1:myosin-7-like | NP_001107183.1:myosin, heavy chain 7, cardiac muscle, beta | XP_003474533.1:myosin-7-like | XP_002718130.1:myosin, heavy chain 7, cardiac muscle, beta | P79293.2:myosin, heavy chain 7, cardiac muscle, beta | XP_002753688.1:myosin, heavy chain 7, cardiac muscle, beta | XP_003755890.1:myosin, heavy chain 7, cardiac muscle, beta | XP_003808134.1:myosin, heavy chain 7, …	GO:0005925 focal adhesion | GO:0032982 myosin filament | GO:0005730 nucleolus | GO:0001725 stress fiber | GO:0030018 Z disc | GO:0005859 muscle myosin complex	GO:0002027 regulation of heart rate | GO:0055010 ventricular cardiac muscle tissue morphogenesis | GO:0014823 response to activity | GO:0030049 muscle filament sliding | GO:0006200 ATP catabolic process | GO:0007512 adult heart development	GO:0030898 actin-dependent ATPase activity | GO:0000146 microfilament motor activity | GO:0008307 structural constituent of muscle | GO:0051015 actin filament binding | GO:0005516 calmodulin binding | GO:0005524 ATP binding
Locus_275_Transcript_18/32_Confidence_0.042_Length_494	1019.2	XP_003758514.1:cytochrome c oxidase subunit 4 isoform 1, mitochondrial-like | XP_003998370.1:cytochrome c oxidase subunit 4 isoform 1, mitochondrial-like | XP_001502607.1:cytochrome c oxidase IV subunit | XP_002913430.1:cytochrome c oxidase subunit 4 isoform 1, mitochondrial-like | XP_003495155.1:cytochrome c oxidase subunit 4 isoform 1, mitochondrial-like | XP_001365717.1:cytochrome c oxidase su…
Locus_26651_Transcript_12/17_Confidence_0.545_Length_542	919.182	XP_003758323.1:ribosomal protein S27a | NP_002945.1:ribosomal protein S27a | XP_002747252.1:ubiquitin-40S ribosomal protein S27a-like | NP_990284.1:ribosomal protein S27a | XP_001104764.1:ribosomal protein S27a-like | NP_077239.1:ribosomal protein S27A	GO:0005654 nucleoplasm | GO:0005886 plasma membrane | GO:0010008 endosome membrane | GO:0030666 endocytic vesicle membrane | GO:0022627 cytosolic small ribosomal subunit	GO:0035419 activation of MAPK activity involved in innate immune response | GO:0051436 negative regulation of ubiquitin-protein ligase activity involved in mitotic cell cycle | GO:0007250 activation of NF-kappaB-inducing kinase activity | GO:0043123 positive regulation of I-kappaB kinase/NF-kappaB cascade | GO:0002479 antigen processing and presentation of exogenous peptide antigen via MHC class …	GO:0003735 structural constituent of ribosome | GO:0046872 metal ion binding
Locus_3965_Transcript_141/212_Confidence_0.019_Length_749	897.345	XP_001367285.1:ATP synthase lipid-binding protein, mitochondrial-like | XP_003768388.1:ATP synthase lipid-binding protein, mitochondrial-like | XP_002916871.1:ATP synthase, H+ transporting, mitochondrial F0 complex, subunit C1 (subunit 9) | XP_001499319.2:ATP synthase lipid-binding protein, mitochondrial-like | NP_788822.1:ATP synthase, H+ transporting, mitochondrial Fo complex, subunit C1 (subun…	GO:0005753 mitochondrial proton-transporting ATP synthase complex | GO:0016021 integral to membrane | GO:0045263 proton-transporting ATP synthase complex, coupling factor F(o)	GO:0015986 ATP synthesis coupled proton transport | GO:0015991 ATP hydrolysis coupled proton transport	GO:0015078 hydrogen ion transmembrane transporter activity | GO:0008289 lipid binding
Locus_11599_Transcript_14/25_Confidence_0.098_Length_941	883.346	XP_003764272.1:crystallin, alpha B | XP_001371244.1:alpha-crystallin B chain-like | XP_002921138.1:crystallin, alpha B | XP_003357342.1:crystallin, alpha B | NP_776715.1:crystallin, alpha B | NP_001075876.1:crystallin, alpha B	GO:0005829 cytosol | GO:0030018 Z disc | GO:0005739 mitochondrion | GO:0005634 nucleus | GO:0005886 plasma membrane	GO:0001666 response to hypoxia | GO:0032387 negative regulation of intracellular transport | GO:0060561 apoptotic process involved in morphogenesis | GO:0043154 negative regulation of cysteine-type endopeptidase activity involved in apoptotic process | GO:0007517 muscle organ development | GO:0051260 protein homooligomerization | GO:0010629 negative regulation of gene expression | GO:0007021 tubu…	GO:0046872 metal ion binding | GO:0005212 structural constituent of eye lens | GO:0051082 unfolded protein binding | GO:0042803 protein homodimerization activity
Locus_934_Transcript_86/91_Confidence_0.080_Length_1915	767.908	NP_077745.2:tropomyosin 1, alpha | NP_001018004.1:tropomyosin 1 (alpha) | XP_864999.1:tropomyosin 1 (alpha) | AAA21805.1:tropomyosin 1, alpha
Locus_1090_Transcript_8/24_Confidence_0.233_Length_1086	636.451	XP_003768526.1:ATP synthase, H+ transporting, mitochondrial Fo complex, subunit d | XP_001369625.1:ATP synthase subunit d, mitochondrial-like | XP_003429881.1:ATP synthase subunit d, mitochondrial-like | XP_002722993.1:ATP synthase, H+ transporting, mitochondrial F0 complex, subunit d	GO:0000276 mitochondrial proton-transporting ATP synthase complex, coupling factor F(o)	GO:0015986 ATP synthesis coupled proton transport	GO:0015078 hydrogen ion transmembrane transporter activity
Locus_3364_Transcript_3/17_Confidence_0.417_Length_535	619.979	NP_000978.1:ribosomal protein L26 | XP_003814046.1:ribosomal protein L26-like 1 | XP_003258183.1:60S ribosomal protein L26-like
Locus_3856_Transcript_25/45_Confidence_0.042_Length_528	612.759	XP_003765709.1:ribosomal protein L31 | NP_001093163.1:ribosomal protein L31 | XP_001363892.1:60S ribosomal protein L31-like | XP_003309212.1:ribosomal protein L31 | XP_003815823.1:ribosomal protein L31	GO:0022625 cytosolic large ribosomal subunit	GO:0006413 translational initiation | GO:0019083 viral transcription | GO:0006414 translational elongation | GO:0006415 translational termination | GO:0006614 SRP-dependent cotranslational protein targeting to membrane | GO:0000184 nuclear-transcribed mRNA catabolic process, nonsense-mediated decay	GO:0003723 RNA binding | GO:0003735 structural constituent of ribosome
Locus_13682_Transcript_2/29_Confidence_0.241_Length_2224	569.779	XP_003759560.1:ATP synthase, H+ transporting, mitochondrial F1 complex, alpha subunit 1, cardiac muscle | XP_001364704.1:ATP synthase subunit alpha, mitochondrial-like | AAA40784.1:ATP synthase, H+ transporting, mitochondrial F1 complex, alpha subunit 1, cardiac muscle | NP_075581.1:ATP synthase, H+ transporting, mitochondrial F1 complex, alpha subunit 1, cardiac muscle | NP_004037.1:ATP synthase…	GO:0005759 mitochondrial matrix | GO:0008180 signalosome | GO:0000275 mitochondrial proton-transporting ATP synthase complex, catalytic core F(1) | GO:0005886 plasma membrane	GO:0006172 ADP biosynthetic process | GO:0015991 ATP hydrolysis coupled proton transport | GO:0042776 mitochondrial ATP synthesis coupled proton transport | GO:0001937 negative regulation of endothelial cell proliferation | GO:0006629 lipid metabolic process | GO:0009790 embryo development | GO:0006200 ATP catabolic process | GO:0022904 respiratory electron transport chain	GO:0046961 proton-transporting ATPase activity, rotational mechanism | GO:0046933 proton-transporting ATP synthase activity, rotational mechanism | GO:0043531 ADP binding | GO:0042288 MHC class I protein binding | GO:0043499 eukaryotic cell surface binding | GO:0005524 ATP binding
Locus_7437_Transcript_6/27_Confidence_0.483_Length_853	557.394	XP_003760524.1:60S ribosomal protein L8-like | XP_001364034.1:60S ribosomal protein L8-like | XP_003219006.1:60S ribosomal protein L8-like | NP_000964.1:ribosomal protein L8 | BAE40270.1:ribosomal protein L8 | AAH12197.1:ribosomal protein L8 | NP_001232342.1:ribosomal protein L8-like
Locus_13778_Transcript_25/40_Confidence_0.511_Length_4648	554.434	XP_001363869.2:sarcoplasmic/endoplasmic reticulum calcium ATPase 2-like | XP_003279714.1:ATPase, Ca++ transporting, cardiac muscle, slow twitch 2 | ABY61051.1:ATPase, Ca++ transporting, cardiac muscle, slow twitch 2 | XP_004053930.1:ATPase, Ca++ transporting, cardiac muscle, slow twitch 2 | XP_002913116.1:sarcoplasmic/endoplasmic reticulum calcium ATPase 2-like | NP_001672.1:ATPase, Ca++ transpor…
Locus_2817_Transcript_18/47_Confidence_0.113_Length_509	549.943	XP_003762505.1:chromosome 2 open reading frame, human C3orf25 | XP_001376303.1:60S ribosomal protein L32-like | NP_001232799.1:60S ribosomal protein L32-like | NP_001029955.1:ribosomal protein L32 | NP_000985.1:ribosomal protein L32	GO:0022625 cytosolic large ribosomal subunit	GO:0006413 translational initiation | GO:0019083 viral transcription | GO:0006414 translational elongation | GO:0006415 translational termination | GO:0006614 SRP-dependent cotranslational protein targeting to membrane | GO:0000184 nuclear-transcribed mRNA catabolic process, nonsense-mediated decay	GO:0003735 structural constituent of ribosome
Locus_24067_Transcript_5/6_Confidence_0.571_Length_679	545.199	XP_003995027.1:coiled-coil-helix-coiled-coil-helix domain containing 10 | XP_003918619.1:coiled-coil-helix-coiled-coil-helix domain containing 10 | NP_780538.2:coiled-coil-helix-coiled-coil-helix domain containing 10 | BAC35926.1:coiled-coil-helix-coiled-coil-helix domain containing 10	GO:0005739 mitochondrion	GO:0006754 ATP biosynthetic process | GO:0006119 oxidative phosphorylation | GO:2000984 negative regulation of ATP citrate synthase activity
Locus_7957_Transcript_18/67_Confidence_0.071_Length_541	542.318	XP_001370210.2:60S ribosomal protein L24-like | XP_416616.2:ribosomal protein L24 | NP_001232573.1:ribosomal protein L24-like | NP_000977.1:ribosomal protein L24 | XP_001514255.1:60S ribosomal protein L24-like | AAH02110.2:ribosomal protein L24
Locus_10101_Transcript_7/32_Confidence_0.267_Length_913	538.91	XP_003761184.1:ribosomal protein L6 | XP_001378905.1:60S ribosomal protein L6-like | XP_002719802.1:ribosomal protein L6-like | XP_002714728.1:ribosomal protein L6-like | XP_002711612.1:ribosomal protein L6-like | XP_003994732.1:ribosomal protein L6 | XP_001493621.1:60S ribosomal protein L6-like	GO:0005840 ribosome	GO:0006412 translation	GO:0003735 structural constituent of ribosome
Locus_11383_Transcript_3/26_Confidence_0.412_Length_1451	534.919	XP_003755720.1:ribosomal protein L4 | XP_001376078.1:60S ribosomal protein L4-like | DAA19059.1:60S ribosomal protein L4 pseudogene | NP_001014894.1:ribosomal protein L4 | XP_003987064.1:ribosomal protein L4	GO:0005840 ribosome	GO:0006412 translation	GO:0003735 structural constituent of ribosome
Locus_1154_Transcript_18/24_Confidence_0.436_Length_748	522.794	XP_003735912.1:ribosomal protein L10 | AAA36021.1:ribosomal protein L10 | XP_001508298.1:60S ribosomal protein L10-like | NP_112362.1:ribosomal protein L10 | BAD97029.1:ribosomal protein L10 | XP_001362654.1:60S ribosomal protein L10-like
Locus_16999_Transcript_13/20_Confidence_0.381_Length_492	514.52	NP_001007968.1:ribosomal protein L30 | XP_003219569.1:60S ribosomal protein L30-like | NP_000980.1:ribosomal protein L30 | AAI00609.1:ribosomal protein L30 | XP_978816.1:predicted pseudogene 7429	GO:0022625 cytosolic large ribosomal subunit	GO:0006413 translational initiation | GO:0019083 viral transcription | GO:0006414 translational elongation | GO:0006415 translational termination | GO:0006614 SRP-dependent cotranslational protein targeting to membrane | GO:0000184 nuclear-transcribed mRNA catabolic process, nonsense-mediated decay	GO:0003723 RNA binding | GO:0003735 structural constituent of ribosome
Locus_13230_Transcript_1/4_Confidence_0.571_Length_936	505.072	XP_001378972.1:heat shock protein beta-1-like | NP_001007519.1:heat shock 27kDa protein 1 | XP_003354541.1:heat shock protein beta-1-like | XP_003998589.1:heat shock 27kDa protein 1 | Q3T149.1:heat shock 27kDa protein 1 | NP_001072817.1:heat shock 27kDa protein 1	GO:0009986 cell surface | GO:0005819 spindle | GO:0030018 Z disc | GO:0005886 plasma membrane | GO:0005634 nucleus	GO:0001525 angiogenesis | GO:0009615 response to virus | GO:0043066 negative regulation of apoptotic process | GO:0035924 cellular response to vascular endothelial growth factor stimulus | GO:0042535 positive regulation of tumor necrosis factor biosynthetic process | GO:0046685 response to arsenic-containing substance | GO:0043534 blood vessel endothelial cell migration | GO:0032731 positive regu…	GO:0005080 protein kinase C binding | GO:0008426 protein kinase C inhibitor activity
Locus_1915_Transcript_3/56_Confidence_0.224_Length_827	491.308	XP_001371557.2:60S ribosomal protein L7a-like | XP_003757512.1:ribosomal protein L7a | XP_001082189.1:60S ribosomal protein L7a-like | NP_001232675.1:ribosomal protein L7a-like | AAI30154.1:uncharacterized LOC100037086 | NP_001004379.1:ribosomal protein L7a	GO:0042788 polysomal ribosome | GO:0022625 cytosolic large ribosomal subunit | GO:0016020 membrane	GO:0006413 translational initiation | GO:0019083 viral transcription | GO:0006414 translational elongation | GO:0042254 ribosome biogenesis | GO:0006415 translational termination | GO:0006614 SRP-dependent cotranslational protein targeting to membrane | GO:0000184 nuclear-transcribed mRNA catabolic process, nonsense-mediated decay	GO:0003723 RNA binding | GO:0003735 structural constituent of ribosome | GO:0005515 protein binding
Locus_739_Transcript_11/14_Confidence_0.270_Length_833	481.004	XP_001363014.2:40S ribosomal protein S6-like | NP_033122.1:ribosomal protein S6 | XP_003472269.1:40S ribosomal protein S6-like | XP_003891755.1:40S ribosomal protein S6-like | AAH27620.1:ribosomal protein S6 | AAH13296.1:ribosomal protein S6	GO:0005844 polysome | GO:0048471 perinuclear region of cytoplasm | GO:0005730 nucleolus | GO:0022627 cytosolic small ribosomal subunit	GO:0043065 positive regulation of apoptotic process | GO:0000028 ribosomal small subunit assembly | GO:0007369 gastrulation | GO:0002309 T cell proliferation involved in immune response | GO:0006414 translational elongation | GO:0031575 mitotic cell cycle G1/S transition checkpoint | GO:0006924 activation-induced cell death of T cells | GO:0033077 T cell differentiation in thymus | GO:0006364 rRN…	GO:0003735 structural constituent of ribosome | GO:0019901 protein kinase binding
Locus_21161_Transcript_10/14_Confidence_0.444_Length_600	479.207	XP_001509132.1:6.8 kDa mitochondrial proteolipid-like | XP_003128804.1:6.8 kDa mitochondrial proteolipid-like | XP_003428268.1:6.8 kDa mitochondrial proteolipid-like | XP_001089695.2:chromosome 14 open reading frame 2 ortholog
Locus_1553_Transcript_4/26_Confidence_0.229_Length_1340	476.182	XP_003770242.1:malate dehydrogenase 2, NAD (mitochondrial) | XP_001366592.1:malate dehydrogenase 2, NAD (mitochondrial) | XP_002743993.1:malate dehydrogenase 2, NAD (mitochondrial) | NP_001182455.1:malate dehydrogenase 2, NAD (mitochondrial) | Q32LG3.1:malate dehydrogenase 2, NAD (mitochondrial) | NP_112413.2:malate dehydrogenase 2, NAD (mitochondrial) | NP_032643.2:malate dehydrogenase 2, NAD (m…	GO:0005730 nucleolus | GO:0005743 mitochondrial inner membrane | GO:0005759 mitochondrial matrix | GO:0005886 plasma membrane	GO:0006107 oxaloacetate metabolic process | GO:0006734 NADH metabolic process | GO:0006108 malate metabolic process | GO:0006099 tricarboxylic acid cycle | GO:0044262 cellular carbohydrate metabolic process | GO:0006475 internal protein amino acid acetylation	GO:0030060 L-malate dehydrogenase activity | GO:0043621 protein self-association | GO:0046554 malate dehydrogenase (NADP+) activity | GO:0000166 nucleotide binding
Locus_12306_Transcript_9/13_Confidence_0.156_Length_770	473.899	XP_001376099.1:40S ribosomal protein S8-like | XP_002810959.2:ribosomal protein S8 | NP_001003.1:ribosomal protein S8 | XP_001496811.2:40S ribosomal protein S8-like | EDL32455.1:ribosomal protein S8 pseudogene | AAH86899.1:ribosomal protein S8	GO:0022627 cytosolic small ribosomal subunit	GO:0006413 translational initiation | GO:0019083 viral transcription | GO:0000462 maturation of SSU-rRNA from tricistronic rRNA transcript (SSU-rRNA, 5.8S rRNA, LSU-rRNA) | GO:0006414 translational elongation | GO:0006415 translational termination | GO:0006614 SRP-dependent cotranslational protein targeting to membrane | GO:0000184 nuclear-transcribed mRNA catabolic process, nonsense-mediated dec…	GO:0003735 structural constituent of ribosome
Locus_34625_Transcript_7/22_Confidence_0.167_Length_876	467.41	XP_001362118.1:peroxiredoxin-2-like | XP_003760721.1:peroxiredoxin 2 | NP_001231403.1:peroxiredoxin 2 | XP_003981965.1:peroxiredoxin 2 | XP_003797966.1:peroxiredoxin 2 | XP_003941781.1:peroxiredoxin 2 | XP_002761827.1:peroxiredoxin-2-like
Locus_42178_Transcript_14/26_Confidence_0.181_Length_848	467.395	XP_001379652.2:cytochrome c oxidase subunit 5A, mitochondrial-like | XP_003482287.1:cytochrome c oxidase subunit 5A, mitochondrial-like | XP_003463627.1:cytochrome c oxidase subunit 5A, mitochondrial-like | NP_001002891.1:cytochrome c oxidase subunit Va | XP_003784570.1:cytochrome c oxidase subunit 5A, mitochondrial-like	GO:0005743 mitochondrial inner membrane		GO:0046872 metal ion binding | GO:0004129 cytochrome-c oxidase activity
Locus_14742_Transcript_12/12_Confidence_0.053_Length_426	454.549	XP_001363060.1:60S ribosomal protein L34-like | NP_001232475.1:ribosomal protein L34-like | NP_000986.2:ribosomal protein L34 | XP_003772960.1:60S ribosomal protein L34-like	GO:0005739 mitochondrion | GO:0022625 cytosolic large ribosomal subunit	GO:0006413 translational initiation | GO:0019083 viral transcription | GO:0006414 translational elongation | GO:0006415 translational termination | GO:0006614 SRP-dependent cotranslational protein targeting to membrane | GO:0000184 nuclear-transcribed mRNA catabolic process, nonsense-mediated decay	GO:0003723 RNA binding | GO:0003735 structural constituent of ribosome
Locus_4718_Transcript_38/79_Confidence_0.099_Length_490	442.154	NP_001009.1:ribosomal protein S15 | XP_001513459.2:40S ribosomal protein S15-like | XP_001475799.1:40S ribosomal protein S15-like | NP_001019712.1:ribosomal protein S15 | BAE26932.1:ribosomal protein S15 | XP_003277041.1:ribosomal protein S15 | NP_001232413.1:ribosomal protein S15-like | XP_003824320.1:40S ribosomal protein S15-like	GO:0005654 nucleoplasm | GO:0022627 cytosolic small ribosomal subunit	GO:0000184 nuclear-transcribed mRNA catabolic process, nonsense-mediated decay | GO:0006415 translational termination | GO:0006413 translational initiation | GO:0000028 ribosomal small subunit assembly | GO:0000056 ribosomal small subunit export from nucleus | GO:0006414 translational elongation | GO:0019083 viral transcription | GO:0006614 SRP-dependent cotranslational protein targeting to membr…	GO:0005515 protein binding | GO:0003677 DNA binding | GO:0003735 structural constituent of ribosome | GO:0003723 RNA binding
Locus_7245_Transcript_42/102_Confidence_0.033_Length_1059	434.935	XP_003763469.1:ATP synthase, H+ transporting, mitochondrial F1 complex, O subunit | XP_001379983.1:ATP synthase subunit O, mitochondrial-like | XP_001513754.2:ATP synthase subunit O, mitochondrial-like | XP_003431030.1:ATP synthase subunit O, mitochondrial-like | XP_001376810.2:uncharacterized LOC100026076 | XP_003640129.1:ATP synthase, H+ transporting, mitochondrial F1 complex, O subunit	GO:0005753 mitochondrial proton-transporting ATP synthase complex	GO:0015986 ATP synthesis coupled proton transport	GO:0046933 proton-transporting ATP synthase activity, rotational mechanism
Locus_9540_Transcript_8/13_Confidence_0.471_Length_530	432.518	XP_003768771.1:RAN guanine nucleotide release factor | XP_001364184.1:ran guanine nucleotide release factor-like | XP_001364263.1:ran guanine nucleotide release factor-like | XP_003929270.1:RAN guanine nucleotide release factor | XP_003274696.1:RAN guanine nucleotide release factor | NP_057576.2:RAN guanine nucleotide release factor | XP_004058600.1:RAN guanine nucleotide release factor | XP_0039…	GO:0014704 intercalated disc | GO:0044424 intracellular part	GO:2000649 regulation of sodium ion transmembrane transporter activity | GO:0042391 regulation of membrane potential | GO:2000010 positive regulation of protein localization to cell surface	GO:0044325 ion channel binding | GO:0017080 sodium channel regulator activity
Locus_4479_Transcript_16/78_Confidence_0.079_Length_829	431.944	XP_003757557.1:prostaglandin D2 synthase 21kDa (brain) | XP_001374266.1:prostaglandin-H2 D-isomerase-like | NP_000945.3:prostaglandin D2 synthase 21kDa (brain) | XP_003817030.1:prostaglandin D2 synthase 21kDa (brain) | XP_003423095.1:prostaglandin-H2 D-isomerase-like
Locus_11163_Transcript_2/6_Confidence_0.385_Length_561	415.205	XP_003760822.1:ubiquitin A-52 residue ribosomal protein fusion product 1 | XP_003413301.1:ubiquitin-60S ribosomal protein L40-like | AAK31162.1:ubiquitin A-52 residue ribosomal protein fusion product 1 | XP_003915241.1:ubiquitin A-52 residue ribosomal protein fusion product 1 | XP_003316257.1:ubiquitin A-52 residue ribosomal protein fusion product 1 | XP_004060377.1:ubiquitin A-52 residue ribosom…	GO:0005654 nucleoplasm | GO:0022625 cytosolic large ribosomal subunit | GO:0005886 plasma membrane | GO:0010008 endosome membrane | GO:0030666 endocytic vesicle membrane	GO:0051436 negative regulation of ubiquitin-protein ligase activity involved in mitotic cell cycle | GO:0043123 positive regulation of I-kappaB kinase/NF-kappaB cascade | GO:0002479 antigen processing and presentation of exogenous peptide antigen via MHC class I, TAP-dependent | GO:0006281 DNA repair | GO:0034138 toll-like receptor 3 signaling pathway | GO:0030512 negative regulation of transform…	GO:0003735 structural constituent of ribosome | GO:0005515 protein binding
Locus_12157_Transcript_4/28_Confidence_0.143_Length_698	415.192	XP_001365799.1:60S ribosomal protein L9-like | XP_003773360.1:ribosomal protein L9 | XP_002709438.1:ribosomal protein L9-like | NP_000652.2:ribosomal protein L9 | XP_002724004.1:ribosomal protein L9-like | NP_001019640.2:ribosomal protein L9 | XP_002715820.1:ribosomal protein L9-like | XP_002714137.1:ribosomal protein L9-like	GO:0005730 nucleolus | GO:0022625 cytosolic large ribosomal subunit	GO:0006413 translational initiation | GO:0019083 viral transcription | GO:0006414 translational elongation | GO:0006415 translational termination | GO:0006614 SRP-dependent cotranslational protein targeting to membrane | GO:0000184 nuclear-transcribed mRNA catabolic process, nonsense-mediated decay	GO:0019843 rRNA binding | GO:0003735 structural constituent of ribosome
Locus_4288_Transcript_1/29_Confidence_0.157_Length_561	413.795	XP_001367005.1:60S ribosomal protein L21-like | XP_003766943.1:60S ribosomal protein L21-like | NP_000973.2:ribosomal protein L21 | NP_062621.2:ribosomal protein L21 | XP_001372190.1:60S ribosomal protein L21-like | NP_001178341.1:ribosomal protein L21 | XP_508275.1:ribosomal protein L21	GO:0022625 cytosolic large ribosomal subunit	GO:0006413 translational initiation | GO:0019083 viral transcription | GO:0006414 translational elongation | GO:0006415 translational termination | GO:0006614 SRP-dependent cotranslational protein targeting to membrane | GO:0000184 nuclear-transcribed mRNA catabolic process, nonsense-mediated decay	GO:0003723 RNA binding | GO:0003735 structural constituent of ribosome
Locus_8197_Transcript_28/69_Confidence_0.044_Length_498	411.546	XP_003762120.1:aldolase A, fructose-bisphosphate | EDM17387.1:aldolase A, fructose-bisphosphate | EAW79936.1:aldolase A, fructose-bisphosphate | NP_001230106.1:aldolase A, fructose-bisphosphate | XP_003930168.1:aldolase A, fructose-bisphosphate | CAG46678.1:aldolase A, fructose-bisphosphate | NP_001127068.1:aldolase A, fructose-bisphosphate	GO:0005929 cilium | GO:0031093 platelet alpha granule lumen | GO:0015629 actin cytoskeleton | GO:0005829 cytosol | GO:0031674 I band | GO:0070062 extracellular vesicular exosome | GO:0005739 mitochondrion	GO:0035094 response to nicotine | GO:0006941 striated muscle contraction | GO:0006094 gluconeogenesis | GO:0032496 response to lipopolysaccharide | GO:0030168 platelet activation | GO:0008360 regulation of cell shape | GO:0051289 protein homotetramerization | GO:0006000 fructose metabolic process | GO:0043627 response to estrogen stimulus | GO:0030388 fructose 1,6-bisphosphate metabolic process |…	GO:0003779 actin binding | GO:0042802 identical protein binding | GO:0015631 tubulin binding | GO:0070061 fructose binding | GO:0004332 fructose-bisphosphate aldolase activity
Locus_12377_Transcript_8/20_Confidence_0.216_Length_396	402.152	XP_003761930.1:acyl carrier protein, mitochondrial-like | XP_001369236.1:acyl carrier protein, mitochondrial-like | XP_001505408.2:acyl carrier protein, mitochondrial-like | XP_003229386.1:acyl carrier protein, mitochondrial-like | DAA15504.1:NADH dehydrogenase (ubiquinone) 1, alpha/beta subcomplex, 1, 8kDa | NP_001035578.1:NADH dehydrogenase (ubiquinone) 1, alpha/beta subcomplex, 1, 8kDa | NP_00…
Locus_45604_Transcript_2/10_Confidence_0.250_Length_592	401.508	XP_001372891.2:ATPase inhibitor, mitochondrial-like | XP_004092286.1:ATPase inhibitory factor 1 | XP_004025336.1:ATPase inhibitory factor 1 | NP_057395.1:ATPase inhibitory factor 1 | NP_001247592.1:ATPase inhibitory factor 1 | CAI46227.1:ATPase inhibitory factor 1 | XP_002750557.1:ATPase inhibitory factor 1 | XP_003944631.1:ATPase inhibitory factor 1	GO:0005753 mitochondrial proton-transporting ATP synthase complex | GO:0009986 cell surface	GO:0001525 angiogenesis | GO:0051289 protein homotetramerization | GO:0006783 heme biosynthetic process | GO:0006091 generation of precursor metabolites and energy | GO:0051346 negative regulation of hydrolase activity | GO:0001937 negative regulation of endothelial cell proliferation | GO:0030218 erythrocyte differentiation	GO:0051117 ATPase binding | GO:0043532 angiostatin binding | GO:0042803 protein homodimerization activity | GO:0005516 calmodulin binding | GO:0042030 ATPase inhibitor activity
Locus_3812_Transcript_10/16_Confidence_0.423_Length_1410	398.798	XP_001362251.1:elongation factor 1-gamma-like | XP_001366000.1:elongation factor 1-gamma-like | XP_003508788.1:eukaryotic translation elongation factor 1 gamma | NP_001075254.1:eukaryotic translation elongation factor 1 gamma | XP_002755470.1:elongation factor 1-gamma-like | XP_853577.1:eukaryotic translation elongation factor 1 gamma | NP_001182509.1:eukaryotic translation elongation factor 1 ga…
Locus_4661_Transcript_6/10_Confidence_0.636_Length_1372	396.362	XP_001499624.1:coiled-coil-helix-coiled-coil-helix domain-containing protein 2, mitochondrial-like | XP_002925843.1:coiled-coil-helix-coiled-coil-helix domain-containing protein 2, mitochondrial-like | XP_003998658.1:coiled-coil-helix-coiled-coil-helix domain containing 2 | XP_536830.2:coiled-coil-helix-coiled-coil-helix domain containing 2
Locus_4294_Transcript_28/33_Confidence_0.256_Length_3241	394.291	XP_003760626.1:eukaryotic translation elongation factor 2 | XP_001515708.2:eukaryotic translation elongation factor 2 | XP_001364098.2:eukaryotic translation elongation factor 2 pseudogene | XP_533949.3:eukaryotic translation elongation factor 2 | XP_003354050.1:eukaryotic translation elongation factor 2 | NP_001252725.1:eukaryotic translation elongation factor 2 | XP_003981745.1:eukaryotic trans…	GO:0005829 cytosol | GO:0005844 polysome	GO:0006414 translational elongation | GO:0006184 GTP catabolic process	GO:0003746 translation elongation factor activity | GO:0003924 GTPase activity | GO:0005525 GTP binding
Locus_10839_Transcript_10/17_Confidence_0.111_Length_1033	383.603	NP_001002.1:ribosomal protein S7 | XP_002721241.1:ribosomal protein S7-like | XP_003735650.1:40S ribosomal protein S7-like | EDL31366.1:ribosomal protein S7 pseudogene | NP_001232774.1:uncharacterized LOC100232723
Locus_8102_Transcript_5/23_Confidence_0.256_Length_1399	377.806	XP_003758061.1:voltage-dependent anion channel 3 | XP_001373131.1:voltage-dependent anion-selective channel protein 3-like | NP_001075545.1:voltage-dependent anion channel 3 | XP_004021854.1:voltage-dependent anion channel 3 | NP_001238895.1:voltage-dependent anion channel 3 | XP_003984796.1:voltage-dependent anion channel 3 | NP_777154.1:voltage-dependent anion channel 3	GO:0005741 mitochondrial outer membrane | GO:0046930 pore complex	GO:0055085 transmembrane transport | GO:0044070 regulation of anion transport	GO:0015288 porin activity | GO:0000166 nucleotide binding | GO:0008308 voltage-gated anion channel activity
Locus_1746_Transcript_50/103_Confidence_0.087_Length_2000	376.093	XP_003761506.1:cytochrome b-c1 complex subunit 2, mitochondrial-like | XP_001377206.1:ubiquinol-cytochrome c reductase core protein II | XP_002711862.1:ubiquinol-cytochrome c reductase core protein II | XP_001494431.1:cytochrome b-c1 complex subunit 2, mitochondrial-like | XP_003477852.1:cytochrome b-c1 complex subunit 2, mitochondrial-like | XP_536942.1:ubiquinol-cytochrome c reductase core prot…	GO:0005743 mitochondrial inner membrane	GO:0006508 proteolysis	GO:0004222 metalloendopeptidase activity | GO:0008270 zinc ion binding
Locus_2432_Transcript_31/31_Confidence_0.103_Length_539	371.188	AAH17386.1:ribosomal protein S19 | XP_003277578.2:40S ribosomal protein S19-like | NP_001013.1:ribosomal protein S19 | XP_002923981.1:ribosomal protein S19 | AAH86775.1:ribosomal protein S19 | XP_003267528.1:40S ribosomal protein S19-like	GO:0005730 nucleolus | GO:0022627 cytosolic small ribosomal subunit	GO:0000184 nuclear-transcribed mRNA catabolic process, nonsense-mediated decay | GO:0006415 translational termination | GO:0006413 translational initiation | GO:0000028 ribosomal small subunit assembly | GO:0051272 positive regulation of cellular component movement | GO:0006414 translational elongation | GO:0030490 maturation of SSU-rRNA | GO:0030218 erythrocyte differentiation | GO:0009991 respo…	GO:0003735 structural constituent of ribosome | GO:0017134 fibroblast growth factor binding
Locus_2246_Transcript_11/13_Confidence_0.182_Length_496	370.396	XP_001362998.1:60S ribosomal protein L28-like | NP_033107.1:ribosomal protein L28 | XP_003406913.1:60S ribosomal protein L28-like | XP_002762547.1:60S ribosomal protein L28-like | XP_002829834.1:ribosomal protein L28 | NP_000982.2:ribosomal protein L28 | XP_003465500.1:60S ribosomal protein L28-like	GO:0022625 cytosolic large ribosomal subunit	GO:0006413 translational initiation | GO:0019083 viral transcription | GO:0006414 translational elongation | GO:0006415 translational termination | GO:0006614 SRP-dependent cotranslational protein targeting to membrane | GO:0000184 nuclear-transcribed mRNA catabolic process, nonsense-mediated decay	GO:0003723 RNA binding | GO:0003735 structural constituent of ribosome | GO:0005515 protein binding
Locus_51306_Transcript_3/22_Confidence_0.106_Length_1599	369.687	XP_003759936.1:creatine kinase, mitochondrial 2 (sarcomeric) | XP_001363380.1:creatine kinase S-type, mitochondrial-like | XP_001512122.2:creatine kinase S-type, mitochondrial-like | NP_001138686.1:creatine kinase, mitochondrial 2 (sarcomeric) | NP_001126380.1:creatine kinase, mitochondrial 2 (sarcomeric) | XP_003920847.1:creatine kinase, mitochondrial 2 (sarcomeric) | NP_001038016.1:creatine kin…	GO:0005743 mitochondrial inner membrane	GO:0016310 phosphorylation	GO:0004111 creatine kinase activity | GO:0005524 ATP binding
Locus_1437_Transcript_5/33_Confidence_0.114_Length_1106	365.472	XP_003763170.1:60S acidic ribosomal protein P0-like | XP_001363537.1:60S acidic ribosomal protein P0-like | NP_001080134.1:ribosomal protein, large, P0 | XP_003816390.1:60S acidic ribosomal protein P0-like | XP_003789970.1:ribosomal protein, large, P0 | XP_001168269.1:60S acidic ribosomal protein P0-like | NP_001239066.1:ribosomal protein, large, P0	GO:0022625 cytosolic large ribosomal subunit | GO:0005634 nucleus	GO:0006413 translational initiation | GO:0019083 viral transcription | GO:0006414 translational elongation | GO:0042254 ribosome biogenesis | GO:0006415 translational termination | GO:0019048 virus-host interaction | GO:0006614 SRP-dependent cotranslational protein targeting to membrane | GO:0000184 nuclear-transcribed mRNA catabolic process, nonsense-mediated decay	GO:0003723 RNA binding | GO:0003735 structural constituent of ribosome | GO:0005515 protein binding
Locus_6201_Transcript_3/10_Confidence_0.357_Length_1039	364.174	XP_003405958.1:60S ribosomal protein L37a-like | NP_000989.1:ribosomal protein L37a | BAE38871.1:ribosomal protein L37a | NP_001072961.1:ribosomal protein L37a | XP_004001416.1:ribosomal protein L37a | XP_003463734.1:putative 60S ribosomal protein L37a-like	GO:0022625 cytosolic large ribosomal subunit	GO:0006413 translational initiation | GO:0019083 viral transcription | GO:0006414 translational elongation | GO:0006415 translational termination | GO:0006614 SRP-dependent cotranslational protein targeting to membrane | GO:0000184 nuclear-transcribed mRNA catabolic process, nonsense-mediated decay	GO:0046872 metal ion binding | GO:0003735 structural constituent of ribosome
Locus_1312_Transcript_13/28_Confidence_0.128_Length_1017	351.146	XP_003767272.1:ribosomal protein L5 | NP_001182608.1:ribosomal protein L5 | XP_537074.3:ribosomal protein L5 | XP_003505203.1:60S ribosomal protein L5-like | XP_003418527.1:60S ribosomal protein L5-like | NP_000960.2:ribosomal protein L5	GO:0022625 cytosolic large ribosomal subunit | GO:0005730 nucleolus	GO:0000184 nuclear-transcribed mRNA catabolic process, nonsense-mediated decay | GO:0006415 translational termination | GO:0006413 translational initiation | GO:0006414 translational elongation | GO:0042273 ribosomal large subunit biogenesis | GO:0019083 viral transcription | GO:0006614 SRP-dependent cotranslational protein targeting to membrane | GO:0006364 rRNA processing	GO:0005515 protein binding | GO:0008097 5S rRNA binding | GO:0003735 structural constituent of ribosome
Locus_22307_Transcript_3/7_Confidence_0.364_Length_464	345.968	XP_003750613.1:40S ribosomal protein S17-like | XP_002727169.2:40S ribosomal protein S17-like | NP_033118.1:ribosomal protein S17 | BAC25377.1:ribosomal protein S17 | NP_989548.1:ribosomal protein S17-like | NP_058848.2:ribosomal protein S17 | AAI58391.1:ribosomal protein S17	GO:0022627 cytosolic small ribosomal subunit	GO:0006364 rRNA processing | GO:0034101 erythrocyte homeostasis | GO:0006414 translational elongation | GO:0000028 ribosomal small subunit assembly	GO:0003735 structural constituent of ribosome
Locus_3349_Transcript_3/32_Confidence_0.231_Length_1531	332.161	XP_001371966.1:NADH dehydrogenase [ubiquinone] iron-sulfur protein 2, mitochondrial-like | XP_001927701.2:NADH dehydrogenase (ubiquinone) Fe-S protein 2, 49kDa (NADH-coenzyme Q reductase) | NP_001068605.1:NADH dehydrogenase (ubiquinone) Fe-S protein 2, 49kDa (NADH-coenzyme Q reductase) | XP_003415246.1:NADH dehydrogenase [ubiquinone] iron-sulfur protein 2, mitochondrial-like | XP_002715203.1:NADH…	GO:0005747 mitochondrial respiratory chain complex I	GO:0006979 response to oxidative stress | GO:0022900 electron transport chain	GO:0046872 metal ion binding | GO:0051287 NAD binding | GO:0048038 quinone binding | GO:0008137 NADH dehydrogenase (ubiquinone) activity | GO:0051539 4 iron, 4 sulfur cluster binding
Locus_8395_Transcript_13/25_Confidence_0.150_Length_1089	324.312	XP_001381724.1:fatty acid-binding protein, heart-like | XP_003765538.1:fatty acid binding protein 3, muscle and heart (mammary-derived growth inhibitor) | ABR12603.1:fatty acid binding protein 3, muscle and heart (mammary-derived growth inhibitor) | XP_003800802.1:fatty acid binding protein 3, muscle and heart (mammary-derived growth inhibitor) | AAR32738.1:heart-type fatty acid binding protein |…	GO:0005737 cytoplasm	GO:0006810 transport	GO:0008092 cytoskeletal protein binding | GO:0008289 lipid binding | GO:0005215 transporter activity
Locus_7449_Transcript_19/41_Confidence_0.259_Length_939	312.032	XP_003762058.1:ribosomal protein S2 | XP_001363067.1:40S ribosomal protein S2-like | NP_001264093.1:ribosomal protein S2 | XP_850151.1:40S ribosomal protein S2-like | XP_003807732.1:ribosomal protein S2 | XP_003478516.1:40S ribosomal protein S2-like | AAI30159.1:uncharacterized LOC100037089 | XP_003265559.1:40S ribosomal protein S2-like	GO:0005654 nucleoplasm | GO:0022627 cytosolic small ribosomal subunit	GO:0006412 translation	GO:0003735 structural constituent of ribosome | GO:0003723 RNA binding | GO:0017134 fibroblast growth factor binding
Locus_3789_Transcript_4/11_Confidence_0.579_Length_503	307.901	NP_000969.1:ribosomal protein L23 | NP_957026.1:ribosomal protein L23 | NP_001124779.1:ribosomal protein L23 | NP_001085921.1:ribosomal protein L23 | BAB28415.1:ribosomal protein L23 | BAB22203.1:ribosomal protein L23 | NP_001030186.1:ribosomal protein L23	GO:0005730 nucleolus | GO:0022625 cytosolic large ribosomal subunit	GO:0006413 translational initiation | GO:0019083 viral transcription | GO:0006414 translational elongation | GO:0006415 translational termination | GO:0006614 SRP-dependent cotranslational protein targeting to membrane | GO:0006610 ribosomal protein import into nucleus | GO:0000184 nuclear-transcribed mRNA catabolic process, nonsense-mediated decay	GO:0003735 structural constituent of ribosome | GO:0005515 protein binding
Locus_207_Transcript_37/42_Confidence_0.037_Length_857	306.388	XP_001370635.1:NADH dehydrogenase [ubiquinone] iron-sulfur protein 3, mitochondrial-like | XP_003497374.1:NADH dehydrogenase [ubiquinone] iron-sulfur protein 3, mitochondrial-like | XP_003412286.1:NADH dehydrogenase [ubiquinone] iron-sulfur protein 3, mitochondrial-like | XP_003781355.1:NADH dehydrogenase (ubiquinone) Fe-S protein 3, 30kDa (NADH-coenzyme Q reductase)		GO:0055114 oxidation-reduction process	GO:0008137 NADH dehydrogenase (ubiquinone) activity
Locus_19607_Transcript_26/29_Confidence_0.395_Length_860	302.119	XP_003770077.1:60S ribosomal protein L23a-like | XP_002711010.1:ribosomal protein L23a-like | NP_001232640.1:60S ribosomal protein L23a-like | XP_001375997.2:60S ribosomal protein L23a-like | XP_002743650.1:60S ribosomal protein L23a-like
Locus_13876_Transcript_115/121_Confidence_0.230_Length_4010	300.974	XP_001370161.2:myosin-binding protein C, cardiac-type-like | NP_032679.2:myosin binding protein C, cardiac | AAI54409.1:myosin binding protein C, cardiac | XP_003909978.1:myosin binding protein C, cardiac | AAC64202.1:myosin binding protein C, cardiac | XP_003993288.1:myosin binding protein C, cardiac | NP_001041571.1:myosin binding protein C, cardiac | XP_003353927.2:myosin-binding protein C, ca…
Locus_24362_Transcript_10/10_Confidence_0.077_Length_1264	297.898	XP_003762337.1:glutathione peroxidase 1 | NP_110453.3:glutathione peroxidase 1 | XP_003894478.1:glutathione peroxidase 1 | NP_001152770.1:glutathione peroxidase 1 | AAH58438.1:glutathione peroxidase 1	GO:0005829 cytosol | GO:0005739 mitochondrion | GO:0005634 nucleus	GO:0042744 hydrogen peroxide catabolic process | GO:0006641 triglyceride metabolic process | GO:0009609 response to symbiotic bacterium | GO:0008631 intrinsic apoptotic signaling pathway in response to oxidative stress | GO:0051593 response to folic acid | GO:0010332 response to gamma radiation | GO:0009749 response to glucose stimulus | GO:0043403 skeletal muscle tissue regeneration | GO:0010269…	GO:0043295 glutathione binding | GO:0017124 SH3 domain binding | GO:0004602 glutathione peroxidase activity | GO:0047066 phospholipid-hydroperoxide glutathione peroxidase activity | GO:0008430 selenium binding | GO:0004866 endopeptidase inhibitor activity
Locus_6763_Transcript_85/181_Confidence_0.189_Length_7894	296.995	XP_003474533.1:myosin-7-like | XP_002718130.1:myosin, heavy chain 7, cardiac muscle, beta | XP_003755891.1:myosin, heavy chain 7, cardiac muscle, beta | P79293.2:myosin, heavy chain 7, cardiac muscle, beta | XP_003755890.1:myosin, heavy chain 7, cardiac muscle, beta | XP_002753688.1:myosin, heavy chain 7, cardiac muscle, beta | XP_003808134.1:myosin, heavy chain 7, cardiac muscle, beta | AAA51837…
Locus_934_Transcript_3/91_Confidence_0.028_Length_665	296.128	XP_001365835.1:tropomyosin alpha-4 chain-like | XP_003755671.1:tropomyosin 1 (alpha) | AAA21804.1:tropomyosin 1, alpha | EDL84233.1:tropomyosin 1, alpha | EDL84234.1:tropomyosin 1, alpha | EDL84232.1:tropomyosin 1, alpha | NP_001157721.1:tropomyosin 1, alpha
Locus_14033_Transcript_26/42_Confidence_0.153_Length_1050	294.027	XP_003341083.1:succinate dehydrogenase complex, subunit B, iron sulfur (Ip) | NP_001157295.1:succinate dehydrogenase complex, subunit B, iron sulfur (Ip) | NP_001239146.1:succinate dehydrogenase complex, subunit B, iron sulfur (Ip) | XP_003989572.1:succinate dehydrogenase complex, subunit B, iron sulfur (Ip) | NP_001035573.1:succinate dehydrogenase complex, subunit B, iron sulfur (Ip) | XP_003413…	GO:0005749 mitochondrial respiratory chain complex II	GO:0006099 tricarboxylic acid cycle | GO:0022900 electron transport chain	GO:0046872 metal ion binding | GO:0009055 electron carrier activity | GO:0051537 2 iron, 2 sulfur cluster binding | GO:0051539 4 iron, 4 sulfur cluster binding | GO:0048039 ubiquinone binding | GO:0008177 succinate dehydrogenase (ubiquinone) activity | GO:0051538 3 iron, 4 sulfur cluster binding
Locus_3719_Transcript_14/24_Confidence_0.314_Length_725	293.712	CAD97677.1:ribosomal protein L19 | XP_002763584.1:60S ribosomal protein L19-like | XP_002761325.2:60S ribosomal protein L19-like | NP_000972.1:ribosomal protein L19 | XP_002750530.1:uncharacterized LOC100385238 | AAB48630.1:ribosomal protein L19 | BAD96802.1:ribosomal protein L19 | XP_003782782.1:60S ribosomal protein L19-like | XP_001510969.1:ribosomal protein L19
Locus_5857_Transcript_31/38_Confidence_0.286_Length_1776	290.986	XP_003762284.1:cytochrome b-c1 complex subunit 1, mitochondrial-like | XP_001367487.1:ubiquinol-cytochrome c reductase core protein I | XP_002926083.1:cytochrome b-c1 complex subunit 1, mitochondrial-like | XP_851209.1:ubiquinol-cytochrome c reductase core protein I | XP_003982215.1:cytochrome b-c1 complex subunit 1, mitochondrial-like | NP_003356.2:ubiquinol-cytochrome c reductase core protein I
Locus_7996_Transcript_14/85_Confidence_0.060_Length_1205	289.253	XP_003767627.1:troponin T type 2 (cardiac) | XP_001368282.2:troponin T, cardiac muscle-like
Locus_7244_Transcript_25/25_Confidence_0.156_Length_495	282.196	NP_001007.2:ribosomal protein S12 | XP_003908240.1:40S ribosomal protein S12-like | XP_002728643.1:ribosomal protein S12-like | P84175.2:ribosomal protein S12 | XP_001480687.1:ribosomal protein S12, pseudogene 10 | XP_004044747.1:ribosomal protein S12 | XP_002726224.1:ribosomal protein S12-like 3 | XP_002725577.1:ribosomal protein S12-like	GO:0005739 mitochondrion | GO:0022627 cytosolic small ribosomal subunit	GO:0006413 translational initiation | GO:0019083 viral transcription | GO:0006414 translational elongation | GO:0006415 translational termination | GO:0006614 SRP-dependent cotranslational protein targeting to membrane | GO:0000184 nuclear-transcribed mRNA catabolic process, nonsense-mediated decay	GO:0003735 structural constituent of ribosome
Locus_6763_Transcript_37/181_Confidence_0.021_Length_629	276.19	AAK00756.1:myosin, heavy chain 7, cardiac muscle, beta | : | XP_003428761.1:myosin-7-like | AAA36345.1:myosin, heavy chain 7, cardiac muscle, beta | AAA36343.1:myosin, heavy chain 7, cardiac muscle, beta | AAA60385.1:myosin, heavy chain 7, cardiac muscle, beta	GO:0005925 focal adhesion | GO:0032982 myosin filament | GO:0005730 nucleolus | GO:0001725 stress fiber | GO:0030018 Z disc | GO:0005859 muscle myosin complex	GO:0002027 regulation of heart rate | GO:0055010 ventricular cardiac muscle tissue morphogenesis | GO:0030049 muscle filament sliding | GO:0006200 ATP catabolic process | GO:0007512 adult heart development	GO:0030898 actin-dependent ATPase activity | GO:0000146 microfilament motor activity | GO:0003779 actin binding | GO:0008307 structural constituent of muscle | GO:0005516 calmodulin binding | GO:0005524 ATP binding
Locus_14550_Transcript_2/45_Confidence_0.286_Length_1455	275.921	XP_003771099.1:solute carrier family 25 (mitochondrial carrier; phosphate carrier), member 3 | XP_001371943.1:phosphate carrier protein, mitochondrial-like | XP_003476216.1:phosphate carrier protein, mitochondrial-like | XP_002711261.1:solute carrier family 25 member 3
Locus_1167_Transcript_21/31_Confidence_0.293_Length_1037	272.192	NP_001137423.1:ribosomal protein SA | NP_001032223.1:ribosomal protein SA | XP_002716404.1:ribosomal protein SA-like | NP_001182409.1:ribosomal protein SA | XP_003415744.1:40S ribosomal protein SA-like | XP_001516915.1:40S ribosomal protein SA-like | NP_002286.2:ribosomal protein SA | P26452.4:ribosomal protein SA
Locus_20941_Transcript_4/11_Confidence_0.450_Length_1077	271.176	XP_003761998.1:NME/NM23 nucleoside diphosphate kinase 4 | XP_003790789.1:NME/NM23 nucleoside diphosphate kinase 4 | NP_005000.1:NME/NM23 nucleoside diphosphate kinase 4 | XP_003734409.1:NME/NM23 nucleoside diphosphate kinase 4 | XP_003269155.1:NME/NM23 nucleoside diphosphate kinase 4	GO:0005758 mitochondrial intermembrane space | GO:0005743 mitochondrial inner membrane	GO:0006241 CTP biosynthetic process | GO:0006165 nucleoside diphosphate phosphorylation | GO:0015949 nucleobase-containing small molecule interconversion | GO:0006183 GTP biosynthetic process | GO:0006228 UTP biosynthetic process	GO:0004550 nucleoside diphosphate kinase activity | GO:0046872 metal ion binding | GO:0005524 ATP binding
Locus_18713_Transcript_3/20_Confidence_0.286_Length_612	263.331	XP_001512081.1:60S ribosomal protein L11-like | NP_080195.1:ribosomal protein L11 | XP_003764935.1:ribosomal protein L11 | NP_001125385.1:ribosomal protein L11 | EDL11957.1:ribosomal protein L11 pseudogene | XP_002196696.1:ribosomal protein L11	GO:0022625 cytosolic large ribosomal subunit | GO:0005730 nucleolus	GO:0000184 nuclear-transcribed mRNA catabolic process, nonsense-mediated decay | GO:0006415 translational termination | GO:0006413 translational initiation | GO:0034504 protein localization to nucleus | GO:0006414 translational elongation | GO:0042273 ribosomal large subunit biogenesis | GO:0019083 viral transcription | GO:0006614 SRP-dependent cotranslational protein targeting to membrane | GO:0…	GO:0005515 protein binding | GO:0003735 structural constituent of ribosome | GO:0019843 rRNA binding
Locus_934_Transcript_79/91_Confidence_0.102_Length_7665	260.334	NP_001099158.1:alpha-tropomyosin | NP_001018005.1:tropomyosin 1 (alpha) | XP_001103704.1:tropomyosin 1 (alpha) | XP_001173748.1:tropomyosin 1 (alpha) | NP_001013608.1:tropomyosin 1 (alpha)	GO:0032059 bleb | GO:0030426 growth cone | GO:0005862 muscle thin filament tropomyosin | GO:0002102 podosome | GO:0005829 cytosol | GO:0030863 cortical cytoskeleton | GO:0032154 cleavage furrow | GO:0031941 filamentous actin | GO:0001725 stress fiber | GO:0032587 ruffle membrane	GO:0034614 cellular response to reactive oxygen species | GO:0001701 in utero embryonic development | GO:0032781 positive regulation of ATPase activity | GO:0060048 cardiac muscle contraction | GO:0030336 negative regulation of cell migration | GO:0045785 positive regulation of cell adhesion | GO:0051693 actin filament capping | GO:0006937 regulation of muscle contraction | GO:0030049 muscle fila…	GO:0042803 protein homodimerization activity | GO:0047485 protein N-terminus binding | GO:0005200 structural constituent of cytoskeleton | GO:0051015 actin filament binding | GO:0008307 structural constituent of muscle
Locus_19826_Transcript_1/10_Confidence_0.357_Length_751	260.207	XP_001370351.1:NADH dehydrogenase [ubiquinone] 1 alpha subcomplex subunit 8-like | EDL93133.1:NADH dehydrogenase (ubiquinone) 1 alpha subcomplex, 8 | XP_001504764.1:NADH dehydrogenase [ubiquinone] 1 alpha subcomplex subunit 8-like | XP_003785315.1:NADH dehydrogenase (ubiquinone) 1 alpha subcomplex, 8, 19kDa
Locus_15890_Transcript_7/16_Confidence_0.562_Length_1030	256.17	NP_001039974.1:MACRO domain containing 1 | NP_001181614.1:MACRO domain containing 1 | XP_001162785.2:MACRO domain containing 1 | XP_003468456.1:MACRO domain-containing protein 1-like | NP_054786.2:MACRO domain containing 1 | XP_003937686.1:MACRO domain containing 1
Locus_11163_Transcript_3/6_Confidence_0.308_Length_557	253.504	XP_003760822.1:ubiquitin A-52 residue ribosomal protein fusion product 1 | XP_003413301.1:ubiquitin-60S ribosomal protein L40-like | AAK31162.1:ubiquitin A-52 residue ribosomal protein fusion product 1 | XP_003915241.1:ubiquitin A-52 residue ribosomal protein fusion product 1 | XP_003316257.1:ubiquitin A-52 residue ribosomal protein fusion product 1 | XP_004060377.1:ubiquitin A-52 residue ribosom…	GO:0005654 nucleoplasm | GO:0022625 cytosolic large ribosomal subunit | GO:0005886 plasma membrane | GO:0010008 endosome membrane | GO:0030666 endocytic vesicle membrane	GO:0051436 negative regulation of ubiquitin-protein ligase activity involved in mitotic cell cycle | GO:0043123 positive regulation of I-kappaB kinase/NF-kappaB cascade | GO:0002479 antigen processing and presentation of exogenous peptide antigen via MHC class I, TAP-dependent | GO:0006281 DNA repair | GO:0034138 toll-like receptor 3 signaling pathway | GO:0030512 negative regulation of transform…	GO:0003735 structural constituent of ribosome | GO:0005515 protein binding
Locus_6830_Transcript_35/39_Confidence_0.362_Length_1991	249.429	XP_003765560.1:alpha-enolase-like | XP_002716189.1:enolase 1, (alpha) | NP_001166544.1:enolase 1, alpha non-neuron | XP_003413233.1:enolase 1, (alpha)	GO:0000015 phosphopyruvate hydratase complex	GO:0009615 response to virus | GO:0030308 negative regulation of cell growth | GO:0006096 glycolysis | GO:0045892 negative regulation of transcription, DNA-dependent	GO:0000287 magnesium ion binding | GO:0004634 phosphopyruvate hydratase activity
Locus_15557_Transcript_7/30_Confidence_0.097_Length_1977	243.628	XP_001382002.1:ATP synthase subunit b, mitochondrial-like | XP_002751267.1:ATP synthase subunit b, mitochondrial-like | XP_001917964.1:ATP synthase subunit b, mitochondrial-like | XP_003933505.1:ATP synthase, H+ transporting, mitochondrial Fo complex, subunit B1 | XP_003355292.1:ATP synthase, H+ transporting, mitochondrial Fo complex, subunit B1 | XP_004002367.1:ATP synthase, H+ transporting, mit…	GO:0000276 mitochondrial proton-transporting ATP synthase complex, coupling factor F(o)	GO:0015986 ATP synthesis coupled proton transport	GO:0015078 hydrogen ion transmembrane transporter activity | GO:0016887 ATPase activity
Locus_7046_Transcript_5/9_Confidence_0.471_Length_1820	237.071	XP_003341821.1:mammalian ependymin-related protein 1-like | XP_003733599.1:ependymin related protein 1 (zebrafish) | XP_003930799.1:ependymin related protein 1 (zebrafish) | EAL23982.1:ependymin related protein 1 (zebrafish) | AAK15788.2:ependymin related protein 1 (zebrafish) | XP_003777100.1:ependymin related protein 1 (zebrafish) | AAH00686.2:ependymin related protein 1 (zebrafish) | XP_003318…	GO:0005576 extracellular region | GO:0005764 lysosome	GO:0007160 cell-matrix adhesion	GO:0005509 calcium ion binding
Locus_107534_Transcript_30/33_Confidence_0.109_Length_6641	232.825	XP_003767844.1:actinin, alpha 2 | XP_001368653.1:actinin, alpha 2 | XP_003767845.1:actinin, alpha 2 | XP_856116.1:actinin, alpha 2 | NP_001230595.1:actinin, alpha 2 | XP_004028694.1:actinin, alpha 2 | XP_004021419.1:actinin, alpha 2	GO:0005925 focal adhesion | GO:0030175 filopodium | GO:0030018 Z disc	GO:1901017 negative regulation of potassium ion transmembrane transporter activity | GO:0051289 protein homotetramerization | GO:0051017 actin filament bundle assembly | GO:0043268 positive regulation of potassium ion transport | GO:0030035 microspike assembly | GO:0006936 muscle contraction | GO:0048041 focal adhesion assembly | GO:0051764 actin crosslink formation | GO:2000009 negative regulati…	GO:0030375 thyroid hormone receptor coactivator activity | GO:0070080 titin Z domain binding | GO:0005509 calcium ion binding | GO:0046983 protein dimerization activity | GO:0042802 identical protein binding | GO:0031432 titin binding | GO:0051015 actin filament binding | GO:0044325 ion channel binding | GO:0051373 FATZ binding
Locus_88_Transcript_11004/16303_Confidence_0.000_Length_1378	230.439	XP_003760787.1:NADH dehydrogenase (ubiquinone) 1 alpha subcomplex, 13 | XP_001366517.2:NADH dehydrogenase [ubiquinone] 1 alpha subcomplex subunit 13-like | XP_003480795.1:NADH dehydrogenase (ubiquinone) 1 alpha subcomplex, 13 | XP_533863.2:NADH dehydrogenase (ubiquinone) 1 alpha subcomplex, 13 | NP_001231575.1:NADH dehydrogenase (ubiquinone) 1 alpha subcomplex, 13	GO:0005743 mitochondrial inner membrane | GO:0005634 nucleus	GO:0006915 apoptotic process
Locus_5958_Transcript_1/3_Confidence_0.750_Length_980	219.633	XP_001363738.1:NADH dehydrogenase [ubiquinone] 1 beta subcomplex subunit 8, mitochondrial-like | XP_003755499.1:NADH dehydrogenase (ubiquinone) 1 beta subcomplex, 8, 19kDa | NP_001171150.1:NADH dehydrogenase (ubiquinone) 1 beta subcomplex, 8, 19kDa | XP_003994366.1:NADH dehydrogenase (ubiquinone) 1 beta subcomplex, 8, 19kDa | XP_002718698.1:NADH dehydrogenase (ubiquinone) 1 beta subcomplex, 8 | N…	GO:0005747 mitochondrial respiratory chain complex I | GO:0016021 integral to membrane	GO:0006120 mitochondrial electron transport, NADH to ubiquinone	GO:0008137 NADH dehydrogenase (ubiquinone) activity
Locus_88_Transcript_12113/16303_Confidence_0.000_Length_466	218.576	XP_003769260.1:cytochrome c oxidase subunit 7A2, mitochondrial-like | XP_001365784.1:cytochrome c oxidase subunit 7A2, mitochondrial-like | XP_003986363.1:cytochrome c oxidase subunit 7A2, mitochondrial-like | XP_853871.1:cytochrome c oxidase subunit 7A2, mitochondrial-like | XP_004015028.1:cytochrome c oxidase subunit 7A2, mitochondrial-like | XP_002925517.1:cytochrome c oxidase subunit 7A2, mit…	GO:0005746 mitochondrial respiratory chain		GO:0009055 electron carrier activity | GO:0004129 cytochrome-c oxidase activity
Locus_28937_Transcript_1/3_Confidence_0.200_Length_710	210.932	XP_001364062.1:NADH dehydrogenase [ubiquinone] 1 alpha subcomplex subunit 12-like | XP_002711251.1:13kDa differentiation-associated protein | NP_776731.1:NADH dehydrogenase (ubiquinone) 1 alpha subcomplex, 12 | XP_002919290.1:NADH dehydrogenase [ubiquinone] 1 alpha subcomplex subunit 12-like	GO:0005747 mitochondrial respiratory chain complex I	GO:0006979 response to oxidative stress | GO:0022900 electron transport chain	GO:0009055 electron carrier activity | GO:0008137 NADH dehydrogenase (ubiquinone) activity
Locus_5993_Transcript_24/33_Confidence_0.103_Length_1287	210.635	XP_003766510.1:40S ribosomal protein S4-like | XP_001365342.1:40S ribosomal protein S4-like | NP_990439.1:ribosomal protein S4, X-linked | XP_003764080.1:40S ribosomal protein S4, Y isoform 1-like | NP_001028160.1:ribosomal protein S4, Y-linked 1 | NP_001232240.1:ribosomal protein S4-like | XP_003204899.1:40S ribosomal protein S4-like | XP_003228681.1:40S ribosomal protein S4-like	GO:0005840 ribosome	GO:0009790 embryo development | GO:0007420 brain development | GO:0006412 translation	GO:0003735 structural constituent of ribosome | GO:0019843 rRNA binding
Locus_54747_Transcript_4/14_Confidence_0.214_Length_675	210.509	EDM13555.1:ubiquitin C | NP_061828.1:ubiquitin B | XP_667472.1:ubiquitin B | XP_002099886.1:GE16472 gene product from transcript GE16472-RA | BAE40351.1:ubiquitin C | XP_626192.1:polyubiquitin with 3 Ub domains | NP_001133175.1:polyubiquitin | XP_536651.2:ubiquitin B	GO:0005829 cytosol | GO:0005654 nucleoplasm | GO:0005886 plasma membrane | GO:0010008 endosome membrane | GO:0030666 endocytic vesicle membrane	GO:0035419 activation of MAPK activity involved in innate immune response | GO:0051436 negative regulation of ubiquitin-protein ligase activity involved in mitotic cell cycle | GO:0007250 activation of NF-kappaB-inducing kinase activity | GO:0043123 positive regulation of I-kappaB kinase/NF-kappaB cascade | GO:0002479 antigen processing and presentation of exogenous peptide antigen via MHC class …	GO:0002020 protease binding
Locus_7221_Transcript_17/25_Confidence_0.243_Length_1853	209.032	XP_003765728.1:four and a half LIM domains 2 | XP_001364217.1:four and a half LIM domains protein 2-like | XP_003218787.1:four and a half LIM domains protein 2-like | XP_003203222.1:four and a half LIM domains protein 2-like	GO:0005925 focal adhesion | GO:0015629 actin cytoskeleton | GO:0005634 nucleus	GO:0000122 negative regulation of transcription from RNA polymerase II promoter | GO:0060347 heart trabecula formation | GO:0001649 osteoblast differentiation | GO:0043066 negative regulation of apoptotic process | GO:0055015 ventricular cardiac muscle cell development | GO:0055014 atrial cardiac muscle cell development | GO:0009725 response to hormone stimulus	GO:0008270 zinc ion binding | GO:0042802 identical protein binding | GO:0008134 transcription factor binding
Locus_32622_Transcript_1/7_Confidence_0.429_Length_1316	203.678	XP_001377657.1:NADH dehydrogenase [ubiquinone] 1 subunit C2-like | XP_003418571.1:NADH dehydrogenase [ubiquinone] 1 subunit C2-like | XP_003780916.1:NADH dehydrogenase (ubiquinone) 1, subcomplex unknown, 2, 14.5kDa | XP_002916320.1:NADH dehydrogenase [ubiquinone] 1 subunit C2-like | XP_003992735.1:NADH dehydrogenase (ubiquinone) 1, subcomplex unknown, 2, 14.5kDa	GO:0005743 mitochondrial inner membrane | GO:0070469 respiratory chain	GO:0006120 mitochondrial electron transport, NADH to ubiquinone	GO:0008137 NADH dehydrogenase (ubiquinone) activity
Locus_4572_Transcript_7/9_Confidence_0.545_Length_719	201.646	NP_001232588.1:ribosomal protein S26-like | NP_037356.1:ribosomal protein S26 | XP_003476245.1:40S ribosomal protein S26-like | XP_001477412.1:40S ribosomal protein S26-like | XP_001378170.2:40S ribosomal protein S26-like | XP_003254012.1:40S ribosomal protein S26-like	GO:0022627 cytosolic small ribosomal subunit	GO:0000184 nuclear-transcribed mRNA catabolic process, nonsense-mediated decay | GO:0006415 translational termination | GO:0006413 translational initiation | GO:0006414 translational elongation | GO:0033119 negative regulation of RNA splicing | GO:0019083 viral transcription | GO:0006614 SRP-dependent cotranslational protein targeting to membrane	GO:0005515 protein binding | GO:0003735 structural constituent of ribosome | GO:0003729 mRNA binding
Locus_4372_Transcript_13/19_Confidence_0.241_Length_856	199.543	XP_001362363.1:60S ribosomal protein L18a-like | XP_003413070.1:60S ribosomal protein L18a-like | XP_533877.1:ribosomal protein L18a | NP_000971.1:ribosomal protein L18a | XP_003221225.1:60S ribosomal protein L18a-like | XP_002912769.1:60S ribosomal protein L18a-like | XP_002808227.1:60S ribosomal protein L18a-like	GO:0022625 cytosolic large ribosomal subunit	GO:0006413 translational initiation | GO:0019083 viral transcription | GO:0006414 translational elongation | GO:0006415 translational termination | GO:0006614 SRP-dependent cotranslational protein targeting to membrane | GO:0000184 nuclear-transcribed mRNA catabolic process, nonsense-mediated decay	GO:0003723 RNA binding | GO:0003735 structural constituent of ribosome
Locus_13132_Transcript_15/32_Confidence_0.070_Length_1034	199.143	XP_003765926.1:NADH dehydrogenase (ubiquinone) 1 beta subcomplex, 3, 12kDa | NP_001017212.1:NADH dehydrogenase (ubiquinone) 1 beta subcomplex, 3, 12kDa | XP_003925715.1:NADH dehydrogenase (ubiquinone) 1 beta subcomplex, 3, 12kDa | XP_004004868.1:NADH dehydrogenase (ubiquinone) 1 beta subcomplex, 3, 12kDa | NP_788840.1:NADH dehydrogenase (ubiquinone) 1 beta subcomplex, 3, 12kDa | DAA27439.1:NADH d…	GO:0005747 mitochondrial respiratory chain complex I | GO:0016021 integral to membrane	GO:0022900 electron transport chain	GO:0008137 NADH dehydrogenase (ubiquinone) activity
Locus_4028_Transcript_79/142_Confidence_0.047_Length_1769	198.852	XP_001363221.1:60S ribosomal protein L13a-like | XP_001507007.1:60S ribosomal protein L13a-like | XP_001491926.1:60S ribosomal protein L13a-like | XP_002917886.1:ribosomal protein L13a	GO:0022625 cytosolic large ribosomal subunit	GO:0017148 negative regulation of translation | GO:1901194 negative regulation of formation of translation preinitiation complex	GO:0003735 structural constituent of ribosome
Locus_11522_Transcript_5/5_Confidence_0.000_Length_3130	198.357	XP_003769451.1:gap junction protein, alpha 1, 43kDa | XP_001369481.1:gap junction alpha-1 protein-like | NP_001002951.2:gap junction protein, alpha 1, 43kDa | XP_003404294.1:gap junction alpha-1 protein-like | NP_001231004.1:gap junction protein, alpha 1 | XP_003986563.1:gap junction protein, alpha 1, 43kDa | NP_001185877.1:gap junction protein, alpha 1, 43kDa	GO:0016021 integral to membrane | GO:0005882 intermediate filament | GO:0005794 Golgi apparatus | GO:0005829 cytosol | GO:0016328 lateral plasma membrane | GO:0005922 connexon complex | GO:0005916 fascia adherens | GO:0043292 contractile fiber | GO:0016324 apical plasma membrane	GO:0001764 neuron migration | GO:0010628 positive regulation of gene expression | GO:0060174 limb bud formation | GO:0007267 cell-cell signaling | GO:0001649 osteoblast differentiation | GO:0010629 negative regulation of gene expression | GO:0003294 atrial ventricular junction remodeling | GO:0002088 lens development in camera-type eye | GO:0006915 apoptotic process | GO:0002070 epithelial cell m…	GO:0004871 signal transducer activity | GO:0005102 receptor binding | GO:0005243 gap junction channel activity | GO:0048487 beta-tubulin binding | GO:0097110 scaffold protein binding
Locus_15298_Transcript_3/33_Confidence_0.242_Length_915	197.772	XP_003755449.1:glutathione S-transferase omega-1-like | XP_001368790.1:glutathione S-transferase omega-1-like | XP_535007.2:glutathione S-transferase omega 1 | XP_002913951.1:glutathione S-transferase omega-1-like | XP_003922270.1:glutathione S-transferase omega 1 | NP_004823.1:glutathione S-transferase omega 1 | XP_002756473.2:glutathione S-transferase omega-1-like | NP_001247484.1:glutathione S…	GO:0005829 cytosol	GO:0060316 positive regulation of ryanodine-sensitive calcium-release channel activity | GO:0060315 negative regulation of ryanodine-sensitive calcium-release channel activity | GO:0042178 xenobiotic catabolic process | GO:0019852 L-ascorbic acid metabolic process | GO:0010881 regulation of cardiac muscle contraction by regulation of the release of sequestered calcium ion | GO:0071243 cellular re…	GO:0045174 glutathione dehydrogenase (ascorbate) activity | GO:0004364 glutathione transferase activity | GO:0050610 methylarsonate reductase activity

## Sheet: AM kidney
transcript	fpkm	blast hits	cellular_component	biological_process	molecular_function
Locus_2005_Transcript_5/25_Confidence_0.182_Length_810	1197.47	XP_001379793.1:peptidyl-prolyl cis-trans isomerase A-like | XP_003342242.1:peptidyl-prolyl cis-trans isomerase A-like | XP_003418659.1:peptidyl-prolyl cis-trans isomerase A-like | XP_004062662.1:peptidyl-prolyl cis-trans isomerase A-like | NP_066953.1:peptidylprolyl isomerase A (cyclophilin A) | CAG32988.1:peptidylprolyl isomerase A (cyclophilin A) | XP_003918095.1:peptidyl-prolyl cis-trans isome…	GO:0005576 extracellular region | GO:0005829 cytosol | GO:0005634 nucleus	GO:0006457 protein folding | GO:0030168 platelet activation | GO:0019061 uncoating of virus | GO:0030260 entry into host cell | GO:0034389 lipid particle organization | GO:0050900 leukocyte migration | GO:0050714 positive regulation of protein secretion | GO:0019048 virus-host interaction | GO:0045070 positive regulation of viral genome replication | GO:0006278 RNA-dependent DNA replication | GO:…	GO:0046790 virion binding | GO:0051082 unfolded protein binding | GO:0042277 peptide binding | GO:0003755 peptidyl-prolyl cis-trans isomerase activity
Locus_26651_Transcript_12/17_Confidence_0.545_Length_542	1021.26	XP_003758323.1:ribosomal protein S27a | NP_002945.1:ribosomal protein S27a | XP_002747252.1:ubiquitin-40S ribosomal protein S27a-like | NP_990284.1:ribosomal protein S27a | XP_001104764.1:ribosomal protein S27a-like | NP_077239.1:ribosomal protein S27A	GO:0005654 nucleoplasm | GO:0005886 plasma membrane | GO:0010008 endosome membrane | GO:0030666 endocytic vesicle membrane | GO:0022627 cytosolic small ribosomal subunit	GO:0035419 activation of MAPK activity involved in innate immune response | GO:0051436 negative regulation of ubiquitin-protein ligase activity involved in mitotic cell cycle | GO:0007250 activation of NF-kappaB-inducing kinase activity | GO:0043123 positive regulation of I-kappaB kinase/NF-kappaB cascade | GO:0002479 antigen processing and presentation of exogenous peptide antigen via MHC class …	GO:0003735 structural constituent of ribosome | GO:0046872 metal ion binding
Locus_24994_Transcript_1/2_Confidence_0.667_Length_532	930.592	XP_003342289.1:macrophage migration inhibitory factor-like | XP_001507338.1:macrophage migration inhibitory factor-like | XP_002722607.1:macrophage migration inhibitory factor
Locus_73605_Transcript_1/27_Confidence_0.050_Length_2227	916.913	XP_001379620.2:dopa decarboxylase (aromatic L-amino acid decarboxylase) | XP_003762585.1:dopa decarboxylase (aromatic L-amino acid decarboxylase) | XP_003407186.1:dopa decarboxylase (aromatic L-amino acid decarboxylase) | XP_001498371.1:dopa decarboxylase (aromatic L-amino acid decarboxylase) | NP_000781.1:dopa decarboxylase (aromatic L-amino acid decarboxylase) | AAD40482.1:dopa decarboxylase (a…	GO:0005829 cytosol | GO:0043025 neuronal cell body | GO:0030424 axon | GO:0008021 synaptic vesicle	GO:0052314 phytoalexin metabolic process | GO:0071363 cellular response to growth factor stimulus | GO:0071312 cellular response to alkaloid | GO:0015842 synaptic vesicle amine transport | GO:0046219 indolalkylamine biosynthetic process | GO:0010259 multicellular organismal aging | GO:0033076 isoquinoline alkaloid metabolic process | GO:0042427 serotonin biosynthetic process | GO:0006520 cellular…	GO:0016597 amino acid binding | GO:0019904 protein domain specific binding | GO:0030170 pyridoxal phosphate binding | GO:0004058 aromatic-L-amino-acid decarboxylase activity
Locus_3364_Transcript_3/17_Confidence_0.417_Length_535	840.314	NP_000978.1:ribosomal protein L26 | XP_003814046.1:ribosomal protein L26-like 1 | XP_003258183.1:60S ribosomal protein L26-like
Locus_1437_Transcript_5/33_Confidence_0.114_Length_1106	783.015	XP_003763170.1:60S acidic ribosomal protein P0-like | XP_001363537.1:60S acidic ribosomal protein P0-like | NP_001080134.1:ribosomal protein, large, P0 | XP_003816390.1:60S acidic ribosomal protein P0-like | XP_003789970.1:ribosomal protein, large, P0 | XP_001168269.1:60S acidic ribosomal protein P0-like | NP_001239066.1:ribosomal protein, large, P0	GO:0022625 cytosolic large ribosomal subunit | GO:0005634 nucleus	GO:0006413 translational initiation | GO:0019083 viral transcription | GO:0006414 translational elongation | GO:0042254 ribosome biogenesis | GO:0006415 translational termination | GO:0019048 virus-host interaction | GO:0006614 SRP-dependent cotranslational protein targeting to membrane | GO:0000184 nuclear-transcribed mRNA catabolic process, nonsense-mediated decay	GO:0003723 RNA binding | GO:0003735 structural constituent of ribosome | GO:0005515 protein binding
Locus_26349_Transcript_34/40_Confidence_0.080_Length_1343	763.886	XP_003771928.1:methionine sulfoxide reductase B2 | XP_001495944.3:methionine-R-sulfoxide reductase B2, mitochondrial-like | NP_001193059.1:methionine sulfoxide reductase B2 | XP_003499470.1:methionine-R-sulfoxide reductase B2, mitochondrial-like | NP_083895.1:methionine sulfoxide reductase B2 | NP_001026830.1:methionine sulfoxide reductase B2 | XP_004014717.1:methionine sulfoxide reductase B2 | X…	GO:0005739 mitochondrion	GO:0030091 protein repair | GO:0055114 oxidation-reduction process	GO:0033743 peptide-methionine (R)-S-oxide reductase activity | GO:0008270 zinc ion binding
Locus_88_Transcript_15054/16303_Confidence_0.000_Length_2762	762.082	XP_001362981.1:cytochrome P450 3A24-like | XP_001363065.1:cytochrome P450 3A24-like | XP_001362889.1:cytochrome P450 3A24-like | XP_001362807.1:cytochrome P450 3A24-like | XP_003761598.1:cytochrome P450 3A4-like | XP_001367636.1:cytochrome P450 3A4-like | NP_001177867.1:cytochrome p450 3A93 | NP_001123376.1:cytochrome P450 CYP3A24	GO:0005789 endoplasmic reticulum membrane	GO:0055114 oxidation-reduction process	GO:0009055 electron carrier activity | GO:0005506 iron ion binding | GO:0020037 heme binding | GO:0070330 aromatase activity
Locus_10101_Transcript_7/32_Confidence_0.267_Length_913	751.777	XP_003761184.1:ribosomal protein L6 | XP_001378905.1:60S ribosomal protein L6-like | XP_002719802.1:ribosomal protein L6-like | XP_002714728.1:ribosomal protein L6-like | XP_002711612.1:ribosomal protein L6-like | XP_003994732.1:ribosomal protein L6 | XP_001493621.1:60S ribosomal protein L6-like	GO:0005840 ribosome	GO:0006412 translation	GO:0003735 structural constituent of ribosome
Locus_54747_Transcript_4/14_Confidence_0.214_Length_675	737.604	EDM13555.1:ubiquitin C | NP_061828.1:ubiquitin B | XP_667472.1:ubiquitin B | XP_002099886.1:GE16472 gene product from transcript GE16472-RA | BAE40351.1:ubiquitin C | XP_626192.1:polyubiquitin with 3 Ub domains | NP_001133175.1:polyubiquitin | XP_536651.2:ubiquitin B	GO:0005829 cytosol | GO:0005654 nucleoplasm | GO:0005886 plasma membrane | GO:0010008 endosome membrane | GO:0030666 endocytic vesicle membrane	GO:0035419 activation of MAPK activity involved in innate immune response | GO:0051436 negative regulation of ubiquitin-protein ligase activity involved in mitotic cell cycle | GO:0007250 activation of NF-kappaB-inducing kinase activity | GO:0043123 positive regulation of I-kappaB kinase/NF-kappaB cascade | GO:0002479 antigen processing and presentation of exogenous peptide antigen via MHC class …	GO:0002020 protease binding
Locus_22112_Transcript_4/18_Confidence_0.179_Length_1873	736.693	XP_003754985.1:enoyl CoA hydratase, short chain, 1, mitochondrial | XP_001378229.1:enoyl-CoA hydratase, mitochondrial-like | XP_003479847.1:enoyl-CoA hydratase, mitochondrial-like | NP_444349.1:enoyl Coenzyme A hydratase, short chain, 1, mitochondrial | AAH08906.1:enoyl CoA hydratase, short chain, 1, mitochondrial | NP_001020377.2:enoyl CoA hydratase, short chain, 1, mitochondrial | XP_003904498.…	GO:0005759 mitochondrial matrix	GO:0006635 fatty acid beta-oxidation	GO:0005515 protein binding | GO:0004300 enoyl-CoA hydratase activity
Locus_1915_Transcript_3/56_Confidence_0.224_Length_827	664.88	XP_001371557.2:60S ribosomal protein L7a-like | XP_003757512.1:ribosomal protein L7a | XP_001082189.1:60S ribosomal protein L7a-like | NP_001232675.1:ribosomal protein L7a-like | AAI30154.1:uncharacterized LOC100037086 | NP_001004379.1:ribosomal protein L7a	GO:0042788 polysomal ribosome | GO:0022625 cytosolic large ribosomal subunit | GO:0016020 membrane	GO:0006413 translational initiation | GO:0019083 viral transcription | GO:0006414 translational elongation | GO:0042254 ribosome biogenesis | GO:0006415 translational termination | GO:0006614 SRP-dependent cotranslational protein targeting to membrane | GO:0000184 nuclear-transcribed mRNA catabolic process, nonsense-mediated decay	GO:0003723 RNA binding | GO:0003735 structural constituent of ribosome | GO:0005515 protein binding
Locus_14742_Transcript_12/12_Confidence_0.053_Length_426	664.567	XP_001363060.1:60S ribosomal protein L34-like | NP_001232475.1:ribosomal protein L34-like | NP_000986.2:ribosomal protein L34 | XP_003772960.1:60S ribosomal protein L34-like	GO:0005739 mitochondrion | GO:0022625 cytosolic large ribosomal subunit	GO:0006413 translational initiation | GO:0019083 viral transcription | GO:0006414 translational elongation | GO:0006415 translational termination | GO:0006614 SRP-dependent cotranslational protein targeting to membrane | GO:0000184 nuclear-transcribed mRNA catabolic process, nonsense-mediated decay	GO:0003723 RNA binding | GO:0003735 structural constituent of ribosome
Locus_4718_Transcript_38/79_Confidence_0.099_Length_490	646.028	NP_001009.1:ribosomal protein S15 | XP_001513459.2:40S ribosomal protein S15-like | XP_001475799.1:40S ribosomal protein S15-like | NP_001019712.1:ribosomal protein S15 | BAE26932.1:ribosomal protein S15 | XP_003277041.1:ribosomal protein S15 | NP_001232413.1:ribosomal protein S15-like | XP_003824320.1:40S ribosomal protein S15-like	GO:0005654 nucleoplasm | GO:0022627 cytosolic small ribosomal subunit	GO:0000184 nuclear-transcribed mRNA catabolic process, nonsense-mediated decay | GO:0006415 translational termination | GO:0006413 translational initiation | GO:0000028 ribosomal small subunit assembly | GO:0000056 ribosomal small subunit export from nucleus | GO:0006414 translational elongation | GO:0019083 viral transcription | GO:0006614 SRP-dependent cotranslational protein targeting to membr…	GO:0005515 protein binding | GO:0003677 DNA binding | GO:0003735 structural constituent of ribosome | GO:0003723 RNA binding
Locus_4288_Transcript_1/29_Confidence_0.157_Length_561	611.989	XP_001367005.1:60S ribosomal protein L21-like | XP_003766943.1:60S ribosomal protein L21-like | NP_000973.2:ribosomal protein L21 | NP_062621.2:ribosomal protein L21 | XP_001372190.1:60S ribosomal protein L21-like | NP_001178341.1:ribosomal protein L21 | XP_508275.1:ribosomal protein L21	GO:0022625 cytosolic large ribosomal subunit	GO:0006413 translational initiation | GO:0019083 viral transcription | GO:0006414 translational elongation | GO:0006415 translational termination | GO:0006614 SRP-dependent cotranslational protein targeting to membrane | GO:0000184 nuclear-transcribed mRNA catabolic process, nonsense-mediated decay	GO:0003723 RNA binding | GO:0003735 structural constituent of ribosome
Locus_7437_Transcript_6/27_Confidence_0.483_Length_853	611.517	XP_003760524.1:60S ribosomal protein L8-like | XP_001364034.1:60S ribosomal protein L8-like | XP_003219006.1:60S ribosomal protein L8-like | NP_000964.1:ribosomal protein L8 | BAE40270.1:ribosomal protein L8 | AAH12197.1:ribosomal protein L8 | NP_001232342.1:ribosomal protein L8-like
Locus_3856_Transcript_25/45_Confidence_0.042_Length_528	610.32	XP_003765709.1:ribosomal protein L31 | NP_001093163.1:ribosomal protein L31 | XP_001363892.1:60S ribosomal protein L31-like | XP_003309212.1:ribosomal protein L31 | XP_003815823.1:ribosomal protein L31	GO:0022625 cytosolic large ribosomal subunit	GO:0006413 translational initiation | GO:0019083 viral transcription | GO:0006414 translational elongation | GO:0006415 translational termination | GO:0006614 SRP-dependent cotranslational protein targeting to membrane | GO:0000184 nuclear-transcribed mRNA catabolic process, nonsense-mediated decay	GO:0003723 RNA binding | GO:0003735 structural constituent of ribosome
Locus_7957_Transcript_18/67_Confidence_0.071_Length_541	609.599	XP_001370210.2:60S ribosomal protein L24-like | XP_416616.2:ribosomal protein L24 | NP_001232573.1:ribosomal protein L24-like | NP_000977.1:ribosomal protein L24 | XP_001514255.1:60S ribosomal protein L24-like | AAH02110.2:ribosomal protein L24
Locus_2817_Transcript_18/47_Confidence_0.113_Length_509	603.976	XP_003762505.1:chromosome 2 open reading frame, human C3orf25 | XP_001376303.1:60S ribosomal protein L32-like | NP_001232799.1:60S ribosomal protein L32-like | NP_001029955.1:ribosomal protein L32 | NP_000985.1:ribosomal protein L32	GO:0022625 cytosolic large ribosomal subunit	GO:0006413 translational initiation | GO:0019083 viral transcription | GO:0006414 translational elongation | GO:0006415 translational termination | GO:0006614 SRP-dependent cotranslational protein targeting to membrane | GO:0000184 nuclear-transcribed mRNA catabolic process, nonsense-mediated decay	GO:0003735 structural constituent of ribosome
Locus_275_Transcript_18/32_Confidence_0.042_Length_494	597.657	XP_003758514.1:cytochrome c oxidase subunit 4 isoform 1, mitochondrial-like | XP_003998370.1:cytochrome c oxidase subunit 4 isoform 1, mitochondrial-like | XP_001502607.1:cytochrome c oxidase IV subunit | XP_002913430.1:cytochrome c oxidase subunit 4 isoform 1, mitochondrial-like | XP_003495155.1:cytochrome c oxidase subunit 4 isoform 1, mitochondrial-like | XP_001365717.1:cytochrome c oxidase su…
Locus_18713_Transcript_3/20_Confidence_0.286_Length_612	595.354	XP_001512081.1:60S ribosomal protein L11-like | NP_080195.1:ribosomal protein L11 | XP_003764935.1:ribosomal protein L11 | NP_001125385.1:ribosomal protein L11 | EDL11957.1:ribosomal protein L11 pseudogene | XP_002196696.1:ribosomal protein L11	GO:0022625 cytosolic large ribosomal subunit | GO:0005730 nucleolus	GO:0000184 nuclear-transcribed mRNA catabolic process, nonsense-mediated decay | GO:0006415 translational termination | GO:0006413 translational initiation | GO:0034504 protein localization to nucleus | GO:0006414 translational elongation | GO:0042273 ribosomal large subunit biogenesis | GO:0019083 viral transcription | GO:0006614 SRP-dependent cotranslational protein targeting to membrane | GO:0…	GO:0005515 protein binding | GO:0003735 structural constituent of ribosome | GO:0019843 rRNA binding
Locus_11383_Transcript_3/26_Confidence_0.412_Length_1451	594.389	XP_003755720.1:ribosomal protein L4 | XP_001376078.1:60S ribosomal protein L4-like | DAA19059.1:60S ribosomal protein L4 pseudogene | NP_001014894.1:ribosomal protein L4 | XP_003987064.1:ribosomal protein L4	GO:0005840 ribosome	GO:0006412 translation	GO:0003735 structural constituent of ribosome
Locus_4661_Transcript_6/10_Confidence_0.636_Length_1372	593.662	XP_001499624.1:coiled-coil-helix-coiled-coil-helix domain-containing protein 2, mitochondrial-like | XP_002925843.1:coiled-coil-helix-coiled-coil-helix domain-containing protein 2, mitochondrial-like | XP_003998658.1:coiled-coil-helix-coiled-coil-helix domain containing 2 | XP_536830.2:coiled-coil-helix-coiled-coil-helix domain containing 2
Locus_9435_Transcript_30/38_Confidence_0.226_Length_1326	575.939	XP_003830627.1:crystallin, zeta (quinone reductase) | XP_001167460.1:crystallin, zeta (quinone reductase) | XP_001506108.2:quinone oxidoreductase-like | BAD92951.1:crystallin, zeta (quinone reductase) | BAD96870.1:crystallin, zeta (quinone reductase)	GO:0005829 cytosol | GO:0005794 Golgi apparatus	GO:0055114 oxidation-reduction process | GO:0042178 xenobiotic catabolic process | GO:0007601 visual perception | GO:0051289 protein homotetramerization	GO:0070404 NADH binding | GO:0003730 mRNA 3'-UTR binding | GO:0008270 zinc ion binding | GO:0003960 NADPH:quinone reductase activity | GO:0070402 NADPH binding
Locus_85754_Transcript_1/16_Confidence_0.106_Length_1992	566.09	XP_003761352.1:fructose-1,6-bisphosphatase 1 | XP_001367680.1:fructose-1,6-bisphosphatase 1-like | XP_003407756.1:fructose-1,6-bisphosphatase 1-like | XP_848306.1:fructose-1,6-bisphosphatase 1	GO:0005829 cytosol	GO:0045820 negative regulation of glycolysis | GO:0051289 protein homotetramerization | GO:0006111 regulation of gluconeogenesis | GO:0046580 negative regulation of Ras protein signal transduction | GO:0071286 cellular response to magnesium ion | GO:0030308 negative regulation of cell growth | GO:0035690 cellular response to drug | GO:0016311 dephosphorylation | GO:0006002 fructose 6-phosphate me…	GO:0016208 AMP binding | GO:0042132 fructose 1,6-bisphosphate 1-phosphatase activity | GO:0046872 metal ion binding | GO:0048029 monosaccharide binding
Locus_16999_Transcript_13/20_Confidence_0.381_Length_492	561.406	NP_001007968.1:ribosomal protein L30 | XP_003219569.1:60S ribosomal protein L30-like | NP_000980.1:ribosomal protein L30 | AAI00609.1:ribosomal protein L30 | XP_978816.1:predicted pseudogene 7429	GO:0022625 cytosolic large ribosomal subunit	GO:0006413 translational initiation | GO:0019083 viral transcription | GO:0006414 translational elongation | GO:0006415 translational termination | GO:0006614 SRP-dependent cotranslational protein targeting to membrane | GO:0000184 nuclear-transcribed mRNA catabolic process, nonsense-mediated decay	GO:0003723 RNA binding | GO:0003735 structural constituent of ribosome
Locus_739_Transcript_11/14_Confidence_0.270_Length_833	553.735	XP_001363014.2:40S ribosomal protein S6-like | NP_033122.1:ribosomal protein S6 | XP_003472269.1:40S ribosomal protein S6-like | XP_003891755.1:40S ribosomal protein S6-like | AAH27620.1:ribosomal protein S6 | AAH13296.1:ribosomal protein S6	GO:0005844 polysome | GO:0048471 perinuclear region of cytoplasm | GO:0005730 nucleolus | GO:0022627 cytosolic small ribosomal subunit	GO:0043065 positive regulation of apoptotic process | GO:0000028 ribosomal small subunit assembly | GO:0007369 gastrulation | GO:0002309 T cell proliferation involved in immune response | GO:0006414 translational elongation | GO:0031575 mitotic cell cycle G1/S transition checkpoint | GO:0006924 activation-induced cell death of T cells | GO:0033077 T cell differentiation in thymus | GO:0006364 rRN…	GO:0003735 structural constituent of ribosome | GO:0019901 protein kinase binding
Locus_7891_Transcript_7/15_Confidence_0.600_Length_781	551.671	XP_001379932.2:ferritin light chain-like | NP_001108012.1:ferritin, light polypeptide | NP_001166329.1:ferritin light chain 1	GO:0008043 intracellular ferritin complex	GO:0006879 cellular iron ion homeostasis | GO:0006826 iron ion transport | GO:0055114 oxidation-reduction process	GO:0016491 oxidoreductase activity | GO:0008199 ferric iron binding
Locus_15575_Transcript_18/24_Confidence_0.217_Length_1848	528.112	XP_003773465.1:low density lipoprotein receptor-related protein associated protein 1 | XP_001373270.1:alpha-2-macroglobulin receptor-associated protein-like | XP_003206007.1:alpha-2-macroglobulin receptor-associated protein-like | NP_990393.1:low density lipoprotein receptor-related protein associated protein 1 | XP_536218.3:low density lipoprotein receptor-related protein associated protein 1 | …	GO:0005886 plasma membrane | GO:0005576 extracellular region | GO:0005783 endoplasmic reticulum	GO:0032091 negative regulation of protein binding | GO:0010916 negative regulation of very-low-density lipoprotein particle clearance | GO:1900222 negative regulation of beta-amyloid clearance	GO:0070326 very-low-density lipoprotein particle receptor binding | GO:0008201 heparin binding | GO:0050750 low-density lipoprotein particle receptor binding | GO:0048019 receptor antagonist activity
Locus_8496_Transcript_15/48_Confidence_0.238_Length_736	518.662	XP_003772638.1:myo-inositol oxygenase | XP_001365704.2:inositol oxygenase-like | XP_003989471.1:myo-inositol oxygenase | EAW73546.1:myo-inositol oxygenase | XP_001490312.3:inositol oxygenase-like | NP_001124754.1:myo-inositol oxygenase | XP_004063740.1:myo-inositol oxygenase | NP_060054.4:myo-inositol oxygenase
Locus_12306_Transcript_9/13_Confidence_0.156_Length_770	517.366	XP_001376099.1:40S ribosomal protein S8-like | XP_002810959.2:ribosomal protein S8 | NP_001003.1:ribosomal protein S8 | XP_001496811.2:40S ribosomal protein S8-like | EDL32455.1:ribosomal protein S8 pseudogene | AAH86899.1:ribosomal protein S8	GO:0022627 cytosolic small ribosomal subunit	GO:0006413 translational initiation | GO:0019083 viral transcription | GO:0000462 maturation of SSU-rRNA from tricistronic rRNA transcript (SSU-rRNA, 5.8S rRNA, LSU-rRNA) | GO:0006414 translational elongation | GO:0006415 translational termination | GO:0006614 SRP-dependent cotranslational protein targeting to membrane | GO:0000184 nuclear-transcribed mRNA catabolic process, nonsense-mediated dec…	GO:0003735 structural constituent of ribosome
Locus_12157_Transcript_4/28_Confidence_0.143_Length_698	494.366	XP_001365799.1:60S ribosomal protein L9-like | XP_003773360.1:ribosomal protein L9 | XP_002709438.1:ribosomal protein L9-like | NP_000652.2:ribosomal protein L9 | XP_002724004.1:ribosomal protein L9-like | NP_001019640.2:ribosomal protein L9 | XP_002715820.1:ribosomal protein L9-like | XP_002714137.1:ribosomal protein L9-like	GO:0005730 nucleolus | GO:0022625 cytosolic large ribosomal subunit	GO:0006413 translational initiation | GO:0019083 viral transcription | GO:0006414 translational elongation | GO:0006415 translational termination | GO:0006614 SRP-dependent cotranslational protein targeting to membrane | GO:0000184 nuclear-transcribed mRNA catabolic process, nonsense-mediated decay	GO:0019843 rRNA binding | GO:0003735 structural constituent of ribosome
Locus_32104_Transcript_8/17_Confidence_0.353_Length_1235	483.734	XP_003767214.1:PDZK1 interacting protein 1 | XP_001374985.2:PDZK1-interacting protein 1-like | XP_001493501.1:PDZK1-interacting protein 1-like | NP_080294.1:PDZK1 interacting protein 1 | NP_001001769.1:PDZK1 interacting protein 1 | XP_003990108.1:PDZK1 interacting protein 1 | NP_001158029.1:PDZK1 interacting protein 1	GO:0016021 integral to membrane
Locus_84967_Transcript_53/121_Confidence_0.102_Length_3318	481.089	XP_001362206.2:UDP glucuronosyltransferase 2 family, polypeptide B17 | XP_002929498.1:UDP-glucuronosyltransferase 2B31-like | DAA28602.1:UDP glucuronosyltransferase 2 family, polypeptide A3 | XP_002717173.1:UDP glucuronosyltransferase 2 family, polypeptide B17-like | NP_001092414.1:UDP glucuronosyltransferase 2 family, polypeptide A3 | XP_003415955.1:UDP-glucuronosyltransferase 2B31-like		GO:0052695 cellular glucuronidation	GO:0015020 glucuronosyltransferase activity
Locus_1167_Transcript_21/31_Confidence_0.293_Length_1037	474.784	NP_001137423.1:ribosomal protein SA | NP_001032223.1:ribosomal protein SA | XP_002716404.1:ribosomal protein SA-like | NP_001182409.1:ribosomal protein SA | XP_003415744.1:40S ribosomal protein SA-like | XP_001516915.1:40S ribosomal protein SA-like | NP_002286.2:ribosomal protein SA | P26452.4:ribosomal protein SA
Locus_41031_Transcript_21/30_Confidence_0.400_Length_1191	469.305	XP_003758375.1:3-hydroxyanthranilate 3,4-dioxygenase | XP_001382198.2:3-hydroxyanthranilate 3,4-dioxygenase-like | XP_003496263.1:3-hydroxyanthranilate 3,4-dioxygenase-like | NP_001231870.1:3-hydroxyanthranilate 3,4-dioxygenase | XP_004006043.1:3-hydroxyanthranilate 3,4-dioxygenase	GO:0005737 cytoplasm	GO:0055114 oxidation-reduction process	GO:0005506 iron ion binding | GO:0000334 3-hydroxyanthranilate 3,4-dioxygenase activity
Locus_2246_Transcript_11/13_Confidence_0.182_Length_496	468.892	XP_001362998.1:60S ribosomal protein L28-like | NP_033107.1:ribosomal protein L28 | XP_003406913.1:60S ribosomal protein L28-like | XP_002762547.1:60S ribosomal protein L28-like | XP_002829834.1:ribosomal protein L28 | NP_000982.2:ribosomal protein L28 | XP_003465500.1:60S ribosomal protein L28-like	GO:0022625 cytosolic large ribosomal subunit	GO:0006413 translational initiation | GO:0019083 viral transcription | GO:0006414 translational elongation | GO:0006415 translational termination | GO:0006614 SRP-dependent cotranslational protein targeting to membrane | GO:0000184 nuclear-transcribed mRNA catabolic process, nonsense-mediated decay	GO:0003723 RNA binding | GO:0003735 structural constituent of ribosome | GO:0005515 protein binding
Locus_7244_Transcript_25/25_Confidence_0.156_Length_495	462.286	NP_001007.2:ribosomal protein S12 | XP_003908240.1:40S ribosomal protein S12-like | XP_002728643.1:ribosomal protein S12-like | P84175.2:ribosomal protein S12 | XP_001480687.1:ribosomal protein S12, pseudogene 10 | XP_004044747.1:ribosomal protein S12 | XP_002726224.1:ribosomal protein S12-like 3 | XP_002725577.1:ribosomal protein S12-like	GO:0005739 mitochondrion | GO:0022627 cytosolic small ribosomal subunit	GO:0006413 translational initiation | GO:0019083 viral transcription | GO:0006414 translational elongation | GO:0006415 translational termination | GO:0006614 SRP-dependent cotranslational protein targeting to membrane | GO:0000184 nuclear-transcribed mRNA catabolic process, nonsense-mediated decay	GO:0003735 structural constituent of ribosome
Locus_4479_Transcript_16/78_Confidence_0.079_Length_829	455.227	XP_003757557.1:prostaglandin D2 synthase 21kDa (brain) | XP_001374266.1:prostaglandin-H2 D-isomerase-like | NP_000945.3:prostaglandin D2 synthase 21kDa (brain) | XP_003817030.1:prostaglandin D2 synthase 21kDa (brain) | XP_003423095.1:prostaglandin-H2 D-isomerase-like
Locus_7338_Transcript_15/18_Confidence_0.190_Length_1002	454.31	XP_003762637.1:ribosomal protein L29 | XP_001380457.1:uncharacterized LOC100031121 | XP_001382142.1:60S ribosomal protein L29-like | XP_001373488.1:uncharacterized LOC100021291 | XP_001376364.1:uncharacterized LOC100025423 | XP_003763275.1:uncharacterized LOC100930070 | XP_004018459.1:ribosomal protein L29 | XP_002930489.1:60S ribosomal protein L29-like	GO:0005840 ribosome	GO:0006412 translation	GO:0003735 structural constituent of ribosome
Locus_22307_Transcript_3/7_Confidence_0.364_Length_464	451.964	XP_003750613.1:40S ribosomal protein S17-like | XP_002727169.2:40S ribosomal protein S17-like | NP_033118.1:ribosomal protein S17 | BAC25377.1:ribosomal protein S17 | NP_989548.1:ribosomal protein S17-like | NP_058848.2:ribosomal protein S17 | AAI58391.1:ribosomal protein S17	GO:0022627 cytosolic small ribosomal subunit	GO:0006364 rRNA processing | GO:0034101 erythrocyte homeostasis | GO:0006414 translational elongation | GO:0000028 ribosomal small subunit assembly	GO:0003735 structural constituent of ribosome
Locus_2432_Transcript_31/31_Confidence_0.103_Length_539	450.455	AAH17386.1:ribosomal protein S19 | XP_003277578.2:40S ribosomal protein S19-like | NP_001013.1:ribosomal protein S19 | XP_002923981.1:ribosomal protein S19 | AAH86775.1:ribosomal protein S19 | XP_003267528.1:40S ribosomal protein S19-like	GO:0005730 nucleolus | GO:0022627 cytosolic small ribosomal subunit	GO:0000184 nuclear-transcribed mRNA catabolic process, nonsense-mediated decay | GO:0006415 translational termination | GO:0006413 translational initiation | GO:0000028 ribosomal small subunit assembly | GO:0051272 positive regulation of cellular component movement | GO:0006414 translational elongation | GO:0030490 maturation of SSU-rRNA | GO:0030218 erythrocyte differentiation | GO:0009991 respo…	GO:0003735 structural constituent of ribosome | GO:0017134 fibroblast growth factor binding
Locus_19607_Transcript_26/29_Confidence_0.395_Length_860	437.361	XP_003770077.1:60S ribosomal protein L23a-like | XP_002711010.1:ribosomal protein L23a-like | NP_001232640.1:60S ribosomal protein L23a-like | XP_001375997.2:60S ribosomal protein L23a-like | XP_002743650.1:60S ribosomal protein L23a-like
Locus_1312_Transcript_13/28_Confidence_0.128_Length_1017	433.908	XP_003767272.1:ribosomal protein L5 | NP_001182608.1:ribosomal protein L5 | XP_537074.3:ribosomal protein L5 | XP_003505203.1:60S ribosomal protein L5-like | XP_003418527.1:60S ribosomal protein L5-like | NP_000960.2:ribosomal protein L5	GO:0022625 cytosolic large ribosomal subunit | GO:0005730 nucleolus	GO:0000184 nuclear-transcribed mRNA catabolic process, nonsense-mediated decay | GO:0006415 translational termination | GO:0006413 translational initiation | GO:0006414 translational elongation | GO:0042273 ribosomal large subunit biogenesis | GO:0019083 viral transcription | GO:0006614 SRP-dependent cotranslational protein targeting to membrane | GO:0006364 rRNA processing	GO:0005515 protein binding | GO:0008097 5S rRNA binding | GO:0003735 structural constituent of ribosome
Locus_11163_Transcript_2/6_Confidence_0.385_Length_561	420.675	XP_003760822.1:ubiquitin A-52 residue ribosomal protein fusion product 1 | XP_003413301.1:ubiquitin-60S ribosomal protein L40-like | AAK31162.1:ubiquitin A-52 residue ribosomal protein fusion product 1 | XP_003915241.1:ubiquitin A-52 residue ribosomal protein fusion product 1 | XP_003316257.1:ubiquitin A-52 residue ribosomal protein fusion product 1 | XP_004060377.1:ubiquitin A-52 residue ribosom…	GO:0005654 nucleoplasm | GO:0022625 cytosolic large ribosomal subunit | GO:0005886 plasma membrane | GO:0010008 endosome membrane | GO:0030666 endocytic vesicle membrane	GO:0051436 negative regulation of ubiquitin-protein ligase activity involved in mitotic cell cycle | GO:0043123 positive regulation of I-kappaB kinase/NF-kappaB cascade | GO:0002479 antigen processing and presentation of exogenous peptide antigen via MHC class I, TAP-dependent | GO:0006281 DNA repair | GO:0034138 toll-like receptor 3 signaling pathway | GO:0030512 negative regulation of transform…	GO:0003735 structural constituent of ribosome | GO:0005515 protein binding
Locus_1536_Transcript_3/61_Confidence_0.027_Length_1283	412.084	XP_001369840.1:insulin-like growth factor-binding protein 7-like | XP_003773282.1:insulin-like growth factor binding protein 7 | XP_003415945.1:insulin-like growth factor-binding protein 7-like | XP_003471728.1:insulin-like growth factor-binding protein 7-like | EDL89870.1:insulin-like growth factor binding protein 7 | NP_032074.3:insulin-like growth factor binding protein 7	GO:0005615 extracellular space | GO:0031012 extracellular matrix	GO:0051414 response to cortisol stimulus | GO:0050810 regulation of steroid biosynthetic process | GO:0007566 embryo implantation | GO:0001558 regulation of cell growth | GO:0009408 response to heat | GO:0007155 cell adhesion | GO:0032870 cellular response to hormone stimulus | GO:0048839 inner ear development | GO:0032526 response to retinoic acid	GO:0005520 insulin-like growth factor binding
Locus_3719_Transcript_14/24_Confidence_0.314_Length_725	410.163	CAD97677.1:ribosomal protein L19 | XP_002763584.1:60S ribosomal protein L19-like | XP_002761325.2:60S ribosomal protein L19-like | NP_000972.1:ribosomal protein L19 | XP_002750530.1:uncharacterized LOC100385238 | AAB48630.1:ribosomal protein L19 | BAD96802.1:ribosomal protein L19 | XP_003782782.1:60S ribosomal protein L19-like | XP_001510969.1:ribosomal protein L19
Locus_14165_Transcript_18/18_Confidence_0.167_Length_1383	408.658	XP_003793977.1:methionine sulfoxide reductase A | XP_002756839.1:mitochondrial peptide methionine sulfoxide reductase-like | XP_003937275.1:mitochondrial peptide methionine sulfoxide reductase-like | XP_001138036.1:methionine sulfoxide reductase A | XP_002918911.1:peptide methionine sulfoxide reductase-like | XP_003902484.1:methionine sulfoxide reductase A | NP_036463.1:methionine sulfoxide reduc…
Locus_7144_Transcript_18/34_Confidence_0.171_Length_507	400.817	ABU96167.1:ribosomal protein, large, P1 | XP_001377013.1:60S acidic ribosomal protein P1-like | XP_003987043.1:ribosomal protein, large, P1 | XP_001373450.1:60S acidic ribosomal protein P1-like | XP_002920675.1:ribosomal protein, large, P1	GO:0022625 cytosolic large ribosomal subunit	GO:0006414 translational elongation	GO:0003735 structural constituent of ribosome
Locus_8497_Transcript_4/13_Confidence_0.154_Length_3796	394.889	XP_003770911.1:transmembrane BAX inhibitor motif containing 6 | XP_001364529.1:bax inhibitor 1-like | XP_001504273.1:bax inhibitor 1-like | NP_001005348.1:transmembrane BAX inhibitor motif containing 6 | XP_004006423.1:transmembrane BAX inhibitor motif containing 6 | NP_001069882.1:transmembrane BAX inhibitor motif containing 6	GO:0005789 endoplasmic reticulum membrane | GO:0016021 integral to membrane	GO:0006986 response to unfolded protein | GO:0043066 negative regulation of apoptotic process
Locus_4572_Transcript_7/9_Confidence_0.545_Length_719	385.793	NP_001232588.1:ribosomal protein S26-like | NP_037356.1:ribosomal protein S26 | XP_003476245.1:40S ribosomal protein S26-like | XP_001477412.1:40S ribosomal protein S26-like | XP_001378170.2:40S ribosomal protein S26-like | XP_003254012.1:40S ribosomal protein S26-like	GO:0022627 cytosolic small ribosomal subunit	GO:0000184 nuclear-transcribed mRNA catabolic process, nonsense-mediated decay | GO:0006415 translational termination | GO:0006413 translational initiation | GO:0006414 translational elongation | GO:0033119 negative regulation of RNA splicing | GO:0019083 viral transcription | GO:0006614 SRP-dependent cotranslational protein targeting to membrane	GO:0005515 protein binding | GO:0003735 structural constituent of ribosome | GO:0003729 mRNA binding
Locus_1154_Transcript_18/24_Confidence_0.436_Length_748	381.279	XP_003735912.1:ribosomal protein L10 | AAA36021.1:ribosomal protein L10 | XP_001508298.1:60S ribosomal protein L10-like | NP_112362.1:ribosomal protein L10 | BAD97029.1:ribosomal protein L10 | XP_001362654.1:60S ribosomal protein L10-like
Locus_3789_Transcript_4/11_Confidence_0.579_Length_503	375.759	NP_000969.1:ribosomal protein L23 | NP_957026.1:ribosomal protein L23 | NP_001124779.1:ribosomal protein L23 | NP_001085921.1:ribosomal protein L23 | BAB28415.1:ribosomal protein L23 | BAB22203.1:ribosomal protein L23 | NP_001030186.1:ribosomal protein L23	GO:0005730 nucleolus | GO:0022625 cytosolic large ribosomal subunit	GO:0006413 translational initiation | GO:0019083 viral transcription | GO:0006414 translational elongation | GO:0006415 translational termination | GO:0006614 SRP-dependent cotranslational protein targeting to membrane | GO:0006610 ribosomal protein import into nucleus | GO:0000184 nuclear-transcribed mRNA catabolic process, nonsense-mediated decay	GO:0003735 structural constituent of ribosome | GO:0005515 protein binding
Locus_20906_Transcript_16/64_Confidence_0.248_Length_2430	369.461	XP_003762644.1:aminoacylase-1A-like | XP_001380469.2:aminoacylase-1A-like | XP_001506809.2:aminoacylase-1A-like | XP_004018460.1:aminoacylase 1 | XP_003410117.1:aminoacylase 1 | XP_002713420.1:aminoacylase 1 | XP_533806.2:aminoacylase 1	GO:0005737 cytoplasm	GO:0006520 cellular amino acid metabolic process | GO:0006508 proteolysis	GO:0008237 metallopeptidase activity | GO:0004046 aminoacylase activity
Locus_8496_Transcript_11/48_Confidence_0.270_Length_749	353.146	XP_003772638.1:myo-inositol oxygenase | XP_001365704.2:inositol oxygenase-like | XP_003989471.1:myo-inositol oxygenase | XP_002917296.1:inositol oxygenase-like | NP_001124754.1:myo-inositol oxygenase | XP_003905803.1:myo-inositol oxygenase | XP_004063740.1:myo-inositol oxygenase	GO:0005737 cytoplasm	GO:0019310 inositol catabolic process | GO:0055114 oxidation-reduction process	GO:0008199 ferric iron binding | GO:0016651 oxidoreductase activity, acting on NAD(P)H | GO:0004033 aldo-keto reductase (NADP) activity | GO:0050113 inositol oxygenase activity
Locus_3812_Transcript_10/16_Confidence_0.423_Length_1410	350.281	XP_001362251.1:elongation factor 1-gamma-like | XP_001366000.1:elongation factor 1-gamma-like | XP_003508788.1:eukaryotic translation elongation factor 1 gamma | NP_001075254.1:eukaryotic translation elongation factor 1 gamma | XP_002755470.1:elongation factor 1-gamma-like | XP_853577.1:eukaryotic translation elongation factor 1 gamma | NP_001182509.1:eukaryotic translation elongation factor 1 ga…
Locus_123918_Transcript_34/36_Confidence_0.061_Length_2947	349.918	XP_002917996.1:UDP glucuronosyltransferase 1 family, polypeptide A6 | NP_001106092.1:UDP glucuronosyltransferase 1 family, polypeptide A6 | XP_003474631.1:UDP-glucuronosyltransferase 1-10-like | NP_001063.2:UDP glucuronosyltransferase 1 family, polypeptide A6 | XP_004033437.1:UDP-glucuronosyltransferase 1-6-like | XP_001151168.2:UDP glucuronosyltransferase 1 family, polypeptide A6 | XP_003278589.…
Locus_13682_Transcript_2/29_Confidence_0.241_Length_2224	344.705	XP_003759560.1:ATP synthase, H+ transporting, mitochondrial F1 complex, alpha subunit 1, cardiac muscle | XP_001364704.1:ATP synthase subunit alpha, mitochondrial-like | AAA40784.1:ATP synthase, H+ transporting, mitochondrial F1 complex, alpha subunit 1, cardiac muscle | NP_075581.1:ATP synthase, H+ transporting, mitochondrial F1 complex, alpha subunit 1, cardiac muscle | NP_004037.1:ATP synthase…	GO:0005759 mitochondrial matrix | GO:0008180 signalosome | GO:0000275 mitochondrial proton-transporting ATP synthase complex, catalytic core F(1) | GO:0005886 plasma membrane	GO:0006172 ADP biosynthetic process | GO:0015991 ATP hydrolysis coupled proton transport | GO:0042776 mitochondrial ATP synthesis coupled proton transport | GO:0001937 negative regulation of endothelial cell proliferation | GO:0006629 lipid metabolic process | GO:0009790 embryo development | GO:0006200 ATP catabolic process | GO:0022904 respiratory electron transport chain	GO:0046961 proton-transporting ATPase activity, rotational mechanism | GO:0046933 proton-transporting ATP synthase activity, rotational mechanism | GO:0043531 ADP binding | GO:0042288 MHC class I protein binding | GO:0043499 eukaryotic cell surface binding | GO:0005524 ATP binding
Locus_14632_Transcript_3/32_Confidence_0.082_Length_2095	341.577	XP_003769905.1:PDZ domain containing 1 | XP_001363529.1:PDZ domain containing 1 | XP_001928206.1:PDZ domain containing 1 | XP_001088569.1:PDZ domain containing 1 | XP_003892559.1:PDZ domain containing 1 | XP_003806253.1:PDZ domain containing 1 | NP_002605.2:PDZ domain containing 1	GO:0031526 brush border membrane | GO:0005737 cytoplasm	GO:0015893 drug transport | GO:0090002 establishment of protein localization to plasma membrane | GO:0034767 positive regulation of ion transmembrane transport | GO:0015879 carnitine transport | GO:0008283 cell proliferation	GO:0030165 PDZ domain binding | GO:0005215 transporter activity | GO:0005124 scavenger receptor binding
Locus_7434_Transcript_20/23_Confidence_0.367_Length_2948	339.561	XP_001365309.1:prosaposin | XP_001508556.2:prosaposin | XP_003928673.1:prosaposin | XP_003994080.1:prosaposin | XP_004021489.1:prosaposin | NP_776586.1:prosaposin | ABM21551.1:prosaposin | DAA14211.1:prosaposin
Locus_13734_Transcript_15/22_Confidence_0.167_Length_2418	335.804	XP_003759960.1:selenoprotein P, plasma, 1 | XP_003340675.1:selenoprotein P-like | XP_003793045.1:selenoprotein P, plasma, 1 | XP_003925940.1:selenoprotein P, plasma, 1 | NP_001186857.1:selenoprotein P, plasma, 1 | NP_005401.3:selenoprotein P, plasma, 1 | AAH58919.1:selenoprotein P, plasma, 1 | CAA77836.2:selenoprotein P, plasma, 1 | AAH46152.1:selenoprotein P, plasma, 1	GO:0005615 extracellular space	GO:0007420 brain development | GO:0019953 sexual reproduction | GO:0007626 locomotory behavior | GO:0040007 growth | GO:0001887 selenium compound metabolic process | GO:0009791 post-embryonic development | GO:0006979 response to oxidative stress	GO:0008430 selenium binding
Locus_6201_Transcript_3/10_Confidence_0.357_Length_1039	330.025	XP_003405958.1:60S ribosomal protein L37a-like | NP_000989.1:ribosomal protein L37a | BAE38871.1:ribosomal protein L37a | NP_001072961.1:ribosomal protein L37a | XP_004001416.1:ribosomal protein L37a | XP_003463734.1:putative 60S ribosomal protein L37a-like	GO:0022625 cytosolic large ribosomal subunit	GO:0006413 translational initiation | GO:0019083 viral transcription | GO:0006414 translational elongation | GO:0006415 translational termination | GO:0006614 SRP-dependent cotranslational protein targeting to membrane | GO:0000184 nuclear-transcribed mRNA catabolic process, nonsense-mediated decay	GO:0046872 metal ion binding | GO:0003735 structural constituent of ribosome
Locus_4556_Transcript_21/25_Confidence_0.080_Length_2031	326.903	XP_003765603.1:transmembrane protein 27 | XP_001515621.2:collectrin-like | XP_854205.1:transmembrane protein 27 | NP_001069071.1:transmembrane protein 27 | XP_003920397.1:transmembrane protein 27 | XP_002762697.1:collectrin-like | XP_002719921.1:transmembrane protein 27	GO:0016021 integral to membrane	GO:0006508 proteolysis	GO:0008237 metallopeptidase activity | GO:0008241 peptidyl-dipeptidase activity
Locus_14230_Transcript_21/29_Confidence_0.308_Length_3618	325.233	XP_003769870.1:sodium/potassium-transporting ATPase subunit alpha-1-like | XP_001364472.2:sodium/potassium-transporting ATPase subunit alpha-1-like | ADB19852.1:ATPase, Na+/K+ transporting, alpha 1 polypeptide | BAM28740.1:ATPase, Na+/K+ transporting, alpha 1 polypeptide | : | XP_002923630.1:sodium/potassium-transporting ATPase subunit alpha-1-like | NP_001070266.1:ATPase, Na+/K+ transporting, al…
Locus_15298_Transcript_3/33_Confidence_0.242_Length_915	315.289	XP_003755449.1:glutathione S-transferase omega-1-like | XP_001368790.1:glutathione S-transferase omega-1-like | XP_535007.2:glutathione S-transferase omega 1 | XP_002913951.1:glutathione S-transferase omega-1-like | XP_003922270.1:glutathione S-transferase omega 1 | NP_004823.1:glutathione S-transferase omega 1 | XP_002756473.2:glutathione S-transferase omega-1-like | NP_001247484.1:glutathione S…	GO:0005829 cytosol	GO:0060316 positive regulation of ryanodine-sensitive calcium-release channel activity | GO:0060315 negative regulation of ryanodine-sensitive calcium-release channel activity | GO:0042178 xenobiotic catabolic process | GO:0019852 L-ascorbic acid metabolic process | GO:0010881 regulation of cardiac muscle contraction by regulation of the release of sequestered calcium ion | GO:0071243 cellular re…	GO:0045174 glutathione dehydrogenase (ascorbate) activity | GO:0004364 glutathione transferase activity | GO:0050610 methylarsonate reductase activity
Locus_14033_Transcript_26/42_Confidence_0.153_Length_1050	312.853	XP_003341083.1:succinate dehydrogenase complex, subunit B, iron sulfur (Ip) | NP_001157295.1:succinate dehydrogenase complex, subunit B, iron sulfur (Ip) | NP_001239146.1:succinate dehydrogenase complex, subunit B, iron sulfur (Ip) | XP_003989572.1:succinate dehydrogenase complex, subunit B, iron sulfur (Ip) | NP_001035573.1:succinate dehydrogenase complex, subunit B, iron sulfur (Ip) | XP_003413…	GO:0005749 mitochondrial respiratory chain complex II	GO:0006099 tricarboxylic acid cycle | GO:0022900 electron transport chain	GO:0046872 metal ion binding | GO:0009055 electron carrier activity | GO:0051537 2 iron, 2 sulfur cluster binding | GO:0051539 4 iron, 4 sulfur cluster binding | GO:0048039 ubiquinone binding | GO:0008177 succinate dehydrogenase (ubiquinone) activity | GO:0051538 3 iron, 4 sulfur cluster binding
Locus_10839_Transcript_10/17_Confidence_0.111_Length_1033	310.259	NP_001002.1:ribosomal protein S7 | XP_002721241.1:ribosomal protein S7-like | XP_003735650.1:40S ribosomal protein S7-like | EDL31366.1:ribosomal protein S7 pseudogene | NP_001232774.1:uncharacterized LOC100232723
Locus_28392_Transcript_20/22_Confidence_0.043_Length_2342	309.925	NP_001124739.1:catalase | XP_001115625.1:catalase | XP_003920025.1:catalase | XP_003910099.1:catalase | XP_004050971.1:catalase | NP_001743.1:catalase | XP_001147928.1:catalase | XP_003254448.1:catalase | NP_001254662.1:catalase	GO:0005764 lysosome | GO:0005783 endoplasmic reticulum | GO:0005829 cytosol | GO:0005759 mitochondrial matrix | GO:0005758 mitochondrial intermembrane space | GO:0005778 peroxisomal membrane | GO:0005886 plasma membrane | GO:0005794 Golgi apparatus | GO:0005782 peroxisomal matrix	GO:0042744 hydrogen peroxide catabolic process | GO:0006641 triglyceride metabolic process | GO:0006805 xenobiotic metabolic process | GO:0042697 menopause | GO:0051289 protein homotetramerization | GO:0032787 monocarboxylic acid metabolic process | GO:0006195 purine nucleotide catabolic process | GO:0032088 negative regulation of NF-kappaB transcription factor activity | GO:0008203 cholesterol m…	GO:0047962 glycine N-benzoyltransferase activity | GO:0042803 protein homodimerization activity | GO:0004046 aminoacylase activity | GO:0047961 glycine N-acyltransferase activity | GO:0050661 NADP binding | GO:0005102 receptor binding | GO:0046872 metal ion binding | GO:0020037 heme binding | GO:0004096 catalase activity | GO:0019899 enzyme binding
Locus_1202_Transcript_7/39_Confidence_0.052_Length_787	309.521	XP_003994892.1:D-dopachrome decarboxylase-like | XP_003803345.1:D-dopachrome decarboxylase-like | NP_001230486.1:D-dopachrome tautomerase
Locus_6830_Transcript_35/39_Confidence_0.362_Length_1991	300.379	XP_003765560.1:alpha-enolase-like | XP_002716189.1:enolase 1, (alpha) | NP_001166544.1:enolase 1, alpha non-neuron | XP_003413233.1:enolase 1, (alpha)	GO:0000015 phosphopyruvate hydratase complex	GO:0009615 response to virus | GO:0030308 negative regulation of cell growth | GO:0006096 glycolysis | GO:0045892 negative regulation of transcription, DNA-dependent	GO:0000287 magnesium ion binding | GO:0004634 phosphopyruvate hydratase activity
Locus_7449_Transcript_19/41_Confidence_0.259_Length_939	299.568	XP_003762058.1:ribosomal protein S2 | XP_001363067.1:40S ribosomal protein S2-like | NP_001264093.1:ribosomal protein S2 | XP_850151.1:40S ribosomal protein S2-like | XP_003807732.1:ribosomal protein S2 | XP_003478516.1:40S ribosomal protein S2-like | AAI30159.1:uncharacterized LOC100037089 | XP_003265559.1:40S ribosomal protein S2-like	GO:0005654 nucleoplasm | GO:0022627 cytosolic small ribosomal subunit	GO:0006412 translation	GO:0003735 structural constituent of ribosome | GO:0003723 RNA binding | GO:0017134 fibroblast growth factor binding
Locus_120644_Transcript_27/27_Confidence_0.161_Length_1603	292.848	XP_001362401.1:ureidopropionase, beta | XP_543524.2:ureidopropionase, beta | XP_003803185.1:ureidopropionase, beta | XP_003994884.1:ureidopropionase, beta | XP_001095304.2:ureidopropionase, beta | XP_003905377.1:ureidopropionase, beta		GO:0006807 nitrogen compound metabolic process	GO:0003837 beta-ureidopropionase activity
Locus_22722_Transcript_12/22_Confidence_0.240_Length_1226	292.574	XP_003770357.1:2,4-dienoyl CoA reductase 1, mitochondrial | XP_002710618.1:2,4-dienoyl CoA reductase 1 | NP_476545.2:2,4-dienoyl CoA reductase 1, mitochondrial | AAH59120.1:2,4-dienoyl CoA reductase 1, mitochondrial | Q64591.2:2,4-dienoyl CoA reductase 1, mitochondrial | NP_080448.1:2,4-dienoyl CoA reductase 1, mitochondrial | BAA00446.1:2,4-dienoyl CoA reductase 1, mitochondrial | BAB22333.1:2,4…	GO:0005739 mitochondrion | GO:0005730 nucleolus	GO:0006635 fatty acid beta-oxidation | GO:0051289 protein homotetramerization	GO:0008670 2,4-dienoyl-CoA reductase (NADPH) activity | GO:0070402 NADPH binding
Locus_4294_Transcript_28/33_Confidence_0.256_Length_3241	292.571	XP_003760626.1:eukaryotic translation elongation factor 2 | XP_001515708.2:eukaryotic translation elongation factor 2 | XP_001364098.2:eukaryotic translation elongation factor 2 pseudogene | XP_533949.3:eukaryotic translation elongation factor 2 | XP_003354050.1:eukaryotic translation elongation factor 2 | NP_001252725.1:eukaryotic translation elongation factor 2 | XP_003981745.1:eukaryotic trans…	GO:0005829 cytosol | GO:0005844 polysome	GO:0006414 translational elongation | GO:0006184 GTP catabolic process	GO:0003746 translation elongation factor activity | GO:0003924 GTPase activity | GO:0005525 GTP binding
Locus_11163_Transcript_3/6_Confidence_0.308_Length_557	289.166	XP_003760822.1:ubiquitin A-52 residue ribosomal protein fusion product 1 | XP_003413301.1:ubiquitin-60S ribosomal protein L40-like | AAK31162.1:ubiquitin A-52 residue ribosomal protein fusion product 1 | XP_003915241.1:ubiquitin A-52 residue ribosomal protein fusion product 1 | XP_003316257.1:ubiquitin A-52 residue ribosomal protein fusion product 1 | XP_004060377.1:ubiquitin A-52 residue ribosom…	GO:0005654 nucleoplasm | GO:0022625 cytosolic large ribosomal subunit | GO:0005886 plasma membrane | GO:0010008 endosome membrane | GO:0030666 endocytic vesicle membrane	GO:0051436 negative regulation of ubiquitin-protein ligase activity involved in mitotic cell cycle | GO:0043123 positive regulation of I-kappaB kinase/NF-kappaB cascade | GO:0002479 antigen processing and presentation of exogenous peptide antigen via MHC class I, TAP-dependent | GO:0006281 DNA repair | GO:0034138 toll-like receptor 3 signaling pathway | GO:0030512 negative regulation of transform…	GO:0003735 structural constituent of ribosome | GO:0005515 protein binding
Locus_52626_Transcript_10/12_Confidence_0.385_Length_771	283.745	XP_001373469.1:peroxiredoxin-5, mitochondrial-like | P30044.4:peroxiredoxin 5 | XP_001164621.1:peroxiredoxin 5 | XP_004051491.1:peroxiredoxin 5 | XP_002821617.1:peroxiredoxin 5 | NP_036226.1:peroxiredoxin 5 | AAF04856.1:peroxiredoxin 5	GO:0044445 cytosolic part | GO:0031410 cytoplasmic vesicle | GO:0048471 perinuclear region of cytoplasm | GO:0005782 peroxisomal matrix | GO:0005634 nucleus | GO:0005739 mitochondrion	GO:0042744 hydrogen peroxide catabolic process | GO:0070995 NADPH oxidation | GO:0043066 negative regulation of apoptotic process | GO:0051354 negative regulation of oxidoreductase activity | GO:0016480 negative regulation of transcription from RNA polymerase III promoter | GO:0043154 negative regulation of cysteine-type endopeptidase activity involved in apoptotic process | GO:0006954 inflammato…	GO:0005102 receptor binding | GO:0043027 cysteine-type endopeptidase inhibitor activity involved in apoptotic process | GO:0072541 peroxynitrite reductase activity | GO:0046983 protein dimerization activity | GO:0004601 peroxidase activity | GO:0001016 RNA polymerase III regulatory region DNA binding
Locus_9978_Transcript_92/96_Confidence_0.044_Length_956	283.349	XP_003766518.1:ribosomal protein L18 | XP_004061142.1:ribosomal protein L18 | XP_003801570.1:ribosomal protein L18-like | XP_002722941.1:ribosomal protein L18 | NP_112364.1:ribosomal protein L18 | NP_000970.1:ribosomal protein L18 | NP_001182442.1:ribosomal protein L18	GO:0022625 cytosolic large ribosomal subunit	GO:0000184 nuclear-transcribed mRNA catabolic process, nonsense-mediated decay | GO:0006415 translational termination | GO:0006413 translational initiation | GO:0006414 translational elongation | GO:0019083 viral transcription | GO:0045944 positive regulation of transcription from RNA polymerase II promoter | GO:0006614 SRP-dependent cotranslational protein targeting to membrane	GO:0001077 RNA polymerase II core promoter proximal region sequence-specific DNA binding transcription factor activity involved in positive regulation of transcription | GO:0000977 RNA polymerase II regulatory region sequence-specific DNA binding | GO:0003735 structural constituent of ribosome | GO:0003723 RNA binding
Locus_88_Transcript_12113/16303_Confidence_0.000_Length_466	275.868	XP_003769260.1:cytochrome c oxidase subunit 7A2, mitochondrial-like | XP_001365784.1:cytochrome c oxidase subunit 7A2, mitochondrial-like | XP_003986363.1:cytochrome c oxidase subunit 7A2, mitochondrial-like | XP_853871.1:cytochrome c oxidase subunit 7A2, mitochondrial-like | XP_004015028.1:cytochrome c oxidase subunit 7A2, mitochondrial-like | XP_002925517.1:cytochrome c oxidase subunit 7A2, mit…	GO:0005746 mitochondrial respiratory chain		GO:0009055 electron carrier activity | GO:0004129 cytochrome-c oxidase activity
Locus_24362_Transcript_10/10_Confidence_0.077_Length_1264	273.055	XP_003762337.1:glutathione peroxidase 1 | NP_110453.3:glutathione peroxidase 1 | XP_003894478.1:glutathione peroxidase 1 | NP_001152770.1:glutathione peroxidase 1 | AAH58438.1:glutathione peroxidase 1	GO:0005829 cytosol | GO:0005739 mitochondrion | GO:0005634 nucleus	GO:0042744 hydrogen peroxide catabolic process | GO:0006641 triglyceride metabolic process | GO:0009609 response to symbiotic bacterium | GO:0008631 intrinsic apoptotic signaling pathway in response to oxidative stress | GO:0051593 response to folic acid | GO:0010332 response to gamma radiation | GO:0009749 response to glucose stimulus | GO:0043403 skeletal muscle tissue regeneration | GO:0010269…	GO:0043295 glutathione binding | GO:0017124 SH3 domain binding | GO:0004602 glutathione peroxidase activity | GO:0047066 phospholipid-hydroperoxide glutathione peroxidase activity | GO:0008430 selenium binding | GO:0004866 endopeptidase inhibitor activity
Locus_4028_Transcript_79/142_Confidence_0.047_Length_1769	269.294	XP_001363221.1:60S ribosomal protein L13a-like | XP_001507007.1:60S ribosomal protein L13a-like | XP_001491926.1:60S ribosomal protein L13a-like | XP_002917886.1:ribosomal protein L13a	GO:0022625 cytosolic large ribosomal subunit	GO:0017148 negative regulation of translation | GO:1901194 negative regulation of formation of translation preinitiation complex	GO:0003735 structural constituent of ribosome
Locus_5993_Transcript_24/33_Confidence_0.103_Length_1287	268.546	XP_003766510.1:40S ribosomal protein S4-like | XP_001365342.1:40S ribosomal protein S4-like | NP_990439.1:ribosomal protein S4, X-linked | XP_003764080.1:40S ribosomal protein S4, Y isoform 1-like | NP_001028160.1:ribosomal protein S4, Y-linked 1 | NP_001232240.1:ribosomal protein S4-like | XP_003204899.1:40S ribosomal protein S4-like | XP_003228681.1:40S ribosomal protein S4-like	GO:0005840 ribosome	GO:0009790 embryo development | GO:0007420 brain development | GO:0006412 translation	GO:0003735 structural constituent of ribosome | GO:0019843 rRNA binding
Locus_123993_Transcript_1/5_Confidence_0.143_Length_2410	261.086	XP_001376908.1:uromodulin | XP_002929119.1:uromodulin-like | XP_004020860.1:uromodulin | NP_776638.1:uromodulin | XP_003916669.1:uromodulin | XP_001488229.1:uromodulin-like | DAA15499.1:uromodulin	GO:0000922 spindle pole | GO:0072372 primary cilium | GO:0016324 apical plasma membrane | GO:0016323 basolateral plasma membrane | GO:0005576 extracellular region | GO:0031225 anchored to membrane	GO:0072218 metanephric ascending thin limb development | GO:0072233 metanephric thick ascending limb development | GO:2000021 regulation of ion homeostasis | GO:0072221 metanephric distal convoluted tubule development | GO:0007588 excretion	GO:0005509 calcium ion binding
Locus_88_Transcript_14534/16303_Confidence_0.000_Length_1576	260.611	NP_000117.1:electron-transfer-flavoprotein, alpha polypeptide | XP_003754931.1:electron-transfer-flavoprotein, alpha polypeptide | XP_510690.2:electron-transfer-flavoprotein, alpha polypeptide | XP_003275465.1:electron-transfer-flavoprotein, alpha polypeptide | XP_004017875.1:electron-transfer-flavoprotein, alpha polypeptide | XP_003497958.1:electron transferring flavoprotein, alpha polypeptide |…
Locus_4372_Transcript_13/19_Confidence_0.241_Length_856	256.168	XP_001362363.1:60S ribosomal protein L18a-like | XP_003413070.1:60S ribosomal protein L18a-like | XP_533877.1:ribosomal protein L18a | NP_000971.1:ribosomal protein L18a | XP_003221225.1:60S ribosomal protein L18a-like | XP_002912769.1:60S ribosomal protein L18a-like | XP_002808227.1:60S ribosomal protein L18a-like	GO:0022625 cytosolic large ribosomal subunit	GO:0006413 translational initiation | GO:0019083 viral transcription | GO:0006414 translational elongation | GO:0006415 translational termination | GO:0006614 SRP-dependent cotranslational protein targeting to membrane | GO:0000184 nuclear-transcribed mRNA catabolic process, nonsense-mediated decay	GO:0003723 RNA binding | GO:0003735 structural constituent of ribosome
Locus_23933_Transcript_2/9_Confidence_0.556_Length_1260	254.965	XP_001506391.1:ribonuclease UK114-like | XP_001149111.1:heat-responsive protein 12 | NP_005827.1:heat-responsive protein 12 | CAG46453.1:heat-responsive protein 12 | XP_532278.2:heat-responsive protein 12 | XP_004000054.1:heat-responsive protein 12 | XP_001491417.1:ribonuclease UK114-like	GO:0005739 mitochondrion | GO:0005730 nucleolus	GO:0006449 regulation of translational termination	GO:0004519 endonuclease activity
Locus_10962_Transcript_38/136_Confidence_0.091_Length_4112	252.496	XP_003774532.1:solute carrier family 22 member 8-like | XP_003828567.1:solute carrier family 22 (organic anion transporter), member 8 | NP_001181622.1:solute carrier family 22 (organic anion transporter), member 8 | NP_004245.2:solute carrier family 22 (organic anion transporter), member 8 | XP_004051438.1:solute carrier family 22 (organic anion transporter), member 8 | BAB47393.1:solute carrier …	GO:0016323 basolateral plasma membrane	GO:0055085 transmembrane transport | GO:0006811 ion transport | GO:0042221 response to chemical stimulus	GO:0005452 inorganic anion exchanger activity
Locus_5680_Transcript_16/48_Confidence_0.109_Length_799	250.102	NP_001106673.1:nascent polypeptide-associated complex alpha subunit | NP_001014916.1:nascent polypeptide-associated complex alpha subunit | XP_003926496.1:nascent polypeptide-associated complex alpha subunit | XP_003476224.1:nascent polypeptide-associated complex subunit alpha-like | NP_001263232.1:nascent polypeptide-associated complex alpha subunit | XP_003506223.1:nascent polypeptide-associate…
Locus_3965_Transcript_141/212_Confidence_0.019_Length_749	235.81	XP_001367285.1:ATP synthase lipid-binding protein, mitochondrial-like | XP_003768388.1:ATP synthase lipid-binding protein, mitochondrial-like | XP_002916871.1:ATP synthase, H+ transporting, mitochondrial F0 complex, subunit C1 (subunit 9) | XP_001499319.2:ATP synthase lipid-binding protein, mitochondrial-like | NP_788822.1:ATP synthase, H+ transporting, mitochondrial Fo complex, subunit C1 (subun…	GO:0005753 mitochondrial proton-transporting ATP synthase complex | GO:0016021 integral to membrane | GO:0045263 proton-transporting ATP synthase complex, coupling factor F(o)	GO:0015986 ATP synthesis coupled proton transport | GO:0015991 ATP hydrolysis coupled proton transport	GO:0015078 hydrogen ion transmembrane transporter activity | GO:0008289 lipid binding
Locus_2373_Transcript_3/40_Confidence_0.167_Length_2747	234.217	XP_001365144.1:superoxide dismutase [Cu-Zn]-like | XP_003763457.1:superoxide dismutase 1, soluble | NP_035564.1:superoxide dismutase 1, soluble | AAA40121.1:superoxide dismutase 1, soluble | :	GO:0031410 cytoplasmic vesicle | GO:0005777 peroxisome | GO:0043234 protein complex | GO:0005829 cytosol | GO:0005615 extracellular space | GO:0032839 dendrite cytoplasm | GO:0005886 plasma membrane | GO:0005739 mitochondrion | GO:0005730 nucleolus | GO:0043025 neuronal cell body | GO:0031012 extracellular matrix	GO:0008089 anterograde axon cargo transport | GO:0043524 negative regulation of neuron apoptotic process | GO:0008090 retrograde axon cargo transport | GO:0001541 ovarian follicle development | GO:0042542 response to hydrogen peroxide | GO:0002262 myeloid cell homeostasis | GO:0060088 auditory receptor cell stereocilium organization | GO:0042554 superoxide anion generation | GO:0001895 retina hom…	GO:0051087 chaperone binding | GO:0005507 copper ion binding | GO:0008270 zinc ion binding | GO:0004784 superoxide dismutase activity | GO:0030346 protein phosphatase 2B binding
Locus_37491_Transcript_4/18_Confidence_0.242_Length_1710	232.104	XP_003759717.1:carbonic anhydrase II | XP_001376657.2:carbonic anhydrase 2-like | XP_001507061.2:carbonic anhydrase 2-like | XP_003902981.1:carbonic anhydrase II | XP_003408289.1:carbonic anhydrase 2-like | XP_001488540.1:carbonic anhydrase 2-like | NP_001182346.1:carbonic anhydrase II	GO:0005737 cytoplasm	GO:0044765 single-organism transport	GO:0046872 metal ion binding
Locus_77_Transcript_18/25_Confidence_0.250_Length_710	229.958	XP_001378473.2:60S ribosomal protein L10a-like | NP_112327.1:ribosomal protein L10A | AAA86463.1:ribosomal protein L10a | XP_004009129.1:60S ribosomal protein L10a-like | XP_001918125.1:60S ribosomal protein L10a-like | P53026.3:ribosomal protein L10A | BAC16802.1:ribosomal protein L10a	GO:0005739 mitochondrion | GO:0022625 cytosolic large ribosomal subunit | GO:0005634 nucleus	GO:0006413 translational initiation | GO:0019083 viral transcription | GO:0006414 translational elongation | GO:0006415 translational termination | GO:0009653 anatomical structure morphogenesis | GO:0006614 SRP-dependent cotranslational protein targeting to membrane | GO:0000184 nuclear-transcribed mRNA catabolic process, nonsense-mediated decay	GO:0003723 RNA binding | GO:0005543 phospholipid binding | GO:0003735 structural constituent of ribosome
Locus_1090_Transcript_8/24_Confidence_0.233_Length_1086	229.623	XP_003768526.1:ATP synthase, H+ transporting, mitochondrial Fo complex, subunit d | XP_001369625.1:ATP synthase subunit d, mitochondrial-like | XP_003429881.1:ATP synthase subunit d, mitochondrial-like | XP_002722993.1:ATP synthase, H+ transporting, mitochondrial F0 complex, subunit d	GO:0000276 mitochondrial proton-transporting ATP synthase complex, coupling factor F(o)	GO:0015986 ATP synthesis coupled proton transport	GO:0015078 hydrogen ion transmembrane transporter activity
Locus_8864_Transcript_103/127_Confidence_0.144_Length_2488	227.02	XP_003774117.1:solute carrier family 22 (organic anion transporter), member 6 | XP_001367594.1:solute carrier family 22 member 6-like | Q864Z3.2:solute carrier family 22 (organic anion transporter), member 6 | DAA13748.1:solute carrier family 22 (organic anion transporter), member 6 | NP_001001143.1:solute carrier family 22 (organic anion transporter), member 6 | XP_002821674.1:solute carrier fam…
Locus_8735_Transcript_37/72_Confidence_0.019_Length_1466	222.254	XP_003755551.1:fumarylacetoacetate hydrolase (fumarylacetoacetase) | XP_001368055.1:fumarylacetoacetate hydrolase (fumarylacetoacetase) | DAA17594.1:fumarylacetoacetate hydrolase (fumarylacetoacetase) | XP_003275461.1:fumarylacetoacetate hydrolase (fumarylacetoacetase) | NP_001092382.1:fumarylacetoacetate hydrolase (fumarylacetoacetase) | XP_003356696.1:fumarylacetoacetase-like | AAI51491.1:fumar…
Locus_14110_Transcript_21/24_Confidence_0.222_Length_2317	221.205	XP_001377762.2:glutaryl-CoA dehydrogenase | XP_003760718.1:glutaryl-CoA dehydrogenase | XP_003981969.1:glutaryl-CoA dehydrogenase | XP_001504933.1:glutaryl-CoA dehydrogenase | XP_002761832.1:glutaryl-CoA dehydrogenase	GO:0005743 mitochondrial inner membrane	GO:0055114 oxidation-reduction process	GO:0050660 flavin adenine dinucleotide binding | GO:0004361 glutaryl-CoA dehydrogenase activity
Locus_45604_Transcript_2/10_Confidence_0.250_Length_592	220.404	XP_001372891.2:ATPase inhibitor, mitochondrial-like | XP_004092286.1:ATPase inhibitory factor 1 | XP_004025336.1:ATPase inhibitory factor 1 | NP_057395.1:ATPase inhibitory factor 1 | NP_001247592.1:ATPase inhibitory factor 1 | CAI46227.1:ATPase inhibitory factor 1 | XP_002750557.1:ATPase inhibitory factor 1 | XP_003944631.1:ATPase inhibitory factor 1	GO:0005753 mitochondrial proton-transporting ATP synthase complex | GO:0009986 cell surface	GO:0001525 angiogenesis | GO:0051289 protein homotetramerization | GO:0006783 heme biosynthetic process | GO:0006091 generation of precursor metabolites and energy | GO:0051346 negative regulation of hydrolase activity | GO:0001937 negative regulation of endothelial cell proliferation | GO:0030218 erythrocyte differentiation	GO:0051117 ATPase binding | GO:0043532 angiostatin binding | GO:0042803 protein homodimerization activity | GO:0005516 calmodulin binding | GO:0042030 ATPase inhibitor activity
Locus_28750_Transcript_2/3_Confidence_0.600_Length_874	213.431	XP_003772588.1:microsomal glutathione S-transferase 1-like | XP_003906118.1:microsomal glutathione S-transferase 1 | EAW96364.1:microsomal glutathione S-transferase 1 | XP_001363725.1:microsomal glutathione S-transferase 1-like | XP_002918760.1:microsomal glutathione S-transferase 1-like | XP_534878.3:microsomal glutathione S-transferase 1	GO:0016021 integral to membrane | GO:0005789 endoplasmic reticulum membrane | GO:0031966 mitochondrial membrane | GO:0005778 peroxisomal membrane	GO:0071449 cellular response to lipid hydroperoxide | GO:0006805 xenobiotic metabolic process | GO:0044281 small molecule metabolic process | GO:0055114 oxidation-reduction process | GO:0070207 protein homotrimerization	GO:0005515 protein binding | GO:0004602 glutathione peroxidase activity | GO:0004364 glutathione transferase activity
Locus_2568_Transcript_86/116_Confidence_0.062_Length_1232	211.948	XP_001363836.2:ferritin heavy chain-like | AAH70494.1:ferritin, heavy polypeptide 1 | XP_003909767.1:ferritin, heavy polypeptide 1 | NP_001003080.1:ferritin, heavy polypeptide 1 | NP_001182309.1:ferritin, heavy polypeptide 1 | XP_001514048.1:ferritin heavy chain-like | AAI05803.1:ferritin, heavy polypeptide 1 | XP_001104405.1:ferritin, heavy polypeptide 1-like	GO:0008043 intracellular ferritin complex | GO:0005829 cytosol | GO:0005739 mitochondrion	GO:0055085 transmembrane transport | GO:0055114 oxidation-reduction process | GO:0006892 post-Golgi vesicle-mediated transport | GO:0016044 cellular membrane organization | GO:0006955 immune response | GO:0006880 intracellular sequestering of iron ion | GO:0006826 iron ion transport | GO:0048147 negative regulation of fibroblast proliferation	GO:0008199 ferric iron binding | GO:0004322 ferroxidase activity | GO:0005515 protein binding
Locus_3180_Transcript_23/48_Confidence_0.487_Length_1586	210.807	XP_001363068.1:pancreatic progenitor cell differentiation and proliferation factor-like | XP_003757650.1:pancreatic progenitor cell differentiation and proliferation factor homolog (zebrafish) | XP_003220758.1:pancreatic progenitor cell differentiation and proliferation factor-like | XP_003421835.1:pancreatic progenitor cell differentiation and proliferation factor-like | NP_001090812.1:pancreati…		GO:0007275 multicellular organismal development | GO:0030154 cell differentiation
Locus_1798_Transcript_10/27_Confidence_0.378_Length_868	210.248	XP_003772220.1:myosin, light chain 6, alkali, smooth muscle and non-muscle | NP_034990.1:myosin, light polypeptide 6, alkali, smooth muscle and non-muscle | EDL84850.1:myosin, light chain 6, alkali, smooth muscle and non-muscle | NP_001094453.1:myosin, light polypeptide 6, alkali, smooth muscle and non-muscle-like | XP_003939364.1:myosin, light chain 6, alkali, smooth muscle and non-muscle	GO:0005829 cytosol | GO:0016461 unconventional myosin complex	GO:0007411 axon guidance | GO:0030049 muscle filament sliding | GO:0007519 skeletal muscle tissue development | GO:0008152 metabolic process	GO:0008307 structural constituent of muscle | GO:0005509 calcium ion binding | GO:0003774 motor activity | GO:0030898 actin-dependent ATPase activity | GO:0005515 protein binding

## Sheet: AM liver
transcript	fpkm	blast hits	cellular_component	biological_process	molecular_function
Locus_13337_Transcript_1/19_Confidence_0.409_Length_504	12025.1	XP_003764247.1:apolipoprotein C-III | XP_002754491.1:apolipoprotein C-III | XP_003253232.1:apolipoprotein C-III | XP_001090312.1:apolipoprotein C-III | XP_002919540.1:apolipoprotein C-III-like | XP_003992504.1:apolipoprotein C-III	GO:0034385 triglyceride-rich lipoprotein particle	GO:0055088 lipid homeostasis | GO:0050995 negative regulation of lipid catabolic process | GO:0010985 negative regulation of lipoprotein particle clearance | GO:0051051 negative regulation of transport | GO:0019433 triglyceride catabolic process | GO:0042157 lipoprotein metabolic process | GO:0007165 signal transduction | GO:0030301 cholesterol transport | GO:0016043 cellular component organizati…	GO:0008289 lipid binding | GO:0030234 enzyme regulator activity
Locus_21857_Transcript_6/89_Confidence_0.058_Length_596	11528.2	XP_003772885.1:albumin | XP_001364858.1:albumin | AAH14308.1:albumin | EAX05674.1:albumin | XP_003790138.1:albumin | XP_002928538.1:serum albumin-like | XP_001519528.1:serum albumin-like	GO:0031093 platelet alpha granule lumen | GO:0043296 apical junction complex | GO:0005615 extracellular space | GO:0045095 keratin filament | GO:0070062 extracellular vesicular exosome | GO:0000922 spindle pole	GO:0030168 platelet activation | GO:0043066 negative regulation of apoptotic process | GO:0043252 sodium-independent organic anion transport | GO:0015721 bile acid and bile salt transport | GO:0042157 lipoprotein metabolic process | GO:0051659 maintenance of mitochondrion location | GO:0008206 bile acid metabolic process | GO:0043297 apical junction assembly | GO:0010038 response to metal ion | G…	GO:0051087 chaperone binding | GO:0008144 drug binding | GO:0015643 toxin binding | GO:0019825 oxygen binding | GO:0030170 pyridoxal phosphate binding | GO:0003677 DNA binding | GO:0016209 antioxidant activity | GO:0005504 fatty acid binding | GO:0005507 copper ion binding
Locus_3130_Transcript_27/33_Confidence_0.119_Length_439	10440.5	XP_004015363.1:apolipoprotein C-II | NP_001182065.1:apolipoprotein C-II | XP_003918647.1:apolipoprotein C-II | NP_001095850.1:apolipoprotein C-II	GO:0034385 triglyceride-rich lipoprotein particle	GO:0060193 positive regulation of lipase activity | GO:0034381 plasma lipoprotein particle clearance | GO:0051051 negative regulation of transport | GO:0050996 positive regulation of lipid catabolic process | GO:0030301 cholesterol transport | GO:0031331 positive regulation of cellular catabolic process | GO:0044242 cellular lipid catabolic process	GO:0005515 protein binding | GO:0060229 lipase activator activity
Locus_10684_Transcript_51/54_Confidence_0.051_Length_488	9045.87	XP_003758682.1:fatty acid binding protein 1, liver | XP_532966.2:fatty acid binding protein 1, liver | XP_002922387.1:fatty acid-binding protein, liver-like | AAX62515.1:fatty acid binding protein 1, liver | XP_002757590.1:fatty acid binding protein 1, liver | NP_001004046.1:fatty acid binding protein 1, liver | NP_001125017.1:fatty acid binding protein 1, liver | XP_004029642.1:fatty acid bindin…	GO:0005737 cytoplasm | GO:0005634 nucleus	GO:0006810 transport | GO:0071456 cellular response to hypoxia | GO:0043154 negative regulation of cysteine-type endopeptidase activity involved in apoptotic process | GO:0070301 cellular response to hydrogen peroxide | GO:0043066 negative regulation of apoptotic process	GO:0008289 lipid binding | GO:0005215 transporter activity | GO:0016209 antioxidant activity | GO:0003682 chromatin binding
Locus_21857_Transcript_72/89_Confidence_0.079_Length_2066	7519.45	XP_003772885.1:albumin | XP_001364858.1:albumin | XP_003790137.1:albumin | XP_002928538.1:serum albumin-like | NP_001127106.2:albumin | NP_001182578.1:albumin | NP_000468.1:albumin | XP_517233.3:albumin
Locus_29542_Transcript_84/103_Confidence_0.090_Length_2116	5177.45	XP_003761682.1:retinal dehydrogenase 1-like | XP_001373217.1:aldehyde dehydrogenase 1 family, member A6 | XP_003761681.1:retinal dehydrogenase 1-like | XP_001373199.1:aldehyde dehydrogenase 1 family, member A5 | XP_003761680.1:retinal dehydrogenase 1-like | XP_001373128.2:aldehyde dehydrogenase 1 family, member A1 | XP_003783003.1:retinal dehydrogenase 1-like | XP_003407437.1:retinal dehydrogenas…		GO:0055114 oxidation-reduction process	GO:0016620 oxidoreductase activity, acting on the aldehyde or oxo group of donors, NAD or NADP as acceptor
Locus_8287_Transcript_56/128_Confidence_0.080_Length_1304	4795.72	XP_001375210.1:apolipoprotein E-like | XP_003766424.1:uncharacterized LOC100920637 | NP_033826.2:apolipoprotein E | BAE28964.1:apolipoprotein E | AAA37251.1:apolipoprotein E | CAJ18420.1:apolipoprotein E
Locus_88_Transcript_13982/16303_Confidence_0.000_Length_980	3229.18	XP_001377142.1:cytochrome P450 2C42-like | XP_003754958.1:cytochrome P450 2C23-like | XP_001377150.1:cytochrome P450 2C23-like | XP_001377179.1:cytochrome P450 2C23-like | XP_001377129.1:cytochrome P450 2C23-like | XP_001377163.1:cytochrome P450 2C23-like | XP_003754959.1:cytochrome P450 2C23-like
Locus_88_Transcript_13832/16303_Confidence_0.000_Length_1010	3102.7	XP_001377142.1:cytochrome P450 2C42-like | XP_003754958.1:cytochrome P450 2C23-like | XP_001377179.1:cytochrome P450 2C23-like | XP_001377150.1:cytochrome P450 2C23-like | XP_001377129.1:cytochrome P450 2C23-like | XP_001377163.1:cytochrome P450 2C23-like | XP_003754959.1:cytochrome P450 2C23-like
Locus_8287_Transcript_53/128_Confidence_0.057_Length_1248	3066.71	XP_001375210.1:apolipoprotein E-like | XP_003766424.1:uncharacterized LOC100920637 | NP_033826.2:apolipoprotein E | BAE28964.1:apolipoprotein E | CAJ18420.1:apolipoprotein E | AAA37251.1:apolipoprotein E
Locus_8287_Transcript_55/128_Confidence_0.074_Length_1312	2315.92	XP_001375210.1:apolipoprotein E-like | XP_003766424.1:uncharacterized LOC100920637 | NP_033826.2:apolipoprotein E | BAE28964.1:apolipoprotein E | CAJ18420.1:apolipoprotein E | AAA37251.1:apolipoprotein E	GO:0043231 intracellular membrane-bounded organelle | GO:0034362 low-density lipoprotein particle | GO:0044444 cytoplasmic part	GO:0033344 cholesterol efflux | GO:0034374 low-density lipoprotein particle remodeling | GO:0042159 lipoprotein catabolic process | GO:0043085 positive regulation of catalytic activity | GO:0006979 response to oxidative stress | GO:0006874 cellular calcium ion homeostasis | GO:0031103 axon regeneration | GO:0034372 very-low-density lipoprotein particle remodeling | GO:0035556 intracellular signal…	GO:0017127 cholesterol transporter activity | GO:0060228 phosphatidylcholine-sterol O-acyltransferase activator activity | GO:0071813 lipoprotein particle binding | GO:0005515 protein binding
Locus_30172_Transcript_30/88_Confidence_0.063_Length_1699	2095.08	XP_003766279.1:alpha-2-HS-glycoprotein-like | XP_001373336.1:alpha-2-HS-glycoprotein-like | XP_001499311.2:alpha-2-HS-glycoprotein-like | XP_849973.3:alpha-2-HS-glycoprotein | XP_002914863.1:alpha-2-HS-glycoprotein-like | XP_003132624.1:FETUIN protein | P29700.1:FETUIN protein		GO:0050789 regulation of biological process | GO:0006954 inflammatory response | GO:0044699 single-organism process
Locus_585_Transcript_88/402_Confidence_0.010_Length_1765	2081.54	NP_001039708.1:alpha-1-B glycoprotein | XP_003128180.1:alpha-1B-glycoprotein-like
Locus_85982_Transcript_28/40_Confidence_0.203_Length_2061	1926.19	XP_003755312.1:retinol binding protein 4, plasma | XP_001375204.2:retinol-binding protein 4-like | AAH20633.1:retinol binding protein 4, plasma | XP_003409278.1:retinol-binding protein 4-like
Locus_88_Transcript_13867/16303_Confidence_0.000_Length_646	1561.61	XP_003754958.1:cytochrome P450 2C23-like | XP_001377179.1:cytochrome P450 2C23-like | XP_001377150.1:cytochrome P450 2C23-like | XP_001377129.1:cytochrome P450 2C23-like | XP_001377163.1:cytochrome P450 2C23-like | XP_003754959.1:cytochrome P450 2C23-like | NP_999579.1:cytochrome P450 2C33
Locus_30087_Transcript_11/19_Confidence_0.292_Length_1331	1462.22	XP_003766655.1:serotransferrin-like | XP_001364584.1:lactotransferrin | BAD08658.1:lactotransferrin | XP_003763732.1:inhibitor of carbonic anhydrase-like | CAA34912.1:lactotransferrin | AAA86665.1:lactotransferrin	GO:0030141 secretory granule | GO:0005576 extracellular region | GO:0097013 phagocytic vesicle lumen	GO:0006351 transcription, DNA-dependent | GO:0033214 iron assimilation by chelation and transport | GO:0090382 phagosome maturation | GO:0052572 response to host immune response | GO:0006959 humoral immune response | GO:0006826 iron ion transport	GO:0005515 protein binding | GO:0004252 serine-type endopeptidase activity | GO:0008201 heparin binding | GO:0008199 ferric iron binding
Locus_139349_Transcript_4/26_Confidence_0.153_Length_1225	1261.31	XP_001366971.1:leukocyte cell-derived chemotaxin-2-like | NP_776805.1:leukocyte cell-derived chemotaxin 2 | XP_003266460.1:leukocyte cell-derived chemotaxin 2 | XP_003404554.1:leukocyte cell-derived chemotaxin-2-like | XP_002744226.1:leukocyte cell-derived chemotaxin-2-like | XP_002912973.1:leukocyte cell-derived chemotaxin-2-like	GO:0005576 extracellular region	GO:0030178 negative regulation of Wnt receptor signaling pathway | GO:0006935 chemotaxis
Locus_36043_Transcript_13/14_Confidence_0.080_Length_3588	1199.96	XP_001372255.1:membrane-associated progesterone receptor component 1-like | XP_003797040.1:progesterone receptor membrane component 1 | NP_001127207.1:progesterone receptor membrane component 1 | NP_001181847.1:progesterone receptor membrane component 1 | XP_003931117.1:progesterone receptor membrane component 1 | NP_058063.2:progesterone receptor membrane component 1 | NP_006658.1:progesterone r…	GO:0005730 nucleolus | GO:0016021 integral to membrane | GO:0009986 cell surface | GO:0005789 endoplasmic reticulum membrane	GO:0007411 axon guidance	GO:0005496 steroid binding | GO:0005515 protein binding | GO:0020037 heme binding
Locus_88_Transcript_3176/16303_Confidence_0.001_Length_2417	1193.25	XP_003756309.1:prostaglandin reductase 2 | Q5R806.2:prostaglandin reductase 2 | XP_002824975.1:prostaglandin reductase 2 | XP_003260782.1:prostaglandin reductase 2 | NP_689657.1:prostaglandin reductase 2 | CAH92104.1:prostaglandin reductase 2 | XP_001091772.1:prostaglandin reductase 2	GO:0005739 mitochondrion	GO:0006693 prostaglandin metabolic process | GO:0055114 oxidation-reduction process	GO:0008270 zinc ion binding | GO:0047522 15-oxoprostaglandin 13-oxidase activity | GO:0000166 nucleotide binding | GO:0036132 13-prostaglandin reductase activity
Locus_21857_Transcript_71/89_Confidence_0.114_Length_2078	1153.02	XP_003772885.1:albumin | XP_001364858.1:albumin | NP_000468.1:albumin | XP_003790137.1:albumin | XP_002928538.1:serum albumin-like | CAA23754.1:albumin | XP_517233.3:albumin | CAA23753.1:albumin | BAG37325.1:albumin	GO:0005604 basement membrane | GO:0005814 centriole | GO:0031093 platelet alpha granule lumen | GO:0043296 apical junction complex | GO:0005615 extracellular space | GO:0045095 keratin filament | GO:0070062 extracellular vesicular exosome | GO:0000922 spindle pole	GO:0046689 response to mercury ion | GO:0030168 platelet activation | GO:0043066 negative regulation of apoptotic process | GO:0010033 response to organic substance | GO:0043252 sodium-independent organic anion transport | GO:0046010 positive regulation of circadian sleep/wake cycle, non-REM sleep | GO:0015721 bile acid and bile salt transport | GO:0042157 lipoprotein metabolic process | GO:00516…	GO:0051087 chaperone binding | GO:0008270 zinc ion binding | GO:0008144 drug binding | GO:0015643 toxin binding | GO:0019825 oxygen binding | GO:0030170 pyridoxal phosphate binding | GO:0003677 DNA binding | GO:0043498 cell surface binding | GO:0016209 antioxidant activity | GO:0005504 fatty acid binding | GO:0019899 enzyme binding | GO:0005507 copper ion binding
Locus_7891_Transcript_7/15_Confidence_0.600_Length_781	1138.26	XP_001379932.2:ferritin light chain-like | NP_001108012.1:ferritin, light polypeptide | NP_001166329.1:ferritin light chain 1	GO:0008043 intracellular ferritin complex	GO:0006879 cellular iron ion homeostasis | GO:0006826 iron ion transport | GO:0055114 oxidation-reduction process	GO:0016491 oxidoreductase activity | GO:0008199 ferric iron binding
Locus_3364_Transcript_3/17_Confidence_0.417_Length_535	1048.84	NP_000978.1:ribosomal protein L26 | XP_003814046.1:ribosomal protein L26-like 1 | XP_003258183.1:60S ribosomal protein L26-like
Locus_26651_Transcript_12/17_Confidence_0.545_Length_542	1003.5	XP_003758323.1:ribosomal protein S27a | NP_002945.1:ribosomal protein S27a | XP_002747252.1:ubiquitin-40S ribosomal protein S27a-like | NP_990284.1:ribosomal protein S27a | XP_001104764.1:ribosomal protein S27a-like | NP_077239.1:ribosomal protein S27A	GO:0005654 nucleoplasm | GO:0005886 plasma membrane | GO:0010008 endosome membrane | GO:0030666 endocytic vesicle membrane | GO:0022627 cytosolic small ribosomal subunit	GO:0035419 activation of MAPK activity involved in innate immune response | GO:0051436 negative regulation of ubiquitin-protein ligase activity involved in mitotic cell cycle | GO:0007250 activation of NF-kappaB-inducing kinase activity | GO:0043123 positive regulation of I-kappaB kinase/NF-kappaB cascade | GO:0002479 antigen processing and presentation of exogenous peptide antigen via MHC class …	GO:0003735 structural constituent of ribosome | GO:0046872 metal ion binding
Locus_28750_Transcript_2/3_Confidence_0.600_Length_874	904.553	XP_003772588.1:microsomal glutathione S-transferase 1-like | XP_003906118.1:microsomal glutathione S-transferase 1 | EAW96364.1:microsomal glutathione S-transferase 1 | XP_001363725.1:microsomal glutathione S-transferase 1-like | XP_002918760.1:microsomal glutathione S-transferase 1-like | XP_534878.3:microsomal glutathione S-transferase 1	GO:0016021 integral to membrane | GO:0005789 endoplasmic reticulum membrane | GO:0031966 mitochondrial membrane | GO:0005778 peroxisomal membrane	GO:0071449 cellular response to lipid hydroperoxide | GO:0006805 xenobiotic metabolic process | GO:0044281 small molecule metabolic process | GO:0055114 oxidation-reduction process | GO:0070207 protein homotrimerization	GO:0005515 protein binding | GO:0004602 glutathione peroxidase activity | GO:0004364 glutathione transferase activity
Locus_54747_Transcript_4/14_Confidence_0.214_Length_675	903.067	EDM13555.1:ubiquitin C | NP_061828.1:ubiquitin B | XP_667472.1:ubiquitin B | XP_002099886.1:GE16472 gene product from transcript GE16472-RA | BAE40351.1:ubiquitin C | XP_626192.1:polyubiquitin with 3 Ub domains | NP_001133175.1:polyubiquitin | XP_536651.2:ubiquitin B	GO:0005829 cytosol | GO:0005654 nucleoplasm | GO:0005886 plasma membrane | GO:0010008 endosome membrane | GO:0030666 endocytic vesicle membrane	GO:0035419 activation of MAPK activity involved in innate immune response | GO:0051436 negative regulation of ubiquitin-protein ligase activity involved in mitotic cell cycle | GO:0007250 activation of NF-kappaB-inducing kinase activity | GO:0043123 positive regulation of I-kappaB kinase/NF-kappaB cascade | GO:0002479 antigen processing and presentation of exogenous peptide antigen via MHC class …	GO:0002020 protease binding
Locus_2246_Transcript_11/13_Confidence_0.182_Length_496	875.657	XP_001362998.1:60S ribosomal protein L28-like | NP_033107.1:ribosomal protein L28 | XP_003406913.1:60S ribosomal protein L28-like | XP_002762547.1:60S ribosomal protein L28-like | XP_002829834.1:ribosomal protein L28 | NP_000982.2:ribosomal protein L28 | XP_003465500.1:60S ribosomal protein L28-like	GO:0022625 cytosolic large ribosomal subunit	GO:0006413 translational initiation | GO:0019083 viral transcription | GO:0006414 translational elongation | GO:0006415 translational termination | GO:0006614 SRP-dependent cotranslational protein targeting to membrane | GO:0000184 nuclear-transcribed mRNA catabolic process, nonsense-mediated decay	GO:0003723 RNA binding | GO:0003735 structural constituent of ribosome | GO:0005515 protein binding
Locus_3856_Transcript_25/45_Confidence_0.042_Length_528	804.706	XP_003765709.1:ribosomal protein L31 | NP_001093163.1:ribosomal protein L31 | XP_001363892.1:60S ribosomal protein L31-like | XP_003309212.1:ribosomal protein L31 | XP_003815823.1:ribosomal protein L31	GO:0022625 cytosolic large ribosomal subunit	GO:0006413 translational initiation | GO:0019083 viral transcription | GO:0006414 translational elongation | GO:0006415 translational termination | GO:0006614 SRP-dependent cotranslational protein targeting to membrane | GO:0000184 nuclear-transcribed mRNA catabolic process, nonsense-mediated decay	GO:0003723 RNA binding | GO:0003735 structural constituent of ribosome
Locus_4718_Transcript_38/79_Confidence_0.099_Length_490	780.177	NP_001009.1:ribosomal protein S15 | XP_001513459.2:40S ribosomal protein S15-like | XP_001475799.1:40S ribosomal protein S15-like | NP_001019712.1:ribosomal protein S15 | BAE26932.1:ribosomal protein S15 | XP_003277041.1:ribosomal protein S15 | NP_001232413.1:ribosomal protein S15-like | XP_003824320.1:40S ribosomal protein S15-like	GO:0005654 nucleoplasm | GO:0022627 cytosolic small ribosomal subunit	GO:0000184 nuclear-transcribed mRNA catabolic process, nonsense-mediated decay | GO:0006415 translational termination | GO:0006413 translational initiation | GO:0000028 ribosomal small subunit assembly | GO:0000056 ribosomal small subunit export from nucleus | GO:0006414 translational elongation | GO:0019083 viral transcription | GO:0006614 SRP-dependent cotranslational protein targeting to membr…	GO:0005515 protein binding | GO:0003677 DNA binding | GO:0003735 structural constituent of ribosome | GO:0003723 RNA binding
Locus_7957_Transcript_18/67_Confidence_0.071_Length_541	775.208	XP_001370210.2:60S ribosomal protein L24-like | XP_416616.2:ribosomal protein L24 | NP_001232573.1:ribosomal protein L24-like | NP_000977.1:ribosomal protein L24 | XP_001514255.1:60S ribosomal protein L24-like | AAH02110.2:ribosomal protein L24
Locus_1915_Transcript_3/56_Confidence_0.224_Length_827	771.084	XP_001371557.2:60S ribosomal protein L7a-like | XP_003757512.1:ribosomal protein L7a | XP_001082189.1:60S ribosomal protein L7a-like | NP_001232675.1:ribosomal protein L7a-like | AAI30154.1:uncharacterized LOC100037086 | NP_001004379.1:ribosomal protein L7a	GO:0042788 polysomal ribosome | GO:0022625 cytosolic large ribosomal subunit | GO:0016020 membrane	GO:0006413 translational initiation | GO:0019083 viral transcription | GO:0006414 translational elongation | GO:0042254 ribosome biogenesis | GO:0006415 translational termination | GO:0006614 SRP-dependent cotranslational protein targeting to membrane | GO:0000184 nuclear-transcribed mRNA catabolic process, nonsense-mediated decay	GO:0003723 RNA binding | GO:0003735 structural constituent of ribosome | GO:0005515 protein binding
Locus_16999_Transcript_13/20_Confidence_0.381_Length_492	761.728	NP_001007968.1:ribosomal protein L30 | XP_003219569.1:60S ribosomal protein L30-like | NP_000980.1:ribosomal protein L30 | AAI00609.1:ribosomal protein L30 | XP_978816.1:predicted pseudogene 7429	GO:0022625 cytosolic large ribosomal subunit	GO:0006413 translational initiation | GO:0019083 viral transcription | GO:0006414 translational elongation | GO:0006415 translational termination | GO:0006614 SRP-dependent cotranslational protein targeting to membrane | GO:0000184 nuclear-transcribed mRNA catabolic process, nonsense-mediated decay	GO:0003723 RNA binding | GO:0003735 structural constituent of ribosome
Locus_14742_Transcript_12/12_Confidence_0.053_Length_426	729.72	XP_001363060.1:60S ribosomal protein L34-like | NP_001232475.1:ribosomal protein L34-like | NP_000986.2:ribosomal protein L34 | XP_003772960.1:60S ribosomal protein L34-like	GO:0005739 mitochondrion | GO:0022625 cytosolic large ribosomal subunit	GO:0006413 translational initiation | GO:0019083 viral transcription | GO:0006414 translational elongation | GO:0006415 translational termination | GO:0006614 SRP-dependent cotranslational protein targeting to membrane | GO:0000184 nuclear-transcribed mRNA catabolic process, nonsense-mediated decay	GO:0003723 RNA binding | GO:0003735 structural constituent of ribosome
Locus_2357_Transcript_1/21_Confidence_0.100_Length_2269	729.057	XP_001373404.1:antithrombin-III-like | XP_003767499.1:serpin peptidase inhibitor, clade C (antithrombin), member 1 | XP_003999257.1:serpin peptidase inhibitor, clade C (antithrombin), member 1 | NP_001009393.1:serpin peptidase inhibitor, clade C (antithrombin), member 1 | XP_001151521.1:serpin peptidase inhibitor, clade C (antithrombin), member 1 | NP_000479.1:serpin peptidase inhibitor, clade C …	GO:0005615 extracellular space | GO:0005886 plasma membrane	GO:0007584 response to nutrient | GO:0010951 negative regulation of endopeptidase activity | GO:0030162 regulation of proteolysis | GO:0050728 negative regulation of inflammatory response | GO:0007596 blood coagulation	GO:0004867 serine-type endopeptidase inhibitor activity | GO:0002020 protease binding | GO:0008201 heparin binding
Locus_145266_Transcript_1/1_Confidence_0.000_Length_2484	718.302	XP_001370229.1:beta-2-glycoprotein 1-like | XP_003768623.1:apolipoprotein H (beta-2-glycoprotein I) | XP_002748690.1:beta-2-glycoprotein 1-like | XP_003997127.1:apolipoprotein H (beta-2-glycoprotein I) | XP_003268711.1:apolipoprotein H (beta-2-glycoprotein I) | XP_003931854.1:apolipoprotein H (beta-2-glycoprotein I) | NP_001009118.1:apolipoprotein H (beta-2-glycoprotein I) | XP_003812401.1:apolip…	GO:0042627 chylomicron | GO:0034361 very-low-density lipoprotein particle | GO:0034364 high-density lipoprotein particle | GO:0009986 cell surface | GO:0031012 extracellular matrix	GO:0016525 negative regulation of angiogenesis | GO:0031639 plasminogen activation | GO:0033033 negative regulation of myeloid cell apoptotic process | GO:0051006 positive regulation of lipoprotein lipase activity | GO:0051918 negative regulation of fibrinolysis | GO:0010596 negative regulation of endothelial cell migration | GO:0007597 blood coagulation, intrinsic pathway | GO:0001937 negative r…	GO:0005543 phospholipid binding | GO:0060230 lipoprotein lipase activator activity | GO:0001948 glycoprotein binding | GO:0008201 heparin binding | GO:0043499 eukaryotic cell surface binding
Locus_2432_Transcript_31/31_Confidence_0.103_Length_539	695.316	AAH17386.1:ribosomal protein S19 | XP_003277578.2:40S ribosomal protein S19-like | NP_001013.1:ribosomal protein S19 | XP_002923981.1:ribosomal protein S19 | AAH86775.1:ribosomal protein S19 | XP_003267528.1:40S ribosomal protein S19-like	GO:0005730 nucleolus | GO:0022627 cytosolic small ribosomal subunit	GO:0000184 nuclear-transcribed mRNA catabolic process, nonsense-mediated decay | GO:0006415 translational termination | GO:0006413 translational initiation | GO:0000028 ribosomal small subunit assembly | GO:0051272 positive regulation of cellular component movement | GO:0006414 translational elongation | GO:0030490 maturation of SSU-rRNA | GO:0030218 erythrocyte differentiation | GO:0009991 respo…	GO:0003735 structural constituent of ribosome | GO:0017134 fibroblast growth factor binding
Locus_71071_Transcript_3/10_Confidence_0.114_Length_1077	694.379	XP_003760881.1:complement factor D (adipsin) | XP_003914602.1:complement factor D (adipsin) | XP_003779057.1:complement factor D (adipsin) | NP_001919.2:complement factor D (adipsin) | XP_003953351.1:complement factor D (adipsin) | NP_001029427.1:complement factor D (adipsin) | XP_003460936.1:complement factor D-like	GO:0005615 extracellular space | GO:0031093 platelet alpha granule lumen	GO:0030168 platelet activation | GO:0006957 complement activation, alternative pathway | GO:0006508 proteolysis | GO:0002576 platelet degranulation	GO:0004252 serine-type endopeptidase activity
Locus_123918_Transcript_6/36_Confidence_0.073_Length_2116	679.719	XP_001376509.2:UDP-glucuronosyltransferase 1-1-like | XP_003770443.1:UDP-glucuronosyltransferase 1-1-like | NP_001099106.1:UDP glucuronosyltransferase 1 family, polypeptide A1 | NP_001192076.1:UDP glucuronosyltransferase 1 family, polypeptide A1 | AAP48594.1:UDP glucuronosyltransferase 1 family, polypeptide A2
Locus_2373_Transcript_3/40_Confidence_0.167_Length_2747	675.746	XP_001365144.1:superoxide dismutase [Cu-Zn]-like | XP_003763457.1:superoxide dismutase 1, soluble | NP_035564.1:superoxide dismutase 1, soluble | AAA40121.1:superoxide dismutase 1, soluble | :	GO:0031410 cytoplasmic vesicle | GO:0005777 peroxisome | GO:0043234 protein complex | GO:0005829 cytosol | GO:0005615 extracellular space | GO:0032839 dendrite cytoplasm | GO:0005886 plasma membrane | GO:0005739 mitochondrion | GO:0005730 nucleolus | GO:0043025 neuronal cell body | GO:0031012 extracellular matrix	GO:0008089 anterograde axon cargo transport | GO:0043524 negative regulation of neuron apoptotic process | GO:0008090 retrograde axon cargo transport | GO:0001541 ovarian follicle development | GO:0042542 response to hydrogen peroxide | GO:0002262 myeloid cell homeostasis | GO:0060088 auditory receptor cell stereocilium organization | GO:0042554 superoxide anion generation | GO:0001895 retina hom…	GO:0051087 chaperone binding | GO:0005507 copper ion binding | GO:0008270 zinc ion binding | GO:0004784 superoxide dismutase activity | GO:0030346 protein phosphatase 2B binding
Locus_88_Transcript_13868/16303_Confidence_0.001_Length_1307	659.318	XP_003754958.1:cytochrome P450 2C23-like | XP_001377179.1:cytochrome P450 2C23-like | XP_001377150.1:cytochrome P450 2C23-like | XP_001377129.1:cytochrome P450 2C23-like | XP_001377163.1:cytochrome P450 2C23-like | XP_003754959.1:cytochrome P450 2C23-like | NP_999579.1:cytochrome P450 2C33 | XP_003409026.1:cytochrome P450 2C23-like
Locus_2817_Transcript_18/47_Confidence_0.113_Length_509	650.104	XP_003762505.1:chromosome 2 open reading frame, human C3orf25 | XP_001376303.1:60S ribosomal protein L32-like | NP_001232799.1:60S ribosomal protein L32-like | NP_001029955.1:ribosomal protein L32 | NP_000985.1:ribosomal protein L32	GO:0022625 cytosolic large ribosomal subunit	GO:0006413 translational initiation | GO:0019083 viral transcription | GO:0006414 translational elongation | GO:0006415 translational termination | GO:0006614 SRP-dependent cotranslational protein targeting to membrane | GO:0000184 nuclear-transcribed mRNA catabolic process, nonsense-mediated decay	GO:0003735 structural constituent of ribosome
Locus_4288_Transcript_1/29_Confidence_0.157_Length_561	647.666	XP_001367005.1:60S ribosomal protein L21-like | XP_003766943.1:60S ribosomal protein L21-like | NP_000973.2:ribosomal protein L21 | NP_062621.2:ribosomal protein L21 | XP_001372190.1:60S ribosomal protein L21-like | NP_001178341.1:ribosomal protein L21 | XP_508275.1:ribosomal protein L21	GO:0022625 cytosolic large ribosomal subunit	GO:0006413 translational initiation | GO:0019083 viral transcription | GO:0006414 translational elongation | GO:0006415 translational termination | GO:0006614 SRP-dependent cotranslational protein targeting to membrane | GO:0000184 nuclear-transcribed mRNA catabolic process, nonsense-mediated decay	GO:0003723 RNA binding | GO:0003735 structural constituent of ribosome
Locus_11163_Transcript_2/6_Confidence_0.385_Length_561	601.774	XP_003760822.1:ubiquitin A-52 residue ribosomal protein fusion product 1 | XP_003413301.1:ubiquitin-60S ribosomal protein L40-like | AAK31162.1:ubiquitin A-52 residue ribosomal protein fusion product 1 | XP_003915241.1:ubiquitin A-52 residue ribosomal protein fusion product 1 | XP_003316257.1:ubiquitin A-52 residue ribosomal protein fusion product 1 | XP_004060377.1:ubiquitin A-52 residue ribosom…	GO:0005654 nucleoplasm | GO:0022625 cytosolic large ribosomal subunit | GO:0005886 plasma membrane | GO:0010008 endosome membrane | GO:0030666 endocytic vesicle membrane	GO:0051436 negative regulation of ubiquitin-protein ligase activity involved in mitotic cell cycle | GO:0043123 positive regulation of I-kappaB kinase/NF-kappaB cascade | GO:0002479 antigen processing and presentation of exogenous peptide antigen via MHC class I, TAP-dependent | GO:0006281 DNA repair | GO:0034138 toll-like receptor 3 signaling pathway | GO:0030512 negative regulation of transform…	GO:0003735 structural constituent of ribosome | GO:0005515 protein binding
Locus_24994_Transcript_1/2_Confidence_0.667_Length_532	599.46	XP_003342289.1:macrophage migration inhibitory factor-like | XP_001507338.1:macrophage migration inhibitory factor-like | XP_002722607.1:macrophage migration inhibitory factor
Locus_7244_Transcript_25/25_Confidence_0.156_Length_495	587.886	NP_001007.2:ribosomal protein S12 | XP_003908240.1:40S ribosomal protein S12-like | XP_002728643.1:ribosomal protein S12-like | P84175.2:ribosomal protein S12 | XP_001480687.1:ribosomal protein S12, pseudogene 10 | XP_004044747.1:ribosomal protein S12 | XP_002726224.1:ribosomal protein S12-like 3 | XP_002725577.1:ribosomal protein S12-like	GO:0005739 mitochondrion | GO:0022627 cytosolic small ribosomal subunit	GO:0006413 translational initiation | GO:0019083 viral transcription | GO:0006414 translational elongation | GO:0006415 translational termination | GO:0006614 SRP-dependent cotranslational protein targeting to membrane | GO:0000184 nuclear-transcribed mRNA catabolic process, nonsense-mediated decay	GO:0003735 structural constituent of ribosome
Locus_10101_Transcript_7/32_Confidence_0.267_Length_913	578.723	XP_003761184.1:ribosomal protein L6 | XP_001378905.1:60S ribosomal protein L6-like | XP_002719802.1:ribosomal protein L6-like | XP_002714728.1:ribosomal protein L6-like | XP_002711612.1:ribosomal protein L6-like | XP_003994732.1:ribosomal protein L6 | XP_001493621.1:60S ribosomal protein L6-like	GO:0005840 ribosome	GO:0006412 translation	GO:0003735 structural constituent of ribosome
Locus_7815_Transcript_124/340_Confidence_0.007_Length_346	568.8	XP_001374840.1:cytochrome P450 2C19-like | XP_001374855.1:cytochrome P450 2C19-like | NP_001069519.1:cytochrome P450, family 2, subfamily C, polypeptide 18 | XP_001374773.2:cytochrome P450 2C18-like | NP_001171259.1:cytochrome P450, family 2, subfamily C, polypeptide 76 | XP_003904077.1:cytochrome P450 2C18-like | XP_003363504.1:cytochrome P450 2C26-like		GO:0055114 oxidation-reduction process	GO:0020037 heme binding | GO:0016712 oxidoreductase activity, acting on paired donors, with incorporation or reduction of molecular oxygen, reduced flavin or flavoprotein as one donor, and incorporation of one atom of oxygen | GO:0005506 iron ion binding | GO:0009055 electron carrier activity
Locus_19607_Transcript_26/29_Confidence_0.395_Length_860	567.336	XP_003770077.1:60S ribosomal protein L23a-like | XP_002711010.1:ribosomal protein L23a-like | NP_001232640.1:60S ribosomal protein L23a-like | XP_001375997.2:60S ribosomal protein L23a-like | XP_002743650.1:60S ribosomal protein L23a-like
Locus_18713_Transcript_3/20_Confidence_0.286_Length_612	567.122	XP_001512081.1:60S ribosomal protein L11-like | NP_080195.1:ribosomal protein L11 | XP_003764935.1:ribosomal protein L11 | NP_001125385.1:ribosomal protein L11 | EDL11957.1:ribosomal protein L11 pseudogene | XP_002196696.1:ribosomal protein L11	GO:0022625 cytosolic large ribosomal subunit | GO:0005730 nucleolus	GO:0000184 nuclear-transcribed mRNA catabolic process, nonsense-mediated decay | GO:0006415 translational termination | GO:0006413 translational initiation | GO:0034504 protein localization to nucleus | GO:0006414 translational elongation | GO:0042273 ribosomal large subunit biogenesis | GO:0019083 viral transcription | GO:0006614 SRP-dependent cotranslational protein targeting to membrane | GO:0…	GO:0005515 protein binding | GO:0003735 structural constituent of ribosome | GO:0019843 rRNA binding
Locus_2005_Transcript_5/25_Confidence_0.182_Length_810	547.322	XP_001379793.1:peptidyl-prolyl cis-trans isomerase A-like | XP_003342242.1:peptidyl-prolyl cis-trans isomerase A-like | XP_003418659.1:peptidyl-prolyl cis-trans isomerase A-like | XP_004062662.1:peptidyl-prolyl cis-trans isomerase A-like | NP_066953.1:peptidylprolyl isomerase A (cyclophilin A) | CAG32988.1:peptidylprolyl isomerase A (cyclophilin A) | XP_003918095.1:peptidyl-prolyl cis-trans isome…	GO:0005576 extracellular region | GO:0005829 cytosol | GO:0005634 nucleus	GO:0006457 protein folding | GO:0030168 platelet activation | GO:0019061 uncoating of virus | GO:0030260 entry into host cell | GO:0034389 lipid particle organization | GO:0050900 leukocyte migration | GO:0050714 positive regulation of protein secretion | GO:0019048 virus-host interaction | GO:0045070 positive regulation of viral genome replication | GO:0006278 RNA-dependent DNA replication | GO:…	GO:0046790 virion binding | GO:0051082 unfolded protein binding | GO:0042277 peptide binding | GO:0003755 peptidyl-prolyl cis-trans isomerase activity
Locus_28392_Transcript_20/22_Confidence_0.043_Length_2342	543.724	NP_001124739.1:catalase | XP_001115625.1:catalase | XP_003920025.1:catalase | XP_003910099.1:catalase | XP_004050971.1:catalase | NP_001743.1:catalase | XP_001147928.1:catalase | XP_003254448.1:catalase | NP_001254662.1:catalase	GO:0005764 lysosome | GO:0005783 endoplasmic reticulum | GO:0005829 cytosol | GO:0005759 mitochondrial matrix | GO:0005758 mitochondrial intermembrane space | GO:0005778 peroxisomal membrane | GO:0005886 plasma membrane | GO:0005794 Golgi apparatus | GO:0005782 peroxisomal matrix	GO:0042744 hydrogen peroxide catabolic process | GO:0006641 triglyceride metabolic process | GO:0006805 xenobiotic metabolic process | GO:0042697 menopause | GO:0051289 protein homotetramerization | GO:0032787 monocarboxylic acid metabolic process | GO:0006195 purine nucleotide catabolic process | GO:0032088 negative regulation of NF-kappaB transcription factor activity | GO:0008203 cholesterol m…	GO:0047962 glycine N-benzoyltransferase activity | GO:0042803 protein homodimerization activity | GO:0004046 aminoacylase activity | GO:0047961 glycine N-acyltransferase activity | GO:0050661 NADP binding | GO:0005102 receptor binding | GO:0046872 metal ion binding | GO:0020037 heme binding | GO:0004096 catalase activity | GO:0019899 enzyme binding
Locus_3789_Transcript_4/11_Confidence_0.579_Length_503	535.312	NP_000969.1:ribosomal protein L23 | NP_957026.1:ribosomal protein L23 | NP_001124779.1:ribosomal protein L23 | NP_001085921.1:ribosomal protein L23 | BAB28415.1:ribosomal protein L23 | BAB22203.1:ribosomal protein L23 | NP_001030186.1:ribosomal protein L23	GO:0005730 nucleolus | GO:0022625 cytosolic large ribosomal subunit	GO:0006413 translational initiation | GO:0019083 viral transcription | GO:0006414 translational elongation | GO:0006415 translational termination | GO:0006614 SRP-dependent cotranslational protein targeting to membrane | GO:0006610 ribosomal protein import into nucleus | GO:0000184 nuclear-transcribed mRNA catabolic process, nonsense-mediated decay	GO:0003735 structural constituent of ribosome | GO:0005515 protein binding
Locus_29542_Transcript_86/103_Confidence_0.069_Length_2542	532.164	XP_003761682.1:retinal dehydrogenase 1-like | XP_001373217.1:aldehyde dehydrogenase 1 family, member A6 | XP_003761681.1:retinal dehydrogenase 1-like | XP_001373199.1:aldehyde dehydrogenase 1 family, member A5 | XP_003761680.1:retinal dehydrogenase 1-like | XP_003783003.1:retinal dehydrogenase 1-like | XP_003407437.1:retinal dehydrogenase 1-like | XP_003472266.1:retinal dehydrogenase 1-like | XP_…
Locus_739_Transcript_11/14_Confidence_0.270_Length_833	528.458	XP_001363014.2:40S ribosomal protein S6-like | NP_033122.1:ribosomal protein S6 | XP_003472269.1:40S ribosomal protein S6-like | XP_003891755.1:40S ribosomal protein S6-like | AAH27620.1:ribosomal protein S6 | AAH13296.1:ribosomal protein S6	GO:0005844 polysome | GO:0048471 perinuclear region of cytoplasm | GO:0005730 nucleolus | GO:0022627 cytosolic small ribosomal subunit	GO:0043065 positive regulation of apoptotic process | GO:0000028 ribosomal small subunit assembly | GO:0007369 gastrulation | GO:0002309 T cell proliferation involved in immune response | GO:0006414 translational elongation | GO:0031575 mitotic cell cycle G1/S transition checkpoint | GO:0006924 activation-induced cell death of T cells | GO:0033077 T cell differentiation in thymus | GO:0006364 rRN…	GO:0003735 structural constituent of ribosome | GO:0019901 protein kinase binding
Locus_4572_Transcript_7/9_Confidence_0.545_Length_719	525.205	NP_001232588.1:ribosomal protein S26-like | NP_037356.1:ribosomal protein S26 | XP_003476245.1:40S ribosomal protein S26-like | XP_001477412.1:40S ribosomal protein S26-like | XP_001378170.2:40S ribosomal protein S26-like | XP_003254012.1:40S ribosomal protein S26-like	GO:0022627 cytosolic small ribosomal subunit	GO:0000184 nuclear-transcribed mRNA catabolic process, nonsense-mediated decay | GO:0006415 translational termination | GO:0006413 translational initiation | GO:0006414 translational elongation | GO:0033119 negative regulation of RNA splicing | GO:0019083 viral transcription | GO:0006614 SRP-dependent cotranslational protein targeting to membrane	GO:0005515 protein binding | GO:0003735 structural constituent of ribosome | GO:0003729 mRNA binding
Locus_1154_Transcript_18/24_Confidence_0.436_Length_748	521.207	XP_003735912.1:ribosomal protein L10 | AAA36021.1:ribosomal protein L10 | XP_001508298.1:60S ribosomal protein L10-like | NP_112362.1:ribosomal protein L10 | BAD97029.1:ribosomal protein L10 | XP_001362654.1:60S ribosomal protein L10-like
Locus_54747_Transcript_7/14_Confidence_0.286_Length_606	512.807	XP_003791115.1:ubiquitin B | AAA30720.1:ubiquitin B | BAC56534.1:ubiquitin B | NP_061828.1:ubiquitin B | XP_536651.2:ubiquitin B
Locus_7437_Transcript_6/27_Confidence_0.483_Length_853	500.692	XP_003760524.1:60S ribosomal protein L8-like | XP_001364034.1:60S ribosomal protein L8-like | XP_003219006.1:60S ribosomal protein L8-like | NP_000964.1:ribosomal protein L8 | BAE40270.1:ribosomal protein L8 | AAH12197.1:ribosomal protein L8 | NP_001232342.1:ribosomal protein L8-like
Locus_30087_Transcript_16/19_Confidence_0.417_Length_2551	496.064	XP_001364584.1:lactotransferrin | XP_003763732.1:inhibitor of carbonic anhydrase-like | XP_004034071.1:lactotransferrin | XP_004003379.1:transferrin | NP_001157446.1:lactotransferrin | XP_003409956.1:lactotransferrin-like	GO:0005737 cytoplasm | GO:0005576 extracellular region	GO:0006879 cellular iron ion homeostasis | GO:0006826 iron ion transport	GO:0008233 peptidase activity | GO:0008199 ferric iron binding
Locus_4661_Transcript_6/10_Confidence_0.636_Length_1372	489.116	XP_001499624.1:coiled-coil-helix-coiled-coil-helix domain-containing protein 2, mitochondrial-like | XP_002925843.1:coiled-coil-helix-coiled-coil-helix domain-containing protein 2, mitochondrial-like | XP_003998658.1:coiled-coil-helix-coiled-coil-helix domain containing 2 | XP_536830.2:coiled-coil-helix-coiled-coil-helix domain containing 2
Locus_12157_Transcript_4/28_Confidence_0.143_Length_698	475.304	XP_001365799.1:60S ribosomal protein L9-like | XP_003773360.1:ribosomal protein L9 | XP_002709438.1:ribosomal protein L9-like | NP_000652.2:ribosomal protein L9 | XP_002724004.1:ribosomal protein L9-like | NP_001019640.2:ribosomal protein L9 | XP_002715820.1:ribosomal protein L9-like | XP_002714137.1:ribosomal protein L9-like	GO:0005730 nucleolus | GO:0022625 cytosolic large ribosomal subunit	GO:0006413 translational initiation | GO:0019083 viral transcription | GO:0006414 translational elongation | GO:0006415 translational termination | GO:0006614 SRP-dependent cotranslational protein targeting to membrane | GO:0000184 nuclear-transcribed mRNA catabolic process, nonsense-mediated decay	GO:0019843 rRNA binding | GO:0003735 structural constituent of ribosome
Locus_41031_Transcript_21/30_Confidence_0.400_Length_1191	468.932	XP_003758375.1:3-hydroxyanthranilate 3,4-dioxygenase | XP_001382198.2:3-hydroxyanthranilate 3,4-dioxygenase-like | XP_003496263.1:3-hydroxyanthranilate 3,4-dioxygenase-like | NP_001231870.1:3-hydroxyanthranilate 3,4-dioxygenase | XP_004006043.1:3-hydroxyanthranilate 3,4-dioxygenase	GO:0005737 cytoplasm	GO:0055114 oxidation-reduction process	GO:0005506 iron ion binding | GO:0000334 3-hydroxyanthranilate 3,4-dioxygenase activity
Locus_12306_Transcript_9/13_Confidence_0.156_Length_770	468.403	XP_001376099.1:40S ribosomal protein S8-like | XP_002810959.2:ribosomal protein S8 | NP_001003.1:ribosomal protein S8 | XP_001496811.2:40S ribosomal protein S8-like | EDL32455.1:ribosomal protein S8 pseudogene | AAH86899.1:ribosomal protein S8	GO:0022627 cytosolic small ribosomal subunit	GO:0006413 translational initiation | GO:0019083 viral transcription | GO:0000462 maturation of SSU-rRNA from tricistronic rRNA transcript (SSU-rRNA, 5.8S rRNA, LSU-rRNA) | GO:0006414 translational elongation | GO:0006415 translational termination | GO:0006614 SRP-dependent cotranslational protein targeting to membrane | GO:0000184 nuclear-transcribed mRNA catabolic process, nonsense-mediated dec…	GO:0003735 structural constituent of ribosome
Locus_1556_Transcript_41/54_Confidence_0.032_Length_2030	462.839	XP_001380037.2:clusterin-like | XP_003758919.1:clusterin-like | XP_001515556.2:clusterin-like | XP_003431337.1:clusterin-like | XP_003431338.1:clusterin-like | NP_990231.1:clusterin	GO:0016020 membrane | GO:0005576 extracellular region | GO:0031410 cytoplasmic vesicle | GO:0005739 mitochondrion	GO:0042176 regulation of protein catabolic process | GO:0032270 positive regulation of cellular protein metabolic process | GO:0030162 regulation of proteolysis | GO:0010468 regulation of gene expression | GO:0097193 intrinsic apoptotic signaling pathway | GO:0006511 ubiquitin-dependent protein catabolic process | GO:0048523 negative regulation of cellular process | GO:0031329 regulation of cellu…	GO:0005515 protein binding
Locus_1437_Transcript_5/33_Confidence_0.114_Length_1106	452.85	XP_003763170.1:60S acidic ribosomal protein P0-like | XP_001363537.1:60S acidic ribosomal protein P0-like | NP_001080134.1:ribosomal protein, large, P0 | XP_003816390.1:60S acidic ribosomal protein P0-like | XP_003789970.1:ribosomal protein, large, P0 | XP_001168269.1:60S acidic ribosomal protein P0-like | NP_001239066.1:ribosomal protein, large, P0	GO:0022625 cytosolic large ribosomal subunit | GO:0005634 nucleus	GO:0006413 translational initiation | GO:0019083 viral transcription | GO:0006414 translational elongation | GO:0042254 ribosome biogenesis | GO:0006415 translational termination | GO:0019048 virus-host interaction | GO:0006614 SRP-dependent cotranslational protein targeting to membrane | GO:0000184 nuclear-transcribed mRNA catabolic process, nonsense-mediated decay	GO:0003723 RNA binding | GO:0003735 structural constituent of ribosome | GO:0005515 protein binding
Locus_13734_Transcript_15/22_Confidence_0.167_Length_2418	438.756	XP_003759960.1:selenoprotein P, plasma, 1 | XP_003340675.1:selenoprotein P-like | XP_003793045.1:selenoprotein P, plasma, 1 | XP_003925940.1:selenoprotein P, plasma, 1 | NP_001186857.1:selenoprotein P, plasma, 1 | NP_005401.3:selenoprotein P, plasma, 1 | AAH58919.1:selenoprotein P, plasma, 1 | CAA77836.2:selenoprotein P, plasma, 1 | AAH46152.1:selenoprotein P, plasma, 1	GO:0005615 extracellular space	GO:0007420 brain development | GO:0019953 sexual reproduction | GO:0007626 locomotory behavior | GO:0040007 growth | GO:0001887 selenium compound metabolic process | GO:0009791 post-embryonic development | GO:0006979 response to oxidative stress	GO:0008430 selenium binding
Locus_22307_Transcript_3/7_Confidence_0.364_Length_464	435.472	XP_003750613.1:40S ribosomal protein S17-like | XP_002727169.2:40S ribosomal protein S17-like | NP_033118.1:ribosomal protein S17 | BAC25377.1:ribosomal protein S17 | NP_989548.1:ribosomal protein S17-like | NP_058848.2:ribosomal protein S17 | AAI58391.1:ribosomal protein S17	GO:0022627 cytosolic small ribosomal subunit	GO:0006364 rRNA processing | GO:0034101 erythrocyte homeostasis | GO:0006414 translational elongation | GO:0000028 ribosomal small subunit assembly	GO:0003735 structural constituent of ribosome
Locus_11383_Transcript_3/26_Confidence_0.412_Length_1451	434.267	XP_003755720.1:ribosomal protein L4 | XP_001376078.1:60S ribosomal protein L4-like | DAA19059.1:60S ribosomal protein L4 pseudogene | NP_001014894.1:ribosomal protein L4 | XP_003987064.1:ribosomal protein L4	GO:0005840 ribosome	GO:0006412 translation	GO:0003735 structural constituent of ribosome
Locus_7815_Transcript_192/340_Confidence_0.012_Length_379	433.297	XP_001374840.1:cytochrome P450 2C19-like | XP_001374855.1:cytochrome P450 2C19-like | XP_001374773.2:cytochrome P450 2C18-like | XP_001374794.1:cytochrome P450 2C21-like | XP_003755291.1:cytochrome P450 2C19-like | XP_003755303.1:cytochrome P450 2C19-like | NP_000760.1:cytochrome P450, family 2, subfamily C, polypeptide 19 | P33261.3:cytochrome P450, family 2, subfamily C, polypeptide 19 | AAL313…	GO:0005789 endoplasmic reticulum membrane	GO:0055114 oxidation-reduction process | GO:0042738 exogenous drug catabolic process | GO:0006805 xenobiotic metabolic process | GO:0046483 heterocycle metabolic process | GO:0008202 steroid metabolic process | GO:0044281 small molecule metabolic process | GO:0016098 monoterpenoid metabolic process	GO:0018675 (S)-limonene 6-monooxygenase activity | GO:0052741 (R)-limonene 6-monooxygenase activity | GO:0009055 electron carrier activity | GO:0019899 enzyme binding | GO:0019825 oxygen binding | GO:0016712 oxidoreductase activity, acting on paired donors, with incorporation or reduction of molecular oxygen, reduced flavin or flavoprotein as one donor, and incorporation of one atom of oxygen | G…
Locus_122472_Transcript_10/11_Confidence_0.550_Length_1189	426.566	XP_003799640.1:apolipoprotein C-IV | NP_001075834.1:apolipoprotein C-IV | NP_031411.1:apolipoprotein C-IV | NP_001167603.1:apolipoprotein C-IV	GO:0034358 plasma lipoprotein particle
Locus_3719_Transcript_14/24_Confidence_0.314_Length_725	425.655	CAD97677.1:ribosomal protein L19 | XP_002763584.1:60S ribosomal protein L19-like | XP_002761325.2:60S ribosomal protein L19-like | NP_000972.1:ribosomal protein L19 | XP_002750530.1:uncharacterized LOC100385238 | AAB48630.1:ribosomal protein L19 | BAD96802.1:ribosomal protein L19 | XP_003782782.1:60S ribosomal protein L19-like | XP_001510969.1:ribosomal protein L19
Locus_332_Transcript_109/216_Confidence_0.124_Length_1575	419.071	ABV58854.1:class I histocompatibility antigen, Gogo-OKO alpha chain-like | XP_003770804.1:class I histocompatibility antigen, Gogo-OKO alpha chain-like | ABV58864.1:HLA class I histocompatibility antigen, A-69 alpha chain-like | XP_001369219.1:class I histocompatibility antigen, Gogo-OKO alpha chain-like | AAF02445.1:major histocompatibility complex class I	GO:0042612 MHC class I protein complex	GO:0006955 immune response | GO:0019882 antigen processing and presentation
Locus_1167_Transcript_21/31_Confidence_0.293_Length_1037	417.17	NP_001137423.1:ribosomal protein SA | NP_001032223.1:ribosomal protein SA | XP_002716404.1:ribosomal protein SA-like | NP_001182409.1:ribosomal protein SA | XP_003415744.1:40S ribosomal protein SA-like | XP_001516915.1:40S ribosomal protein SA-like | NP_002286.2:ribosomal protein SA | P26452.4:ribosomal protein SA
Locus_145241_Transcript_10/17_Confidence_0.120_Length_1486	406.641	XP_003765374.1:hemopexin | XP_001380277.1:hemopexin-like | XP_003910344.1:hemopexin | XP_003734248.1:hemopexin | XP_001109797.1:hemopexin | XP_003919824.1:hemopexin | NP_001127067.1:hemopexin | XP_004050644.1:hemopexin | CAI29597.1:hemopexin		GO:0044237 cellular metabolic process | GO:0050776 regulation of immune response | GO:0048584 positive regulation of response to stimulus | GO:0019538 protein metabolic process	GO:0046872 metal ion binding
Locus_52626_Transcript_10/12_Confidence_0.385_Length_771	401.978	XP_001373469.1:peroxiredoxin-5, mitochondrial-like | P30044.4:peroxiredoxin 5 | XP_001164621.1:peroxiredoxin 5 | XP_004051491.1:peroxiredoxin 5 | XP_002821617.1:peroxiredoxin 5 | NP_036226.1:peroxiredoxin 5 | AAF04856.1:peroxiredoxin 5	GO:0044445 cytosolic part | GO:0031410 cytoplasmic vesicle | GO:0048471 perinuclear region of cytoplasm | GO:0005782 peroxisomal matrix | GO:0005634 nucleus | GO:0005739 mitochondrion	GO:0042744 hydrogen peroxide catabolic process | GO:0070995 NADPH oxidation | GO:0043066 negative regulation of apoptotic process | GO:0051354 negative regulation of oxidoreductase activity | GO:0016480 negative regulation of transcription from RNA polymerase III promoter | GO:0043154 negative regulation of cysteine-type endopeptidase activity involved in apoptotic process | GO:0006954 inflammato…	GO:0005102 receptor binding | GO:0043027 cysteine-type endopeptidase inhibitor activity involved in apoptotic process | GO:0072541 peroxynitrite reductase activity | GO:0046983 protein dimerization activity | GO:0004601 peroxidase activity | GO:0001016 RNA polymerase III regulatory region DNA binding
Locus_6201_Transcript_3/10_Confidence_0.357_Length_1039	399.608	XP_003405958.1:60S ribosomal protein L37a-like | NP_000989.1:ribosomal protein L37a | BAE38871.1:ribosomal protein L37a | NP_001072961.1:ribosomal protein L37a | XP_004001416.1:ribosomal protein L37a | XP_003463734.1:putative 60S ribosomal protein L37a-like	GO:0022625 cytosolic large ribosomal subunit	GO:0006413 translational initiation | GO:0019083 viral transcription | GO:0006414 translational elongation | GO:0006415 translational termination | GO:0006614 SRP-dependent cotranslational protein targeting to membrane | GO:0000184 nuclear-transcribed mRNA catabolic process, nonsense-mediated decay	GO:0046872 metal ion binding | GO:0003735 structural constituent of ribosome
Locus_10839_Transcript_10/17_Confidence_0.111_Length_1033	395.622	NP_001002.1:ribosomal protein S7 | XP_002721241.1:ribosomal protein S7-like | XP_003735650.1:40S ribosomal protein S7-like | EDL31366.1:ribosomal protein S7 pseudogene | NP_001232774.1:uncharacterized LOC100232723
Locus_143891_Transcript_1/7_Confidence_0.059_Length_1420	393.821	XP_001378768.1:solute carrier family 10 (sodium/bile acid cotransporter family), member 1 | XP_003756441.1:solute carrier family 10 (sodium/bile acid cotransporter family), member 1 | XP_001500613.1:sodium/bile acid cotransporter-like | XP_003924529.1:solute carrier family 10 (sodium/bile acid cotransporter family), member 1 | NP_003040.1:solute carrier family 10 (sodium/bile acid cotransporter f…	GO:0016323 basolateral plasma membrane | GO:0005887 integral to plasma membrane	GO:0006814 sodium ion transport | GO:0015721 bile acid and bile salt transport | GO:0008206 bile acid metabolic process	GO:0008508 bile acid:sodium symporter activity
Locus_4099_Transcript_9/206_Confidence_0.028_Length_1100	386.724	XP_003341061.1:aflatoxin B1 aldehyde reductase member 2-like | AAH25709.1:aldo-keto reductase family 7, member A3 (aflatoxin aldehyde reductase) | CAC81076.1:aldo-keto reductase family 7, member A3 (aflatoxin aldehyde reductase) | XP_003935067.1:aflatoxin B1 aldehyde reductase member 4-like | XP_003783891.1:aflatoxin B1 aldehyde reductase member 4-like | AAD02195.1:aldo-keto reductase family 7, m…
Locus_29542_Transcript_85/103_Confidence_0.074_Length_2442	383.383	XP_003761681.1:retinal dehydrogenase 1-like | XP_003761682.1:retinal dehydrogenase 1-like | XP_003761680.1:retinal dehydrogenase 1-like | XP_003472266.1:retinal dehydrogenase 1-like | XP_001373128.2:aldehyde dehydrogenase 1 family, member A1 | XP_001373217.1:aldehyde dehydrogenase 1 family, member A6 | XP_003783003.1:retinal dehydrogenase 1-like | NP_001009778.1:aldehyde dehydrogenase 1 family, m…
Locus_3812_Transcript_10/16_Confidence_0.423_Length_1410	379.904	XP_001362251.1:elongation factor 1-gamma-like | XP_001366000.1:elongation factor 1-gamma-like | XP_003508788.1:eukaryotic translation elongation factor 1 gamma | NP_001075254.1:eukaryotic translation elongation factor 1 gamma | XP_002755470.1:elongation factor 1-gamma-like | XP_853577.1:eukaryotic translation elongation factor 1 gamma | NP_001182509.1:eukaryotic translation elongation factor 1 ga…
Locus_7144_Transcript_18/34_Confidence_0.171_Length_507	377.326	ABU96167.1:ribosomal protein, large, P1 | XP_001377013.1:60S acidic ribosomal protein P1-like | XP_003987043.1:ribosomal protein, large, P1 | XP_001373450.1:60S acidic ribosomal protein P1-like | XP_002920675.1:ribosomal protein, large, P1	GO:0022625 cytosolic large ribosomal subunit	GO:0006414 translational elongation	GO:0003735 structural constituent of ribosome
Locus_567_Transcript_4/91_Confidence_0.015_Length_481	375.207	XP_001521685.1:collagen alpha-1(XVIII) chain-like | AAA20657.1:collagen, type XVIII, alpha 1 | AAI53848.1:collagen, type XVIII, alpha 1 | AAH33715.1:collagen, type XVIII, alpha 1
Locus_91673_Transcript_10/16_Confidence_0.185_Length_1031	364.029	XP_003756223.1:zinc-alpha-2-glycoprotein-like | XP_003998560.1:uncharacterized LOC101097692 | XP_536867.2:alpha-2-glycoprotein 1, zinc-binding | CAJ17548.1:alpha-2-glycoprotein 1, zinc-binding | XP_002930457.1:zinc-alpha-2-glycoprotein-like | XP_003934262.1:alpha-2-glycoprotein 1, zinc-binding
Locus_11163_Transcript_3/6_Confidence_0.308_Length_557	361.725	XP_003760822.1:ubiquitin A-52 residue ribosomal protein fusion product 1 | XP_003413301.1:ubiquitin-60S ribosomal protein L40-like | AAK31162.1:ubiquitin A-52 residue ribosomal protein fusion product 1 | XP_003915241.1:ubiquitin A-52 residue ribosomal protein fusion product 1 | XP_003316257.1:ubiquitin A-52 residue ribosomal protein fusion product 1 | XP_004060377.1:ubiquitin A-52 residue ribosom…	GO:0005654 nucleoplasm | GO:0022625 cytosolic large ribosomal subunit | GO:0005886 plasma membrane | GO:0010008 endosome membrane | GO:0030666 endocytic vesicle membrane	GO:0051436 negative regulation of ubiquitin-protein ligase activity involved in mitotic cell cycle | GO:0043123 positive regulation of I-kappaB kinase/NF-kappaB cascade | GO:0002479 antigen processing and presentation of exogenous peptide antigen via MHC class I, TAP-dependent | GO:0006281 DNA repair | GO:0034138 toll-like receptor 3 signaling pathway | GO:0030512 negative regulation of transform…	GO:0003735 structural constituent of ribosome | GO:0005515 protein binding
Locus_26349_Transcript_34/40_Confidence_0.080_Length_1343	350.923	XP_003771928.1:methionine sulfoxide reductase B2 | XP_001495944.3:methionine-R-sulfoxide reductase B2, mitochondrial-like | NP_001193059.1:methionine sulfoxide reductase B2 | XP_003499470.1:methionine-R-sulfoxide reductase B2, mitochondrial-like | NP_083895.1:methionine sulfoxide reductase B2 | NP_001026830.1:methionine sulfoxide reductase B2 | XP_004014717.1:methionine sulfoxide reductase B2 | X…	GO:0005739 mitochondrion	GO:0030091 protein repair | GO:0055114 oxidation-reduction process	GO:0033743 peptide-methionine (R)-S-oxide reductase activity | GO:0008270 zinc ion binding
Locus_8349_Transcript_14/19_Confidence_0.062_Length_1968	327.443	XP_003758187.1:cystatin-like | XP_001382093.2:cystatin-like | XP_003411668.1:cystatin-C-like | NP_001038067.1:cystatin C | NP_001171901.1:cystatin C | XP_002931179.1:cystatin-C-like		GO:0010466 negative regulation of peptidase activity	GO:0004869 cysteine-type endopeptidase inhibitor activity
Locus_21857_Transcript_56/89_Confidence_0.009_Length_396	325.71	XP_003772885.1:albumin | XP_001364858.1:albumin | XP_002928538.1:serum albumin-like | NP_001003026.1:albumin | NP_001009961.1:albumin | CAD32275.1:albumin	GO:0043234 protein complex | GO:0005576 extracellular region	GO:0009267 cellular response to starvation | GO:0051659 maintenance of mitochondrion location | GO:0019836 hemolysis by symbiont of host erythrocytes | GO:0043066 negative regulation of apoptotic process	GO:0008144 drug binding | GO:0003677 DNA binding | GO:0019825 oxygen binding | GO:0030170 pyridoxal phosphate binding | GO:0005504 fatty acid binding | GO:0015643 toxin binding
Locus_2585_Transcript_1/73_Confidence_0.015_Length_4756	321.396	XP_003758588.1:thioredoxin-like 4B | XP_001378622.1:thioredoxin-like protein 4B-like | XP_003917177.1:thioredoxin-like 4B | NP_001244555.1:thioredoxin-like 4B | XP_003940008.1:thioredoxin-like 4B | NP_001013913.1:thioredoxin-like 4B | XP_002761165.1:thioredoxin-like 4B | XP_001500313.1:thioredoxin-like protein 4B-like | XP_003361797.1:thioredoxin-like protein 4B-like | XP_003263007.1:thioredoxin-…	GO:0005681 spliceosomal complex	GO:0007067 mitosis
Locus_8755_Transcript_6/22_Confidence_0.151_Length_1456	318.862	XP_001365555.1:prostaglandin reductase 1-like | XP_003341642.1:prostaglandin reductase 1-like | XP_002916570.1:prostaglandin reductase 1-like | XP_532033.2:prostaglandin reductase 1 | XP_003260402.1:prostaglandin reductase 1 | XP_003810914.1:prostaglandin reductase 1	GO:0005737 cytoplasm	GO:0055114 oxidation-reduction process	GO:0047522 15-oxoprostaglandin 13-oxidase activity | GO:0032440 2-alkenal reductase [NAD(P)] activity | GO:0000166 nucleotide binding | GO:0008270 zinc ion binding
Locus_73436_Transcript_28/37_Confidence_0.221_Length_1497	318.004	XP_001373762.1:4-hydroxyphenylpyruvate dioxygenase | XP_003907344.1:4-hydroxyphenylpyruvate dioxygenase | XP_001096175.1:4-hydroxyphenylpyruvate dioxygenase | XP_528667.2:4-hydroxyphenylpyruvate dioxygenase | XP_004054096.1:4-hydroxyphenylpyruvate dioxygenase | XP_003994683.1:4-hydroxyphenylpyruvate dioxygenase | XP_004017393.1:4-hydroxyphenylpyruvate dioxygenase | NP_002141.1:4-hydroxyphenylpyru…	GO:0005829 cytosol	GO:0006572 tyrosine catabolic process | GO:0034641 cellular nitrogen compound metabolic process | GO:0006559 L-phenylalanine catabolic process | GO:0055114 oxidation-reduction process	GO:0046872 metal ion binding | GO:0003868 4-hydroxyphenylpyruvate dioxygenase activity
Locus_1181_Transcript_65/73_Confidence_0.156_Length_2161	316.37	XP_001364685.1:retinol dehydrogenase 16-like | XP_001488406.1:retinol dehydrogenase 16-like | XP_531641.2:retinol dehydrogenase 16 (all-trans) | XP_003476217.1:retinol dehydrogenase 16-like | XP_001488437.2:retinol dehydrogenase 16-like | XP_001495429.1:retinol dehydrogenase 16-like | XP_001488425.2:retinol dehydrogenase 16-like		GO:0055114 oxidation-reduction process	GO:0016491 oxidoreductase activity | GO:0000166 nucleotide binding
Locus_88_Transcript_13871/16303_Confidence_0.000_Length_338	315.184	XP_001377179.1:cytochrome P450 2C23-like | XP_001377150.1:cytochrome P450 2C23-like | XP_001377129.1:cytochrome P450 2C23-like | XP_001377163.1:cytochrome P450 2C23-like | XP_003754959.1:cytochrome P450 2C23-like | XP_003759012.1:cytochrome P450 2C23-like | XP_003754958.1:cytochrome P450 2C23-like | XP_001372883.1:cytochrome P450 2C23-like		GO:0055114 oxidation-reduction process	GO:0020037 heme binding | GO:0016712 oxidoreductase activity, acting on paired donors, with incorporation or reduction of molecular oxygen, reduced flavin or flavoprotein as one donor, and incorporation of one atom of oxygen | GO:0005506 iron ion binding | GO:0009055 electron carrier activity
Locus_1798_Transcript_10/27_Confidence_0.378_Length_868	307.663	XP_003772220.1:myosin, light chain 6, alkali, smooth muscle and non-muscle | NP_034990.1:myosin, light polypeptide 6, alkali, smooth muscle and non-muscle | EDL84850.1:myosin, light chain 6, alkali, smooth muscle and non-muscle | NP_001094453.1:myosin, light polypeptide 6, alkali, smooth muscle and non-muscle-like | XP_003939364.1:myosin, light chain 6, alkali, smooth muscle and non-muscle	GO:0005829 cytosol | GO:0016461 unconventional myosin complex	GO:0007411 axon guidance | GO:0030049 muscle filament sliding | GO:0007519 skeletal muscle tissue development | GO:0008152 metabolic process	GO:0008307 structural constituent of muscle | GO:0005509 calcium ion binding | GO:0003774 motor activity | GO:0030898 actin-dependent ATPase activity | GO:0005515 protein binding
Locus_9435_Transcript_30/38_Confidence_0.226_Length_1326	302.413	XP_003830627.1:crystallin, zeta (quinone reductase) | XP_001167460.1:crystallin, zeta (quinone reductase) | XP_001506108.2:quinone oxidoreductase-like | BAD92951.1:crystallin, zeta (quinone reductase) | BAD96870.1:crystallin, zeta (quinone reductase)	GO:0005829 cytosol | GO:0005794 Golgi apparatus	GO:0055114 oxidation-reduction process | GO:0042178 xenobiotic catabolic process | GO:0007601 visual perception | GO:0051289 protein homotetramerization	GO:0070404 NADH binding | GO:0003730 mRNA 3'-UTR binding | GO:0008270 zinc ion binding | GO:0003960 NADPH:quinone reductase activity | GO:0070402 NADPH binding
Locus_77_Transcript_18/25_Confidence_0.250_Length_710	302.09	XP_001378473.2:60S ribosomal protein L10a-like | NP_112327.1:ribosomal protein L10A | AAA86463.1:ribosomal protein L10a | XP_004009129.1:60S ribosomal protein L10a-like | XP_001918125.1:60S ribosomal protein L10a-like | P53026.3:ribosomal protein L10A | BAC16802.1:ribosomal protein L10a	GO:0005739 mitochondrion | GO:0022625 cytosolic large ribosomal subunit | GO:0005634 nucleus	GO:0006413 translational initiation | GO:0019083 viral transcription | GO:0006414 translational elongation | GO:0006415 translational termination | GO:0009653 anatomical structure morphogenesis | GO:0006614 SRP-dependent cotranslational protein targeting to membrane | GO:0000184 nuclear-transcribed mRNA catabolic process, nonsense-mediated decay	GO:0003723 RNA binding | GO:0005543 phospholipid binding | GO:0003735 structural constituent of ribosome
Locus_6599_Transcript_12/20_Confidence_0.138_Length_1001	298.303	XP_001379510.1:l-xylulose reductase-like | XP_003768644.1:dicarbonyl/L-xylulose reductase | NP_599214.1:dicarbonyl L-xylulose reductase | XP_002912929.1:l-xylulose reductase-like	GO:0005903 brush border | GO:0005902 microvillus | GO:0016020 membrane	GO:0005997 xylulose metabolic process | GO:0055114 oxidation-reduction process | GO:0006739 NADP metabolic process | GO:0042732 D-xylose metabolic process | GO:0006006 glucose metabolic process | GO:0051289 protein homotetramerization	GO:0050038 L-xylulose reductase (NADP+) activity | GO:0000166 nucleotide binding | GO:0016655 oxidoreductase activity, acting on NAD(P)H, quinone or similar compound as acceptor
Locus_1312_Transcript_13/28_Confidence_0.128_Length_1017	297.43	XP_003767272.1:ribosomal protein L5 | NP_001182608.1:ribosomal protein L5 | XP_537074.3:ribosomal protein L5 | XP_003505203.1:60S ribosomal protein L5-like | XP_003418527.1:60S ribosomal protein L5-like | NP_000960.2:ribosomal protein L5	GO:0022625 cytosolic large ribosomal subunit | GO:0005730 nucleolus	GO:0000184 nuclear-transcribed mRNA catabolic process, nonsense-mediated decay | GO:0006415 translational termination | GO:0006413 translational initiation | GO:0006414 translational elongation | GO:0042273 ribosomal large subunit biogenesis | GO:0019083 viral transcription | GO:0006614 SRP-dependent cotranslational protein targeting to membrane | GO:0006364 rRNA processing	GO:0005515 protein binding | GO:0008097 5S rRNA binding | GO:0003735 structural constituent of ribosome
Locus_145211_Transcript_10/22_Confidence_0.195_Length_2171	296.416	XP_001380879.2:apolipoprotein A-V-like | XP_003764248.1:apolipoprotein A-V | XP_003418283.1:apolipoprotein A-V-like | XP_003794818.1:apolipoprotein A-V | NP_001152780.1:apolipoprotein A-V	GO:0034358 plasma lipoprotein particle	GO:0034370 triglyceride-rich lipoprotein particle remodeling | GO:0031325 positive regulation of cellular metabolic process | GO:0055088 lipid homeostasis | GO:0006869 lipid transport | GO:0019433 triglyceride catabolic process | GO:0042157 lipoprotein metabolic process | GO:0045834 positive regulation of lipid metabolic process	GO:0005515 protein binding | GO:0043167 ion binding | GO:0008289 lipid binding
Locus_7449_Transcript_19/41_Confidence_0.259_Length_939	296.413	XP_003762058.1:ribosomal protein S2 | XP_001363067.1:40S ribosomal protein S2-like | NP_001264093.1:ribosomal protein S2 | XP_850151.1:40S ribosomal protein S2-like | XP_003807732.1:ribosomal protein S2 | XP_003478516.1:40S ribosomal protein S2-like | AAI30159.1:uncharacterized LOC100037089 | XP_003265559.1:40S ribosomal protein S2-like	GO:0005654 nucleoplasm | GO:0022627 cytosolic small ribosomal subunit	GO:0006412 translation	GO:0003735 structural constituent of ribosome | GO:0003723 RNA binding | GO:0017134 fibroblast growth factor binding
Locus_15298_Transcript_3/33_Confidence_0.242_Length_915	295.024	XP_003755449.1:glutathione S-transferase omega-1-like | XP_001368790.1:glutathione S-transferase omega-1-like | XP_535007.2:glutathione S-transferase omega 1 | XP_002913951.1:glutathione S-transferase omega-1-like | XP_003922270.1:glutathione S-transferase omega 1 | NP_004823.1:glutathione S-transferase omega 1 | XP_002756473.2:glutathione S-transferase omega-1-like | NP_001247484.1:glutathione S…	GO:0005829 cytosol	GO:0060316 positive regulation of ryanodine-sensitive calcium-release channel activity | GO:0060315 negative regulation of ryanodine-sensitive calcium-release channel activity | GO:0042178 xenobiotic catabolic process | GO:0019852 L-ascorbic acid metabolic process | GO:0010881 regulation of cardiac muscle contraction by regulation of the release of sequestered calcium ion | GO:0071243 cellular re…	GO:0045174 glutathione dehydrogenase (ascorbate) activity | GO:0004364 glutathione transferase activity | GO:0050610 methylarsonate reductase activity

## Sheet: AM lung
transcript	fpkm	blast hits	cellular_component	biological_process	molecular_function
Locus_7244_Transcript_25/25_Confidence_0.156_Length_495	2380.29	NP_001007.2:ribosomal protein S12 | XP_003908240.1:40S ribosomal protein S12-like | XP_002728643.1:ribosomal protein S12-like | P84175.2:ribosomal protein S12 | XP_001480687.1:ribosomal protein S12, pseudogene 10 | XP_004044747.1:ribosomal protein S12 | XP_002726224.1:ribosomal protein S12-like 3 | XP_002725577.1:ribosomal protein S12-like	GO:0005739 mitochondrion | GO:0022627 cytosolic small ribosomal subunit	GO:0006413 translational initiation | GO:0019083 viral transcription | GO:0006414 translational elongation | GO:0006415 translational termination | GO:0006614 SRP-dependent cotranslational protein targeting to membrane | GO:0000184 nuclear-transcribed mRNA catabolic process, nonsense-mediated decay	GO:0003735 structural constituent of ribosome
Locus_3364_Transcript_3/17_Confidence_0.417_Length_535	2279.99	NP_000978.1:ribosomal protein L26 | XP_003814046.1:ribosomal protein L26-like 1 | XP_003258183.1:60S ribosomal protein L26-like
Locus_26651_Transcript_12/17_Confidence_0.545_Length_542	2013.44	XP_003758323.1:ribosomal protein S27a | NP_002945.1:ribosomal protein S27a | XP_002747252.1:ubiquitin-40S ribosomal protein S27a-like | NP_990284.1:ribosomal protein S27a | XP_001104764.1:ribosomal protein S27a-like | NP_077239.1:ribosomal protein S27A	GO:0005654 nucleoplasm | GO:0005886 plasma membrane | GO:0010008 endosome membrane | GO:0030666 endocytic vesicle membrane | GO:0022627 cytosolic small ribosomal subunit	GO:0035419 activation of MAPK activity involved in innate immune response | GO:0051436 negative regulation of ubiquitin-protein ligase activity involved in mitotic cell cycle | GO:0007250 activation of NF-kappaB-inducing kinase activity | GO:0043123 positive regulation of I-kappaB kinase/NF-kappaB cascade | GO:0002479 antigen processing and presentation of exogenous peptide antigen via MHC class …	GO:0003735 structural constituent of ribosome | GO:0046872 metal ion binding
Locus_739_Transcript_11/14_Confidence_0.270_Length_833	1904.59	XP_001363014.2:40S ribosomal protein S6-like | NP_033122.1:ribosomal protein S6 | XP_003472269.1:40S ribosomal protein S6-like | XP_003891755.1:40S ribosomal protein S6-like | AAH27620.1:ribosomal protein S6 | AAH13296.1:ribosomal protein S6	GO:0005844 polysome | GO:0048471 perinuclear region of cytoplasm | GO:0005730 nucleolus | GO:0022627 cytosolic small ribosomal subunit	GO:0043065 positive regulation of apoptotic process | GO:0000028 ribosomal small subunit assembly | GO:0007369 gastrulation | GO:0002309 T cell proliferation involved in immune response | GO:0006414 translational elongation | GO:0031575 mitotic cell cycle G1/S transition checkpoint | GO:0006924 activation-induced cell death of T cells | GO:0033077 T cell differentiation in thymus | GO:0006364 rRN…	GO:0003735 structural constituent of ribosome | GO:0019901 protein kinase binding
Locus_14742_Transcript_12/12_Confidence_0.053_Length_426	1845.48	XP_001363060.1:60S ribosomal protein L34-like | NP_001232475.1:ribosomal protein L34-like | NP_000986.2:ribosomal protein L34 | XP_003772960.1:60S ribosomal protein L34-like	GO:0005739 mitochondrion | GO:0022625 cytosolic large ribosomal subunit	GO:0006413 translational initiation | GO:0019083 viral transcription | GO:0006414 translational elongation | GO:0006415 translational termination | GO:0006614 SRP-dependent cotranslational protein targeting to membrane | GO:0000184 nuclear-transcribed mRNA catabolic process, nonsense-mediated decay	GO:0003723 RNA binding | GO:0003735 structural constituent of ribosome
Locus_7957_Transcript_18/67_Confidence_0.071_Length_541	1745.81	XP_001370210.2:60S ribosomal protein L24-like | XP_416616.2:ribosomal protein L24 | NP_001232573.1:ribosomal protein L24-like | NP_000977.1:ribosomal protein L24 | XP_001514255.1:60S ribosomal protein L24-like | AAH02110.2:ribosomal protein L24
Locus_3856_Transcript_25/45_Confidence_0.042_Length_528	1738.65	XP_003765709.1:ribosomal protein L31 | NP_001093163.1:ribosomal protein L31 | XP_001363892.1:60S ribosomal protein L31-like | XP_003309212.1:ribosomal protein L31 | XP_003815823.1:ribosomal protein L31	GO:0022625 cytosolic large ribosomal subunit	GO:0006413 translational initiation | GO:0019083 viral transcription | GO:0006414 translational elongation | GO:0006415 translational termination | GO:0006614 SRP-dependent cotranslational protein targeting to membrane | GO:0000184 nuclear-transcribed mRNA catabolic process, nonsense-mediated decay	GO:0003723 RNA binding | GO:0003735 structural constituent of ribosome
Locus_2432_Transcript_31/31_Confidence_0.103_Length_539	1721.39	AAH17386.1:ribosomal protein S19 | XP_003277578.2:40S ribosomal protein S19-like | NP_001013.1:ribosomal protein S19 | XP_002923981.1:ribosomal protein S19 | AAH86775.1:ribosomal protein S19 | XP_003267528.1:40S ribosomal protein S19-like	GO:0005730 nucleolus | GO:0022627 cytosolic small ribosomal subunit	GO:0000184 nuclear-transcribed mRNA catabolic process, nonsense-mediated decay | GO:0006415 translational termination | GO:0006413 translational initiation | GO:0000028 ribosomal small subunit assembly | GO:0051272 positive regulation of cellular component movement | GO:0006414 translational elongation | GO:0030490 maturation of SSU-rRNA | GO:0030218 erythrocyte differentiation | GO:0009991 respo…	GO:0003735 structural constituent of ribosome | GO:0017134 fibroblast growth factor binding
Locus_7437_Transcript_6/27_Confidence_0.483_Length_853	1662.89	XP_003760524.1:60S ribosomal protein L8-like | XP_001364034.1:60S ribosomal protein L8-like | XP_003219006.1:60S ribosomal protein L8-like | NP_000964.1:ribosomal protein L8 | BAE40270.1:ribosomal protein L8 | AAH12197.1:ribosomal protein L8 | NP_001232342.1:ribosomal protein L8-like
Locus_10101_Transcript_7/32_Confidence_0.267_Length_913	1646.47	XP_003761184.1:ribosomal protein L6 | XP_001378905.1:60S ribosomal protein L6-like | XP_002719802.1:ribosomal protein L6-like | XP_002714728.1:ribosomal protein L6-like | XP_002711612.1:ribosomal protein L6-like | XP_003994732.1:ribosomal protein L6 | XP_001493621.1:60S ribosomal protein L6-like	GO:0005840 ribosome	GO:0006412 translation	GO:0003735 structural constituent of ribosome
Locus_1915_Transcript_3/56_Confidence_0.224_Length_827	1615.77	XP_001371557.2:60S ribosomal protein L7a-like | XP_003757512.1:ribosomal protein L7a | XP_001082189.1:60S ribosomal protein L7a-like | NP_001232675.1:ribosomal protein L7a-like | AAI30154.1:uncharacterized LOC100037086 | NP_001004379.1:ribosomal protein L7a	GO:0042788 polysomal ribosome | GO:0022625 cytosolic large ribosomal subunit | GO:0016020 membrane	GO:0006413 translational initiation | GO:0019083 viral transcription | GO:0006414 translational elongation | GO:0042254 ribosome biogenesis | GO:0006415 translational termination | GO:0006614 SRP-dependent cotranslational protein targeting to membrane | GO:0000184 nuclear-transcribed mRNA catabolic process, nonsense-mediated decay	GO:0003723 RNA binding | GO:0003735 structural constituent of ribosome | GO:0005515 protein binding
Locus_12157_Transcript_4/28_Confidence_0.143_Length_698	1553.31	XP_001365799.1:60S ribosomal protein L9-like | XP_003773360.1:ribosomal protein L9 | XP_002709438.1:ribosomal protein L9-like | NP_000652.2:ribosomal protein L9 | XP_002724004.1:ribosomal protein L9-like | NP_001019640.2:ribosomal protein L9 | XP_002715820.1:ribosomal protein L9-like | XP_002714137.1:ribosomal protein L9-like	GO:0005730 nucleolus | GO:0022625 cytosolic large ribosomal subunit	GO:0006413 translational initiation | GO:0019083 viral transcription | GO:0006414 translational elongation | GO:0006415 translational termination | GO:0006614 SRP-dependent cotranslational protein targeting to membrane | GO:0000184 nuclear-transcribed mRNA catabolic process, nonsense-mediated decay	GO:0019843 rRNA binding | GO:0003735 structural constituent of ribosome
Locus_4288_Transcript_1/29_Confidence_0.157_Length_561	1439.94	XP_001367005.1:60S ribosomal protein L21-like | XP_003766943.1:60S ribosomal protein L21-like | NP_000973.2:ribosomal protein L21 | NP_062621.2:ribosomal protein L21 | XP_001372190.1:60S ribosomal protein L21-like | NP_001178341.1:ribosomal protein L21 | XP_508275.1:ribosomal protein L21	GO:0022625 cytosolic large ribosomal subunit	GO:0006413 translational initiation | GO:0019083 viral transcription | GO:0006414 translational elongation | GO:0006415 translational termination | GO:0006614 SRP-dependent cotranslational protein targeting to membrane | GO:0000184 nuclear-transcribed mRNA catabolic process, nonsense-mediated decay	GO:0003723 RNA binding | GO:0003735 structural constituent of ribosome
Locus_3789_Transcript_4/11_Confidence_0.579_Length_503	1409.41	NP_000969.1:ribosomal protein L23 | NP_957026.1:ribosomal protein L23 | NP_001124779.1:ribosomal protein L23 | NP_001085921.1:ribosomal protein L23 | BAB28415.1:ribosomal protein L23 | BAB22203.1:ribosomal protein L23 | NP_001030186.1:ribosomal protein L23	GO:0005730 nucleolus | GO:0022625 cytosolic large ribosomal subunit	GO:0006413 translational initiation | GO:0019083 viral transcription | GO:0006414 translational elongation | GO:0006415 translational termination | GO:0006614 SRP-dependent cotranslational protein targeting to membrane | GO:0006610 ribosomal protein import into nucleus | GO:0000184 nuclear-transcribed mRNA catabolic process, nonsense-mediated decay	GO:0003735 structural constituent of ribosome | GO:0005515 protein binding
Locus_4718_Transcript_38/79_Confidence_0.099_Length_490	1354.3	NP_001009.1:ribosomal protein S15 | XP_001513459.2:40S ribosomal protein S15-like | XP_001475799.1:40S ribosomal protein S15-like | NP_001019712.1:ribosomal protein S15 | BAE26932.1:ribosomal protein S15 | XP_003277041.1:ribosomal protein S15 | NP_001232413.1:ribosomal protein S15-like | XP_003824320.1:40S ribosomal protein S15-like	GO:0005654 nucleoplasm | GO:0022627 cytosolic small ribosomal subunit	GO:0000184 nuclear-transcribed mRNA catabolic process, nonsense-mediated decay | GO:0006415 translational termination | GO:0006413 translational initiation | GO:0000028 ribosomal small subunit assembly | GO:0000056 ribosomal small subunit export from nucleus | GO:0006414 translational elongation | GO:0019083 viral transcription | GO:0006614 SRP-dependent cotranslational protein targeting to membr…	GO:0005515 protein binding | GO:0003677 DNA binding | GO:0003735 structural constituent of ribosome | GO:0003723 RNA binding
Locus_1167_Transcript_21/31_Confidence_0.293_Length_1037	1283.11	NP_001137423.1:ribosomal protein SA | NP_001032223.1:ribosomal protein SA | XP_002716404.1:ribosomal protein SA-like | NP_001182409.1:ribosomal protein SA | XP_003415744.1:40S ribosomal protein SA-like | XP_001516915.1:40S ribosomal protein SA-like | NP_002286.2:ribosomal protein SA | P26452.4:ribosomal protein SA
Locus_16999_Transcript_13/20_Confidence_0.381_Length_492	1270.47	NP_001007968.1:ribosomal protein L30 | XP_003219569.1:60S ribosomal protein L30-like | NP_000980.1:ribosomal protein L30 | AAI00609.1:ribosomal protein L30 | XP_978816.1:predicted pseudogene 7429	GO:0022625 cytosolic large ribosomal subunit	GO:0006413 translational initiation | GO:0019083 viral transcription | GO:0006414 translational elongation | GO:0006415 translational termination | GO:0006614 SRP-dependent cotranslational protein targeting to membrane | GO:0000184 nuclear-transcribed mRNA catabolic process, nonsense-mediated decay	GO:0003723 RNA binding | GO:0003735 structural constituent of ribosome
Locus_18713_Transcript_3/20_Confidence_0.286_Length_612	1259.16	XP_001512081.1:60S ribosomal protein L11-like | NP_080195.1:ribosomal protein L11 | XP_003764935.1:ribosomal protein L11 | NP_001125385.1:ribosomal protein L11 | EDL11957.1:ribosomal protein L11 pseudogene | XP_002196696.1:ribosomal protein L11	GO:0022625 cytosolic large ribosomal subunit | GO:0005730 nucleolus	GO:0000184 nuclear-transcribed mRNA catabolic process, nonsense-mediated decay | GO:0006415 translational termination | GO:0006413 translational initiation | GO:0034504 protein localization to nucleus | GO:0006414 translational elongation | GO:0042273 ribosomal large subunit biogenesis | GO:0019083 viral transcription | GO:0006614 SRP-dependent cotranslational protein targeting to membrane | GO:0…	GO:0005515 protein binding | GO:0003735 structural constituent of ribosome | GO:0019843 rRNA binding
Locus_30087_Transcript_16/19_Confidence_0.417_Length_2551	1244.96	XP_001364584.1:lactotransferrin | XP_003763732.1:inhibitor of carbonic anhydrase-like | XP_004034071.1:lactotransferrin | XP_004003379.1:transferrin | NP_001157446.1:lactotransferrin | XP_003409956.1:lactotransferrin-like	GO:0005737 cytoplasm | GO:0005576 extracellular region	GO:0006879 cellular iron ion homeostasis | GO:0006826 iron ion transport	GO:0008233 peptidase activity | GO:0008199 ferric iron binding
Locus_10839_Transcript_10/17_Confidence_0.111_Length_1033	1160.09	NP_001002.1:ribosomal protein S7 | XP_002721241.1:ribosomal protein S7-like | XP_003735650.1:40S ribosomal protein S7-like | EDL31366.1:ribosomal protein S7 pseudogene | NP_001232774.1:uncharacterized LOC100232723
Locus_11383_Transcript_3/26_Confidence_0.412_Length_1451	1147.51	XP_003755720.1:ribosomal protein L4 | XP_001376078.1:60S ribosomal protein L4-like | DAA19059.1:60S ribosomal protein L4 pseudogene | NP_001014894.1:ribosomal protein L4 | XP_003987064.1:ribosomal protein L4	GO:0005840 ribosome	GO:0006412 translation	GO:0003735 structural constituent of ribosome
Locus_2817_Transcript_18/47_Confidence_0.113_Length_509	1139.76	XP_003762505.1:chromosome 2 open reading frame, human C3orf25 | XP_001376303.1:60S ribosomal protein L32-like | NP_001232799.1:60S ribosomal protein L32-like | NP_001029955.1:ribosomal protein L32 | NP_000985.1:ribosomal protein L32	GO:0022625 cytosolic large ribosomal subunit	GO:0006413 translational initiation | GO:0019083 viral transcription | GO:0006414 translational elongation | GO:0006415 translational termination | GO:0006614 SRP-dependent cotranslational protein targeting to membrane | GO:0000184 nuclear-transcribed mRNA catabolic process, nonsense-mediated decay	GO:0003735 structural constituent of ribosome
Locus_11163_Transcript_2/6_Confidence_0.385_Length_561	1133.98	XP_003760822.1:ubiquitin A-52 residue ribosomal protein fusion product 1 | XP_003413301.1:ubiquitin-60S ribosomal protein L40-like | AAK31162.1:ubiquitin A-52 residue ribosomal protein fusion product 1 | XP_003915241.1:ubiquitin A-52 residue ribosomal protein fusion product 1 | XP_003316257.1:ubiquitin A-52 residue ribosomal protein fusion product 1 | XP_004060377.1:ubiquitin A-52 residue ribosom…	GO:0005654 nucleoplasm | GO:0022625 cytosolic large ribosomal subunit | GO:0005886 plasma membrane | GO:0010008 endosome membrane | GO:0030666 endocytic vesicle membrane	GO:0051436 negative regulation of ubiquitin-protein ligase activity involved in mitotic cell cycle | GO:0043123 positive regulation of I-kappaB kinase/NF-kappaB cascade | GO:0002479 antigen processing and presentation of exogenous peptide antigen via MHC class I, TAP-dependent | GO:0006281 DNA repair | GO:0034138 toll-like receptor 3 signaling pathway | GO:0030512 negative regulation of transform…	GO:0003735 structural constituent of ribosome | GO:0005515 protein binding
Locus_2246_Transcript_11/13_Confidence_0.182_Length_496	1104.48	XP_001362998.1:60S ribosomal protein L28-like | NP_033107.1:ribosomal protein L28 | XP_003406913.1:60S ribosomal protein L28-like | XP_002762547.1:60S ribosomal protein L28-like | XP_002829834.1:ribosomal protein L28 | NP_000982.2:ribosomal protein L28 | XP_003465500.1:60S ribosomal protein L28-like	GO:0022625 cytosolic large ribosomal subunit	GO:0006413 translational initiation | GO:0019083 viral transcription | GO:0006414 translational elongation | GO:0006415 translational termination | GO:0006614 SRP-dependent cotranslational protein targeting to membrane | GO:0000184 nuclear-transcribed mRNA catabolic process, nonsense-mediated decay	GO:0003723 RNA binding | GO:0003735 structural constituent of ribosome | GO:0005515 protein binding
Locus_22307_Transcript_3/7_Confidence_0.364_Length_464	1061.54	XP_003750613.1:40S ribosomal protein S17-like | XP_002727169.2:40S ribosomal protein S17-like | NP_033118.1:ribosomal protein S17 | BAC25377.1:ribosomal protein S17 | NP_989548.1:ribosomal protein S17-like | NP_058848.2:ribosomal protein S17 | AAI58391.1:ribosomal protein S17	GO:0022627 cytosolic small ribosomal subunit	GO:0006364 rRNA processing | GO:0034101 erythrocyte homeostasis | GO:0006414 translational elongation | GO:0000028 ribosomal small subunit assembly	GO:0003735 structural constituent of ribosome
Locus_29222_Transcript_1/8_Confidence_0.571_Length_905	1034.76	XP_003999021.1:hemoglobin subunit alpha-like | BAD97112.1:hemoglobin, alpha 1 | NP_001253705.1:hemoglobin, alpha 2 | CAA30097.1:hemoglobin, alpha 2	GO:0022627 cytosolic small ribosomal subunit | GO:0031838 haptoglobin-hemoglobin complex | GO:0005833 hemoglobin complex	GO:0042744 hydrogen peroxide catabolic process | GO:0051291 protein heterooligomerization | GO:0010942 positive regulation of cell death | GO:0015701 bicarbonate transport | GO:0015671 oxygen transport | GO:0044281 small molecule metabolic process	GO:0004601 peroxidase activity | GO:0005344 oxygen transporter activity | GO:0019825 oxygen binding | GO:0031720 haptoglobin binding | GO:0020037 heme binding | GO:0005506 iron ion binding
Locus_19607_Transcript_26/29_Confidence_0.395_Length_860	1004.72	XP_003770077.1:60S ribosomal protein L23a-like | XP_002711010.1:ribosomal protein L23a-like | NP_001232640.1:60S ribosomal protein L23a-like | XP_001375997.2:60S ribosomal protein L23a-like | XP_002743650.1:60S ribosomal protein L23a-like
Locus_2005_Transcript_5/25_Confidence_0.182_Length_810	1002.02	XP_001379793.1:peptidyl-prolyl cis-trans isomerase A-like | XP_003342242.1:peptidyl-prolyl cis-trans isomerase A-like | XP_003418659.1:peptidyl-prolyl cis-trans isomerase A-like | XP_004062662.1:peptidyl-prolyl cis-trans isomerase A-like | NP_066953.1:peptidylprolyl isomerase A (cyclophilin A) | CAG32988.1:peptidylprolyl isomerase A (cyclophilin A) | XP_003918095.1:peptidyl-prolyl cis-trans isome…	GO:0005576 extracellular region | GO:0005829 cytosol | GO:0005634 nucleus	GO:0006457 protein folding | GO:0030168 platelet activation | GO:0019061 uncoating of virus | GO:0030260 entry into host cell | GO:0034389 lipid particle organization | GO:0050900 leukocyte migration | GO:0050714 positive regulation of protein secretion | GO:0019048 virus-host interaction | GO:0045070 positive regulation of viral genome replication | GO:0006278 RNA-dependent DNA replication | GO:…	GO:0046790 virion binding | GO:0051082 unfolded protein binding | GO:0042277 peptide binding | GO:0003755 peptidyl-prolyl cis-trans isomerase activity
Locus_332_Transcript_109/216_Confidence_0.124_Length_1575	978.127	ABV58854.1:class I histocompatibility antigen, Gogo-OKO alpha chain-like | XP_003770804.1:class I histocompatibility antigen, Gogo-OKO alpha chain-like | ABV58864.1:HLA class I histocompatibility antigen, A-69 alpha chain-like | XP_001369219.1:class I histocompatibility antigen, Gogo-OKO alpha chain-like | AAF02445.1:major histocompatibility complex class I	GO:0042612 MHC class I protein complex	GO:0006955 immune response | GO:0019882 antigen processing and presentation
Locus_1437_Transcript_5/33_Confidence_0.114_Length_1106	963.688	XP_003763170.1:60S acidic ribosomal protein P0-like | XP_001363537.1:60S acidic ribosomal protein P0-like | NP_001080134.1:ribosomal protein, large, P0 | XP_003816390.1:60S acidic ribosomal protein P0-like | XP_003789970.1:ribosomal protein, large, P0 | XP_001168269.1:60S acidic ribosomal protein P0-like | NP_001239066.1:ribosomal protein, large, P0	GO:0022625 cytosolic large ribosomal subunit | GO:0005634 nucleus	GO:0006413 translational initiation | GO:0019083 viral transcription | GO:0006414 translational elongation | GO:0042254 ribosome biogenesis | GO:0006415 translational termination | GO:0019048 virus-host interaction | GO:0006614 SRP-dependent cotranslational protein targeting to membrane | GO:0000184 nuclear-transcribed mRNA catabolic process, nonsense-mediated decay	GO:0003723 RNA binding | GO:0003735 structural constituent of ribosome | GO:0005515 protein binding
Locus_7144_Transcript_18/34_Confidence_0.171_Length_507	928.689	ABU96167.1:ribosomal protein, large, P1 | XP_001377013.1:60S acidic ribosomal protein P1-like | XP_003987043.1:ribosomal protein, large, P1 | XP_001373450.1:60S acidic ribosomal protein P1-like | XP_002920675.1:ribosomal protein, large, P1	GO:0022625 cytosolic large ribosomal subunit	GO:0006414 translational elongation	GO:0003735 structural constituent of ribosome
Locus_4572_Transcript_7/9_Confidence_0.545_Length_719	861.337	NP_001232588.1:ribosomal protein S26-like | NP_037356.1:ribosomal protein S26 | XP_003476245.1:40S ribosomal protein S26-like | XP_001477412.1:40S ribosomal protein S26-like | XP_001378170.2:40S ribosomal protein S26-like | XP_003254012.1:40S ribosomal protein S26-like	GO:0022627 cytosolic small ribosomal subunit	GO:0000184 nuclear-transcribed mRNA catabolic process, nonsense-mediated decay | GO:0006415 translational termination | GO:0006413 translational initiation | GO:0006414 translational elongation | GO:0033119 negative regulation of RNA splicing | GO:0019083 viral transcription | GO:0006614 SRP-dependent cotranslational protein targeting to membrane	GO:0005515 protein binding | GO:0003735 structural constituent of ribosome | GO:0003729 mRNA binding
Locus_12306_Transcript_9/13_Confidence_0.156_Length_770	855.983	XP_001376099.1:40S ribosomal protein S8-like | XP_002810959.2:ribosomal protein S8 | NP_001003.1:ribosomal protein S8 | XP_001496811.2:40S ribosomal protein S8-like | EDL32455.1:ribosomal protein S8 pseudogene | AAH86899.1:ribosomal protein S8	GO:0022627 cytosolic small ribosomal subunit	GO:0006413 translational initiation | GO:0019083 viral transcription | GO:0000462 maturation of SSU-rRNA from tricistronic rRNA transcript (SSU-rRNA, 5.8S rRNA, LSU-rRNA) | GO:0006414 translational elongation | GO:0006415 translational termination | GO:0006614 SRP-dependent cotranslational protein targeting to membrane | GO:0000184 nuclear-transcribed mRNA catabolic process, nonsense-mediated dec…	GO:0003735 structural constituent of ribosome
Locus_77_Transcript_18/25_Confidence_0.250_Length_710	843.843	XP_001378473.2:60S ribosomal protein L10a-like | NP_112327.1:ribosomal protein L10A | AAA86463.1:ribosomal protein L10a | XP_004009129.1:60S ribosomal protein L10a-like | XP_001918125.1:60S ribosomal protein L10a-like | P53026.3:ribosomal protein L10A | BAC16802.1:ribosomal protein L10a	GO:0005739 mitochondrion | GO:0022625 cytosolic large ribosomal subunit | GO:0005634 nucleus	GO:0006413 translational initiation | GO:0019083 viral transcription | GO:0006414 translational elongation | GO:0006415 translational termination | GO:0009653 anatomical structure morphogenesis | GO:0006614 SRP-dependent cotranslational protein targeting to membrane | GO:0000184 nuclear-transcribed mRNA catabolic process, nonsense-mediated decay	GO:0003723 RNA binding | GO:0005543 phospholipid binding | GO:0003735 structural constituent of ribosome
Locus_1312_Transcript_13/28_Confidence_0.128_Length_1017	806.3	XP_003767272.1:ribosomal protein L5 | NP_001182608.1:ribosomal protein L5 | XP_537074.3:ribosomal protein L5 | XP_003505203.1:60S ribosomal protein L5-like | XP_003418527.1:60S ribosomal protein L5-like | NP_000960.2:ribosomal protein L5	GO:0022625 cytosolic large ribosomal subunit | GO:0005730 nucleolus	GO:0000184 nuclear-transcribed mRNA catabolic process, nonsense-mediated decay | GO:0006415 translational termination | GO:0006413 translational initiation | GO:0006414 translational elongation | GO:0042273 ribosomal large subunit biogenesis | GO:0019083 viral transcription | GO:0006614 SRP-dependent cotranslational protein targeting to membrane | GO:0006364 rRNA processing	GO:0005515 protein binding | GO:0008097 5S rRNA binding | GO:0003735 structural constituent of ribosome
Locus_8349_Transcript_14/19_Confidence_0.062_Length_1968	792.658	XP_003758187.1:cystatin-like | XP_001382093.2:cystatin-like | XP_003411668.1:cystatin-C-like | NP_001038067.1:cystatin C | NP_001171901.1:cystatin C | XP_002931179.1:cystatin-C-like		GO:0010466 negative regulation of peptidase activity	GO:0004869 cysteine-type endopeptidase inhibitor activity
Locus_1154_Transcript_18/24_Confidence_0.436_Length_748	784.403	XP_003735912.1:ribosomal protein L10 | AAA36021.1:ribosomal protein L10 | XP_001508298.1:60S ribosomal protein L10-like | NP_112362.1:ribosomal protein L10 | BAD97029.1:ribosomal protein L10 | XP_001362654.1:60S ribosomal protein L10-like
Locus_52367_Transcript_21/46_Confidence_0.112_Length_1737	778.476	XP_003758707.1:surfactant protein B | XP_002922906.1:pulmonary surfactant-associated protein B-like | P15285.2:surfactant protein B | XP_003268802.1:surfactant protein B | AAB48076.1:surfactant protein B | NP_001075812.1:surfactant protein B | XP_003799282.1:surfactant protein B	GO:0005764 lysosome	GO:0006665 sphingolipid metabolic process
Locus_8101_Transcript_16/21_Confidence_0.235_Length_1441	776.652	XP_001364933.1:annexin A1-like | XP_003761679.1:annexin A1 | XP_003407417.1:annexin A1 | XP_001098693.2:annexin A1 | XP_002742892.1:annexin A1 | XP_003935662.1:annexin A1 | XP_003911861.1:annexin A1 | XP_003267463.1:annexin A1	GO:0001533 cornified envelope | GO:0005737 cytoplasm | GO:0042383 sarcolemma	GO:0042127 regulation of cell proliferation | GO:0071385 cellular response to glucocorticoid stimulus | GO:0033031 positive regulation of neutrophil apoptotic process | GO:0050482 arachidonic acid secretion | GO:0031340 positive regulation of vesicle fusion | GO:0097350 neutrophil clearance | GO:0018149 peptide cross-linking | GO:0007165 signal transduction | GO:0030216 keratinocyte differentiati…	GO:0005198 structural molecule activity | GO:0005509 calcium ion binding | GO:0030674 protein binding, bridging | GO:0005544 calcium-dependent phospholipid binding | GO:0004859 phospholipase inhibitor activity
Locus_3812_Transcript_10/16_Confidence_0.423_Length_1410	774.895	XP_001362251.1:elongation factor 1-gamma-like | XP_001366000.1:elongation factor 1-gamma-like | XP_003508788.1:eukaryotic translation elongation factor 1 gamma | NP_001075254.1:eukaryotic translation elongation factor 1 gamma | XP_002755470.1:elongation factor 1-gamma-like | XP_853577.1:eukaryotic translation elongation factor 1 gamma | NP_001182509.1:eukaryotic translation elongation factor 1 ga…
Locus_54747_Transcript_4/14_Confidence_0.214_Length_675	765.583	EDM13555.1:ubiquitin C | NP_061828.1:ubiquitin B | XP_667472.1:ubiquitin B | XP_002099886.1:GE16472 gene product from transcript GE16472-RA | BAE40351.1:ubiquitin C | XP_626192.1:polyubiquitin with 3 Ub domains | NP_001133175.1:polyubiquitin | XP_536651.2:ubiquitin B	GO:0005829 cytosol | GO:0005654 nucleoplasm | GO:0005886 plasma membrane | GO:0010008 endosome membrane | GO:0030666 endocytic vesicle membrane	GO:0035419 activation of MAPK activity involved in innate immune response | GO:0051436 negative regulation of ubiquitin-protein ligase activity involved in mitotic cell cycle | GO:0007250 activation of NF-kappaB-inducing kinase activity | GO:0043123 positive regulation of I-kappaB kinase/NF-kappaB cascade | GO:0002479 antigen processing and presentation of exogenous peptide antigen via MHC class …	GO:0002020 protease binding
Locus_6201_Transcript_3/10_Confidence_0.357_Length_1039	725.182	XP_003405958.1:60S ribosomal protein L37a-like | NP_000989.1:ribosomal protein L37a | BAE38871.1:ribosomal protein L37a | NP_001072961.1:ribosomal protein L37a | XP_004001416.1:ribosomal protein L37a | XP_003463734.1:putative 60S ribosomal protein L37a-like	GO:0022625 cytosolic large ribosomal subunit	GO:0006413 translational initiation | GO:0019083 viral transcription | GO:0006414 translational elongation | GO:0006415 translational termination | GO:0006614 SRP-dependent cotranslational protein targeting to membrane | GO:0000184 nuclear-transcribed mRNA catabolic process, nonsense-mediated decay	GO:0046872 metal ion binding | GO:0003735 structural constituent of ribosome
Locus_11163_Transcript_3/6_Confidence_0.308_Length_557	710.144	XP_003760822.1:ubiquitin A-52 residue ribosomal protein fusion product 1 | XP_003413301.1:ubiquitin-60S ribosomal protein L40-like | AAK31162.1:ubiquitin A-52 residue ribosomal protein fusion product 1 | XP_003915241.1:ubiquitin A-52 residue ribosomal protein fusion product 1 | XP_003316257.1:ubiquitin A-52 residue ribosomal protein fusion product 1 | XP_004060377.1:ubiquitin A-52 residue ribosom…	GO:0005654 nucleoplasm | GO:0022625 cytosolic large ribosomal subunit | GO:0005886 plasma membrane | GO:0010008 endosome membrane | GO:0030666 endocytic vesicle membrane	GO:0051436 negative regulation of ubiquitin-protein ligase activity involved in mitotic cell cycle | GO:0043123 positive regulation of I-kappaB kinase/NF-kappaB cascade | GO:0002479 antigen processing and presentation of exogenous peptide antigen via MHC class I, TAP-dependent | GO:0006281 DNA repair | GO:0034138 toll-like receptor 3 signaling pathway | GO:0030512 negative regulation of transform…	GO:0003735 structural constituent of ribosome | GO:0005515 protein binding
Locus_3719_Transcript_14/24_Confidence_0.314_Length_725	696.821	CAD97677.1:ribosomal protein L19 | XP_002763584.1:60S ribosomal protein L19-like | XP_002761325.2:60S ribosomal protein L19-like | NP_000972.1:ribosomal protein L19 | XP_002750530.1:uncharacterized LOC100385238 | AAB48630.1:ribosomal protein L19 | BAD96802.1:ribosomal protein L19 | XP_003782782.1:60S ribosomal protein L19-like | XP_001510969.1:ribosomal protein L19
Locus_5993_Transcript_24/33_Confidence_0.103_Length_1287	682.893	XP_003766510.1:40S ribosomal protein S4-like | XP_001365342.1:40S ribosomal protein S4-like | NP_990439.1:ribosomal protein S4, X-linked | XP_003764080.1:40S ribosomal protein S4, Y isoform 1-like | NP_001028160.1:ribosomal protein S4, Y-linked 1 | NP_001232240.1:ribosomal protein S4-like | XP_003204899.1:40S ribosomal protein S4-like | XP_003228681.1:40S ribosomal protein S4-like	GO:0005840 ribosome	GO:0009790 embryo development | GO:0007420 brain development | GO:0006412 translation	GO:0003735 structural constituent of ribosome | GO:0019843 rRNA binding
Locus_1798_Transcript_10/27_Confidence_0.378_Length_868	654.256	XP_003772220.1:myosin, light chain 6, alkali, smooth muscle and non-muscle | NP_034990.1:myosin, light polypeptide 6, alkali, smooth muscle and non-muscle | EDL84850.1:myosin, light chain 6, alkali, smooth muscle and non-muscle | NP_001094453.1:myosin, light polypeptide 6, alkali, smooth muscle and non-muscle-like | XP_003939364.1:myosin, light chain 6, alkali, smooth muscle and non-muscle	GO:0005829 cytosol | GO:0016461 unconventional myosin complex	GO:0007411 axon guidance | GO:0030049 muscle filament sliding | GO:0007519 skeletal muscle tissue development | GO:0008152 metabolic process	GO:0008307 structural constituent of muscle | GO:0005509 calcium ion binding | GO:0003774 motor activity | GO:0030898 actin-dependent ATPase activity | GO:0005515 protein binding
Locus_4028_Transcript_79/142_Confidence_0.047_Length_1769	638.383	XP_001363221.1:60S ribosomal protein L13a-like | XP_001507007.1:60S ribosomal protein L13a-like | XP_001491926.1:60S ribosomal protein L13a-like | XP_002917886.1:ribosomal protein L13a	GO:0022625 cytosolic large ribosomal subunit	GO:0017148 negative regulation of translation | GO:1901194 negative regulation of formation of translation preinitiation complex	GO:0003735 structural constituent of ribosome
Locus_4372_Transcript_13/19_Confidence_0.241_Length_856	635.865	XP_001362363.1:60S ribosomal protein L18a-like | XP_003413070.1:60S ribosomal protein L18a-like | XP_533877.1:ribosomal protein L18a | NP_000971.1:ribosomal protein L18a | XP_003221225.1:60S ribosomal protein L18a-like | XP_002912769.1:60S ribosomal protein L18a-like | XP_002808227.1:60S ribosomal protein L18a-like	GO:0022625 cytosolic large ribosomal subunit	GO:0006413 translational initiation | GO:0019083 viral transcription | GO:0006414 translational elongation | GO:0006415 translational termination | GO:0006614 SRP-dependent cotranslational protein targeting to membrane | GO:0000184 nuclear-transcribed mRNA catabolic process, nonsense-mediated decay	GO:0003723 RNA binding | GO:0003735 structural constituent of ribosome
Locus_7449_Transcript_19/41_Confidence_0.259_Length_939	629.37	XP_003762058.1:ribosomal protein S2 | XP_001363067.1:40S ribosomal protein S2-like | NP_001264093.1:ribosomal protein S2 | XP_850151.1:40S ribosomal protein S2-like | XP_003807732.1:ribosomal protein S2 | XP_003478516.1:40S ribosomal protein S2-like | AAI30159.1:uncharacterized LOC100037089 | XP_003265559.1:40S ribosomal protein S2-like	GO:0005654 nucleoplasm | GO:0022627 cytosolic small ribosomal subunit	GO:0006412 translation	GO:0003735 structural constituent of ribosome | GO:0003723 RNA binding | GO:0017134 fibroblast growth factor binding
Locus_11909_Transcript_5/24_Confidence_0.410_Length_1696	615.877	XP_003772714.1:60S ribosomal protein L3-like | XP_001366844.1:60S ribosomal protein L3-like | XP_003202302.1:60S ribosomal protein L3-like | XP_002198398.1:ribosomal protein L3 | NP_001006241.1:ribosomal protein L3 | XP_003783238.1:ribosomal protein L3 | NP_001239088.1:ribosomal protein L3	GO:0005730 nucleolus | GO:0022625 cytosolic large ribosomal subunit	GO:0071353 cellular response to interleukin-4 | GO:0006412 translation	GO:0003735 structural constituent of ribosome
Locus_11909_Transcript_5/24_Confidence_0.410_Length_1696	615.877	XP_002804745.1:uncharacterized LOC100430062 | XP_710683.1:hypothetical protein
Locus_6915_Transcript_40/59_Confidence_0.073_Length_846	602.542	XP_001373402.1:pulmonary surfactant-associated protein C-like | XP_003758093.1:surfactant protein C | XP_003984761.1:surfactant protein C
Locus_6732_Transcript_1/10_Confidence_0.615_Length_1112	591.2	XP_001363965.1:60S ribosomal protein L35a-like | NP_000987.2:ribosomal protein L35a | NP_001020492.1:ribosomal protein L35a | NP_001005134.1:ribosomal protein L35a | XP_003918721.1:ribosomal protein L35a | XP_003281892.1:ribosomal protein L35a | EAW92250.1:ribosomal protein L35a | XP_003806493.1:ribosomal protein L35a	GO:0022625 cytosolic large ribosomal subunit	GO:0006413 translational initiation | GO:0019083 viral transcription | GO:0006364 rRNA processing | GO:0042273 ribosomal large subunit biogenesis | GO:0006414 translational elongation | GO:0006415 translational termination | GO:0006614 SRP-dependent cotranslational protein targeting to membrane | GO:0000184 nuclear-transcribed mRNA catabolic process, nonsense-mediated decay | GO:0009790 embryo de…	GO:0003735 structural constituent of ribosome | GO:0000049 tRNA binding
Locus_9978_Transcript_92/96_Confidence_0.044_Length_956	584.783	XP_003766518.1:ribosomal protein L18 | XP_004061142.1:ribosomal protein L18 | XP_003801570.1:ribosomal protein L18-like | XP_002722941.1:ribosomal protein L18 | NP_112364.1:ribosomal protein L18 | NP_000970.1:ribosomal protein L18 | NP_001182442.1:ribosomal protein L18	GO:0022625 cytosolic large ribosomal subunit	GO:0000184 nuclear-transcribed mRNA catabolic process, nonsense-mediated decay | GO:0006415 translational termination | GO:0006413 translational initiation | GO:0006414 translational elongation | GO:0019083 viral transcription | GO:0045944 positive regulation of transcription from RNA polymerase II promoter | GO:0006614 SRP-dependent cotranslational protein targeting to membrane	GO:0001077 RNA polymerase II core promoter proximal region sequence-specific DNA binding transcription factor activity involved in positive regulation of transcription | GO:0000977 RNA polymerase II regulatory region sequence-specific DNA binding | GO:0003735 structural constituent of ribosome | GO:0003723 RNA binding
Locus_2900_Transcript_7/241_Confidence_0.011_Length_564	583.164	XP_003758689.1:Ig kappa chain V19-17-like
Locus_3022_Transcript_46/58_Confidence_0.333_Length_2381	583.045	NP_001092.1:actin, beta | BAD96645.1:actin, beta | AAS55927.1:actin, beta | XP_003795487.1:actin, beta | XP_003416557.1:actin, cytoplasmic 1-like | NP_998884.1:actin, beta | NP_001126826.1:actin, beta | CAA25004.1:actin, beta
Locus_93753_Transcript_11/17_Confidence_0.400_Length_829	565.965	XP_003772439.1:anterior gradient 2 homolog (Xenopus laevis) | XP_003342151.1:anterior gradient protein 2 homolog | XP_001508352.1:anterior gradient protein 2 homolog | XP_003469882.1:anterior gradient protein 2 homolog | XP_003982872.1:anterior gradient 2 homolog (Xenopus laevis) | AAY84773.1:anterior gradient 2 homolog (Xenopus laevis) | XP_003252652.1:anterior gradient 2 homolog (Xenopus laevis…	GO:0005576 extracellular region | GO:0005783 endoplasmic reticulum | GO:0005739 mitochondrion	GO:0070254 mucus secretion	GO:0002162 dystroglycan binding
Locus_4294_Transcript_28/33_Confidence_0.256_Length_3241	560.877	XP_003760626.1:eukaryotic translation elongation factor 2 | XP_001515708.2:eukaryotic translation elongation factor 2 | XP_001364098.2:eukaryotic translation elongation factor 2 pseudogene | XP_533949.3:eukaryotic translation elongation factor 2 | XP_003354050.1:eukaryotic translation elongation factor 2 | NP_001252725.1:eukaryotic translation elongation factor 2 | XP_003981745.1:eukaryotic trans…	GO:0005829 cytosol | GO:0005844 polysome	GO:0006414 translational elongation | GO:0006184 GTP catabolic process	GO:0003746 translation elongation factor activity | GO:0003924 GTPase activity | GO:0005525 GTP binding
Locus_3646_Transcript_52/66_Confidence_0.098_Length_1585	559.059	XP_003756780.1:40S ribosomal protein S14-like | XP_004088161.1:40S ribosomal protein S14-like | XP_002717846.1:ribosomal protein S14-like | NP_005608.1:ribosomal protein S14 | XP_002708285.1:ribosomal protein S14-like
Locus_18699_Transcript_9/27_Confidence_0.119_Length_1619	527.837	XP_003755659.1:annexin A2 | NP_777141.1:annexin A2 | NP_001002961.1:annexin A2 | NP_001005726.1:annexin A2 | XP_002923007.1:annexin A2-like	GO:0035749 myelin sheath adaxonal region | GO:0043220 Schmidt-Lanterman incisure | GO:0030496 midbody | GO:0005604 basement membrane | GO:0042470 melanosome | GO:0005769 early endosome | GO:0042383 sarcolemma | GO:0005811 lipid particle | GO:0019897 extrinsic to plasma membrane	GO:0001525 angiogenesis | GO:0042730 fibrinolysis | GO:0051099 positive regulation of binding | GO:0071229 cellular response to acid | GO:0030199 collagen fibril organization | GO:0031340 positive regulation of vesicle fusion	GO:0008092 cytoskeletal protein binding | GO:0005509 calcium ion binding | GO:0005544 calcium-dependent phospholipid binding | GO:0004859 phospholipase inhibitor activity
Locus_8287_Transcript_56/128_Confidence_0.080_Length_1304	500.534	XP_001375210.1:apolipoprotein E-like | XP_003766424.1:uncharacterized LOC100920637 | NP_033826.2:apolipoprotein E | BAE28964.1:apolipoprotein E | AAA37251.1:apolipoprotein E | CAJ18420.1:apolipoprotein E
Locus_9571_Transcript_4/53_Confidence_0.164_Length_785	500.058	XP_001379197.2:60S ribosomal protein L27a-like | XP_003774669.1:60S ribosomal protein L27a-like | XP_003781558.1:ribosomal protein L27a | NP_001099760.1:ribosomal protein L27a | NP_036105.2:ribosomal protein L27A | NP_001180496.1:ribosomal protein L27a | XP_003129427.2:60S ribosomal protein L27a-like | NP_001019642.1:ribosomal protein L27a | AAI09684.1:ribosomal protein L27a	GO:0022625 cytosolic large ribosomal subunit	GO:0006412 translation	GO:0003735 structural constituent of ribosome
Locus_3022_Transcript_19/58_Confidence_0.156_Length_1835	489.83	NP_001605.1:actin, gamma 1 | NP_989332.1:actin, gamma 1 | XP_002760219.1:actin, cytoplasmic 2-like | XP_002725368.1:POTE ankyrin domain family, member F | BAE36758.1:actin, gamma, cytoplasmic 1	GO:0030863 cortical cytoskeleton | GO:0031941 filamentous actin | GO:0043034 costamere | GO:0005829 cytosol | GO:0070062 extracellular vesicular exosome | GO:0070688 MLL5-L complex | GO:0035267 NuA4 histone acetyltransferase complex | GO:0030485 smooth muscle contractile fiber | GO:0030529 ribonucleoprotein complex	GO:0007411 axon guidance | GO:0009615 response to virus | GO:0034332 adherens junction organization | GO:0006928 cellular component movement | GO:0051592 response to calcium ion | GO:0045214 sarcomere organization | GO:0034329 cell junction assembly | GO:0007596 blood coagulation | GO:0072144 glomerular mesangial cell development | GO:0008217 regulation of blood pressure | GO:0014829 vascular smo…	GO:0050998 nitric-oxide synthase binding | GO:0019894 kinesin binding | GO:0030957 Tat protein binding | GO:0042802 identical protein binding | GO:0005524 ATP binding | GO:0005200 structural constituent of cytoskeleton
Locus_1163_Transcript_13/28_Confidence_0.094_Length_1026	478.694	XP_001363752.2:60S ribosomal protein L22-like 1-like | XP_003416316.1:60S ribosomal protein L22-like 1-like | XP_001057847.1:ribosomal protein L22-like 2 | XP_002920884.1:60S ribosomal protein L22-like 1-like | AAH62731.1:ribosomal protein L22-like 1	GO:0005840 ribosome	GO:0006412 translation	GO:0003735 structural constituent of ribosome
Locus_6658_Transcript_3/7_Confidence_0.206_Length_606	453.275	NP_001005.1:ribosomal protein S10 | BAD92402.1:ribosomal protein S10 | XP_001509726.1:40S ribosomal protein S10-like | XP_004018811.1:ribosomal protein S10 | XP_003421079.1:40S ribosomal protein S10-like | XP_002758344.1:40S ribosomal protein S10-like | NP_001231035.1:ribosomal protein S10	GO:0005730 nucleolus | GO:0022627 cytosolic small ribosomal subunit	GO:0006413 translational initiation | GO:0019083 viral transcription | GO:0006414 translational elongation | GO:0006415 translational termination | GO:0006614 SRP-dependent cotranslational protein targeting to membrane | GO:0000184 nuclear-transcribed mRNA catabolic process, nonsense-mediated decay	GO:0005515 protein binding
Locus_5790_Transcript_16/24_Confidence_0.153_Length_1491	437.142	XP_003768280.1:uncharacterized LOC100928980 | XP_001367988.2:keratin, type I cytoskeletal 19-like | XP_002719427.1:keratin 19-like | NP_001240671.1:keratin 19 | XP_003511379.1:keratin 19 | XP_003131485.1:keratin, type I cytoskeletal 19-like | XP_001917443.1:keratin, type I cytoskeletal 19-like	GO:0030018 Z disc | GO:0043034 costamere | GO:0042383 sarcolemma | GO:0005882 intermediate filament	GO:0060706 cell differentiation involved in embryonic placenta development | GO:0045214 sarcomere organization | GO:0043627 response to estrogen stimulus	GO:0008307 structural constituent of muscle
Locus_5680_Transcript_16/48_Confidence_0.109_Length_799	437.002	NP_001106673.1:nascent polypeptide-associated complex alpha subunit | NP_001014916.1:nascent polypeptide-associated complex alpha subunit | XP_003926496.1:nascent polypeptide-associated complex alpha subunit | XP_003476224.1:nascent polypeptide-associated complex subunit alpha-like | NP_001263232.1:nascent polypeptide-associated complex alpha subunit | XP_003506223.1:nascent polypeptide-associate…
Locus_1840_Transcript_13/81_Confidence_0.044_Length_983	423.249	XP_003774213.1:60S acidic ribosomal protein P2-like | XP_424134.1:ribosomal protein, large, P2 | XP_003214823.1:60S acidic ribosomal protein P2-like | XP_002199373.1:ribosomal protein, large, P2	GO:0022625 cytosolic large ribosomal subunit	GO:0006414 translational elongation	GO:0003735 structural constituent of ribosome
Locus_7434_Transcript_20/23_Confidence_0.367_Length_2948	406.914	XP_001365309.1:prosaposin | XP_001508556.2:prosaposin | XP_003928673.1:prosaposin | XP_003994080.1:prosaposin | XP_004021489.1:prosaposin | NP_776586.1:prosaposin | ABM21551.1:prosaposin | DAA14211.1:prosaposin
Locus_7891_Transcript_7/15_Confidence_0.600_Length_781	386.634	XP_001379932.2:ferritin light chain-like | NP_001108012.1:ferritin, light polypeptide | NP_001166329.1:ferritin light chain 1	GO:0008043 intracellular ferritin complex	GO:0006879 cellular iron ion homeostasis | GO:0006826 iron ion transport | GO:0055114 oxidation-reduction process	GO:0016491 oxidoreductase activity | GO:0008199 ferric iron binding
Locus_4883_Transcript_20/40_Confidence_0.200_Length_765	371.974	XP_001362617.1:40S ribosomal protein S3-like | NP_001232278.1:ribosomal protein S3-like | NP_036182.1:ribosomal protein S3 | NP_000996.2:ribosomal protein S3 | BAE29595.1:ribosomal protein S3 | AAB19349.2:ribosomal protein S3 | NP_001127020.1:ribosomal protein S3	GO:0032587 ruffle membrane | GO:0030425 dendrite | GO:0012505 endomembrane system | GO:0005634 nucleus | GO:0022627 cytosolic small ribosomal subunit	GO:0000184 nuclear-transcribed mRNA catabolic process, nonsense-mediated decay | GO:0006415 translational termination | GO:0006413 translational initiation | GO:0006919 activation of cysteine-type endopeptidase activity involved in apoptotic process | GO:0006414 translational elongation | GO:0045738 negative regulation of DNA repair | GO:0032088 negative regulation of NF-kappaB transcription fact…	GO:0003684 damaged DNA binding | GO:0019901 protein kinase binding | GO:0051536 iron-sulfur cluster binding | GO:0051059 NF-kappaB binding | GO:0004519 endonuclease activity | GO:0003735 structural constituent of ribosome | GO:0003906 DNA-(apurinic or apyrimidinic site) lyase activity | GO:0003729 mRNA binding
Locus_4479_Transcript_16/78_Confidence_0.079_Length_829	365.399	XP_003757557.1:prostaglandin D2 synthase 21kDa (brain) | XP_001374266.1:prostaglandin-H2 D-isomerase-like | NP_000945.3:prostaglandin D2 synthase 21kDa (brain) | XP_003817030.1:prostaglandin D2 synthase 21kDa (brain) | XP_003423095.1:prostaglandin-H2 D-isomerase-like
Locus_27204_Transcript_14/20_Confidence_0.115_Length_2422	354.031	XP_003765087.1:basal cell adhesion molecule (Lutheran blood group) | XP_541571.4:basal cell adhesion molecule (Lutheran blood group) | XP_003481932.1:basal cell adhesion molecule-like	GO:0016021 integral to membrane
Locus_17712_Transcript_4/7_Confidence_0.636_Length_465	350.365	ABU96167.1:ribosomal protein, large, P1 | XP_002920675.1:ribosomal protein, large, P1 | XP_003987043.1:ribosomal protein, large, P1 | XP_003755737.1:60S acidic ribosomal protein P1-like	GO:0022625 cytosolic large ribosomal subunit	GO:0006414 translational elongation	GO:0003735 structural constituent of ribosome
Locus_4021_Transcript_37/43_Confidence_0.208_Length_916	348.746	XP_003772213.1:CD63 molecule | XP_531624.2:CD63 molecule | NP_001771.1:CD63 molecule | XP_002752630.1:CD63 molecule | XP_003939341.1:CD63 molecule | XP_509121.1:CD63 molecule | XP_002823421.1:CD63 molecule	GO:0005765 lysosomal membrane | GO:0031088 platelet dense granule membrane | GO:0031902 late endosome membrane | GO:0009986 cell surface | GO:0005887 integral to plasma membrane	GO:0030168 platelet activation | GO:2000680 regulation of rubidium ion transport | GO:0034613 cellular protein localization | GO:0002576 platelet degranulation
Locus_8356_Transcript_25/30_Confidence_0.528_Length_2041	345.648	XP_001368237.1:vimentin-like | XP_003130769.2:vimentin-like | XP_856478.1:vimentin | XP_003919379.1:vimentin | XP_002750115.1:vimentin-like | XP_003988180.1:vimentin | XP_003930689.1:vimentin	GO:0005829 cytosol | GO:0005777 peroxisome | GO:0031252 cell leading edge | GO:0042995 cell projection | GO:0005882 intermediate filament | GO:0005886 plasma membrane	GO:0060020 Bergmann glial cell differentiation | GO:0070307 lens fiber cell development | GO:0014002 astrocyte development | GO:0045109 intermediate filament organization | GO:0010977 negative regulation of neuron projection development	GO:0008022 protein C-terminus binding | GO:0097110 scaffold protein binding | GO:0042802 identical protein binding | GO:0005212 structural constituent of eye lens | GO:0005200 structural constituent of cytoskeleton
Locus_3555_Transcript_5/15_Confidence_0.520_Length_1548	329.919	XP_003777919.1:prothymosin alpha-like | XP_003784912.1:prothymosin alpha-like | XP_001096350.1:uncharacterized LOC702864 | XP_003784917.1:prothymosin alpha-like | XP_003260559.1:prothymosin alpha-like | XP_003732247.1:prothymosin alpha-like | BAC40090.1:prothymosin alpha | BAE30461.1:prothymosin alpha | XP_003508769.1:prothymosin alpha-like		GO:0042981 regulation of apoptotic process
Locus_20485_Transcript_2/6_Confidence_0.154_Length_2023	317.994	XP_003340818.1:tropomyosin alpha-4 chain-like | XP_002722136.1:tropomyosin 2, beta-like | NP_003281.1:tropomyosin 4 | AAH02827.1:tropomyosin 4 | XP_002912746.1:tropomyosin alpha-1 chain-like | NP_001094632.1:tropomyosin 4 | XP_852641.1:tropomyosin alpha-4 chain-like	GO:0002102 podosome | GO:0030863 cortical cytoskeleton | GO:0005862 muscle thin filament tropomyosin | GO:0031941 filamentous actin | GO:0001725 stress fiber | GO:0005829 cytosol	GO:0006979 response to oxidative stress | GO:0030049 muscle filament sliding	GO:0008307 structural constituent of muscle | GO:0003779 actin binding | GO:0005509 calcium ion binding
Locus_10847_Transcript_7/21_Confidence_0.640_Length_2911	315.46	XP_001364186.1:thioredoxin interacting protein | XP_003769909.1:thioredoxin interacting protein | XP_002924612.1:thioredoxin interacting protein | NP_006463.3:thioredoxin interacting protein | XP_004026528.1:thioredoxin interacting protein | XP_003793821.1:thioredoxin interacting protein | AAB31977.2:thioredoxin interacting protein	GO:0005758 mitochondrial intermembrane space | GO:0005829 cytosol | GO:0005634 nucleus	GO:0009749 response to glucose stimulus | GO:0000122 negative regulation of transcription from RNA polymerase II promoter | GO:0043086 negative regulation of catalytic activity | GO:0042127 regulation of cell proliferation | GO:0042542 response to hydrogen peroxide | GO:0009612 response to mechanical stimulus | GO:0051592 response to calcium ion | GO:0035872 nucleotide-binding domain, leucine ric…	GO:0031625 ubiquitin protein ligase binding | GO:0004857 enzyme inhibitor activity
Locus_18653_Transcript_5/11_Confidence_0.333_Length_1178	313.314	NP_776325.1:CD9 molecule | AAM81376.1:CD9 molecule | NP_031683.1:CD9 antigen | ABY87964.1:CD9 molecule | NP_001108236.1:CD9 molecule | XP_001364663.1:CD9 antigen-like	GO:0009897 external side of plasma membrane | GO:0016021 integral to membrane | GO:0016324 apical plasma membrane	GO:0009414 response to water deprivation | GO:0030913 paranodal junction assembly | GO:0007420 brain development | GO:0008285 negative regulation of cell proliferation | GO:0007155 cell adhesion | GO:0007342 fusion of sperm to egg plasma membrane | GO:0006928 cellular component movement | GO:0014003 oligodendrocyte development	GO:0005178 integrin binding
Locus_88_Transcript_7815/16303_Confidence_0.000_Length_722	312.885	XP_001381473.2:60S ribosomal protein L14-like | XP_001135032.2:ribosomal protein L14 | XP_003256942.1:ribosomal protein L14 | XP_004033953.1:ribosomal protein L14 | XP_003772718.1:60S ribosomal protein L14-like | XP_003826113.1:60S ribosomal protein L14-like | XP_003894682.1:ribosomal protein L14 | XP_003897154.1:60S ribosomal protein L14-like | AAC16021.1:ribosomal protein L14	GO:0022625 cytosolic large ribosomal subunit	GO:0006413 translational initiation | GO:0019083 viral transcription | GO:0006364 rRNA processing | GO:0042273 ribosomal large subunit biogenesis | GO:0006414 translational elongation | GO:0006415 translational termination | GO:0006614 SRP-dependent cotranslational protein targeting to membrane | GO:0000184 nuclear-transcribed mRNA catabolic process, nonsense-mediated decay	GO:0003723 RNA binding | GO:0003735 structural constituent of ribosome | GO:0005515 protein binding
Locus_889_Transcript_276/475_Confidence_0.008_Length_3573	311.685	XP_003764457.1:amyloid beta (A4) precursor-like protein 2 | XP_003795954.1:amyloid beta (A4) precursor-like protein 2 | XP_003795956.1:amyloid beta (A4) precursor-like protein 2 | XP_004052488.1:amyloid beta (A4) precursor-like protein 2	GO:0016021 integral to membrane		GO:0046914 transition metal ion binding | GO:0004867 serine-type endopeptidase inhibitor activity | GO:0008201 heparin binding
Locus_7338_Transcript_15/18_Confidence_0.190_Length_1002	309.749	XP_003762637.1:ribosomal protein L29 | XP_001380457.1:uncharacterized LOC100031121 | XP_001382142.1:60S ribosomal protein L29-like | XP_001373488.1:uncharacterized LOC100021291 | XP_001376364.1:uncharacterized LOC100025423 | XP_003763275.1:uncharacterized LOC100930070 | XP_004018459.1:ribosomal protein L29 | XP_002930489.1:60S ribosomal protein L29-like	GO:0005840 ribosome	GO:0006412 translation	GO:0003735 structural constituent of ribosome
Locus_88_Transcript_1855/16303_Confidence_0.000_Length_1413	303.426	XP_003803817.1:envelope glycoprotein-like | BAE36252.1:DNA segment, Chr 17, human D6S56E 5 | EDL26700.1:DNA segment, Chr 17, human D6S56E 5 | AAL14451.1:DNA segment, Chr 17, human D6S56E 5 | AAL40133.1:DNA segment, Chr 17, human D6S56E 5 | AAH27314.1:DNA segment, Chr 17, human D6S56E 5 | BAC40257.1:DNA segment, Chr 17, human D6S56E 5
Locus_90010_Transcript_3/10_Confidence_0.471_Length_1206	292.556	NP_001192115.1:IgM
Locus_1798_Transcript_11/27_Confidence_0.405_Length_914	292.408	NP_066299.2:myosin, light chain 6, alkali, smooth muscle and non-muscle | EDL84849.1:myosin, light chain 6, alkali, smooth muscle and non-muscle | EAW96903.1:myosin, light chain 6, alkali, smooth muscle and non-muscle | XP_003939363.1:myosin, light chain 6, alkali, smooth muscle and non-muscle | XP_003405172.1:myosin light polypeptide 6-like | AAA59853.1:myosin, light chain 6, alkali, smooth musc…
Locus_3180_Transcript_23/48_Confidence_0.487_Length_1586	267.585	XP_001363068.1:pancreatic progenitor cell differentiation and proliferation factor-like | XP_003757650.1:pancreatic progenitor cell differentiation and proliferation factor homolog (zebrafish) | XP_003220758.1:pancreatic progenitor cell differentiation and proliferation factor-like | XP_003421835.1:pancreatic progenitor cell differentiation and proliferation factor-like | NP_001090812.1:pancreati…		GO:0007275 multicellular organismal development | GO:0030154 cell differentiation
Locus_54747_Transcript_7/14_Confidence_0.286_Length_606	264.372	XP_003791115.1:ubiquitin B | AAA30720.1:ubiquitin B | BAC56534.1:ubiquitin B | NP_061828.1:ubiquitin B | XP_536651.2:ubiquitin B
Locus_90010_Transcript_2/10_Confidence_0.529_Length_1215	263.456	NP_001192115.1:IgM
Locus_111_Transcript_114/130_Confidence_0.115_Length_8134	261.402	XP_001365660.1:elongation factor 1-alpha 1-like | XP_003769255.1:eukaryotic translation elongation factor 1 alpha 1 | NP_001393.1:eukaryotic translation elongation factor 1 alpha 1 | XP_004012330.1:elongation factor 1-alpha 1-like | XP_003938542.1:elongation factor 1-alpha 1-like | XP_004004140.1:elongation factor-1 alpha | AAI05316.1:eukaryotic translation elongation factor 1 alpha 1 | BAD96271.…	GO:0005829 cytosol | GO:0005853 eukaryotic translation elongation factor 1 complex | GO:0005634 nucleus	GO:0006355 regulation of transcription, DNA-dependent | GO:0006414 translational elongation | GO:0006184 GTP catabolic process	GO:0019901 protein kinase binding | GO:0003746 translation elongation factor activity | GO:0005525 GTP binding | GO:0003924 GTPase activity
Locus_275_Transcript_18/32_Confidence_0.042_Length_494	256.441	XP_003758514.1:cytochrome c oxidase subunit 4 isoform 1, mitochondrial-like | XP_003998370.1:cytochrome c oxidase subunit 4 isoform 1, mitochondrial-like | XP_001502607.1:cytochrome c oxidase IV subunit | XP_002913430.1:cytochrome c oxidase subunit 4 isoform 1, mitochondrial-like | XP_003495155.1:cytochrome c oxidase subunit 4 isoform 1, mitochondrial-like | XP_001365717.1:cytochrome c oxidase su…
Locus_3126_Transcript_1/1_Confidence_0.000_Length_690	256.25	XP_003770901.1:lysozyme | XP_001362553.1:lysozyme C-like | NP_001073808.1:lysozyme (renal amyloidosis) | Q06285.2:lysozyme (renal amyloidosis) | XP_001364061.1:lysozyme C-like	GO:0005576 extracellular region	GO:0042742 defense response to bacterium | GO:0019835 cytolysis | GO:0016998 cell wall macromolecule catabolic process	GO:0003796 lysozyme activity
Locus_29562_Transcript_2/17_Confidence_0.355_Length_1133	254.553	XP_001377493.2:keratin 18 | XP_003772460.1:keratin 18 | XP_002823344.1:keratin 18 | AAH09754.3:keratin 18 | CAA31377.1:keratin 18 | NP_000215.1:keratin 18
Locus_133781_Transcript_2/6_Confidence_0.556_Length_3683	251.584	XP_003767679.1:polymeric immunoglobulin receptor | XP_001366141.2:polymeric immunoglobulin receptor | XP_003893238.1:polymeric immunoglobulin receptor | XP_003273022.1:polymeric immunoglobulin receptor | XP_001083307.2:polymeric immunoglobulin receptor | XP_003999390.1:polymeric immunoglobulin receptor
Locus_39975_Transcript_26/40_Confidence_0.135_Length_1756	249.146	XP_003769976.1:selenium binding protein 1 | XP_001371563.2:selenium-binding protein 1-like | NP_543168.1:selenium binding protein 1 | XP_003498743.1:selenium-binding protein 1-like | XP_003990668.1:selenium binding protein 1 | XP_001929678.1:selenium binding protein 1 | Q63836.2:selenium binding protein 2 | NP_033176.2:selenium binding protein 1	GO:0005730 nucleolus | GO:0016020 membrane | GO:0005829 cytosol	GO:0050873 brown fat cell differentiation | GO:0015031 protein transport	GO:0008430 selenium binding | GO:0005515 protein binding
Locus_1405_Transcript_2/96_Confidence_0.062_Length_968	230.694	NP_001004.2:ribosomal protein S9 | XP_003977663.1:40S ribosomal protein S9-like | NP_001232711.1:40S ribosomal protein S9-like | XP_003450729.1:40S ribosomal protein S9-like | NP_001006813.1:ribosomal protein S9	GO:0005730 nucleolus | GO:0022627 cytosolic small ribosomal subunit	GO:0000184 nuclear-transcribed mRNA catabolic process, nonsense-mediated decay | GO:0006415 translational termination | GO:0006413 translational initiation | GO:0006414 translational elongation | GO:0008284 positive regulation of cell proliferation | GO:0006417 regulation of translation | GO:0019083 viral transcription | GO:0006614 SRP-dependent cotranslational protein targeting to membrane	GO:0005515 protein binding | GO:0045182 translation regulator activity | GO:0003735 structural constituent of ribosome | GO:0019843 rRNA binding
Locus_8497_Transcript_4/13_Confidence_0.154_Length_3796	227.897	XP_003770911.1:transmembrane BAX inhibitor motif containing 6 | XP_001364529.1:bax inhibitor 1-like | XP_001504273.1:bax inhibitor 1-like | NP_001005348.1:transmembrane BAX inhibitor motif containing 6 | XP_004006423.1:transmembrane BAX inhibitor motif containing 6 | NP_001069882.1:transmembrane BAX inhibitor motif containing 6	GO:0005789 endoplasmic reticulum membrane | GO:0016021 integral to membrane	GO:0006986 response to unfolded protein | GO:0043066 negative regulation of apoptotic process
Locus_8076_Transcript_11/15_Confidence_0.211_Length_1803	226.249	XP_001370984.1:annexin A5-like | XP_003774488.1:annexin A5 | XP_533303.1:annexin A5 | XP_003985087.1:annexin A5 | XP_003477055.1:annexin A5-like | XP_003936276.1:annexin A5	GO:0072563 endothelial microparticle | GO:0005622 intracellular | GO:0009897 external side of plasma membrane	GO:0050819 negative regulation of coagulation | GO:0010033 response to organic substance	GO:0005509 calcium ion binding | GO:0043499 eukaryotic cell surface binding | GO:0005544 calcium-dependent phospholipid binding
Locus_2794_Transcript_41/52_Confidence_0.176_Length_561	224.129	XP_001366044.1:ubiquitin-like protein FUBI-like | XP_003774170.1:ubiquitin-60S ribosomal protein L40-2-like | DAA29636.1:Finkel-Biskis-Reilly murine sarcoma virus (FBR-MuSV) ubiquitously expressed pseudogene | XP_003798687.1:Finkel-Biskis-Reilly murine sarcoma virus (FBR-MuSV) ubiquitously expressed | NP_777156.1:Finkel-Biskis-Reilly murine sarcoma virus (FBR-MuSV) ubiquitously expressed | XP_866…	GO:0022627 cytosolic small ribosomal subunit	GO:0006412 translation	GO:0003735 structural constituent of ribosome
Locus_9235_Transcript_4/14_Confidence_0.450_Length_4331	223.914	XP_003758350.1:endothelial PAS domain protein 1 | XP_001382184.2:endothelial PAS domain protein 1 | XP_002812111.1:endothelial PAS domain protein 1 | XP_003262854.1:endothelial PAS domain protein 1 | NP_001421.2:endothelial PAS domain protein 1 | XP_002757844.1:endothelial PAS domain protein 1 | AAB41495.1:endothelial PAS domain protein 1 | XP_001147219.1:endothelial PAS domain protein 1	GO:0005829 cytosol | GO:0005667 transcription factor complex	GO:0001525 angiogenesis | GO:0048469 cell maturation | GO:0002027 regulation of heart rate | GO:0030324 lung development | GO:0043129 surfactant homeostasis | GO:0042415 norepinephrine metabolic process | GO:0001892 embryonic placenta development | GO:0061418 regulation of transcription from RNA polymerase II promoter in response to hypoxia | GO:0043619 regulation of transcription from RNA polyme…	GO:0004871 signal transducer activity | GO:0001077 RNA polymerase II core promoter proximal region sequence-specific DNA binding transcription factor activity involved in positive regulation of transcription | GO:0046982 protein heterodimerization activity | GO:0035035 histone acetyltransferase binding | GO:0043565 sequence-specific DNA binding | GO:0008134 transcription factor binding

## Sheet: AM spleen
transcript	fpkm	blast hits	cellular_component	biological_process	molecular_function
Locus_2900_Transcript_7/241_Confidence_0.011_Length_564	16172.7	XP_003758689.1:Ig kappa chain V19-17-like
Locus_10389_Transcript_42/134_Confidence_0.039_Length_1956	9732.62	AAD21191.1:immunoglobulin, mu | AAC48834.2:immunoglobulin, mu | AAD24482.1:immunoglobulin M constant region | AAI05826.1:immunoglobulin heavy chain 6 | AAH97958.1:immunoglobulin heavy chain 6
Locus_10389_Transcript_18/134_Confidence_0.049_Length_1127	8173.81	:
Locus_7244_Transcript_25/25_Confidence_0.156_Length_495	3553.16	NP_001007.2:ribosomal protein S12 | XP_003908240.1:40S ribosomal protein S12-like | XP_002728643.1:ribosomal protein S12-like | P84175.2:ribosomal protein S12 | XP_001480687.1:ribosomal protein S12, pseudogene 10 | XP_004044747.1:ribosomal protein S12 | XP_002726224.1:ribosomal protein S12-like 3 | XP_002725577.1:ribosomal protein S12-like	GO:0005739 mitochondrion | GO:0022627 cytosolic small ribosomal subunit	GO:0006413 translational initiation | GO:0019083 viral transcription | GO:0006414 translational elongation | GO:0006415 translational termination | GO:0006614 SRP-dependent cotranslational protein targeting to membrane | GO:0000184 nuclear-transcribed mRNA catabolic process, nonsense-mediated decay	GO:0003735 structural constituent of ribosome
Locus_2432_Transcript_31/31_Confidence_0.103_Length_539	3065.05	AAH17386.1:ribosomal protein S19 | XP_003277578.2:40S ribosomal protein S19-like | NP_001013.1:ribosomal protein S19 | XP_002923981.1:ribosomal protein S19 | AAH86775.1:ribosomal protein S19 | XP_003267528.1:40S ribosomal protein S19-like	GO:0005730 nucleolus | GO:0022627 cytosolic small ribosomal subunit	GO:0000184 nuclear-transcribed mRNA catabolic process, nonsense-mediated decay | GO:0006415 translational termination | GO:0006413 translational initiation | GO:0000028 ribosomal small subunit assembly | GO:0051272 positive regulation of cellular component movement | GO:0006414 translational elongation | GO:0030490 maturation of SSU-rRNA | GO:0030218 erythrocyte differentiation | GO:0009991 respo…	GO:0003735 structural constituent of ribosome | GO:0017134 fibroblast growth factor binding
Locus_739_Transcript_11/14_Confidence_0.270_Length_833	3004.42	XP_001363014.2:40S ribosomal protein S6-like | NP_033122.1:ribosomal protein S6 | XP_003472269.1:40S ribosomal protein S6-like | XP_003891755.1:40S ribosomal protein S6-like | AAH27620.1:ribosomal protein S6 | AAH13296.1:ribosomal protein S6	GO:0005844 polysome | GO:0048471 perinuclear region of cytoplasm | GO:0005730 nucleolus | GO:0022627 cytosolic small ribosomal subunit	GO:0043065 positive regulation of apoptotic process | GO:0000028 ribosomal small subunit assembly | GO:0007369 gastrulation | GO:0002309 T cell proliferation involved in immune response | GO:0006414 translational elongation | GO:0031575 mitotic cell cycle G1/S transition checkpoint | GO:0006924 activation-induced cell death of T cells | GO:0033077 T cell differentiation in thymus | GO:0006364 rRN…	GO:0003735 structural constituent of ribosome | GO:0019901 protein kinase binding
Locus_3364_Transcript_3/17_Confidence_0.417_Length_535	2912.06	NP_000978.1:ribosomal protein L26 | XP_003814046.1:ribosomal protein L26-like 1 | XP_003258183.1:60S ribosomal protein L26-like
Locus_14742_Transcript_12/12_Confidence_0.053_Length_426	2638.49	XP_001363060.1:60S ribosomal protein L34-like | NP_001232475.1:ribosomal protein L34-like | NP_000986.2:ribosomal protein L34 | XP_003772960.1:60S ribosomal protein L34-like	GO:0005739 mitochondrion | GO:0022625 cytosolic large ribosomal subunit	GO:0006413 translational initiation | GO:0019083 viral transcription | GO:0006414 translational elongation | GO:0006415 translational termination | GO:0006614 SRP-dependent cotranslational protein targeting to membrane | GO:0000184 nuclear-transcribed mRNA catabolic process, nonsense-mediated decay	GO:0003723 RNA binding | GO:0003735 structural constituent of ribosome
[truncated: 92 more rows]

## Sheet: AM uterus
transcript	fpkm	blast hits	cellular_component	biological_process	molecular_function
[truncated: 100 more rows]

## Sheet: QUT bone_marrow
transcript	fpkm	blast hits	cellular_component	biological_process	molecular_function
[truncated: 100 more rows]

[truncated: 6 more sheets: QUT kidney, QUT liver, QUT lymph_node, QUT salivary_gland, QUT spleen, QUT testes]
