# Supplementary material for: A transcriptome resource for the koala (Phascolarctos cinereus): insights into koala retrovirus transcription and sequence diversity
Source: BMC Genomics. 2014 Sep 11;15(1):786. doi: 10.1186/1471-2164-15-786 (PMC4247155; doi:10.1186/1471-2164-15-786)
Supplement: Supplementary file 4 — Additional file 4: Differentially expressed transcripts. For each library the top 100 transcripts, ranked by the logFR value produced by edgeR, are listed. (XLS 877 KB) [file 12864_2014_6686_MOESM4_ESM.xls]

## Sheet: PC adrenal
transcript	edgeR logFC	blast hits	cellular_component	biological_process	molecular_function
Locus_815_Transcript_151/183_Confidence_0.122_Length_7248	16.8816	XP_003755460.1:steroid 17-alpha-hydroxylase/17,20 lyase-like | XP_003755461.1:steroid 17-alpha-hydroxylase/17,20 lyase-like | XP_003787258.1:steroid 17-alpha-hydroxylase/17,20 lyase-like | NP_001009371.1:cytochrome P450, family 17, subfamily A, polypeptide 1		GO:0044710 single-organism metabolic process	GO:0046872 metal ion binding | GO:0016705 oxidoreductase activity, acting on paired donors, with incorporation or reduction of molecular oxygen | GO:0004497 monooxygenase activity
Locus_78859_Transcript_26/46_Confidence_0.177_Length_1093	15.6918	XP_003406683.1:bile salt sulfotransferase-like | XP_001113439.1:sulfotransferase family, cytosolic, 2A, dehydroepiandrosterone (DHEA)-preferring, member 1 | XP_003915852.1:sulfotransferase family, cytosolic, 2A, dehydroepiandrosterone (DHEA)-preferring, member 1 | XP_003814154.1:sulfotransferase family, cytosolic, 2A, dehydroepiandrosterone (DHEA)-preferring, member 1 | XP_003803777.1:bile salt s…		GO:0016042 lipid catabolic process | GO:0044237 cellular metabolic process | GO:0008202 steroid metabolic process	GO:0008146 sulfotransferase activity
Locus_4781_Transcript_19/66_Confidence_0.130_Length_2086	13.6638	XP_001368567.1:RUN domain containing 3B | XP_003982766.1:RUN domain containing 3B | XP_003407213.1:RUN domain containing 3B | NP_001127878.1:RUN domain containing 3B
Locus_815_Transcript_9/183_Confidence_0.023_Length_1441	13.5955	XP_003755019.1:cholesterol side-chain cleavage enzyme, mitochondrial-like | XP_001379248.2:cholesterol side-chain cleavage enzyme, mitochondrial-like | DAA17506.1:cytochrome P450, family 11, subfamily A, polypeptide 1 | NP_001087258.1:cytochrome P450, family 11, subfamily A, polypeptide 1 | XP_003811158.1:cholesterol side-chain cleavage enzyme, mitochondrial-like | AAI33390.1:cytochrome P450, fam…
Locus_1845_Transcript_97/129_Confidence_0.016_Length_2017	13.5723	XP_003340514.1:ataxin 7-like 2 | XP_003769782.1:ataxin 7-like 2
Locus_815_Transcript_136/183_Confidence_0.013_Length_2182	13.0938	XP_003766908.1:COMM domain-containing protein 6-like | XP_001366355.2:uncharacterized LOC100012143 | XP_001368147.1:COMM domain-containing protein 6-like | XP_001373123.2:COMM domain-containing protein 6-like | XP_001371896.2:COMM domain-containing protein 6-like | XP_001379998.2:COMM domain-containing protein 6-like | XP_001510013.1:COMM domain-containing protein 6-like
Locus_767_Transcript_62/73_Confidence_0.087_Length_713	12.9038	XP_003768990.1:steroid 21-hydroxylase-like | XP_001376456.2:steroid 21-hydroxylase-like | XP_003918639.1:steroid 21-hydroxylase-like | XP_003918610.1:steroid 21-hydroxylase-like | XP_003732677.1:cytochrome P450, family 21, subfamily A, polypeptide 2 | XP_003944373.1:steroid 21-hydroxylase-like | XP_002816719.1:steroid 21-hydroxylase-like | CAA41707.1:cytochrome P450, family 21, subfamily A, polyp…	GO:0005789 endoplasmic reticulum membrane	GO:0006704 glucocorticoid biosynthetic process | GO:0006805 xenobiotic metabolic process | GO:0006705 mineralocorticoid biosynthetic process | GO:0044281 small molecule metabolic process	GO:0046872 metal ion binding | GO:0097159 organic cyclic compound binding | GO:0016705 oxidoreductase activity, acting on paired donors, with incorporation or reduction of molecular oxygen | GO:0008395 steroid hydroxylase activity
Locus_76610_Transcript_4/19_Confidence_0.042_Length_5562	12.6831	XP_003757519.1:dopamine beta-hydroxylase (dopamine beta-monooxygenase) | XP_001371885.1:dopamine beta-hydroxylase-like | XP_001505587.1:dopamine beta-hydroxylase-like | NP_001075239.1:dopamine beta-hydroxylase (dopamine beta-monooxygenase) | XP_001927246.3:dopamine beta-hydroxylase (dopamine beta-monooxygenase) | XP_003420517.1:dopamine beta-hydroxylase-like | P15101.2:dopamine beta-hydroxylase (…
Locus_61263_Transcript_10/36_Confidence_0.371_Length_4539	12.6656	XP_002190604.2:MCF.2 cell line derived transforming sequence | XP_003208400.1:MCF.2 cell line derived transforming sequence | XP_001366733.2:MCF.2 cell line derived transforming sequence
Locus_14956_Transcript_1/48_Confidence_0.055_Length_643	12.5497	XP_001377574.1:melanocortin-2 receptor accessory protein-like | XP_852117.1:melanocortin 2 receptor accessory protein | EDM10691.1:melanocortin 2 receptor accessory protein | NP_001129306.1:melanocortin 2 receptor accessory protein | XP_003991524.1:melanocortin 2 receptor accessory protein | XP_002929390.1:melanocortin-2 receptor accessory protein-like | XP_003927715.1:melanocortin 2 receptor acc…	GO:0005783 endoplasmic reticulum | GO:0005886 plasma membrane	GO:0050873 brown fat cell differentiation | GO:0034394 protein localization to cell surface | GO:0030819 positive regulation of cAMP biosynthetic process	GO:0031780 corticotropin hormone receptor binding | GO:0070996 type 1 melanocortin receptor binding | GO:0031781 type 3 melanocortin receptor binding | GO:0031782 type 4 melanocortin receptor binding | GO:0031783 type 5 melanocortin receptor binding
Locus_20764_Transcript_8/11_Confidence_0.118_Length_2273	12.4589	XP_001363759.2:type-2 angiotensin II receptor-like | XP_003774971.1:angiotensin II receptor, type 2 | XP_004000866.1:angiotensin II receptor, type 2 | XP_003931099.1:angiotensin II receptor, type 2 | XP_002763231.1:angiotensin II receptor, type 2 | NP_001076107.1:angiotensin II receptor, type 2 | XP_003414839.1:type-2 angiotensin II receptor-like | NP_000677.2:angiotensin II receptor, type 2 | XP…	GO:0005887 integral to plasma membrane | GO:0048471 perinuclear region of cytoplasm | GO:0005576 extracellular region	GO:0043065 positive regulation of apoptotic process | GO:0006954 inflammatory response | GO:0008284 positive regulation of cell proliferation | GO:0045429 positive regulation of nitric oxide biosynthetic process | GO:0032516 positive regulation of phosphoprotein phosphatase activity | GO:0042416 dopamine biosynthetic process | GO:0007263 nitric oxide mediated signal transduction | GO:0010243 resp…	GO:0048019 receptor antagonist activity | GO:0017046 peptide hormone binding | GO:0008134 transcription factor binding | GO:0004945 angiotensin type II receptor activity
Locus_6970_Transcript_10/20_Confidence_0.029_Length_2918	12.4184	NP_005575.1:mab-21-like 1 (C. elegans) | XP_002824206.1:mab-21-like 1 (C. elegans) | XP_003503006.1:protein mab-21-like 1-like | XP_001510099.1:protein mab-21-like 1-like | CAG33701.1:mab-21-like 1 (C. elegans) | BAG36002.1:mab-21-like 1 (C. elegans) | NP_001072797.1:mab-21-like 1	GO:0005634 nucleus	GO:0008284 positive regulation of cell proliferation | GO:0009653 anatomical structure morphogenesis | GO:0048568 embryonic organ development | GO:0043010 camera-type eye development
Locus_143560_Transcript_33/45_Confidence_0.209_Length_3421	12.3628	NP_990136.1:tyrosine hydroxylase | XP_003206325.1:tyrosine hydroxylase | XP_002198967.1:tyrosine hydroxylase | NP_001002966.1:tyrosine hydroxylase
Locus_6432_Transcript_32/59_Confidence_0.099_Length_2589	12.2811	XP_003762773.1:cytochrome P450 11B1, mitochondrial-like | XP_001381808.1:cytochrome P450 11B1, mitochondrial-like | XP_001512763.1:cytochrome P450 11B, mitochondrial-like | BAA00347.1:cytochrome P450, subfamily XI B, polypeptide 1 | BAA00268.1:cytochrome P450, subfamily XI B, polypeptide 1 | P15150.2:cytochrome P450, subfamily XI B, polypeptide 1
Locus_5944_Transcript_39/100_Confidence_0.003_Length_1187	12.2046	XP_003758253.1:chromogranin B (secretogranin 1) | XP_001382136.1:secretogranin-1-like | XP_001514396.2:secretogranin-1-like | XP_003788075.1:chromogranin B (secretogranin 1) | XP_002747382.2:chromogranin B (secretogranin 1)	GO:0030141 secretory granule
Locus_767_Transcript_61/73_Confidence_0.062_Length_765	12.1608	XP_003768990.1:steroid 21-hydroxylase-like | XP_001376456.2:steroid 21-hydroxylase-like | XP_003918610.1:steroid 21-hydroxylase-like | XP_003918639.1:steroid 21-hydroxylase-like | XP_527350.3:cytochrome P450, family 21, subfamily A, polypeptide 2 | CAA41702.1:cytochrome P450, family 21, subfamily A, polypeptide 2 | CAA41707.1:cytochrome P450, family 21, subfamily A, polypeptide 2 | CAA41706.1:cyt…	GO:0005789 endoplasmic reticulum membrane	GO:0006704 glucocorticoid biosynthetic process | GO:0006805 xenobiotic metabolic process | GO:0006705 mineralocorticoid biosynthetic process | GO:0044281 small molecule metabolic process	GO:0097159 organic cyclic compound binding | GO:0016705 oxidoreductase activity, acting on paired donors, with incorporation or reduction of molecular oxygen | GO:0008395 steroid hydroxylase activity
Locus_61263_Transcript_7/36_Confidence_0.429_Length_4824	12.0787	XP_003208400.1:MCF.2 cell line derived transforming sequence | XP_002190604.2:MCF.2 cell line derived transforming sequence | XP_001366733.2:MCF.2 cell line derived transforming sequence
Locus_28769_Transcript_38/40_Confidence_0.125_Length_1803	11.996	XP_003757173.1:nuclear receptor subfamily 5, group A, member 1 | XP_001371703.2:steroidogenic factor 1-like | BAA76713.1:nuclear receptor subfamily 5, group A, member 1 | NP_990408.1:nuclear receptor subfamily 5, group A, member 1 | NP_001070160.1:nuclear receptor subfamily 5, group A, member 1
Locus_63743_Transcript_5/8_Confidence_0.455_Length_1117	11.9892	XP_003768357.1:phenylethanolamine N-methyltransferase | XP_001370875.1:phenylethanolamine N-methyltransferase-like | NP_001157447.1:phenylethanolamine N-methyltransferase | XP_003912985.1:phenylethanolamine N-methyltransferase | NP_803471.2:phenylethanolamine N-methyltransferase | XP_004041867.1:phenylethanolamine N-methyltransferase | NP_001116636.1:phenylethanolamine N-methyltransferase		GO:0042418 epinephrine biosynthetic process | GO:0032259 methylation	GO:0004603 phenylethanolamine N-methyltransferase activity
Locus_88_Transcript_7083/16303_Confidence_0.000_Length_1543	11.9034	XP_003938168.1:steroidogenic acute regulatory protein | XP_003830869.1:steroidogenic acute regulatory protein | NP_000340.2:steroidogenic acute regulatory protein | ABM85916.1:steroidogenic acute regulatory protein | AAC50141.1:steroidogenic acute regulatory protein | XP_002757002.1:steroidogenic acute regulatory protein | XP_003269629.1:steroidogenic acute regulatory protein | XP_001170375.1:ste…	GO:0043005 neuron projection | GO:0005829 cytosol | GO:0005758 mitochondrial intermembrane space | GO:0016021 integral to membrane | GO:0030061 mitochondrial crista | GO:0043025 neuronal cell body	GO:0061370 testosterone biosynthetic process | GO:0018894 dibenzo-p-dioxin metabolic process | GO:0010288 response to lead ion | GO:0007584 response to nutrient | GO:0006703 estrogen biosynthetic process | GO:0007168 receptor guanylyl cyclase signaling pathway | GO:0042542 response to hydrogen peroxide | GO:0007420 brain development | GO:0044344 cellular response to fibroblast growth factor stimu…	GO:0005525 GTP binding | GO:0004672 protein kinase activity | GO:0015643 toxin binding | GO:0004383 guanylate cyclase activity | GO:0015485 cholesterol binding | GO:0005515 protein binding | GO:0005524 ATP binding | GO:0017127 cholesterol transporter activity
Locus_8957_Transcript_8/25_Confidence_0.039_Length_1121	11.8967	EAW77615.1:talin 2 | BAK64144.1:talin 2 | BAC41415.1:talin 2 | BAC26635.1:talin 2 | EDL84226.1:talin 2 | EDL84227.1:talin 2 | EDL84225.1:talin 2 | BAA20778.2:talin 2 | XP_004056381.1:talin 2
Locus_767_Transcript_50/73_Confidence_0.275_Length_1858	11.7832	XP_003768990.1:steroid 21-hydroxylase-like | XP_001376456.2:steroid 21-hydroxylase-like | DAA16346.1:cytochrome P450, family 21, subfamily A, polypeptide 2 | XP_001491972.1:steroid 21-hydroxylase-like | NP_777064.1:cytochrome P450, family 21, subfamily A, polypeptide 2 | DAA16341.1:cytochrome P450, subfamily XXI (steroid 21-hydroxylase)
Locus_88694_Transcript_2/10_Confidence_0.222_Length_681	11.6884	XP_003762975.1:uncharacterized LOC100934852
Locus_143560_Transcript_16/45_Confidence_0.198_Length_3612	11.683	AAL69552.1:tyrosine hydroxylase | XP_003993827.1:tyrosine hydroxylase | XP_003993828.1:tyrosine hydroxylase | XP_003508127.1:tyrosine 3-monooxygenase-like
Locus_920_Transcript_26/43_Confidence_0.014_Length_2438	11.6289	XP_003341693.1:proprotein convertase subtilisin/kexin type 5-like | XP_003761670.1:proprotein convertase subtilisin/kexin type 5 | XP_003267476.1:proprotein convertase subtilisin/kexin type 5 | XP_003267477.1:proprotein convertase subtilisin/kexin type 5 | NP_446275.1:proprotein convertase subtilisin/kexin type 5 | XP_004004349.1:proprotein convertase subtilisin/kexin type 5 | AAA91807.1:proprote…
Locus_144248_Transcript_1/3_Confidence_0.667_Length_1571	11.6153	XP_003758638.1:lysosomal protective protein-like | XP_001376034.2:lysosomal protective protein-like | XP_003417145.1:lysosomal protective protein-like | XP_001507494.2:lysosomal protective protein-like | XP_003229856.1:lysosomal protective protein-like | XP_001331905.3:lysosomal protective protein-like		GO:0006508 proteolysis	GO:0004185 serine-type carboxypeptidase activity
Locus_6446_Transcript_6/9_Confidence_0.050_Length_1306	11.448	XP_004044804.1:NHS-like protein 1-like
Locus_143560_Transcript_15/45_Confidence_0.209_Length_2635	11.4344	NP_001002966.1:tyrosine hydroxylase | XP_003508127.1:tyrosine 3-monooxygenase-like | NP_990136.1:tyrosine hydroxylase | XP_003206325.1:tyrosine hydroxylase | NP_036872.1:tyrosine hydroxylase	GO:0005829 cytosol | GO:0005790 smooth endoplasmic reticulum | GO:0009898 internal side of plasma membrane | GO:0033162 melanosome membrane | GO:0043204 perikaryon | GO:0043195 terminal bouton | GO:0005739 mitochondrion | GO:0030425 dendrite | GO:0005634 nucleus | GO:0008021 synaptic vesicle	GO:0052314 phytoalexin metabolic process | GO:0009414 response to water deprivation | GO:0007601 visual perception | GO:0043434 response to peptide hormone stimulus | GO:0051289 protein homotetramerization | GO:0007507 heart development | GO:0042136 neurotransmitter biosynthetic process | GO:0051602 response to electrical stimulus | GO:0021987 cerebral cortex development | GO:0008016 regulation o…	GO:0035240 dopamine binding | GO:0004511 tyrosine 3-monooxygenase activity | GO:0034617 tetrahydrobiopterin binding | GO:0019904 protein domain specific binding | GO:0019825 oxygen binding | GO:0008198 ferrous iron binding | GO:0008199 ferric iron binding | GO:0016597 amino acid binding
Locus_19753_Transcript_1/32_Confidence_0.125_Length_611	11.4163	XP_420166.2:heat shock factor protein 3 | XP_003429869.1:heat shock factor protein 3-like | XP_003208314.1:heat shock factor protein 3-like | XP_004177297.1:heat shock factor protein 3-like | EDL05114.1:heat shock factor 2 | NP_001230023.1:heat shock transcription factor 2 | EAW48175.1:heat shock transcription factor 2	GO:0005730 nucleolus | GO:0005737 cytoplasm	GO:0045944 positive regulation of transcription from RNA polymerase II promoter | GO:0007283 spermatogenesis | GO:0034605 cellular response to heat	GO:0031490 chromatin DNA binding | GO:0003700 sequence-specific DNA binding transcription factor activity | GO:0003713 transcription coactivator activity | GO:0042803 protein homodimerization activity | GO:0001162 RNA polymerase II intronic transcription regulatory region sequence-specific DNA binding
Locus_33942_Transcript_16/44_Confidence_0.442_Length_5024	11.4032	XP_003758098.1:solute carrier family 18 (vesicular monoamine), member 1 | XP_001381957.1:solute carrier family 18 (vesicular monoamine), member 1 | XP_001490190.1:solute carrier family 18 (vesicular monoamine), member 1 | XP_003935633.1:solute carrier family 18 (vesicular monoamine), member 1 | XP_003412435.1:solute carrier family 18 (vesicular monoamine), member 1 | XP_003734629.1:chromaffin gra…	GO:0016021 integral to membrane	GO:0006855 drug transmembrane transport	GO:0015238 drug transmembrane transporter activity
Locus_61263_Transcript_13/36_Confidence_0.371_Length_4731	11.292	XP_003774909.1:MCF.2 cell line derived transforming sequence | XP_001366733.2:MCF.2 cell line derived transforming sequence | XP_003208400.1:MCF.2 cell line derived transforming sequence | XP_002190604.2:MCF.2 cell line derived transforming sequence
Locus_835_Transcript_29/37_Confidence_0.047_Length_2991	11.2806	XP_001367022.2:3 beta-hydroxysteroid dehydrogenase/Delta 5-->4-isomerase-like | XP_003769897.1:3 beta-hydroxysteroid dehydrogenase/Delta 5-->4-isomerase-like | NP_001010954.1:hydroxy-delta-5-steroid dehydrogenase, 3 beta- and steroid delta-isomerase 2 | AER35884.1:hydroxy-delta-5-steroid dehydrogenase, 3 beta- and steroid delta-isomerase 1 | NP_001233123.1:hydroxy-delta-5-steroid dehydrogenase, 3…
Locus_10091_Transcript_11/17_Confidence_0.667_Length_1582	11.1839	XP_003501184.1:eukaryotic translation initiation factor 6 | NP_001032429.1:eukaryotic translation initiation factor 6 | XP_002747295.1:eukaryotic translation initiation factor 6 | NP_002203.1:eukaryotic translation initiation factor 6 | NP_034709.1:eukaryotic translation initiation factor 6	GO:0005730 nucleolus | GO:0005638 lamin filament | GO:0005852 eukaryotic translation initiation factor 3 complex	GO:0000054 ribosomal subunit export from nucleus | GO:0007229 integrin-mediated signaling pathway | GO:0042273 ribosomal large subunit biogenesis | GO:0001732 formation of translation initiation complex | GO:0042256 mature ribosome assembly	GO:0003743 translation initiation factor activity | GO:0043023 ribosomal large subunit binding | GO:0043022 ribosome binding | GO:0005515 protein binding
Locus_3821_Transcript_27/47_Confidence_0.298_Length_2316	11.0915	XP_003763499.1:DEAD (Asp-Glu-Ala-Asp) box polypeptide 3, X-linked | BAD92220.1:DEAD (Asp-Glu-Ala-Asp) box polypeptide 3, X-linked | XP_002913508.1:DEAD (Asp-Glu-Ala-Asp) box polypeptide 3, X-linked | XP_004064072.1:DEAD (Asp-Glu-Ala-Asp) box polypeptide 3, X-linked | NP_001180345.1:DEAD (Asp-Glu-Ala-Asp) box polypeptide 3, X-linked | XP_861268.1:DEAD (Asp-Glu-Ala-Asp) box polypeptide 3, X-linked …
Locus_24823_Transcript_8/10_Confidence_0.438_Length_3785	11.0855	XP_003771139.1:carbohydrate (chondroitin 4) sulfotransferase 11 | XP_001365750.1:carbohydrate (chondroitin 4) sulfotransferase 11 | NP_001179597.1:carbohydrate (chondroitin 4) sulfotransferase 11 | XP_001508899.1:carbohydrate (chondroitin 4) sulfotransferase 11 | NP_060883.1:carbohydrate (chondroitin 4) sulfotransferase 11 | XP_003405353.1:carbohydrate (chondroitin 4) sulfotransferase 11	GO:0000139 Golgi membrane | GO:0016021 integral to membrane	GO:0007585 respiratory gaseous exchange | GO:0036342 post-anal tail morphogenesis | GO:0042733 embryonic digit morphogenesis | GO:0042127 regulation of cell proliferation | GO:0048589 developmental growth | GO:0030512 negative regulation of transforming growth factor beta receptor signaling pathway | GO:0002063 chondrocyte development | GO:0043066 negative regulation of apoptotic process | GO:000…	GO:0047756 chondroitin 4-sulfotransferase activity | GO:0050659 N-acetylgalactosamine 4-sulfate 6-O-sulfotransferase activity | GO:0001537 N-acetylgalactosamine 4-O-sulfotransferase activity
Locus_61263_Transcript_5/36_Confidence_0.343_Length_4553	10.8932	XP_001366733.2:MCF.2 cell line derived transforming sequence | XP_002190604.2:MCF.2 cell line derived transforming sequence | XP_003208400.1:MCF.2 cell line derived transforming sequence
Locus_13459_Transcript_3/19_Confidence_0.325_Length_973	10.8396	XP_003774798.1:uncharacterized LOC100929955
Locus_13459_Transcript_8/19_Confidence_0.300_Length_1854	10.8036	XP_003774798.1:uncharacterized LOC100929955 | XP_003429697.1:uncharacterized LOC100088162 | XP_003208527.1:uncharacterized LOC100546562 | NP_001026297.1:Nik related kinase | XP_002191073.1:traf2 and NCK-interacting protein kinase-like
Locus_59304_Transcript_5/23_Confidence_0.294_Length_2087	10.7816	XP_003758277.1:solute carrier family 1 (glutamate/neutral amino acid transporter), member 4 | XP_001374744.1:neutral amino acid transporter A-like | XP_538511.3:solute carrier family 1 (glutamate/neutral amino acid transporter), member 4 | XP_002927712.1:neutral amino acid transporter A-like | XP_003262507.1:solute carrier family 1 (glutamate/neutral amino acid transporter), member 4
Locus_21733_Transcript_7/10_Confidence_0.300_Length_1881	10.7302	XP_003772060.1:biotinidase | XP_001514573.2:biotinidase | XP_003924990.1:biotinidase | XP_003924991.1:biotinidase | XP_003895193.1:biotinidase	GO:0044464 cell part	GO:0006807 nitrogen compound metabolic process	GO:0016811 hydrolase activity, acting on carbon-nitrogen (but not peptide) bonds, in linear amides
Locus_21857_Transcript_72/89_Confidence_0.079_Length_2066	10.7288	XP_003772885.1:albumin | XP_001364858.1:albumin | XP_003790137.1:albumin | XP_002928538.1:serum albumin-like | NP_001127106.2:albumin | NP_001182578.1:albumin | NP_000468.1:albumin | XP_517233.3:albumin
Locus_61263_Transcript_14/36_Confidence_0.429_Length_5016	10.7258	XP_003774909.1:MCF.2 cell line derived transforming sequence | XP_001366733.2:MCF.2 cell line derived transforming sequence | XP_003208400.1:MCF.2 cell line derived transforming sequence | XP_002190604.2:MCF.2 cell line derived transforming sequence	GO:0005622 intracellular	GO:0016358 dendrite development | GO:0035023 regulation of Rho protein signal transduction	GO:0005089 Rho guanyl-nucleotide exchange factor activity | GO:0005543 phospholipid binding
Locus_6432_Transcript_27/59_Confidence_0.039_Length_1724	10.7163	XP_003762773.1:cytochrome P450 11B1, mitochondrial-like | XP_001381808.1:cytochrome P450 11B1, mitochondrial-like | BAA00268.1:cytochrome P450, subfamily XI B, polypeptide 1 | XP_001084809.1:cytochrome P450, family 11, subfamily B, polypeptide 2 | AAA83383.1:cytochrome P450, subfamily XI B, polypeptide 1 | XP_003903273.1:cytochrome P450 11B2, mitochondrial-like | XP_003802400.1:cytochrome P450 11…
Locus_143560_Transcript_22/45_Confidence_0.140_Length_2180	10.6641	XP_003508127.1:tyrosine 3-monooxygenase-like | XP_003993827.1:tyrosine hydroxylase | XP_003993828.1:tyrosine hydroxylase
Locus_61263_Transcript_35/36_Confidence_0.229_Length_3918	10.584	XP_001366733.2:MCF.2 cell line derived transforming sequence | XP_002190604.2:MCF.2 cell line derived transforming sequence | XP_003208400.1:MCF.2 cell line derived transforming sequence
Locus_2045_Transcript_10/33_Confidence_0.064_Length_516	10.5523	XP_003763413.1:ubiquitin specific peptidase 16 | XP_001373230.1:ubiquitin specific peptidase 16 | AAR13293.1:ubiquitin specific peptidase 16 | XP_848330.1:ubiquitin specific peptidase 16 | XP_002921165.1:ubiquitin carboxyl-terminal hydrolase 16-like | XP_003991541.1:ubiquitin specific peptidase 16	GO:0005737 cytoplasm | GO:0005634 nucleus	GO:0051289 protein homotetramerization | GO:0006974 response to DNA damage stimulus | GO:0070537 histone H2A K63-linked deubiquitination | GO:0051301 cell division | GO:0006511 ubiquitin-dependent protein catabolic process | GO:0007067 mitosis | GO:0045893 positive regulation of transcription, DNA-dependent | GO:0045901 positive regulation of translational elongation	GO:0004197 cysteine-type endopeptidase activity | GO:0042393 histone binding | GO:0008270 zinc ion binding | GO:0043130 ubiquitin binding | GO:0004843 ubiquitin-specific protease activity | GO:0003713 transcription coactivator activity | GO:0004221 ubiquitin thiolesterase activity
Locus_143560_Transcript_14/45_Confidence_0.058_Length_1229	10.497	XP_003206325.1:tyrosine hydroxylase | NP_990136.1:tyrosine hydroxylase | XP_002198967.1:tyrosine hydroxylase
Locus_88_Transcript_7060/16303_Confidence_0.001_Length_7932	10.4173	NP_000340.2:steroidogenic acute regulatory protein | ABM85916.1:steroidogenic acute regulatory protein | AAC50141.1:steroidogenic acute regulatory protein | XP_003938168.1:steroidogenic acute regulatory protein | XP_001170375.1:steroidogenic acute regulatory protein | XP_003269629.1:steroidogenic acute regulatory protein
Locus_4825_Transcript_25/71_Confidence_0.078_Length_3706	10.4088	XP_003769199.1:glutathione S-transferase A4-like | XP_003769200.1:glutathione S-transferase-like | XP_001370648.1:glutathione S-transferase A2-like | XP_001370731.1:glutathione S-transferase A1-like | XP_001370704.1:glutathione S-transferase A2-like | XP_003513565.1:glutathione S-transferase 3-like | XP_003986319.1:glutathione S-transferase alpha 2 | XP_538962.1:glutathione S-transferase-like		GO:0008152 metabolic process	GO:0004364 glutathione transferase activity
Locus_19753_Transcript_4/32_Confidence_0.219_Length_724	10.3057	XP_420166.2:heat shock factor protein 3 | XP_003429869.1:heat shock factor protein 3-like | XP_003208314.1:heat shock factor protein 3-like | XP_004177297.1:heat shock factor protein 3-like | EDL05114.1:heat shock factor 2 | NP_001230023.1:heat shock transcription factor 2	GO:0005730 nucleolus | GO:0005737 cytoplasm	GO:0045944 positive regulation of transcription from RNA polymerase II promoter | GO:0007283 spermatogenesis | GO:0034605 cellular response to heat	GO:0031490 chromatin DNA binding | GO:0003700 sequence-specific DNA binding transcription factor activity | GO:0003713 transcription coactivator activity | GO:0042803 protein homodimerization activity | GO:0001162 RNA polymerase II intronic transcription regulatory region sequence-specific DNA binding
Locus_136374_Transcript_1/2_Confidence_0.875_Length_3218	10.2695	XP_003765740.1:pineal opsin-like | XP_003218813.1:parapinopsin-like | XP_697129.4:opsin-3-like	GO:0016021 integral to membrane	GO:0018298 protein-chromophore linkage | GO:0007186 G-protein coupled receptor signaling pathway | GO:0007601 visual perception	GO:0004930 G-protein coupled receptor activity | GO:0009881 photoreceptor activity
Locus_2894_Transcript_14/14_Confidence_0.000_Length_1093	10.2385	XP_001370966.1:potassium channel, subfamily K, member 3 | NP_034738.1:potassium channel, subfamily K, member 3 | XP_003984463.1:potassium channel, subfamily K, member 3 | NP_001186719.1:potassium channel, subfamily K, member 3	GO:0016021 integral to membrane | GO:0005886 plasma membrane	GO:0071456 cellular response to hypoxia | GO:0034765 regulation of ion transmembrane transport | GO:0051481 reduction of cytosolic calcium ion concentration | GO:0071805 potassium ion transmembrane transport | GO:0042493 response to drug	GO:0008022 protein C-terminus binding | GO:0046982 protein heterodimerization activity | GO:0005252 open rectifier potassium channel activity | GO:0042803 protein homodimerization activity
Locus_767_Transcript_49/73_Confidence_0.263_Length_1583	10.2302	XP_003768990.1:steroid 21-hydroxylase-like | XP_001376456.2:steroid 21-hydroxylase-like | NP_777064.1:cytochrome P450, family 21, subfamily A, polypeptide 2 | NP_001013614.1:cytochrome P450, subfamily XXI (steroid 21-hydroxylase) | XP_001491972.1:steroid 21-hydroxylase-like			GO:0097159 organic cyclic compound binding
Locus_76610_Transcript_14/19_Confidence_0.035_Length_1682	10.2124	XP_003757519.1:dopamine beta-hydroxylase (dopamine beta-monooxygenase) | XP_001371885.1:dopamine beta-hydroxylase-like | XP_001505587.1:dopamine beta-hydroxylase-like | XP_001927246.3:dopamine beta-hydroxylase (dopamine beta-monooxygenase) | XP_003420517.1:dopamine beta-hydroxylase-like | XP_004174400.1:dopamine beta-hydroxylase (dopamine beta-monooxygenase)
Locus_84376_Transcript_5/10_Confidence_0.214_Length_1242	10.0188	XP_003775157.1:uncharacterized LOC100933000
Locus_835_Transcript_20/37_Confidence_0.062_Length_1720	9.99032	XP_001367022.2:3 beta-hydroxysteroid dehydrogenase/Delta 5-->4-isomerase-like | XP_003769897.1:3 beta-hydroxysteroid dehydrogenase/Delta 5-->4-isomerase-like | NP_001010954.1:hydroxy-delta-5-steroid dehydrogenase, 3 beta- and steroid delta-isomerase 2 | NP_001233123.1:hydroxy-delta-5-steroid dehydrogenase, 3 beta- and steroid delta-isomerase 1 | AER35884.1:hydroxy-delta-5-steroid dehydrogenase, 3…	GO:0005789 endoplasmic reticulum membrane | GO:0016021 integral to membrane | GO:0031966 mitochondrial membrane	GO:0006694 steroid biosynthetic process | GO:0055114 oxidation-reduction process	GO:0003854 3-beta-hydroxy-delta5-steroid dehydrogenase activity | GO:0004769 steroid delta-isomerase activity | GO:0000166 nucleotide binding
Locus_767_Transcript_45/73_Confidence_0.100_Length_687	9.9761	XP_003768990.1:steroid 21-hydroxylase-like | XP_001376456.2:steroid 21-hydroxylase-like | XP_001491972.1:steroid 21-hydroxylase-like
Locus_102061_Transcript_5/5_Confidence_0.000_Length_2145	9.92648	XP_003764751.1:paired-like homeobox 2a | NP_001239128.1:paired-like homeobox 2a | NP_001084385.1:paired-like homeobox 2a | XP_003923895.1:paired-like homeobox 2a | XP_003463512.1:paired mesoderm homeobox protein 2A-like | NP_996953.1:paired-like homeobox 2a | XP_003449301.1:paired mesoderm homeobox protein 2A-like	GO:0005634 nucleus	GO:0006355 regulation of transcription, DNA-dependent | GO:0007420 brain development	GO:0043565 sequence-specific DNA binding | GO:0003700 sequence-specific DNA binding transcription factor activity
Locus_3195_Transcript_9/87_Confidence_0.014_Length_829	9.92641	BAE37939.1:laminin B1 | XP_003771555.1:laminin, beta 1 | XP_001363841.1:laminin, beta 1 | AAI21791.1:laminin B1 | AAA39407.1:laminin B1 | AAI50810.1:laminin B1 | NP_032508.2:laminin B1	GO:0070062 extracellular vesicular exosome | GO:0005606 laminin-1 complex | GO:0005615 extracellular space | GO:0043257 laminin-8 complex | GO:0048471 perinuclear region of cytoplasm | GO:0043259 laminin-10 complex | GO:0005607 laminin-2 complex	GO:0042476 odontogenesis | GO:0007566 embryo implantation | GO:0007611 learning or memory | GO:0031175 neuron projection development | GO:0007162 negative regulation of cell adhesion | GO:0034446 substrate adhesion-dependent cell spreading | GO:0030335 positive regulation of cell migration	GO:0043208 glycosphingolipid binding | GO:0019899 enzyme binding | GO:0005178 integrin binding | GO:0005201 extracellular matrix structural constituent
Locus_61263_Transcript_15/36_Confidence_0.343_Length_4745	9.91988	XP_001366733.2:MCF.2 cell line derived transforming sequence | XP_003774909.1:MCF.2 cell line derived transforming sequence | XP_002190604.2:MCF.2 cell line derived transforming sequence | XP_003208400.1:MCF.2 cell line derived transforming sequence
Locus_6432_Transcript_47/59_Confidence_0.066_Length_4118	9.88893	XP_003762773.1:cytochrome P450 11B1, mitochondrial-like | XP_001381808.1:cytochrome P450 11B1, mitochondrial-like | AAA62308.1:cytochrome P450, family 11, subfamily B, polypeptide 1 | BAA00268.1:cytochrome P450, subfamily XI B, polypeptide 1 | P51663.2:cytochrome P450, family 11, subfamily B, polypeptide 1 | P15150.2:cytochrome P450, subfamily XI B, polypeptide 1 | AAA83383.1:cytochrome P450, sub…
Locus_6432_Transcript_46/59_Confidence_0.066_Length_4249	9.85789	XP_003762773.1:cytochrome P450 11B1, mitochondrial-like | XP_001381808.1:cytochrome P450 11B1, mitochondrial-like | AAA62308.1:cytochrome P450, family 11, subfamily B, polypeptide 1 | P51663.2:cytochrome P450, family 11, subfamily B, polypeptide 1 | P15150.2:cytochrome P450, subfamily XI B, polypeptide 1 | BAA00268.1:cytochrome P450, subfamily XI B, polypeptide 1 | BAA00347.1:cytochrome P450, sub…
Locus_33942_Transcript_31/44_Confidence_0.038_Length_2446	9.8357	XP_003758098.1:solute carrier family 18 (vesicular monoamine), member 1 | XP_001381957.1:solute carrier family 18 (vesicular monoamine), member 1 | XP_003364527.1:solute carrier family 18 (vesicular monoamine), member 1 | XP_001490190.1:solute carrier family 18 (vesicular monoamine), member 1 | XP_003412435.1:solute carrier family 18 (vesicular monoamine), member 1 | XP_003935636.1:solute carrier…
Locus_815_Transcript_167/183_Confidence_0.021_Length_1699	9.8298	XP_003755019.1:cholesterol side-chain cleavage enzyme, mitochondrial-like | XP_001379248.2:cholesterol side-chain cleavage enzyme, mitochondrial-like | XP_003413982.1:cholesterol side-chain cleavage enzyme, mitochondrial-like | DAA17506.1:cytochrome P450, family 11, subfamily A, polypeptide 1
Locus_14735_Transcript_2/3_Confidence_0.333_Length_4218	9.82063	XP_001368674.2:hephaestin-like 1 | XP_003357292.1:hephaestin-like 1 | XP_542245.3:hephaestin-like 1 | XP_003468591.1:hephaestin-like protein 1-like | XP_003992662.1:hephaestin-like 1 | XP_003764364.1:hephaestin-like 1 | XP_003910602.1:hephaestin-like 1 | XP_001086917.1:hephaestin-like 1		GO:0055114 oxidation-reduction process	GO:0016491 oxidoreductase activity | GO:0005507 copper ion binding
Locus_143560_Transcript_31/45_Confidence_0.070_Length_1942	9.74953	AAL69552.1:tyrosine hydroxylase | XP_003993827.1:tyrosine hydroxylase | XP_004020012.1:tyrosine hydroxylase | XP_003993828.1:tyrosine hydroxylase | XP_003508127.1:tyrosine 3-monooxygenase-like
Locus_82365_Transcript_1/1_Confidence_0.000_Length_879	9.73077	XP_002189736.1:adrenodoxin, mitochondrial-like | XP_002936827.1:adrenodoxin-like | NP_001088810.1:uncharacterized LOC496078			GO:0051536 iron-sulfur cluster binding
Locus_4825_Transcript_17/71_Confidence_0.022_Length_603	9.7227	XP_003769200.1:glutathione S-transferase-like | XP_003769199.1:glutathione S-transferase A4-like | XP_001370731.1:glutathione S-transferase A1-like | XP_001370704.1:glutathione S-transferase A2-like | XP_001370648.1:glutathione S-transferase A2-like | XP_538962.1:glutathione S-transferase-like | XP_003404185.1:glutathione S-transferase 3-like | EDM18641.1:similar to class-alpha glutathione S-tran…		GO:0008152 metabolic process	GO:0004364 glutathione transferase activity
Locus_19549_Transcript_9/18_Confidence_0.500_Length_1857	9.64203	NP_001101264.2:myosin, heavy chain 7B, cardiac muscle, beta | NP_001078847.1:myosin, heavy chain 7B, cardiac muscle, beta | XP_003932170.1:myosin, heavy chain 7B, cardiac muscle, beta | XP_003904880.1:myosin, heavy chain 7B, cardiac muscle, beta | A7E2Y1.3:myosin, heavy chain 7B, cardiac muscle, beta	GO:0032982 myosin filament | GO:0016020 membrane		GO:0003779 actin binding | GO:0005524 ATP binding | GO:0003774 motor activity
Locus_6432_Transcript_48/59_Confidence_0.095_Length_4739	9.47011	XP_003762773.1:cytochrome P450 11B1, mitochondrial-like | XP_001381808.1:cytochrome P450 11B1, mitochondrial-like | AAA62308.1:cytochrome P450, family 11, subfamily B, polypeptide 1 | P51663.2:cytochrome P450, family 11, subfamily B, polypeptide 1 | P15150.2:cytochrome P450, subfamily XI B, polypeptide 1 | BAA00268.1:cytochrome P450, subfamily XI B, polypeptide 1 | BAA00347.1:cytochrome P450, sub…
Locus_70008_Transcript_3/31_Confidence_0.167_Length_1151	9.4413	XP_003759808.1:proenkephalin | XP_003759809.1:proenkephalin | XP_001368524.1:proenkephalin-A-like
Locus_6035_Transcript_5/28_Confidence_0.043_Length_1527	9.34483	XP_003764664.1:ubiquitin specific peptidase 35 | XP_003764663.1:ubiquitin specific peptidase 35 | XP_001362965.1:ubiquitin specific peptidase 35 | XP_003340998.1:ubiquitin specific peptidase 35 | NP_001170883.1:ubiquitin specific peptidase 35 | BAG62660.1:ubiquitin specific peptidase 35
Locus_81116_Transcript_2/4_Confidence_0.600_Length_1252	9.30431	XP_003766143.1:carboxypeptidase B1 (tissue) | XP_001364526.1:carboxypeptidase B1 (tissue) | XP_002814209.1:carboxypeptidase B1 (tissue) | XP_003256292.1:carboxypeptidase B1 (tissue) | XP_003826536.1:carboxypeptidase B1 (tissue) | XP_516808.2:carboxypeptidase B1 (tissue) | NP_001862.2:carboxypeptidase B1 (tissue)	GO:0005576 extracellular region	GO:0006508 proteolysis	GO:0004181 metallocarboxypeptidase activity | GO:0008270 zinc ion binding
Locus_27057_Transcript_1/10_Confidence_0.200_Length_2006	9.15295	XP_003775161.1:ligand of Numb protein X 2-like | CAJ76633.1:ligand of numb-protein X 3 | XP_002195801.1:ligand of Numb protein X 2-like | XP_420296.3:ligand of Numb protein X 2-like | XP_003208461.1:ligand of Numb protein X 2-like | XP_003229890.1:ligand of Numb protein X 2-like
Locus_61263_Transcript_24/36_Confidence_0.343_Length_5995	9.14912	XP_003208400.1:MCF.2 cell line derived transforming sequence | XP_002190604.2:MCF.2 cell line derived transforming sequence | XP_001366733.2:MCF.2 cell line derived transforming sequence
Locus_14101_Transcript_62/73_Confidence_0.094_Length_3520	9.13126	XP_003769042.1:armadillo repeat containing 12 | XP_001378590.2:uncharacterized protein C6orf81-like | XP_002914342.1:uncharacterized protein C6orf81-like | XP_532120.2:armadillo repeat containing 12 | XP_851769.1:armadillo repeat containing 12 | XP_613263.5:armadillo repeat containing 12 | DAA16649.1:armadillo repeat containing 12
Locus_84376_Transcript_3/10_Confidence_0.429_Length_3054	9.11121	XP_003775158.1:uncharacterized LOC100933265 | XP_003775157.1:uncharacterized LOC100933000
Locus_4825_Transcript_25/71_Confidence_0.078_Length_3706	9.08255	XP_003769199.1:glutathione S-transferase A4-like | XP_003769200.1:glutathione S-transferase-like | XP_001370648.1:glutathione S-transferase A2-like | XP_001370731.1:glutathione S-transferase A1-like | XP_001370704.1:glutathione S-transferase A2-like | XP_003513565.1:glutathione S-transferase 3-like | XP_003986319.1:glutathione S-transferase alpha 2 | XP_538962.1:glutathione S-transferase-like		GO:0008152 metabolic process	GO:0004364 glutathione transferase activity
Locus_70008_Transcript_26/31_Confidence_0.208_Length_1625	9.00542	XP_003759808.1:proenkephalin | XP_003759809.1:proenkephalin | XP_001368524.1:proenkephalin-A-like
Locus_4825_Transcript_32/71_Confidence_0.044_Length_1324	8.9801	XP_003769199.1:glutathione S-transferase A4-like | XP_003769200.1:glutathione S-transferase-like | XP_001370731.1:glutathione S-transferase A1-like | XP_001370704.1:glutathione S-transferase A2-like | XP_001370648.1:glutathione S-transferase A2-like | XP_003513565.1:glutathione S-transferase 3-like | ACH44222.1:glutathione S-transferase class-alpha-like | NP_001232758.1:glutathione S-transferase …		GO:0008152 metabolic process	GO:0004364 glutathione transferase activity
Locus_121201_Transcript_4/4_Confidence_0.167_Length_994	8.97164	XP_003774233.1:galanin/GMAP prepropeptide | NP_001153150.1:galanin prepropeptide | NP_001138861.1:galanin prepropeptide | XP_002199597.2:galanin/GMAP prepropeptide
Locus_68862_Transcript_4/17_Confidence_0.197_Length_2683	8.9691	XP_003773241.1:mitochondria-localized glutamic acid-rich protein | XP_003928086.1:mitochondria-localized glutamic acid-rich protein | XP_002815201.1:mitochondria-localized glutamic acid-rich protein | NP_001180745.1:mitochondria-localized glutamic acid-rich protein | NP_116012.2:mitochondria-localized glutamic acid-rich protein | AAG59896.1:mitochondria-localized glutamic acid-rich protein | XP_0…	GO:0005739 mitochondrion	GO:0070887 cellular response to chemical stimulus | GO:0008088 axon cargo transport	GO:0005515 protein binding
Locus_13459_Transcript_18/19_Confidence_0.500_Length_6092	8.94139	XP_003774798.1:uncharacterized LOC100929955 | XP_003208527.1:uncharacterized LOC100546562 | NP_001026297.1:Nik related kinase | XP_002191073.1:traf2 and NCK-interacting protein kinase-like | XP_003229689.1:mitogen-activated protein kinase kinase kinase kinase 4-like | XP_001920725.2:mitogen-activated protein kinase kinase kinase kinase 4-like
Locus_767_Transcript_49/73_Confidence_0.263_Length_1583	8.86717	XP_003768990.1:steroid 21-hydroxylase-like | XP_001376456.2:steroid 21-hydroxylase-like | NP_777064.1:cytochrome P450, family 21, subfamily A, polypeptide 2 | NP_001013614.1:cytochrome P450, subfamily XXI (steroid 21-hydroxylase) | XP_001491972.1:steroid 21-hydroxylase-like			GO:0097159 organic cyclic compound binding
Locus_3965_Transcript_58/212_Confidence_0.008_Length_1300	8.82935	XP_003127384.1:mediator of RNA polymerase II transcription subunit 25-like
Locus_9691_Transcript_15/33_Confidence_0.241_Length_1398	8.82508	XP_003229078.1:serine/threonine-protein kinase MST4-like | NP_001026288.1:serine/threonine protein kinase MST4 | XP_003796997.1:serine/threonine-protein kinase MST4-like | NP_001248651.1:serine/threonine protein kinase MST4 | XP_003272663.1:serine/threonine-protein kinase MST4-like | XP_002832159.1:serine/threonine-protein kinase MST4-like
Locus_88_Transcript_7051/16303_Confidence_0.001_Length_7665	8.79536	XP_001372797.1:ash2 (absent, small, or homeotic)-like (Drosophila) | NP_004665.2:ash2 (absent, small, or homeotic)-like (Drosophila) | XP_848878.1:ash2 (absent, small, or homeotic)-like (Drosophila) | XP_003984832.1:ash2 (absent, small, or homeotic)-like (Drosophila) | XP_003830776.1:ash2 (absent, small, or homeotic)-like (Drosophila) | NP_001230497.1:ash2 (absent, small, or homeotic)-like (Droso…	GO:0048188 Set1C/COMPASS complex	GO:0030097 hemopoiesis | GO:0006974 response to DNA damage stimulus | GO:0043627 response to estrogen stimulus | GO:0008284 positive regulation of cell proliferation | GO:0051568 histone H3-K4 methylation | GO:0045944 positive regulation of transcription from RNA polymerase II promoter	GO:0005515 protein binding | GO:0046872 metal ion binding | GO:0044212 transcription regulatory region DNA binding | GO:0042800 histone methyltransferase activity (H3-K4 specific)
Locus_6286_Transcript_13/34_Confidence_0.250_Length_1948	8.73151	XP_848839.1:myosin regulatory light polypeptide 9-like | XP_003340687.1:myosin regulatory light polypeptide 9-like | XP_002757132.1:myosin regulatory light polypeptide 9-like | NP_001015640.1:myosin, light chain 12A, regulatory, non-sarcomeric
Locus_25360_Transcript_2/2_Confidence_0.143_Length_2275	8.69349	XP_003763547.1:patched domain containing 1 | XP_001366520.2:patched domain containing 1 | XP_003466451.1:patched domain-containing protein 1-like | NP_775766.2:patched domain containing 1 | XP_849603.1:patched domain containing 1 | XP_520973.3:patched domain containing 1 | XP_002929280.1:patched domain-containing protein 1-like | AAI21062.1:patched domain containing 1
Locus_835_Transcript_20/37_Confidence_0.062_Length_1720	8.61001	XP_001367022.2:3 beta-hydroxysteroid dehydrogenase/Delta 5-->4-isomerase-like | XP_003769897.1:3 beta-hydroxysteroid dehydrogenase/Delta 5-->4-isomerase-like | NP_001010954.1:hydroxy-delta-5-steroid dehydrogenase, 3 beta- and steroid delta-isomerase 2 | NP_001233123.1:hydroxy-delta-5-steroid dehydrogenase, 3 beta- and steroid delta-isomerase 1 | AER35884.1:hydroxy-delta-5-steroid dehydrogenase, 3…	GO:0005789 endoplasmic reticulum membrane | GO:0016021 integral to membrane | GO:0031966 mitochondrial membrane	GO:0006694 steroid biosynthetic process | GO:0055114 oxidation-reduction process	GO:0003854 3-beta-hydroxy-delta5-steroid dehydrogenase activity | GO:0004769 steroid delta-isomerase activity | GO:0000166 nucleotide binding
Locus_6432_Transcript_51/59_Confidence_0.049_Length_4441	8.60977	XP_003762773.1:cytochrome P450 11B1, mitochondrial-like | XP_001381808.1:cytochrome P450 11B1, mitochondrial-like | AAA62308.1:cytochrome P450, family 11, subfamily B, polypeptide 1 | P15150.2:cytochrome P450, subfamily XI B, polypeptide 1 | BAA00268.1:cytochrome P450, subfamily XI B, polypeptide 1 | P51663.2:cytochrome P450, family 11, subfamily B, polypeptide 1 | NP_777063.2:cytochrome P450, su…
Locus_84376_Transcript_1/10_Confidence_0.286_Length_2922	8.53846	XP_003775158.1:uncharacterized LOC100933265 | XP_003775157.1:uncharacterized LOC100933000
Locus_88_Transcript_424/16303_Confidence_0.000_Length_4219	8.49069	XP_003774742.1:ATPase, Ca++ transporting, plasma membrane 3 | XP_003774745.1:ATPase, Ca++ transporting, plasma membrane 3 | XP_003774741.1:ATPase, Ca++ transporting, plasma membrane 3 | XP_003774743.1:ATPase, Ca++ transporting, plasma membrane 3 | XP_003774744.1:ATPase, Ca++ transporting, plasma membrane 3 | XP_004001054.1:ATPase, Ca++ transporting, plasma membrane 3 | NP_068768.2:ATPase, Ca++ tr…
Locus_121201_Transcript_2/4_Confidence_0.667_Length_919	8.30961	XP_003774233.1:galanin/GMAP prepropeptide | NP_001138861.1:galanin prepropeptide | XP_002199597.2:galanin/GMAP prepropeptide | NP_001153150.1:galanin prepropeptide	GO:0030141 secretory granule | GO:0005576 extracellular region | GO:0016020 membrane | GO:0005794 Golgi apparatus	GO:0006954 inflammatory response | GO:0050672 negative regulation of lymphocyte proliferation | GO:0043065 positive regulation of apoptotic process | GO:0007399 nervous system development | GO:0031943 regulation of glucocorticoid metabolic process | GO:0007218 neuropeptide signaling pathway | GO:0007631 feeding behavior	GO:0016758 transferase activity, transferring hexosyl groups | GO:0005179 hormone activity
Locus_88_Transcript_426/16303_Confidence_0.001_Length_4982	8.2777	XP_003774741.1:ATPase, Ca++ transporting, plasma membrane 3 | XP_003774743.1:ATPase, Ca++ transporting, plasma membrane 3 | XP_003774742.1:ATPase, Ca++ transporting, plasma membrane 3 | XP_003774744.1:ATPase, Ca++ transporting, plasma membrane 3 | XP_003774745.1:ATPase, Ca++ transporting, plasma membrane 3 | DAA13214.1:ATPase, Ca++ transporting, plasma membrane 3 | XP_001510034.1:ATPase, Ca++ tra…
Locus_142799_Transcript_2/3_Confidence_0.400_Length_1337	8.27561	XP_001362987.1:protein FEV-like | XP_003765949.1:FEV (ETS oncogene family) | XP_003908018.1:FEV (ETS oncogene family) | XP_001095962.1:FEV (ETS oncogene family) | XP_003733291.1:FEV (ETS oncogene family) | NP_059991.1:FEV (ETS oncogene family) | XP_003272429.1:FEV (ETS oncogene family)	GO:0005634 nucleus	GO:0048665 neuron fate specification | GO:0042551 neuron maturation | GO:0045893 positive regulation of transcription, DNA-dependent | GO:0006366 transcription from RNA polymerase II promoter	GO:0003690 double-stranded DNA binding | GO:0043565 sequence-specific DNA binding | GO:0003714 transcription corepressor activity | GO:0003700 sequence-specific DNA binding transcription factor activity
Locus_88_Transcript_14437/16303_Confidence_0.000_Length_336	8.18207	XP_003814307.1:envelope glycoprotein-like | XP_003803817.1:envelope glycoprotein-like | XP_003830864.1:envelope glycoprotein-like
Locus_88_Transcript_7219/16303_Confidence_0.000_Length_1329	8.16148	XP_001381742.2:dolichyl-diphosphooligosaccharide--protein glycosyltransferase subunit 2-like | XP_003757053.1:ribophorin II | NP_001128788.1:DKFZP469F1534 protein | NP_001126537.1:ribophorin II | CAA68393.1:ribophorin II | XP_003983537.1:ribophorin II | NP_001029776.1:ribophorin II | XP_514629.4:ribophorin II | XP_003253593.1:ribophorin II
Locus_9560_Transcript_3/9_Confidence_0.286_Length_4089	8.07588	XP_003768043.1:dual specificity phosphatase 14 | XP_003340251.1:dual specificity protein phosphatase 14-like | NP_001248514.1:dual specificity phosphatase 14 | XP_003414612.1:dual specificity protein phosphatase 14-like | NP_008957.1:dual specificity phosphatase 14 | NP_001068776.1:dual specificity phosphatase 14		GO:0035335 peptidyl-tyrosine dephosphorylation	GO:0004725 protein tyrosine phosphatase activity | GO:0017017 MAP kinase tyrosine/serine/threonine phosphatase activity
Locus_70008_Transcript_3/31_Confidence_0.167_Length_1151	8.02691	XP_003759808.1:proenkephalin | XP_003759809.1:proenkephalin | XP_001368524.1:proenkephalin-A-like

## Sheet: PC brain
transcript	edgeR logFC	blast hits	cellular_component	biological_process	molecular_function
Locus_60290_Transcript_11/25_Confidence_0.179_Length_5813	16.3967	XP_003756758.1:calcium/calmodulin-dependent protein kinase II alpha | BAC65692.3:calcium/calmodulin-dependent protein kinase II alpha | NP_037052.1:calcium/calmodulin-dependent protein kinase II alpha | BAA76812.1:calcium/calmodulin-dependent protein kinase II alpha | NP_741960.1:calcium/calmodulin-dependent protein kinase II alpha
Locus_19557_Transcript_13/17_Confidence_0.500_Length_3182	15.9395	XP_003940393.1:solute carrier family 17 (sodium-dependent inorganic phosphate cotransporter), member 7 | NP_446311.1:solute carrier family 17 (sodium-dependent inorganic phosphate cotransporter), member 7 | XP_003465566.1:vesicular glutamate transporter 1-like | NP_892038.2:solute carrier family 17 (sodium-dependent inorganic phosphate cotransporter), member 7 | XP_533621.4:solute carrier family …
Locus_253_Transcript_46/89_Confidence_0.020_Length_7321	15.8841	XP_001366304.1:solute carrier family 12 (potassium/chloride transporter), member 5 | XP_002747655.1:solute carrier family 12 (potassium/chloride transporter), member 5 | XP_004062340.1:solute carrier family 12 (potassium/chloride transporter), member 5 | NP_065759.1:solute carrier family 12 (potassium/chloride transporter), member 5 | NP_001193309.1:solute carrier family 12 (potassium/chloride tr…	GO:0016021 integral to membrane | GO:0005886 plasma membrane	GO:0055085 transmembrane transport | GO:0007612 learning | GO:0006813 potassium ion transport | GO:0035264 multicellular organism growth | GO:0006821 chloride transport | GO:0006873 cellular ion homeostasis | GO:0007268 synaptic transmission | GO:0042493 response to drug | GO:0040040 thermosensory behavior	GO:0015379 potassium:chloride symporter activity
Locus_2531_Transcript_13/42_Confidence_0.211_Length_2377	15.8553	XP_003768430.1:RUN domain containing 3A | NP_001069790.1:RUN domain containing 3A | XP_003997031.1:RUN domain containing 3A | XP_003131398.1:RUN domain containing 3A
Locus_18902_Transcript_10/33_Confidence_0.033_Length_6612	15.5547	XP_003423729.1:G protein-regulated inducer of neurite outgrowth 1-like | XP_003354239.1:G protein-regulated inducer of neurite outgrowth 1-like | XP_003781956.1:G protein regulated inducer of neurite outgrowth 1 | XP_002744554.1:G protein regulated inducer of neurite outgrowth 1 | XP_002689056.2:G protein regulated inducer of neurite outgrowth 1 | DAA27680.1:G protein regulated inducer of neurite…
Locus_17451_Transcript_10/59_Confidence_0.164_Length_1872	15.0698	XP_001374547.2:fibronectin type III and SPRY domain-containing protein 1-like | XP_001507232.2:fibronectin type III and SPRY domain-containing protein 1-like | XP_003939024.1:fibronectin type III and SPRY domain containing 1 | XP_004059818.1:fibronectin type III and SPRY domain containing 1
Locus_3514_Transcript_35/62_Confidence_0.066_Length_2121	14.7724	XP_001382126.1:uncharacterized LOC100033280 | XP_003758241.1:lysosomal-associated membrane protein family, member 5 | XP_001926410.3:LAMP family protein C20orf103 homolog | XP_002921222.1:LAMP family protein C20orf103-like | XP_003810606.1:lysosomal-associated membrane protein family, member 5 | XP_514512.3:lysosomal-associated membrane protein family, member 5 | XP_003411569.1:LAMP family protei…	GO:0016020 membrane
Locus_121539_Transcript_4/8_Confidence_0.333_Length_5170	14.1865	XP_003769728.1:lipid phosphate phosphatase-related protein type 4-like | XP_003769727.1:lipid phosphate phosphatase-related protein type 4-like | XP_003418523.1:lipid phosphate phosphatase-related protein type 4-like | XP_002801712.1:lipid phosphate phosphatase-related protein type 4-like | XP_003784173.1:lipid phosphate phosphatase-related protein type 4-like | XP_003418522.1:lipid phosphate pho…	GO:0016021 integral to membrane	GO:0008152 metabolic process | GO:0048839 inner ear development	GO:0008195 phosphatidate phosphatase activity
Locus_140181_Transcript_8/11_Confidence_0.700_Length_3659	13.6196	XP_003768457.1:glial fibrillary acidic protein | XP_001368268.1:glial fibrillary acidic protein | NP_002046.1:glial fibrillary acidic protein | XP_003913233.1:glial fibrillary acidic protein | XP_003943643.1:glial fibrillary acidic protein | AAL16662.1:glial fibrillary acidic protein | BAD96403.1:glial fibrillary acidic protein | AAH62609.1:glial fibrillary acidic protein | NP_001125791.1:glial f…	GO:0016020 membrane | GO:0044297 cell body | GO:0005882 intermediate filament | GO:0005829 cytosol | GO:0042995 cell projection	GO:0060020 Bergmann glial cell differentiation | GO:0009611 response to wounding | GO:0010625 positive regulation of Schwann cell proliferation | GO:0030198 extracellular matrix organization | GO:0031102 neuron projection regeneration | GO:0060291 long-term synaptic potentiation | GO:0051580 regulation of neurotransmitter uptake | GO:0045109 intermediate filament organization | GO:0010977 negativ…	GO:0005178 integrin binding | GO:0019900 kinase binding | GO:0005200 structural constituent of cytoskeleton
Locus_10435_Transcript_20/24_Confidence_0.070_Length_8832	13.5078	XP_001378098.2:bassoon (presynaptic cytomatrix protein) | XP_003762339.1:bassoon (presynaptic cytomatrix protein) | XP_002807627.2:bassoon (presynaptic cytomatrix protein) | XP_003894488.1:bassoon (presynaptic cytomatrix protein) | XP_003936759.1:bassoon (presynaptic cytomatrix protein) | XP_002813794.1:bassoon (presynaptic cytomatrix protein) | EAW64992.1:bassoon presynaptic cytomatrix protein |…
Locus_6207_Transcript_7/8_Confidence_0.471_Length_5107	13.5069	NP_036692.1:forkhead box G1 | NP_032267.1:forkhead box G1 | XP_001364896.1:forkhead box protein G1-like	GO:0005667 transcription factor complex	GO:0016199 axon midline choice point recognition | GO:0009888 tissue development | GO:0000122 negative regulation of transcription from RNA polymerase II promoter | GO:0045665 negative regulation of neuron differentiation | GO:0021954 central nervous system neuron development | GO:0035058 nonmotile primary cilium assembly | GO:0007568 aging | GO:0030902 hindbrain development | GO:0030900 forebrai…	GO:0003705 RNA polymerase II distal enhancer sequence-specific DNA binding transcription factor activity | GO:0043565 sequence-specific DNA binding | GO:0003690 double-stranded DNA binding | GO:0008134 transcription factor binding | GO:0008301 DNA binding, bending
Locus_121386_Transcript_12/17_Confidence_0.263_Length_3726	13.4563	XP_001367205.2:v-set and transmembrane domain-containing protein 2A-like | XP_002186550.1:V-set and transmembrane domain containing 2A | XP_419036.3:V-set and transmembrane domain containing 2A | XP_850405.2:V-set and transmembrane domain containing 2A | XP_001498695.2:v-set and transmembrane domain-containing protein 2A-like
Locus_1153_Transcript_31/62_Confidence_0.342_Length_4177	13.4488	XP_003765618.1:oral-facial-digital syndrome 1 | XP_001917216.2:oral-facial-digital syndrome 1 | XP_003134984.1:oral-facial-digital syndrome 1 | XP_003416090.1:oral-facial-digital syndrome 1 | XP_004000341.1:oral-facial-digital syndrome 1
Locus_2531_Transcript_3/42_Confidence_0.211_Length_2270	13.2736	XP_003768430.1:RUN domain containing 3A | XP_003786321.1:RUN domain containing 3A
Locus_15796_Transcript_2/19_Confidence_0.065_Length_1199	13.2499	XP_003788808.1:sema domain, transmembrane domain (TM), and cytoplasmic domain, (semaphorin) 6B | BAD92515.1:sema domain, transmembrane domain (TM), and cytoplasmic domain, (semaphorin) 6B | BAB20669.1:sema domain, transmembrane domain (TM), and cytoplasmic domain, (semaphorin) 6B | NP_115484.2:sema domain, transmembrane domain (TM), and cytoplasmic domain, (semaphorin) 6B | XP_002808212.1:semapho…
Locus_25581_Transcript_37/48_Confidence_0.442_Length_5338	13.2346	XP_003772333.1:ArfGAP with GTPase domain, ankyrin repeat and PH domain 2 | XP_003790630.1:ArfGAP with GTPase domain, ankyrin repeat and PH domain 2 | XP_002752712.1:ArfGAP with GTPase domain, ankyrin repeat and PH domain 2 | NP_001253783.1:ArfGAP with GTPase domain, ankyrin repeat and PH domain 2 | NP_001116244.1:ArfGAP with GTPase domain, ankyrin repeat and PH domain 2 | XP_003906727.1:ArfGAP wi…	GO:0005739 mitochondrion | GO:0005730 nucleolus	GO:0043524 negative regulation of neuron apoptotic process | GO:0033601 positive regulation of mammary gland epithelial cell proliferation | GO:0007411 axon guidance | GO:2001240 negative regulation of extrinsic apoptotic signaling pathway in absence of ligand | GO:0042177 negative regulation of protein catabolic process | GO:0015031 protein transport | GO:0046427 positive regulation of JAK-STAT …	GO:0005525 GTP binding | GO:0008060 ARF GTPase activator activity | GO:0005543 phospholipid binding | GO:0008270 zinc ion binding | GO:0019901 protein kinase binding | GO:0030295 protein kinase activator activity
Locus_121386_Transcript_10/17_Confidence_0.211_Length_3604	13.2088	XP_004174744.1:V-set and transmembrane domain containing 2A | XP_002924679.1:v-set and transmembrane domain-containing protein 2A-like | NP_001076997.1:V-set and transmembrane domain containing 2A | XP_004007739.1:V-set and transmembrane domain-containing protein 2A-like | DAA30844.1:V-set and transmembrane domain containing 2A | EDL40659.1:V-set and transmembrane domain containing 2A | XP_001367…	GO:0005576 extracellular region
Locus_3996_Transcript_12/52_Confidence_0.031_Length_1307	13.1805	XP_003755016.1:neuroplastin | XP_001365249.2:neuroplastin | XP_003267236.1:neuroplastin | XP_002753363.1:neuroplastin | XP_003987016.1:neuroplastin | NP_036560.1:neuroplastin | XP_004010337.1:neuroplastin	GO:0042734 presynaptic membrane | GO:0016021 integral to membrane | GO:0005886 plasma membrane	GO:0001934 positive regulation of protein phosphorylation | GO:0007204 elevation of cytosolic calcium ion concentration | GO:0045743 positive regulation of fibroblast growth factor receptor signaling pathway | GO:0060291 long-term synaptic potentiation | GO:0007156 homophilic cell adhesion | GO:0048170 positive regulation of long-term neuronal synaptic plasticity | GO:0010976 positive regulation …	GO:0050839 cell adhesion molecule binding | GO:0005105 type 1 fibroblast growth factor receptor binding
Locus_88_Transcript_13214/16303_Confidence_0.000_Length_470	13.0861	XP_003775176.1:E3 ubiquitin-protein ligase DTX3L-like | XP_003775133.1:E3 ubiquitin-protein ligase DTX3L-like | XP_003775147.1:E3 ubiquitin-protein ligase DTX3L-like | XP_003775148.1:E3 ubiquitin-protein ligase DTX3L-like | XP_003763694.1:E3 ubiquitin-protein ligase DTX3L-like | XP_003775221.1:E3 ubiquitin-protein ligase DTX3L-like | XP_002716859.1:deltex 3-like (Drosophila)
Locus_9058_Transcript_22/44_Confidence_0.283_Length_4148	13.0176	XP_003341524.1:MAP kinase-activating death domain protein-like | XP_003773774.1:MAP-kinase activating death domain | XP_003773772.1:MAP-kinase activating death domain | XP_003773773.1:MAP-kinase activating death domain | XP_003773775.1:MAP-kinase activating death domain | XP_003773770.1:MAP-kinase activating death domain | XP_003773771.1:MAP-kinase activating death domain | XP_002921684.1:MAP-kin…
Locus_18286_Transcript_3/13_Confidence_0.111_Length_552	12.9989	XP_003773662.1:dickkopf 3 homolog (Xenopus laevis) | XP_001379682.1:dickkopf-related protein 3-like | XP_001504976.3:dickkopf-related protein 3-like | EDL17023.1:dickkopf homolog 3 (Xenopus laevis) | NP_056629.1:dickkopf homolog 3 (Xenopus laevis) | EDL17022.1:dickkopf homolog 3 (Xenopus laevis) | XP_003781153.1:dickkopf 3 homolog (Xenopus laevis)	GO:0005615 extracellular space	GO:0007275 multicellular organismal development | GO:0032348 negative regulation of aldosterone biosynthetic process | GO:0090090 negative regulation of canonical Wnt receptor signaling pathway | GO:0045892 negative regulation of transcription, DNA-dependent | GO:2000065 negative regulation of cortisol biosynthetic process
Locus_120830_Transcript_2/5_Confidence_0.600_Length_3946	12.9871	XP_001366756.1:t-box brain protein 1-like | NP_001178978.1:T-box, brain, 1 | NP_033348.2:T-box brain gene 1 | XP_003405877.1:T-box, brain, 1 | : | XP_003795185.1:T-box, brain, 1 | NP_006584.1:T-box, brain, 1	GO:0005634 nucleus	GO:0007411 axon guidance | GO:0010092 specification of organ identity | GO:0030902 hindbrain development | GO:0010975 regulation of neuron projection development | GO:0045944 positive regulation of transcription from RNA polymerase II promoter	GO:0000979 RNA polymerase II core promoter sequence-specific DNA binding | GO:0003700 sequence-specific DNA binding transcription factor activity
Locus_4678_Transcript_8/68_Confidence_0.239_Length_4796	12.8645	XP_001374351.1:protein phosphatase 1 regulatory subunit 11-like | XP_003770414.1:protein phosphatase 1, regulatory (inhibitor) subunit 11 | XP_003218008.1:protein phosphatase 1 regulatory subunit 11-like | XP_001510500.1:protein phosphatase 1 regulatory subunit 11-like | XP_849792.1:protein phosphatase 1, regulatory (inhibitor) subunit 11 | XP_002746336.1:protein phosphatase 1, regulatory (inhibi…
Locus_109917_Transcript_8/10_Confidence_0.194_Length_1563	12.6869	XP_002187078.1:Zic family member 1 | O73689.1:Zic family member 1 | NP_001083799.1:Zic family member 1 | NP_989585.1:Zic family member 1 | XP_004037861.1:Zic family member 1 | XP_003968069.1:zinc finger protein ZIC 1-like	GO:0005737 cytoplasm | GO:0005634 nucleus	GO:0001840 neural plate development | GO:0014034 neural crest cell fate commitment | GO:0007610 behavior | GO:0042472 inner ear morphogenesis | GO:0007420 brain development | GO:0021510 spinal cord development | GO:0045944 positive regulation of transcription from RNA polymerase II promoter | GO:0008589 regulation of smoothened signaling pathway | GO:0022008 neurogenesis | GO:0021904 dorsal/ventr…	GO:0008270 zinc ion binding | GO:0003677 DNA binding | GO:0003700 sequence-specific DNA binding transcription factor activity
Locus_396_Transcript_38/58_Confidence_0.081_Length_5037	12.6056	XP_003771505.1:piccolo (presynaptic cytomatrix protein) | XP_003342058.1:piccolo (presynaptic cytomatrix protein) | XP_003982775.1:piccolo (presynaptic cytomatrix protein) | NP_064483.1:piccolo (presynaptic cytomatrix protein) | XP_003945280.1:piccolo (presynaptic cytomatrix protein) | EDL99464.1:piccolo (presynaptic cytomatrix protein) | XP_001160384.2:piccolo (presynaptic cytomatrix protein) | …
Locus_50262_Transcript_16/27_Confidence_0.355_Length_2802	12.4445	XP_001362635.1:Ca++-dependent secretion activator | XP_001362722.1:Ca++-dependent secretion activator | XP_003762389.1:Ca++-dependent secretion activator | XP_002813613.2:Ca++-dependent secretion activator | NP_003707.2:Ca++-dependent secretion activator | XP_004034452.1:Ca++-dependent secretion activator
Locus_1735_Transcript_4/75_Confidence_0.036_Length_1787	12.4378	XP_003790684.1:poly(rC)-binding protein 2-like
Locus_119718_Transcript_13/13_Confidence_0.130_Length_5048	12.4142	XP_003771311.1:glutamate receptor, ionotropic, N-methyl D-aspartate 2B | XP_004052824.1:glutamate receptor, ionotropic, N-methyl D-aspartate 2B | NP_000825.2:glutamate receptor, ionotropic, N-methyl D-aspartate 2B | AAB49993.1:glutamate receptor, ionotropic, N-methyl D-aspartate 2B | AAD00659.1:glutamate receptor, ionotropic, N-methyl D-aspartate 2B | XP_528744.2:glutamate receptor, ionotropic, N…
Locus_10167_Transcript_22/43_Confidence_0.212_Length_1612	12.3706	XP_001381342.2:cAMP-dependent protein kinase catalytic subunit alpha-like | XP_003760707.1:protein kinase, cAMP-dependent, catalytic, alpha | NP_032880.1:protein kinase, cAMP dependent, catalytic, alpha | NP_001094392.1:protein kinase, cAMP-dependent, catalytic, alpha | P27791.2:protein kinase, cAMP-dependent, catalytic, alpha | XP_003797943.1:protein kinase, cAMP-dependent, catalytic, alpha | P3…	GO:0031594 neuromuscular junction | GO:0005829 cytosol | GO:0005654 nucleoplasm | GO:0005952 cAMP-dependent protein kinase complex | GO:0005886 plasma membrane | GO:0048471 perinuclear region of cytoplasm | GO:0005794 Golgi apparatus | GO:0005739 mitochondrion | GO:0005813 centrosome	GO:0071158 positive regulation of cell cycle arrest | GO:0001707 mesoderm formation | GO:0043457 regulation of cellular respiration | GO:0046827 positive regulation of protein export from nucleus | GO:0048240 sperm capacitation | GO:0051966 regulation of synaptic transmission, glutamatergic | GO:0071333 cellular response to glucose stimulus | GO:0045667 regulation of osteoblast differentiation | …	GO:0031625 ubiquitin protein ligase binding | GO:0004691 cAMP-dependent protein kinase activity | GO:0032403 protein complex binding | GO:0005524 ATP binding | GO:0019901 protein kinase binding | GO:0034237 protein kinase A regulatory subunit binding
Locus_60290_Transcript_10/25_Confidence_0.050_Length_4607	12.3579	XP_003756757.1:calcium/calmodulin-dependent protein kinase II alpha | XP_003782087.1:calcium/calmodulin-dependent protein kinase II alpha | XP_001378863.2:calcium/calmodulin-dependent protein kinase type II subunit alpha-like | NP_057065.2:calcium/calmodulin-dependent protein kinase II alpha | XP_001501530.1:calcium/calmodulin-dependent protein kinase II alpha | XP_003732302.1:calcium/calmodulin-…	GO:0005654 nucleoplasm | GO:0030666 endocytic vesicle membrane | GO:0042734 presynaptic membrane | GO:0005829 cytosol | GO:0030054 cell junction | GO:0005886 plasma membrane	GO:0046928 regulation of neurotransmitter secretion | GO:0060333 interferon-gamma-mediated signaling pathway | GO:0006816 calcium ion transport | GO:0048168 regulation of neuronal synaptic plasticity | GO:0046777 protein autophosphorylation | GO:0000082 G1/S transition of mitotic cell cycle | GO:0051092 positive regulation of NF-kappaB transcription factor activity	GO:0004683 calmodulin-dependent protein kinase activity | GO:0035254 glutamate receptor binding | GO:0005516 calmodulin binding | GO:0005524 ATP binding
Locus_6207_Transcript_2/8_Confidence_0.118_Length_782	12.2759	XP_001364896.1:forkhead box protein G1-like | NP_036692.1:forkhead box G1 | NP_032267.1:forkhead box G1 | XP_001106922.2:forkhead box protein G1-like | AAH50072.1:forkhead box G1	GO:0005667 transcription factor complex	GO:0016199 axon midline choice point recognition | GO:0009888 tissue development | GO:0045665 negative regulation of neuron differentiation | GO:0021954 central nervous system neuron development | GO:0035058 nonmotile primary cilium assembly | GO:0007568 aging | GO:0030902 hindbrain development | GO:0030900 forebrain development | GO:0045892 negative regulation of transcription, DNA-dependent | G…	GO:0003705 RNA polymerase II distal enhancer sequence-specific DNA binding transcription factor activity | GO:0043565 sequence-specific DNA binding | GO:0003690 double-stranded DNA binding | GO:0008134 transcription factor binding | GO:0008301 DNA binding, bending
Locus_3052_Transcript_24/57_Confidence_0.151_Length_3566	12.2691	XP_001376736.1:PH and SEC7 domain-containing protein 2-like | XP_003756674.1:pleckstrin and Sec7 domain containing 2 | XP_003210287.1:PH and SEC7 domain-containing protein 2-like	GO:0030425 dendrite | GO:0005622 intracellular | GO:0043025 neuronal cell body	GO:0032012 regulation of ARF protein signal transduction	GO:0005543 phospholipid binding | GO:0005086 ARF guanyl-nucleotide exchange factor activity
Locus_1484_Transcript_7/41_Confidence_0.413_Length_7769	12.2651	XP_003763482.1:synaptojanin 1 | XP_856447.1:synaptojanin 1 | XP_003319093.1:synaptojanin 1 | NP_982271.2:synaptojanin 1 | XP_535580.2:synaptojanin 1 | AAC51921.1:synaptojanin 1 | XP_003735436.1:synaptojanin 1 | XP_003927711.1:synaptojanin 1
Locus_1602_Transcript_21/24_Confidence_0.128_Length_2338	12.1373	XP_003339949.1:probable JmjC domain-containing histone demethylation protein 2C-like | XP_003755096.1:jumonji domain containing 1C | XP_002923598.1:jumonji domain containing 1C | XP_003994020.1:jumonji domain containing 1C | XP_002923597.1:jumonji domain containing 1C
Locus_4753_Transcript_28/62_Confidence_0.060_Length_2067	12.1226	XP_003771102.1:ankyrin repeat and sterile alpha motif domain-containing protein 1B-like | NP_001190999.1:ankyrin repeat and sterile alpha motif domain containing 1B | XP_003771103.1:ankyrin repeat and sterile alpha motif domain-containing protein 1B-like
Locus_564_Transcript_47/110_Confidence_0.058_Length_8143	12.1067	XP_001377485.2:calmodulin-binding transcription activator 1-like | XP_001915249.1:calmodulin binding transcription activator 1 | XP_003793378.1:calmodulin-binding transcription activator 1-like | XP_002192146.2:calmodulin binding transcription activator 1
Locus_1002_Transcript_21/24_Confidence_0.267_Length_1544	12.0886	AAG23165.1:regulating synaptic membrane exocytosis 1 | EAW48793.1:regulating synaptic membrane exocytosis 1 | XP_003480321.1:regulating synaptic membrane exocytosis 1 | XP_003480320.1:regulating synaptic membrane exocytosis 1
Locus_59679_Transcript_25/39_Confidence_0.297_Length_4036	12.0048	XP_003755223.1:protein tyrosine phosphatase, non-receptor type 20B | XP_001371986.2:tyrosine-protein phosphatase non-receptor type 20-like | XP_003433688.1:protein tyrosine phosphatase, non-receptor type 20B | XP_003278243.1:protein tyrosine phosphatase, non-receptor type 20A | XP_003278245.1:protein tyrosine phosphatase, non-receptor type 20A | XP_003809092.1:protein tyrosine phosphatase, non-re…
Locus_3783_Transcript_25/91_Confidence_0.101_Length_10068	11.9858	XP_001364869.2:microtubule-associated protein 2 | XP_003766017.1:microtubule-associated protein 2 | XP_001488139.1:microtubule-associated protein 2 | XP_002749782.1:microtubule-associated protein 2 | XP_003991137.1:microtubule-associated protein 2 | XP_003254062.1:microtubule-associated protein 2 | XP_003483773.1:microtubule-associated protein 2 | EAW70464.1:microtubule-associated protein 2
Locus_9490_Transcript_3/32_Confidence_0.108_Length_2325	11.9375	XP_001371571.2:ArfGAP with GTPase domain, ankyrin repeat and PH domain 3 | XP_003432109.1:ArfGAP with GTPase domain, ankyrin repeat and PH domain 3 | BAC55242.1:ArfGAP with GTPase domain, ankyrin repeat and PH domain 3 | NP_001243360.1:ArfGAP with GTPase domain, ankyrin repeat and PH domain 3 | NP_001036000.1:ArfGAP with GTPase domain, ankyrin repeat and PH domain 3 | XP_003360120.1:ArfGAP with G…
Locus_13399_Transcript_11/11_Confidence_0.071_Length_4701	11.9067	XP_003363282.1:dipeptidyl-peptidase 10 (non-functional) | XP_001369176.2:dipeptidyl-peptidase 10 (non-functional) | XP_003363283.1:dipeptidyl-peptidase 10 (non-functional) | XP_003931587.1:dipeptidyl-peptidase 10 (non-functional) | XP_003792675.1:dipeptidyl-peptidase 10 (non-functional) | XP_003275241.1:dipeptidyl-peptidase 10 (non-functional)	GO:0016020 membrane	GO:0006508 proteolysis	GO:0008236 serine-type peptidase activity
Locus_24670_Transcript_36/69_Confidence_0.278_Length_7486	11.8986	XP_003762189.1:protein tyrosine phosphatase, receptor type, D | XP_001371942.2:protein tyrosine phosphatase, receptor type, D | XP_001494321.2:protein tyrosine phosphatase, receptor type, D | XP_003260487.1:protein tyrosine phosphatase, receptor type, D | XP_002742997.1:protein tyrosine phosphatase, receptor type, D | XP_003928213.1:receptor-type tyrosine-protein phosphatase delta-like | NP_00283…
Locus_140270_Transcript_1/1_Confidence_0.000_Length_1600	11.8822	XP_001368157.1:corticoliberin-like | XP_003759776.1:corticotropin releasing hormone | NP_001014300.2:corticotropin releasing hormone | NP_112281.1:corticotropin releasing hormone | P49926.2:corticotropin releasing hormone | NP_991338.1:corticotropin releasing hormone	GO:0005615 extracellular space | GO:0005737 cytoplasm | GO:0043204 perikaryon | GO:0043196 varicosity	GO:0032811 negative regulation of epinephrine secretion | GO:0008628 hormone-mediated apoptotic signaling pathway | GO:0006954 inflammatory response | GO:0035774 positive regulation of insulin secretion involved in cellular response to glucose stimulus | GO:2000310 regulation of N-methyl-D-aspartate selective glutamate receptor activity | GO:0033685 negative regulation of luteinizing hormone secr…	GO:0051431 corticotropin-releasing hormone receptor 2 binding | GO:0051430 corticotropin-releasing hormone receptor 1 binding | GO:0017045 corticotropin-releasing hormone activity
Locus_140240_Transcript_2/3_Confidence_0.600_Length_710	11.8633	XP_001376758.2:Zic family member 2 | XP_002806516.1:zinc finger protein ZIC 2-like | NP_001101862.2:Zic family member 2 | XP_001093759.2:Zic family member 2 | NP_009060.2:Zic family member 2 | AAC96325.1:Zic family member 2 | XP_003270194.1:Zic family member 2 | NP_033600.3:zinc finger protein of the cerebellum 2	GO:0005737 cytoplasm | GO:0005634 nucleus	GO:0051091 positive regulation of sequence-specific DNA binding transcription factor activity | GO:0045892 negative regulation of transcription, DNA-dependent | GO:0007420 brain development | GO:0007601 visual perception | GO:0001843 neural tube closure | GO:0031290 retinal ganglion cell axon guidance | GO:0045893 positive regulation of transcription, DNA-dependent | GO:0048066 developmental pigm…	GO:0005515 protein binding | GO:0008270 zinc ion binding | GO:0003700 sequence-specific DNA binding transcription factor activity | GO:0031490 chromatin DNA binding
Locus_140163_Transcript_4/6_Confidence_0.286_Length_3503	11.8526	XP_003770410.1:proto-oncogene Mas-like | XP_001371419.1:proto-oncogene Mas-like | XP_002925383.1:proto-oncogene Mas-like | NP_036889.1:MAS1 oncogene | AET87091.1:MAS1 oncogene | NP_032578.2:MAS1 oncogene	GO:0016021 integral to membrane | GO:0009986 cell surface | GO:0005886 plasma membrane	GO:0034698 response to gonadotropin stimulus | GO:0014823 response to activity | GO:0021766 hippocampus development | GO:0007283 spermatogenesis | GO:0008584 male gonad development | GO:0060732 positive regulation of inositol phosphate biosynthetic process | GO:0001933 negative regulation of protein phosphorylation | GO:0008284 positive regulation of cell proliferation | GO:0007250 activation of …	GO:0017046 peptide hormone binding | GO:0001595 angiotensin receptor activity
Locus_37401_Transcript_20/37_Confidence_0.343_Length_3657	11.851	XP_003755191.1:rap1 GTPase-GDP dissociation stimulator 1-like | XP_001370669.2:rap1 GTPase-GDP dissociation stimulator 1-like | XP_003224129.1:rap1 GTPase-GDP dissociation stimulator 1-like | XP_002191359.2:rap1 GTPase-GDP dissociation stimulator 1-like | XP_004084383.1:rap1 GTPase-GDP dissociation stimulator 1-like
Locus_3413_Transcript_37/111_Confidence_0.056_Length_3968	11.8359	NP_001230288.1:family with sequence similarity 131, member A | NP_001069586.1:family with sequence similarity 131, member A | DAA33306.1:family with sequence similarity 131, member A | XP_003927016.1:family with sequence similarity 131, member A | XP_002915724.1:protein FAM131A-like | XP_003991893.1:family with sequence similarity 131, member A
Locus_9762_Transcript_16/20_Confidence_0.405_Length_3317	11.7817	XP_003789957.1:calcium binding protein 1 | XP_509431.3:calcium binding protein 1 | NP_001028849.1:calcium binding protein 1 | O88751.2:calcium binding protein 1 | AAH30201.2:calcium binding protein 1 | XP_003907313.1:calcium binding protein 1 | NP_001028848.1:calcium binding protein 1
Locus_1484_Transcript_16/41_Confidence_0.413_Length_7773	11.7024	XP_003763482.1:synaptojanin 1 | XP_856447.1:synaptojanin 1 | XP_003319093.1:synaptojanin 1 | NP_982271.2:synaptojanin 1 | XP_535580.2:synaptojanin 1 | AAC51921.1:synaptojanin 1 | XP_003735436.1:synaptojanin 1 | XP_003927711.1:synaptojanin 1
Locus_44230_Transcript_23/35_Confidence_0.114_Length_3941	11.6721	XP_001378016.2:phospholipase C, eta 2 | XP_003765135.1:phospholipase C, eta 2 | XP_003212269.1:1-phosphatidylinositol-4,5-bisphosphate phosphodiesterase eta-2-like | XP_002193505.2:phospholipase C, eta 2 | AAY33831.1:phospholipase C, eta 2
Locus_34797_Transcript_57/80_Confidence_0.562_Length_10013	11.6361	XP_003760088.1:erythrocyte membrane protein band 4.1-like 3 | XP_001369462.2:erythrocyte membrane protein band 4.1-like 3 | XP_003406416.1:erythrocyte membrane protein band 4.1-like 3	GO:0005737 cytoplasm | GO:0005911 cell-cell junction | GO:0005856 cytoskeleton | GO:0033270 paranode region of axon | GO:0019898 extrinsic to membrane | GO:0044224 juxtaparanode region of axon	GO:0030866 cortical actin cytoskeleton organization	GO:0003779 actin binding | GO:0005198 structural molecule activity
Locus_21190_Transcript_11/32_Confidence_0.045_Length_2179	11.6327	XP_001372203.1:synaptotagmin-1-like | XP_003770994.1:synaptotagmin I | XP_004006261.1:synaptotagmin I | NP_776617.1:synaptotagmin I | NP_001128903.1:DKFZP459P193 protein | XP_003989119.1:synaptotagmin I	GO:0030054 cell junction | GO:0043005 neuron projection | GO:0016021 integral to membrane | GO:0030672 synaptic vesicle membrane | GO:0042584 chromaffin granule membrane | GO:0042734 presynaptic membrane	GO:0016079 synaptic vesicle exocytosis	GO:0005516 calmodulin binding | GO:0005509 calcium ion binding | GO:0048306 calcium-dependent protein binding | GO:0005215 transporter activity | GO:0050750 low-density lipoprotein particle receptor binding
Locus_820_Transcript_23/109_Confidence_0.021_Length_2015	11.5928	XP_001375426.2:protein shisa-9-like | XP_003341695.1:protein shisa-9-like | XP_002711803.1:shisa homolog 9 (Xenopus laevis) | XP_003362784.1:protein shisa-9-like	GO:0008328 ionotropic glutamate receptor complex | GO:0032591 dendritic spine membrane | GO:0045202 synapse	GO:0048172 regulation of short-term neuronal synaptic plasticity
Locus_140006_Transcript_2/3_Confidence_0.333_Length_2398	11.5772	XP_001374709.1:early growth response protein 4-like | XP_003984175.1:early growth response 4 | XP_003808249.1:early growth response 4 | XP_002914956.1:early growth response protein 4-like | AAI43380.1:early growth response 4	GO:0005622 intracellular	GO:0008284 positive regulation of cell proliferation	GO:0003700 sequence-specific DNA binding transcription factor activity | GO:0003676 nucleic acid binding
Locus_61656_Transcript_20/21_Confidence_0.444_Length_6107	11.5242	NP_001185516.2:neurexin III | AAH60719.1:neurexin III | XP_004091910.1:neurexin 3 | XP_003808936.1:neurexin 3 | XP_003808937.1:neurexin 3	GO:0016021 integral to membrane | GO:0042734 presynaptic membrane	GO:0001525 angiogenesis | GO:0007416 synapse assembly | GO:0007155 cell adhesion | GO:0007269 neurotransmitter secretion	GO:0005246 calcium channel regulator activity | GO:0046872 metal ion binding
Locus_135855_Transcript_2/3_Confidence_0.333_Length_4185	11.358	XP_003340107.1:uncharacterized LOC100619913 | XP_003314666.1:ankyrin repeat domain 63 | NP_001075440.1:ankyrin repeat domain 63 | NP_001177408.1:ankyrin repeat domain 63
Locus_107758_Transcript_1/2_Confidence_0.333_Length_2805	11.3471	XP_003759201.1:G-protein coupled receptor 26-like | XP_001367558.1:G-protein coupled receptor 26-like | XP_003218631.1:G-protein coupled receptor 26-like | XP_003208267.1:G-protein coupled receptor 26-like | XP_421809.2:G protein-coupled receptor 26 | XP_003734601.1:G protein-coupled receptor 26	GO:0016021 integral to membrane	GO:0007189 adenylate cyclase-activating G-protein coupled receptor signaling pathway	GO:0004930 G-protein coupled receptor activity
Locus_137759_Transcript_3/29_Confidence_0.225_Length_3122	11.2604	XP_003768185.1:brevican | XP_003340248.1:brevican core protein-like | NP_001231054.1:brevican | AAI34426.1:brevican | XP_004002674.1:brevican | NP_776421.2:brevican | NP_940819.1:brevican | XP_003415205.1:brevican core protein-like | XP_004002672.1:brevican
Locus_1579_Transcript_48/68_Confidence_0.069_Length_2044	11.0456	XP_003257942.1:glutamate receptor, ionotropic, AMPA 2 | XP_004040609.1:glutamate receptor, ionotropic, AMPA 2
Locus_140158_Transcript_1/1_Confidence_0.500_Length_2090	11.042	XP_001377328.1:oligodendrocyte transcription factor 1-like | XP_003763477.1:oligodendrocyte transcription factor 1-like | BAE34667.1:oligodendrocyte transcription factor 1 | NP_058664.2:oligodendrocyte transcription factor 1 | AAF61721.1:oligodendrocyte transcription factor 1 | NP_068538.2:oligodendrocyte transcription factor 1	GO:0005667 transcription factor complex	GO:0006355 regulation of transcription, DNA-dependent | GO:0048663 neuron fate commitment | GO:0014003 oligodendrocyte development	GO:0003677 DNA binding | GO:0046983 protein dimerization activity | GO:0003700 sequence-specific DNA binding transcription factor activity
Locus_25581_Transcript_40/48_Confidence_0.404_Length_5174	11.0003	XP_003772333.1:ArfGAP with GTPase domain, ankyrin repeat and PH domain 2 | XP_003790630.1:ArfGAP with GTPase domain, ankyrin repeat and PH domain 2 | NP_001178968.1:ArfGAP with GTPase domain, ankyrin repeat and PH domain 2 | XP_002752712.1:ArfGAP with GTPase domain, ankyrin repeat and PH domain 2 | NP_001253783.1:ArfGAP with GTPase domain, ankyrin repeat and PH domain 2 | XP_003906727.1:ArfGAP wi…
Locus_61656_Transcript_10/21_Confidence_0.389_Length_4307	10.9577	XP_003756250.1:neurexin-3-alpha-like | NP_001258853.1:neurexin 3 | NP_001258854.1:neurexin 3
Locus_61656_Transcript_10/21_Confidence_0.389_Length_4307	10.9577	AAA19907.1:neurexin 3 | EAW81318.1:neurexin 3 | CAD37989.1:neurexin 3 | XP_003430653.1:neurexin-3-beta-like | AAX46495.1:neurexin 3 | NP_001075209.2:neurexin 3 | DAA25022.1:neurexin 3
Locus_10167_Transcript_37/43_Confidence_0.113_Length_3680	10.9286	XP_001379664.2:CAP-GLY domain containing linker protein 2 | XP_003770277.1:CAP-GLY domain containing linker protein 2 | XP_002191984.1:CAP-GLY domain containing linker protein 2 | XP_003211718.1:CAP-GLY domain containing linker protein 2 | XP_003229405.1:CAP-GLY domain containing linker protein 2 | NP_001179049.1:CAP-GLY domain containing linker protein 2	GO:0042599 lamellar body | GO:0005875 microtubule associated complex | GO:0030425 dendrite | GO:0005881 cytoplasmic microtubule	GO:0007026 negative regulation of microtubule depolymerization	GO:0051010 microtubule plus-end binding
Locus_17429_Transcript_48/62_Confidence_0.057_Length_2364	10.9253	XP_003766016.1:unc-80 homolog (C. elegans) | XP_003341895.1:unc-80 homolog (C. elegans) | XP_001364798.2:unc-80 homolog (C. elegans) | XP_003341894.1:unc-80 homolog (C. elegans)
Locus_4581_Transcript_43/59_Confidence_0.329_Length_2853	10.9222	XP_003768832.1:discs, large homolog 4 (Drosophila) | XP_003768831.1:discs, large homolog 4 (Drosophila) | NP_001178236.1:discs, large homolog 4 (Drosophila) | XP_002718863.1:lethal giant larvae homolog 1 (Drosophila) | XP_003768833.1:discs, large homolog 4 (Drosophila) | NP_001122299.1:discs, large homolog 4 (Drosophila)
Locus_88_Transcript_1986/16303_Confidence_0.000_Length_7893	10.919	XP_001362412.1:solute carrier family 1 (glial high affinity glutamate transporter), member 2 | XP_003773740.1:solute carrier family 1 (glial high affinity glutamate transporter), member 2 | XP_002920663.1:excitatory amino acid transporter 2-like	GO:0030673 axolemma	GO:0031668 cellular response to extracellular stimulus | GO:0009611 response to wounding | GO:0046326 positive regulation of glucose import | GO:0051938 L-glutamate import | GO:0007632 visual behavior | GO:0035264 multicellular organism growth | GO:0010259 multicellular organismal aging | GO:0070779 D-aspartate import | GO:0021537 telencephalon development | GO:0042493 response to drug | GO:00432…	GO:0015501 glutamate:sodium symporter activity | GO:0017153 sodium:dicarboxylate symporter activity
Locus_1080_Transcript_2/39_Confidence_0.036_Length_4364	10.8866	XP_003755680.1:vacuolar protein sorting 13 homolog C (S. cerevisiae) | XP_002925459.1:vacuolar protein sorting 13 homolog C (S. cerevisiae)
Locus_91_Transcript_1/4_Confidence_0.167_Length_389	10.8818	XP_001369599.1:fatty acid-binding protein, brain-like | XP_001504260.1:fatty acid-binding protein, brain-like | NP_001020400.1:fatty acid binding protein 7, brain | XP_003986566.1:fatty acid binding protein 7, brain	GO:0043025 neuronal cell body | GO:0042995 cell projection	GO:0060134 prepulse inhibition | GO:0006810 transport | GO:0022008 neurogenesis | GO:0021846 cell proliferation in forebrain	GO:0008289 lipid binding | GO:0005215 transporter activity
Locus_83939_Transcript_4/5_Confidence_0.400_Length_2501	10.8811	XP_001364742.2:alpha-N-acetylgalactosaminide alpha-2,6-sialyltransferase 5-like | XP_002751035.1:ST6 (alpha-N-acetyl-neuraminyl-2,3-beta-galactosyl-1,3)-N-acetylgalactosaminide alpha-2,6-sialyltransferase 5 | XP_003807839.1:ST6 (alpha-N-acetyl-neuraminyl-2,3-beta-galactosyl-1,3)-N-acetylgalactosaminide alpha-2,6-sialyltransferase 5 | NP_112227.1:ST6 (alpha-N-acetyl-neuraminyl-2,3-beta-galactosyl-…	GO:0030173 integral to Golgi membrane	GO:0009312 oligosaccharide biosynthetic process | GO:0006486 protein glycosylation | GO:0006688 glycosphingolipid biosynthetic process	GO:0001665 alpha-N-acetylgalactosaminide alpha-2,6-sialyltransferase activity
Locus_6997_Transcript_18/18_Confidence_0.324_Length_3777	10.8495	XP_001372186.2:coiled-coil domain-containing protein 136-like | XP_003771645.1:coiled-coil domain containing 136 | XP_003983069.1:coiled-coil domain containing 136 | XP_002807115.2:coiled-coil domain containing 136 | BAB47422.1:coiled-coil domain containing 136 | XP_002818468.2:coiled-coil domain containing 136
Locus_120603_Transcript_4/24_Confidence_0.267_Length_2004	10.8407	XP_001379867.2:retinoid isomerohydrolase-like | XP_003767312.1:retinal pigment epithelium-specific protein 65kDa | XP_003990229.1:retinal pigment epithelium-specific protein 65kDa | XP_002924707.1:retinoid isomerohydrolase-like | XP_003127979.1:retinal pigment epithelium-specific protein 65kDa	GO:0031090 organelle membrane | GO:0005783 endoplasmic reticulum | GO:0005886 plasma membrane	GO:0008286 insulin receptor signaling pathway | GO:0007468 regulation of rhodopsin gene expression | GO:0042574 retinal metabolic process | GO:0060042 retina morphogenesis in camera-type eye | GO:0071257 cellular response to electrical stimulus | GO:0007601 visual perception	GO:0046872 metal ion binding | GO:0052885 all-trans-retinyl-ester hydrolase, 11-cis retinol forming activity | GO:0052884 all-trans-retinyl-palmitate hydrolase, 11-cis retinol forming activity | GO:0004744 retinal isomerase activity
Locus_490_Transcript_17/41_Confidence_0.630_Length_2662	10.8397	EAW82358.1:actin binding LIM protein family, member 2 | XP_002804042.1:actin binding LIM protein family, member 2 | BAB47437.1:actin binding LIM protein family, member 2 | XP_003773459.1:actin binding LIM protein family, member 2 | NP_001123557.1:actin binding LIM protein family, member 2 | XP_003816496.1:actin binding LIM protein family, member 2 | XP_001372480.2:actin binding LIM protein family…
Locus_9762_Transcript_15/20_Confidence_0.429_Length_3325	10.8157	XP_003789957.1:calcium binding protein 1 | O88751.2:calcium binding protein 1 | NP_001028848.1:calcium binding protein 1 | XP_509431.3:calcium binding protein 1 | NP_001028849.1:calcium binding protein 1 | AAH30201.2:calcium binding protein 1 | XP_003907313.1:calcium binding protein 1	GO:0000139 Golgi membrane | GO:0005829 cytosol | GO:0045211 postsynaptic membrane | GO:0043025 neuronal cell body | GO:0043234 protein complex | GO:0014069 postsynaptic density | GO:0030054 cell junction | GO:0048471 perinuclear region of cytoplasm | GO:0005634 nucleus | GO:0009898 internal side of plasma membrane | GO:0005938 cell cortex	GO:1901386 negative regulation of voltage-gated calcium channel activity | GO:0043086 negative regulation of catalytic activity | GO:0007275 multicellular organismal development | GO:0048167 regulation of synaptic plasticity | GO:0042308 negative regulation of protein import into nucleus | GO:0010651 negative regulation of cell communication by electrical coupling	GO:0008139 nuclear localization sequence binding | GO:0048306 calcium-dependent protein binding | GO:0005509 calcium ion binding | GO:0019904 protein domain specific binding | GO:0031800 type 3 metabotropic glutamate receptor binding | GO:0042803 protein homodimerization activity | GO:0044325 ion channel binding | GO:0004857 enzyme inhibitor activity
Locus_103249_Transcript_3/8_Confidence_0.111_Length_4694	10.7757	XP_003756756.1:solute carrier family 6 (neurotransmitter transporter, L-proline), member 7 | XP_001369268.1:solute carrier family 6 (neurotransmitter transporter, L-proline), member 7 | NP_001095701.1:solute carrier family 6 (neurotransmitter transporter, L-proline), member 7 | XP_002816125.1:solute carrier family 6 (neurotransmitter transporter, L-proline), member 7 | XP_004042855.1:solute carri…
Locus_137759_Transcript_15/29_Confidence_0.475_Length_6165	10.7559	XP_003768185.1:brevican | XP_004002672.1:brevican | XP_002927009.1:brevican core protein-like | NP_776421.2:brevican | Q28062.1:brevican		GO:0007155 cell adhesion	GO:0005540 hyaluronic acid binding | GO:0030246 carbohydrate binding
Locus_77544_Transcript_13/20_Confidence_0.500_Length_6070	10.7517	XP_003761760.1:glutamate [NMDA] receptor subunit epsilon-1-like | XP_001366920.1:glutamate [NMDA] receptor subunit epsilon-1-like | NP_036705.3:glutamate receptor, ionotropic, N-methyl D-aspartate 2A | Q00959.2:glutamate receptor, ionotropic, N-methyl D-aspartate 2A | BAA02498.1:glutamate receptor, ionotropic, N-methyl D-aspartate 2A
Locus_2249_Transcript_75/255_Confidence_0.004_Length_3474	10.7477	XP_003770921.1:Fas apoptotic inhibitory molecule 2 | XP_001374575.1:fas apoptotic inhibitory molecule 2-like | XP_001504277.1:fas apoptotic inhibitory molecule 2-like | XP_003988725.1:Fas apoptotic inhibitory molecule 2 | NP_001068886.1:Fas apoptotic inhibitory molecule 2 | XP_002922429.1:fas apoptotic inhibitory molecule 2-like | XP_002711170.1:Fas apoptotic inhibitory molecule 2	GO:0045211 postsynaptic membrane | GO:0030054 cell junction | GO:0005886 plasma membrane | GO:0045121 membrane raft | GO:0016021 integral to membrane	GO:0021702 cerebellar Purkinje cell differentiation | GO:0021681 cerebellar granular layer development | GO:0043523 regulation of neuron apoptotic process
Locus_140456_Transcript_1/1_Confidence_0.000_Length_2312	10.682	XP_001363980.1:BTB/POZ domain-containing protein KCTD4-like | XP_004012107.1:potassium channel tetramerisation domain containing 4 | XP_002713007.1:CG10830-like | XP_542575.1:potassium channel tetramerisation domain containing 4 | NP_940686.2:potassium channel tetramerisation domain containing 4 | XP_003980454.1:potassium channel tetramerisation domain containing 4		GO:0051260 protein homooligomerization
Locus_43079_Transcript_12/16_Confidence_0.455_Length_7023	10.6422	XP_003760782.1:neurocan | AAC80576.1:neurocan | NP_001029342.1:neurocan | BAE06086.1:neurocan | NP_004377.2:neurocan | XP_003340783.1:neurocan core protein-like | P55067.1:neurocan | P55066.1:neurocan | NP_113841.2:neurocan | NP_031815.2:neurocan	GO:0043231 intracellular membrane-bounded organelle | GO:0070013 intracellular organelle lumen | GO:0044444 cytoplasmic part	GO:0007155 cell adhesion | GO:0044272 sulfur compound biosynthetic process | GO:0030204 chondroitin sulfate metabolic process | GO:0051823 regulation of synapse structural plasticity | GO:0006024 glycosaminoglycan biosynthetic process | GO:0030166 proteoglycan biosynthetic process	GO:0030246 carbohydrate binding | GO:0005540 hyaluronic acid binding | GO:0005509 calcium ion binding
Locus_20761_Transcript_36/39_Confidence_0.378_Length_3128	10.6326	XP_003339689.1:dynamin-1-like | NP_004399.2:dynamin 1 | XP_003785395.1:dynamin 1
Locus_6997_Transcript_14/18_Confidence_0.676_Length_4873	10.5254	XP_001372186.2:coiled-coil domain-containing protein 136-like | XP_003771645.1:coiled-coil domain containing 136 | XP_003983069.1:coiled-coil domain containing 136 | XP_001064000.2:coiled-coil domain containing 136 | XP_003407306.1:coiled-coil domain containing 136
Locus_41979_Transcript_4/8_Confidence_0.150_Length_2460	10.5118	XP_003760225.1:ELOVL fatty acid elongase 2 | XP_001377373.2:elongation of very long chain fatty acids protein 2-like | XP_003827776.1:ELOVL fatty acid elongase 2 | NP_060240.3:ELOVL fatty acid elongase 2 | XP_004043329.1:ELOVL fatty acid elongase 2 | BAA91096.1:ELOVL fatty acid elongase 2 | NP_001102588.1:ELOVL fatty acid elongase 2 | XP_003897103.1:ELOVL fatty acid elongase 2 | AAH60809.1:ELOVL …
Locus_745_Transcript_179/205_Confidence_0.016_Length_1342	10.4233	XP_001376986.2:gamma-aminobutyric acid receptor subunit beta-4-like | XP_003774884.1:gamma-aminobutyric acid receptor subunit beta-4-like | CAA39969.1:gamma-aminobutyric acid (GABA) receptor, theta | NP_001161175.1:gamma-aminobutyric acid (GABA) receptor, theta | NP_001161176.1:gamma-aminobutyric acid (GABA) receptor, theta | CAA39970.1:gamma-aminobutyric acid (GABA) receptor, theta	GO:0045211 postsynaptic membrane | GO:0030054 cell junction | GO:0005886 plasma membrane | GO:0016021 integral to membrane	GO:0006811 ion transport	GO:0004890 GABA-A receptor activity | GO:0005230 extracellular ligand-gated ion channel activity
Locus_36449_Transcript_3/8_Confidence_0.333_Length_2895	10.4201	XP_003766089.1:peroxisomal biogenesis factor 5-like | XP_001168575.2:peroxisomal biogenesis factor 5-like | XP_003832019.1:peroxisomal biogenesis factor 5-like | XP_003766090.1:peroxisomal biogenesis factor 5-like | XP_001362639.1:peroxisomal biogenesis factor 5-like | XP_003341914.1:peroxisomal biogenesis factor 5-like | XP_001168616.1:peroxisomal biogenesis factor 5-like | XP_003832017.1:peroxi…
Locus_123604_Transcript_2/6_Confidence_0.750_Length_1216	10.3952	XP_003341205.1:fibronectin type III domain-containing protein 5-like | XP_003765500.1:fibronectin type III domain containing 5 | XP_544428.4:fibronectin type III domain containing 5 | XP_004025440.1:fibronectin type III domain containing 5 | XP_003212659.1:fibronectin type III domain-containing protein 5-like | XP_003276434.1:fibronectin type III domain containing 5 | XP_003356354.1:fibronectin t…	GO:0005886 plasma membrane | GO:0005778 peroxisomal membrane | GO:0016021 integral to membrane | GO:0005576 extracellular region | GO:0005783 endoplasmic reticulum	GO:0014850 response to muscle activity | GO:0090336 positive regulation of brown fat cell differentiation	GO:0005179 hormone activity
Locus_139834_Transcript_2/10_Confidence_0.500_Length_2304	10.3359	XP_003755896.1:copine VI (neuronal) | XP_003987544.1:copine VI (neuronal) | XP_001491372.1:copine-6-like | XP_004010368.1:copine VI (neuronal) | NP_001039455.1:copine VI (neuronal) | XP_002718134.1:copine VI (neuronal) | XP_850337.1:copine VI (neuronal)	GO:0016020 membrane | GO:0030424 axon | GO:0030425 dendrite		GO:0001786 phosphatidylserine binding
Locus_31557_Transcript_12/25_Confidence_0.706_Length_4645	10.3312	XP_003760083.1:discs, large (Drosophila) homolog-associated protein 1 | XP_003760082.1:discs, large (Drosophila) homolog-associated protein 1 | XP_003760081.1:discs, large (Drosophila) homolog-associated protein 1 | XP_001364269.1:discs, large (Drosophila) homolog-associated protein 1 | XP_001364427.1:discs, large (Drosophila) homolog-associated protein 1 | NP_001179558.1:discs, large (Drosophila…
Locus_121386_Transcript_11/17_Confidence_0.368_Length_3859	10.2537	XP_001367205.2:v-set and transmembrane domain-containing protein 2A-like | XP_004174744.1:V-set and transmembrane domain containing 2A | XP_002186550.1:V-set and transmembrane domain containing 2A
Locus_109397_Transcript_7/7_Confidence_0.062_Length_3118	10.2382	XP_003756841.1:gamma-aminobutyric acid (GABA) A receptor, gamma 2 | XP_003782022.1:gamma-aminobutyric acid receptor subunit gamma-2-like | XP_001380042.2:gamma-aminobutyric acid receptor subunit gamma-2-like | NP_944494.1:gamma-aminobutyric acid (GABA) A receptor, gamma 2 | XP_003756842.1:gamma-aminobutyric acid (GABA) A receptor, gamma 2 | XP_002744181.1:gamma-aminobutyric acid (GABA) A receptor…	GO:0030054 cell junction | GO:0060077 inhibitory synapse | GO:0030424 axon | GO:0034707 chloride channel complex | GO:0032590 dendrite membrane | GO:0045211 postsynaptic membrane | GO:0005737 cytoplasm | GO:0005887 integral to plasma membrane	GO:0007214 gamma-aminobutyric acid signaling pathway | GO:0051932 synaptic transmission, GABAergic | GO:0006821 chloride transport | GO:0009791 post-embryonic development | GO:0034220 ion transmembrane transport | GO:0030534 adult behavior	GO:0008503 benzodiazepine receptor activity | GO:0005230 extracellular ligand-gated ion channel activity | GO:0005515 protein binding | GO:0004890 GABA-A receptor activity | GO:0005254 chloride channel activity
Locus_50469_Transcript_6/6_Confidence_0.735_Length_2688	10.2361	XP_003761247.1:reticulon-4 receptor-like | XP_002187885.1:reticulon-4 receptor-like | XP_003211156.1:reticulon-4 receptor-like
Locus_93051_Transcript_3/4_Confidence_0.833_Length_2874	10.1785	XP_001377350.2:oligodendrocyte transcription factor 2-like | XP_003824040.1:oligodendrocyte lineage transcription factor 2 | XP_003797150.1:oligodendrocyte lineage transcription factor 2 | AAC72247.1:oligodendrocyte lineage transcription factor 2 | AAF61215.1:oligodendrocyte lineage transcription factor 2
Locus_7249_Transcript_5/15_Confidence_0.353_Length_6394	10.1572	XP_860724.2:myosin, heavy chain 10, non-muscle | XP_003639099.1:myosin, heavy chain 10, non-muscle | XP_003340371.1:myosin-10-like | XP_003639100.1:myosin, heavy chain 10, non-muscle | XP_001504875.1:myosin, heavy chain 10, non-muscle
Locus_2134_Transcript_29/44_Confidence_0.447_Length_2768	10.103	NP_001124986.1:poly (ADP-ribose) polymerase family, member 6 | NP_084198.2:poly (ADP-ribose) polymerase family, member 6 | XP_002717747.1:poly (ADP-ribose) polymerase family, member 6 | XP_003477692.1:poly [ADP-ribose] polymerase 6-like | XP_001371246.2:poly (ADP-ribose) polymerase family, member 6
Locus_627_Transcript_9/80_Confidence_0.086_Length_7241	10.0927	XP_001365125.1:dynamin 3 | XP_003340168.1:dynamin 3 | XP_002760411.1:dynamin 3 | XP_001100178.1:dynamin 3 | XP_003258929.1:dynamin 3 | XP_003925417.1:dynamin 3 | NP_056384.2:dynamin 3
Locus_50262_Transcript_11/27_Confidence_0.645_Length_4904	10.09	XP_001362722.1:Ca++-dependent secretion activator | XP_001362635.1:Ca++-dependent secretion activator | XP_001362810.1:Ca++-dependent secretion activator | NP_001069488.1:Ca++-dependent secretion activator | XP_848403.2:Ca++-dependent secretion activator | XP_003785573.1:Ca++-dependent secretion activator | XP_004034452.1:Ca++-dependent secretion activator | XP_002758550.1:Ca++-dependent secretio…
Locus_134382_Transcript_4/4_Confidence_0.000_Length_2344	10.0837	XP_002917048.1:opalin-like | XP_850811.1:oligodendrocytic myelin paranodal and inner loop protein | XP_003363461.1:opalin-like | NP_001127023.1:oligodendrocytic myelin paranodal and inner loop protein | XP_003255314.1:oligodendrocytic myelin paranodal and inner loop protein | XP_003825459.1:oligodendrocytic myelin paranodal and inner loop protein | NP_149984.1:oligodendrocytic myelin paranodal an…	GO:0005794 Golgi apparatus
Locus_10019_Transcript_74/100_Confidence_0.026_Length_4406	10.0806	XP_003769808.1:potassium voltage-gated channel, shaker-related subfamily, member 2 | XP_001372701.1:potassium voltage-gated channel subfamily A member 2-like | XP_001496518.1:potassium voltage-gated channel subfamily A member 2-like | NP_037102.1:potassium voltage-gated channel, shaker-related subfamily, member 2 | XP_003990479.1:potassium voltage-gated channel, shaker-related subfamily, member 2…	GO:0008076 voltage-gated potassium channel complex | GO:0044224 juxtaparanode region of axon	GO:0034765 regulation of ion transmembrane transport | GO:0051260 protein homooligomerization | GO:0071805 potassium ion transmembrane transport | GO:0021633 optic nerve structural organization	GO:0005251 delayed rectifier potassium channel activity | GO:0005515 protein binding | GO:0015271 outward rectifier potassium channel activity
Locus_103249_Transcript_7/8_Confidence_0.756_Length_4839	10.0312	XP_003756756.1:solute carrier family 6 (neurotransmitter transporter, L-proline), member 7 | XP_001369268.1:solute carrier family 6 (neurotransmitter transporter, L-proline), member 7 | NP_001095701.1:solute carrier family 6 (neurotransmitter transporter, L-proline), member 7 | XP_002816125.1:solute carrier family 6 (neurotransmitter transporter, L-proline), member 7 | XP_004042855.1:solute carri…	GO:0016021 integral to membrane	GO:0006836 neurotransmitter transport	GO:0005328 neurotransmitter:sodium symporter activity
Locus_111574_Transcript_1/4_Confidence_0.286_Length_2101	9.99352	XP_003770839.1:megalencephalic leukoencephalopathy with subcortical cysts 1 | XP_001362142.1:membrane protein MLC1-like | XP_001506189.1:membrane protein MLC1-like | XP_003201991.1:membrane protein MLC1-like | XP_002188699.1:megalencephalic leukoencephalopathy with subcortical cysts 1 | XP_003221381.1:membrane protein MLC1-like	GO:0005911 cell-cell junction | GO:0016323 basolateral plasma membrane | GO:0005768 endosome | GO:0016324 apical plasma membrane | GO:0016021 integral to membrane | GO:0031410 cytoplasmic vesicle | GO:0005783 endoplasmic reticulum | GO:0048471 perinuclear region of cytoplasm	GO:0032388 positive regulation of intracellular transport | GO:0047484 regulation of response to osmotic stress | GO:0051259 protein oligomerization	GO:0032403 protein complex binding

## Sheet: PC heart
transcript	edgeR logFC	blast hits	cellular_component	biological_process	molecular_function
Locus_934_Transcript_4/91_Confidence_0.040_Length_826	20.6738	AAA21805.1:tropomyosin 1, alpha | EAW77630.1:tropomyosin 1 (alpha) | NP_001018004.1:tropomyosin 1 (alpha) | XP_003755672.1:tropomyosin 1 (alpha) | NP_077745.2:tropomyosin 1, alpha | NP_001029244.1:tropomyosin 1, alpha | XP_001103704.1:tropomyosin 1 (alpha)	GO:0032059 bleb | GO:0030426 growth cone | GO:0005862 muscle thin filament tropomyosin | GO:0002102 podosome | GO:0005829 cytosol | GO:0030863 cortical cytoskeleton | GO:0032154 cleavage furrow | GO:0031941 filamentous actin | GO:0001725 stress fiber | GO:0032587 ruffle membrane	GO:0034614 cellular response to reactive oxygen species | GO:0001701 in utero embryonic development | GO:0032781 positive regulation of ATPase activity | GO:0060048 cardiac muscle contraction | GO:0030336 negative regulation of cell migration | GO:0045785 positive regulation of cell adhesion | GO:0051693 actin filament capping | GO:0006937 regulation of muscle contraction | GO:0030049 muscle fila…	GO:0042803 protein homodimerization activity | GO:0047485 protein N-terminus binding | GO:0005200 structural constituent of cytoskeleton | GO:0051015 actin filament binding | GO:0008307 structural constituent of muscle
Locus_934_Transcript_79/91_Confidence_0.102_Length_7665	17.8593	NP_001099158.1:alpha-tropomyosin | NP_001018005.1:tropomyosin 1 (alpha) | XP_001103704.1:tropomyosin 1 (alpha) | XP_001173748.1:tropomyosin 1 (alpha) | NP_001013608.1:tropomyosin 1 (alpha)	GO:0032059 bleb | GO:0030426 growth cone | GO:0005862 muscle thin filament tropomyosin | GO:0002102 podosome | GO:0005829 cytosol | GO:0030863 cortical cytoskeleton | GO:0032154 cleavage furrow | GO:0031941 filamentous actin | GO:0001725 stress fiber | GO:0032587 ruffle membrane	GO:0034614 cellular response to reactive oxygen species | GO:0001701 in utero embryonic development | GO:0032781 positive regulation of ATPase activity | GO:0060048 cardiac muscle contraction | GO:0030336 negative regulation of cell migration | GO:0045785 positive regulation of cell adhesion | GO:0051693 actin filament capping | GO:0006937 regulation of muscle contraction | GO:0030049 muscle fila…	GO:0042803 protein homodimerization activity | GO:0047485 protein N-terminus binding | GO:0005200 structural constituent of cytoskeleton | GO:0051015 actin filament binding | GO:0008307 structural constituent of muscle
Locus_88_Transcript_14013/16303_Confidence_0.000_Length_3333	15.9512	XP_003770042.1:unc-45 homolog B (C. elegans) | XP_003495851.1:unc-45 homolog B (C. elegans) | XP_002923653.1:unc-45 homolog B (C. elegans) | XP_537726.2:unc-45 homolog B (C. elegans) | AAI01064.1:unc-45 homolog B (C. elegans) | NP_001028748.1:unc-45 homolog B (C. elegans) | XP_002719283.1:unc-45 homolog B (C. elegans) | NP_848795.3:unc-45 homolog B (C. elegans) | XP_002748400.2:unc-45 homolog B (…	GO:0005829 cytosol	GO:0030154 cell differentiation | GO:0007517 muscle organ development | GO:0061077 chaperone-mediated protein folding	GO:0051879 Hsp90 protein binding
Locus_6763_Transcript_61/181_Confidence_0.071_Length_3246	15.7912	XP_001369357.1:myosin-7-like | XP_003474533.1:myosin-7-like | P79293.2:myosin, heavy chain 7, cardiac muscle, beta | XP_003987536.1:myosin, heavy chain 7, cardiac muscle, beta | NP_001107183.1:myosin, heavy chain 7, cardiac muscle, beta | XP_002718130.1:myosin, heavy chain 7, cardiac muscle, beta | NP_001075227.1:myosin, heavy chain 7, cardiac muscle, beta | BAD92945.1:myosin, heavy chain 7, card…
Locus_8608_Transcript_12/17_Confidence_0.150_Length_711	15.6027	XP_001366030.1:heat shock protein beta-7-like | XP_003765116.1:heat shock 27kDa protein family, member 7 (cardiovascular) | NP_001230317.1:heat shock 27kDa protein family, member 7 (cardiovascular) | XP_865029.1:heat shock 27kDa protein family, member 7 (cardiovascular)	GO:0005634 nucleus | GO:0005739 mitochondrion	GO:0006950 response to stress
Locus_147262_Transcript_11/25_Confidence_0.267_Length_4598	15.0632	XP_001381506.1:myomesin 2 | XP_003757968.1:myomesin 2 | XP_001495907.1:myomesin 2 | XP_528059.3:myomesin 2 | XP_003807575.1:myomesin 2 | XP_003412010.1:myomesin 2 | XP_001505790.2:myomesin 2	GO:0031430 M band	GO:0006936 muscle contraction
Locus_117414_Transcript_11/17_Confidence_0.200_Length_5897	15.0586	XP_001377810.1:nebulin-related anchoring protein | XP_003755427.1:nebulin-related anchoring protein | XP_003787203.1:nebulin-related anchoring protein | XP_001090018.2:nebulin-related anchoring protein | XP_001089899.1:nebulin-related anchoring protein | XP_003787205.1:nebulin-related anchoring protein | XP_004050162.1:nebulin-related anchoring protein | XP_003255527.2:nebulin-related anchoring p…	GO:0005927 muscle tendon junction | GO:0005916 fascia adherens | GO:0030016 myofibril		GO:0051371 muscle alpha-actinin binding | GO:0003779 actin binding | GO:0008270 zinc ion binding | GO:0017166 vinculin binding
Locus_22538_Transcript_1/8_Confidence_0.167_Length_3363	14.9398	XP_001362494.1:xin actin-binding repeat containing 1 | XP_003762695.1:xin actin-binding repeat containing 1 | XP_001084767.1:xin actin-binding repeat containing 1 | XP_003794526.1:xin actin-binding repeat containing 1
Locus_13776_Transcript_4/22_Confidence_0.100_Length_1806	14.8643	XP_003756206.1:ankyrin repeat and SOCS box containing 2 | XP_001365827.1:ankyrin repeat and SOCS box containing 2 | XP_001511093.1:ankyrin repeat and SOCS box protein 2-like | XP_004055662.1:ankyrin repeat and SOCS box containing 2 | XP_003939874.1:ankyrin repeat and SOCS box containing 2 | NP_001189358.1:ankyrin repeat and SOCS box containing 2 | XP_003260963.1:ankyrin repeat and SOCS box contai…
Locus_9243_Transcript_84/159_Confidence_0.159_Length_51545	14.8395	XP_001065955.3:titin | XP_003764065.1:titin | XP_001377440.2:titin | XP_003907721.1:titin | XP_002918867.1:titin-like | XP_004092117.1:titin | XP_535982.4:titin
Locus_9243_Transcript_142/159_Confidence_0.165_Length_57036	14.8039	XP_003764065.1:titin | XP_001377440.2:titin | XP_002918867.1:titin-like | XP_003815594.1:titin | XP_004032922.1:titin | NP_001254479.1:titin | NP_001243779.1:titin | EAX11013.1:titin
Locus_38915_Transcript_27/32_Confidence_0.333_Length_1026	14.7228	XP_003364303.1:ankyrin 1, erythrocytic | NP_065211.2:ankyrin 1, erythrocytic | AAH30957.1:ankyrin 1, erythrocytic | XP_003432156.1:ankyrin-1-like | XP_004046994.1:ankyrin 1, erythrocytic | XP_003984806.1:ankyrin-1-like	GO:0030863 cortical cytoskeleton | GO:0014731 spectrin-associated cytoskeleton | GO:0016529 sarcoplasmic reticulum | GO:0016323 basolateral plasma membrane | GO:0005829 cytosol | GO:0031430 M band	GO:0007411 axon guidance | GO:0007010 cytoskeleton organization | GO:0045199 maintenance of epithelial cell apical/basal polarity | GO:0015672 monovalent inorganic cation transport | GO:0072661 protein targeting to plasma membrane | GO:0006779 porphyrin-containing compound biosynthetic process | GO:0048821 erythrocyte development | GO:0006887 exocytosis | GO:0007165 signal transduction | GO:00068…	GO:0030507 spectrin binding | GO:0051117 ATPase binding | GO:0005200 structural constituent of cytoskeleton | GO:0008093 cytoskeletal adaptor activity
Locus_6763_Transcript_73/181_Confidence_0.079_Length_3659	14.6282	XP_003755891.1:myosin, heavy chain 7, cardiac muscle, beta | XP_003755890.1:myosin, heavy chain 7, cardiac muscle, beta | P79293.2:myosin, heavy chain 7, cardiac muscle, beta | NP_001107183.1:myosin, heavy chain 7, cardiac muscle, beta | XP_002718130.1:myosin, heavy chain 7, cardiac muscle, beta | XP_003987536.1:myosin, heavy chain 7, cardiac muscle, beta | XP_001369357.1:myosin-7-like | XP_00347…
Locus_9243_Transcript_97/159_Confidence_0.104_Length_5766	14.3447	XP_003764065.1:titin | XP_001377440.2:titin | XP_004092117.1:titin | XP_003990955.1:titin | XP_003922083.1:titin | XP_002808058.1:titin-like | XP_003907721.1:titin | XP_004032922.1:titin
Locus_138976_Transcript_2/3_Confidence_0.429_Length_2845	14.3012	XP_003761953.1:sarcalumenin | XP_001369870.2:sarcalumenin-like | XP_003750819.1:sarcalumenin | XP_003752342.1:sarcalumenin | EDL96300.1:sarcalumenin | NP_780556.2:sarcalumenin | EDL96301.1:sarcalumenin | EDK97230.1:sarcalumenin | XP_547150.3:sarcalumenin
Locus_3202_Transcript_26/41_Confidence_0.368_Length_6601	14.268	XP_001365739.2:palladin, cytoskeletal associated protein | XP_001082273.2:palladin, cytoskeletal associated protein | XP_004040650.1:palladin, cytoskeletal associated protein | Q8WX93.3:palladin, cytoskeletal associated protein | XP_002815324.1:palladin, cytoskeletal associated protein | XP_003310618.1:palladin, cytoskeletal associated protein | XP_003415849.1:palladin, cytoskeletal associated pr…	GO:0030018 Z disc | GO:0030027 lamellipodium | GO:0005884 actin filament | GO:0005925 focal adhesion | GO:0001726 ruffle | GO:0005634 nucleus	GO:0007010 cytoskeleton organization	GO:0051371 muscle alpha-actinin binding | GO:0003779 actin binding
Locus_9243_Transcript_73/159_Confidence_0.201_Length_82521	14.0438	NP_003310.4:titin | EAX11015.1:titin | CAD12455.1:titin | XP_003791523.1:titin | CAA62188.1:titin | NP_082280.2:titin | XP_003764065.1:titin	GO:0005865 striated muscle thin filament | GO:0005829 cytosol | GO:0031430 M band | GO:0005794 Golgi apparatus | GO:0000794 condensed nuclear chromosome | GO:0030018 Z disc | GO:0005730 nucleolus | GO:0005576 extracellular region	GO:0035023 regulation of Rho protein signal transduction | GO:0001701 in utero embryonic development | GO:0030240 skeletal muscle thin filament assembly | GO:0060048 cardiac muscle contraction | GO:0055008 cardiac muscle tissue morphogenesis | GO:0043056 forward locomotion | GO:0048739 cardiac muscle fiber development | GO:0035995 detection of muscle stretch | GO:0030241 skeletal muscle myosin th…	GO:0004713 protein tyrosine kinase activity | GO:0004674 protein serine/threonine kinase activity | GO:0005089 Rho guanyl-nucleotide exchange factor activity | GO:0005097 Rab GTPase activator activity | GO:0002020 protease binding | GO:0051371 muscle alpha-actinin binding | GO:0042802 identical protein binding | GO:0043621 protein self-association | GO:0003676 nucleic acid binding | GO:0005524 AT…
Locus_9243_Transcript_80/159_Confidence_0.024_Length_10173	14.0111	NP_082280.2:titin | EDL27217.1:titin
Locus_10054_Transcript_40/42_Confidence_0.089_Length_439	13.9885	XP_003764197.1:ATP synthase, H+ transporting, mitochondrial Fo complex, subunit G | AAH15128.1:ATP synthase, H+ transporting, mitochondrial Fo complex, subunit G | XP_003910830.1:ATP synthase, H+ transporting, mitochondrial Fo complex, subunit G | CAL38390.1:ATP synthase, H+ transporting, mitochondrial Fo complex, subunit G | NP_006467.4:ATP synthase, H+ transporting, mitochondrial Fo complex, su…	GO:0005753 mitochondrial proton-transporting ATP synthase complex	GO:0042776 mitochondrial ATP synthesis coupled proton transport | GO:0006200 ATP catabolic process | GO:0022904 respiratory electron transport chain	GO:0022857 transmembrane transporter activity | GO:0016887 ATPase activity
Locus_9243_Transcript_110/159_Confidence_0.134_Length_10302	13.8254	XP_003764065.1:titin | XP_001377440.2:titin | XP_004092117.1:titin | XP_002808058.1:titin-like | NP_001254479.1:titin | CAD12456.1:titin | NP_001243779.1:titin | XP_003907721.1:titin | EAX11013.1:titin
Locus_9243_Transcript_88/159_Confidence_0.195_Length_69257	13.7703	XP_003764065.1:titin | XP_001377440.2:titin | XP_003815594.1:titin | XP_002918867.1:titin-like | XP_004032922.1:titin | XP_003922083.1:titin | NP_001254479.1:titin | EAX11013.1:titin
Locus_131400_Transcript_13/21_Confidence_0.292_Length_1595	13.6851	XP_003773072.1:solute carrier family 25 (mitochondrial carrier; adenine nucleotide translocator), member 4 | XP_001363393.1:ADP/ATP translocase 1-like | NP_001076155.1:solute carrier family 25 (mitochondrial carrier; adenine nucleotide translocator), member 4 | NP_777083.1:solute carrier family 25 (mitochondrial carrier; adenine nucleotide translocator), member 4 | AAI02995.2:solute carrier famil…	GO:0016021 integral to membrane | GO:0005743 mitochondrial inner membrane | GO:0005741 mitochondrial outer membrane	GO:0055085 transmembrane transport | GO:0060547 negative regulation of necrotic cell death | GO:0051935 L-glutamate uptake involved in synaptic transmission | GO:0008637 apoptotic mitochondrial changes | GO:0015867 ATP transport | GO:0015866 ADP transport	GO:0000295 adenine nucleotide transmembrane transporter activity | GO:0019899 enzyme binding | GO:0005471 ATP:ADP antiporter activity
Locus_9243_Transcript_72/159_Confidence_0.079_Length_14612	13.5644	CAD12456.1:titin | EAX11013.1:titin | NP_001243779.1:titin | XP_004004591.1:titin | XP_003990955.1:titin
Locus_9243_Transcript_105/159_Confidence_0.274_Length_70054	13.5143	XP_003764065.1:titin | XP_001377440.2:titin | XP_003815594.1:titin | XP_002918867.1:titin-like | XP_004032922.1:titin | XP_003922083.1:titin | EAX11013.1:titin | NP_001254479.1:titin
Locus_9243_Transcript_67/159_Confidence_0.091_Length_15721	13.3792	EAX11013.1:titin | CAD12456.1:titin | NP_001243779.1:titin | XP_004004591.1:titin | XP_003764065.1:titin | XP_001377440.2:titin
Locus_6763_Transcript_92/181_Confidence_0.104_Length_4373	13.3687	XP_001369357.1:myosin-7-like | XP_003474533.1:myosin-7-like | NP_001107183.1:myosin, heavy chain 7, cardiac muscle, beta | XP_003987536.1:myosin, heavy chain 7, cardiac muscle, beta | XP_002718130.1:myosin, heavy chain 7, cardiac muscle, beta | P79293.2:myosin, heavy chain 7, cardiac muscle, beta | NP_001075227.1:myosin, heavy chain 7, cardiac muscle, beta | XP_003755891.1:myosin, heavy chain 7, …
Locus_9243_Transcript_94/159_Confidence_0.091_Length_5847	13.3399	XP_003764065.1:titin | XP_001377440.2:titin | XP_004092117.1:titin | XP_002808058.1:titin-like | XP_003990955.1:titin | XP_003907721.1:titin | XP_003922083.1:titin | NP_596869.4:titin | ACN81321.1:titin
Locus_88606_Transcript_20/57_Confidence_0.085_Length_1877	13.2865	XP_864869.1:LIM domain binding 3 | NP_001073585.1:LIM domain binding 3
Locus_9243_Transcript_39/159_Confidence_0.018_Length_8902	13.1732	XP_003764065.1:titin | XP_001377440.2:titin | CAD12457.1:titin | EAX11016.1:titin | NP_596870.2:titin | XP_003309381.1:titin-like | XP_535982.4:titin | XP_003922083.1:titin | CAD12456.1:titin
Locus_113835_Transcript_1/7_Confidence_0.400_Length_913	13.1518	XP_001370897.1:telethonin-like | XP_003768313.1:titin-cap | XP_003768312.1:titin-cap | NP_001014915.1:titin-cap (telethonin) | NP_001253761.1:titin-cap | NP_001139226.1:titin-cap (telethonin) | XP_003466971.1:telethonin-like | XP_003278281.1:titin-cap	GO:0030018 Z disc	GO:0048739 cardiac muscle fiber development | GO:0030916 otic vesicle formation | GO:0060048 cardiac muscle contraction | GO:0048769 sarcomerogenesis | GO:0055003 cardiac myofibril assembly | GO:0001756 somitogenesis | GO:0003009 skeletal muscle contraction | GO:0030240 skeletal muscle thin filament assembly | GO:0055008 cardiac muscle tissue morphogenesis | GO:0035995 detection of muscle stretch…	GO:0070080 titin Z domain binding | GO:0030674 protein binding, bridging | GO:0008307 structural constituent of muscle | GO:0031432 titin binding | GO:0044325 ion channel binding | GO:0051373 FATZ binding
Locus_2249_Transcript_247/255_Confidence_0.016_Length_1364	13.0668	XP_533849.2:myosin, light chain 3, alkali; ventricular, skeletal, slow | XP_003762256.1:myosin, light chain 3, alkali; ventricular, skeletal, slow | NP_036738.1:myosin, light chain 3, alkali; ventricular, skeletal, slow | XP_001500321.1:myosin light chain 3-like | XP_003477081.1:myosin light chain 3-like | XP_002713367.1:slow skeletal ventricular myosin alkali light chain 3 | XP_001367204.1:myosi…	GO:0031672 A band | GO:0016459 myosin complex | GO:0031674 I band	GO:0002026 regulation of the force of heart contraction | GO:0055010 ventricular cardiac muscle tissue morphogenesis | GO:0006942 regulation of striated muscle contraction | GO:0007519 skeletal muscle tissue development | GO:0060048 cardiac muscle contraction	GO:0003785 actin monomer binding | GO:0005509 calcium ion binding | GO:0003774 motor activity
Locus_91190_Transcript_11/21_Confidence_0.217_Length_1871	13.0279	XP_003766203.1:paired box 3	GO:0005634 nucleus	GO:0007275 multicellular organismal development | GO:0006355 regulation of transcription, DNA-dependent	GO:0003700 sequence-specific DNA binding transcription factor activity | GO:0043565 sequence-specific DNA binding
Locus_5771_Transcript_20/57_Confidence_0.420_Length_6850	13.013	XP_003771393.1:calcium channel, voltage-dependent, L type, alpha 1C subunit | XP_001373588.2:calcium channel, voltage-dependent, L type, alpha 1C subunit | NP_001166394.1:calcium channel, voltage-dependent, L type, alpha 1C subunit | NP_001242926.1:calcium channel, voltage-dependent, L type, alpha 1C subunit | NP_001129994.1:calcium channel
Locus_88606_Transcript_49/57_Confidence_0.538_Length_4058	13.0049	XP_001363364.1:LIM domain binding 3 | XP_001363282.1:LIM domain binding 3 | NP_001073583.1:LIM domain binding 3 | XP_003495376.1:LIM domain binding 3 | XP_002718398.1:LIM domain binding 3 | XP_002915426.1:LIM domain-binding protein 3-like
Locus_88606_Transcript_19/57_Confidence_0.085_Length_2048	12.9683	XP_001363449.1:LIM domain binding 3 | NP_001073584.1:LIM domain binding 3 | XP_003994185.1:LIM domain-binding protein 3-like | DAA14160.1:LIM domain binding 3 | NP_001030493.1:LIM domain binding 3
Locus_11955_Transcript_8/73_Confidence_0.047_Length_3081	12.9461	XP_001377845.2:PTPRF interacting protein, binding protein 2 (liprin beta 2) | XP_003773563.1:PTPRF interacting protein, binding protein 2 (liprin beta 2)
Locus_88606_Transcript_31/57_Confidence_0.077_Length_1234	12.9378	XP_001363449.1:LIM domain binding 3 | EAW80328.1:LIM domain binding 3 | EAW80323.1:LIM domain binding 3 | BAA31588.1:LIM domain binding 3 | NP_009009.1:LIM domain binding 3
Locus_6362_Transcript_23/42_Confidence_0.117_Length_1236	12.9246	XP_003761065.1:myosin, light chain 2, regulatory, cardiac, slow | XP_001506155.2:myosin regulatory light chain 2, ventricular/cardiac muscle isoform-like | XP_001372477.2:uncharacterized LOC100019715 | NP_001003069.1:myosin, light chain 2, regulatory, cardiac, slow | XP_003994712.1:myosin, light chain 2, regulatory, cardiac, slow | XP_002719796.1:Myosin regulatory light chain 2, ventricular/cardi…
Locus_9243_Transcript_65/159_Confidence_0.110_Length_38909	12.9005	XP_001065955.3:titin | XP_003764065.1:titin | XP_001377440.2:titin | XP_003907721.1:titin | XP_002918867.1:titin-like | XP_535982.4:titin
Locus_9243_Transcript_68/159_Confidence_0.098_Length_16541	12.8827	XP_003764065.1:titin | XP_001377440.2:titin | XP_003922083.1:titin | XP_003483740.1:titin | EAX11016.1:titin | NP_596870.2:titin | XP_003309381.1:titin-like | CAD12457.1:titin | XP_002703630.1:titin | XP_002685306.1:titin
Locus_7996_Transcript_14/85_Confidence_0.060_Length_1205	12.8073	XP_003767627.1:troponin T type 2 (cardiac) | XP_001368282.2:troponin T, cardiac muscle-like
Locus_88606_Transcript_44/57_Confidence_0.556_Length_4226	12.6642	XP_001363364.1:LIM domain binding 3 | XP_001363282.1:LIM domain binding 3 | XP_002718396.1:LIM domain binding 3 | XP_003466130.1:LIM domain-binding protein 3-like | XP_002718395.1:LIM domain binding 3 | XP_003466122.1:LIM domain-binding protein 3-like
Locus_19528_Transcript_42/53_Confidence_0.100_Length_1985	12.6584	XP_003760636.1:nicotinamide riboside kinase 2 | XP_003340771.1:nicotinamide riboside kinase 2-like | XP_003421970.1:nicotinamide riboside kinase 2-like | XP_003354052.1:nicotinamide riboside kinase 2-like | XP_002198794.1:nicotinamide riboside kinase 2 | XP_003914718.1:nicotinamide riboside kinase 2 | NP_733778.1:nicotinamide riboside kinase 2	GO:0005622 intracellular	GO:0009435 NAD biosynthetic process | GO:0045662 negative regulation of myoblast differentiation	GO:0046872 metal ion binding | GO:0005524 ATP binding | GO:0005515 protein binding | GO:0050262 ribosylnicotinamide kinase activity
Locus_30821_Transcript_32/33_Confidence_0.012_Length_3287	12.6566	XP_001371347.2:uncharacterized LOC100017949 | XP_004044271.1:uncharacterized LOC101130881 | XP_001109327.1:uncharacterized LOC711021 | EAX04434.1:muscular LMNA-interacting protein | XP_001109378.2:uncharacterized LOC711021 | XP_003986295.1:muscular LMNA-interacting protein | XP_002817065.1:uncharacterized LOC100456251
Locus_112486_Transcript_12/14_Confidence_0.222_Length_2165	12.6437	XP_002799361.1:uncharacterized LOC100429864
Locus_112486_Transcript_12/14_Confidence_0.222_Length_2165	12.6437	XP_001364229.1:creatine kinase M-type-like | XP_002762283.2:creatine kinase, muscle | XP_003997693.1:creatine kinase, muscle | XP_533641.3:creatine kinase, muscle | XP_003799555.1:creatine kinase, muscle	GO:0005737 cytoplasm	GO:0046314 phosphocreatine biosynthetic process | GO:0016310 phosphorylation	GO:0004111 creatine kinase activity | GO:0005524 ATP binding
Locus_6763_Transcript_37/181_Confidence_0.021_Length_629	12.6396	AAK00756.1:myosin, heavy chain 7, cardiac muscle, beta | : | XP_003428761.1:myosin-7-like | AAA36345.1:myosin, heavy chain 7, cardiac muscle, beta | AAA36343.1:myosin, heavy chain 7, cardiac muscle, beta | AAA60385.1:myosin, heavy chain 7, cardiac muscle, beta	GO:0005925 focal adhesion | GO:0032982 myosin filament | GO:0005730 nucleolus | GO:0001725 stress fiber | GO:0030018 Z disc | GO:0005859 muscle myosin complex	GO:0002027 regulation of heart rate | GO:0055010 ventricular cardiac muscle tissue morphogenesis | GO:0030049 muscle filament sliding | GO:0006200 ATP catabolic process | GO:0007512 adult heart development	GO:0030898 actin-dependent ATPase activity | GO:0000146 microfilament motor activity | GO:0003779 actin binding | GO:0008307 structural constituent of muscle | GO:0005516 calmodulin binding | GO:0005524 ATP binding
Locus_6763_Transcript_70/181_Confidence_0.104_Length_4435	12.6372	NP_001107183.1:myosin, heavy chain 7, cardiac muscle, beta | P79293.2:myosin, heavy chain 7, cardiac muscle, beta | XP_003987536.1:myosin, heavy chain 7, cardiac muscle, beta | XP_002718130.1:myosin, heavy chain 7, cardiac muscle, beta | XP_001369357.1:myosin-7-like | XP_003474533.1:myosin-7-like | XP_002753688.1:myosin, heavy chain 7, cardiac muscle, beta | XP_003755890.1:myosin, heavy chain 7, …
Locus_6763_Transcript_69/181_Confidence_0.104_Length_4435	12.6103	XP_001369357.1:myosin-7-like | NP_001107183.1:myosin, heavy chain 7, cardiac muscle, beta | XP_003987536.1:myosin, heavy chain 7, cardiac muscle, beta | NP_542766.1:myosin, heavy polypeptide 7, cardiac muscle, beta | P79293.2:myosin, heavy chain 7, cardiac muscle, beta | XP_003755890.1:myosin, heavy chain 7, cardiac muscle, beta | XP_002718130.1:myosin, heavy chain 7, cardiac muscle, beta | AAI58…
Locus_52250_Transcript_1/8_Confidence_0.250_Length_461	12.5896	XP_003779268.1:histidine rich calcium binding protein | ACH88003.1:histidine rich calcium binding protein | XP_003269804.1:histidine rich calcium binding protein | XP_003269805.1:histidine rich calcium binding protein | XP_003814359.1:histidine rich calcium binding protein | EAW52459.1:histidine rich calcium binding protein | NP_002143.1:histidine rich calcium binding protein		GO:0003008 system process
Locus_16468_Transcript_65/122_Confidence_0.007_Length_692	12.542	XP_003773050.1:sorbin and SH3 domain containing 2 | CAL37496.1:sorbin and SH3 domain containing 2 | CAL37534.1:sorbin and SH3 domain containing 2	GO:0044444 cytoplasmic part | GO:0015629 actin cytoskeleton		GO:0005200 structural constituent of cytoskeleton | GO:0008307 structural constituent of muscle | GO:0008093 cytoskeletal adaptor activity
Locus_7428_Transcript_90/139_Confidence_0.005_Length_1571	12.5135	XP_003770308.1:ankyrin repeat and SOCS box containing 18 | XP_001362867.2:ankyrin repeat and SOCS box protein 18-like | XP_003215232.1:ankyrin repeat and SOCS box protein 18-like | XP_003207413.1:ankyrin repeat and SOCS box protein 18-like | XP_003908172.1:ankyrin repeat and SOCS box containing 18 | XP_004001820.1:ankyrin repeat and SOCS box containing 18		GO:0016567 protein ubiquitination | GO:0035556 intracellular signal transduction
Locus_10962_Transcript_114/136_Confidence_0.012_Length_619	12.4656	XP_003765465.1:tubulointerstitial nephritis antigen-like 1 | XP_001381244.1:tubulointerstitial nephritis antigen-like 1 | XP_003937633.1:tubulointerstitial nephritis antigen-like 1 | XP_002750588.1:tubulointerstitial nephritis antigen-like 1 | XP_003415500.1:tubulointerstitial nephritis antigen-like 1 | XP_002811184.1:tubulointerstitial nephritis antigen-like 1 | NP_071447.1:tubulointerstitial ne…
Locus_9243_Transcript_143/159_Confidence_0.165_Length_55914	12.4213	XP_003764065.1:titin | XP_001377440.2:titin | XP_002918867.1:titin-like | XP_003815594.1:titin | XP_004032922.1:titin | NP_001254479.1:titin | EAX11013.1:titin | NP_001243779.1:titin
Locus_9243_Transcript_143/159_Confidence_0.165_Length_55914	12.4213	XP_001368962.1:peptidyl-prolyl cis-trans isomerase F, mitochondrial-like | NP_758443.1:peptidylprolyl isomerase F | XP_003408961.1:peptidyl-prolyl cis-trans isomerase F, mitochondrial-like | XP_003503297.1:peptidyl-prolyl cis-trans isomerase F, mitochondrial-like | NP_598845.1:peptidylprolyl isomerase F (cyclophilin F) | XP_003473867.1:peptidyl-prolyl cis-trans isomerase F, mitochondrial-like | X…	GO:0005759 mitochondrial matrix | GO:0005753 mitochondrial proton-transporting ATP synthase complex	GO:0071277 cellular response to calcium ion | GO:0006457 protein folding | GO:0090200 positive regulation of release of cytochrome c from mitochondria | GO:0043066 negative regulation of apoptotic process | GO:0070301 cellular response to hydrogen peroxide | GO:0010940 positive regulation of necrotic cell death | GO:0010849 regulation of proton-transporting ATPase activity, rotational mechanism |…	GO:0005515 protein binding | GO:0003755 peptidyl-prolyl cis-trans isomerase activity | GO:0016018 cyclosporin A binding
Locus_6763_Transcript_75/181_Confidence_0.046_Length_2199	12.4039	NP_001107183.1:myosin, heavy chain 7, cardiac muscle, beta | XP_002718130.1:myosin, heavy chain 7, cardiac muscle, beta | XP_003755890.1:myosin, heavy chain 7, cardiac muscle, beta | XP_003755891.1:myosin, heavy chain 7, cardiac muscle, beta | P79293.2:myosin, heavy chain 7, cardiac muscle, beta | XP_003987536.1:myosin, heavy chain 7, cardiac muscle, beta | NP_999020.1:myosin, heavy chain 7, card…
Locus_6362_Transcript_19/42_Confidence_0.083_Length_943	12.3864	XP_003761065.1:myosin, light chain 2, regulatory, cardiac, slow | XP_001506155.2:myosin regulatory light chain 2, ventricular/cardiac muscle isoform-like | XP_003796038.1:myosin, light chain 2, regulatory, cardiac, slow | XP_003994712.1:myosin, light chain 2, regulatory, cardiac, slow | XP_002719796.1:Myosin regulatory light chain 2, ventricular/cardiac muscle isoform-like | XP_001100796.1:myosin…	GO:0016459 myosin complex | GO:0030017 sarcomere	GO:0055010 ventricular cardiac muscle tissue morphogenesis | GO:0030308 negative regulation of cell growth | GO:0055003 cardiac myofibril assembly | GO:0048747 muscle fiber development | GO:0009791 post-embryonic development | GO:0042694 muscle cell fate specification | GO:0060048 cardiac muscle contraction	GO:0003785 actin monomer binding | GO:0005509 calcium ion binding
Locus_9243_Transcript_85/159_Confidence_0.152_Length_51968	12.3781	XP_003764065.1:titin | XP_001377440.2:titin | XP_004032922.1:titin | XP_003815594.1:titin | NP_001254479.1:titin | XP_004092117.1:titin | XP_003922083.1:titin | XP_002918867.1:titin-like
Locus_6763_Transcript_101/181_Confidence_0.004_Length_323	12.3412	BAE34176.1:myosin, heavy polypeptide 7, cardiac muscle, beta | XP_001380074.1:myosin-6-like | AAH61145.1:myosin, heavy polypeptide 6, cardiac muscle, alpha | AAH90979.1:myosin, heavy polypeptide 6, cardiac muscle, alpha | P02563.2:myosin, heavy chain 6, cardiac muscle, alpha	GO:0005925 focal adhesion | GO:0032982 myosin filament | GO:0001725 stress fiber | GO:0005859 muscle myosin complex | GO:0030018 Z disc | GO:0005730 nucleolus	GO:0002027 regulation of heart rate | GO:0001701 in utero embryonic development | GO:0007522 visceral muscle development | GO:0048739 cardiac muscle fiber development | GO:0006200 ATP catabolic process | GO:0008217 regulation of blood pressure | GO:0043462 regulation of ATPase activity | GO:0002026 regulation of the force of heart contraction | GO:0030049 muscle filament sliding | GO:0045214 sarc…	GO:0042803 protein homodimerization activity | GO:0000146 microfilament motor activity | GO:0030898 actin-dependent ATPase activity | GO:0005524 ATP binding | GO:0019901 protein kinase binding | GO:0046982 protein heterodimerization activity | GO:0030899 calcium-dependent ATPase activity | GO:0005516 calmodulin binding | GO:0008307 structural constituent of muscle | GO:0003779 actin binding
Locus_3202_Transcript_29/41_Confidence_0.316_Length_6547	12.3128	XP_001365739.2:palladin, cytoskeletal associated protein | XP_001082273.2:palladin, cytoskeletal associated protein | Q8WX93.3:palladin, cytoskeletal associated protein | XP_002815324.1:palladin, cytoskeletal associated protein | XP_003310618.1:palladin, cytoskeletal associated protein | XP_003415849.1:palladin, cytoskeletal associated protein | XP_004040650.1:palladin, cytoskeletal associated pr…
Locus_9243_Transcript_117/159_Confidence_0.110_Length_7738	12.3059	XP_003764065.1:titin | XP_001377440.2:titin | XP_003309483.2:titin-like | AAN11323.1:titin | XP_003990955.1:titin | NP_001254479.1:titin | XP_002806949.2:titin | XP_003922083.1:titin | XP_003815594.1:titin | XP_002812681.2:titin
Locus_6763_Transcript_84/181_Confidence_0.225_Length_7196	12.2999	XP_001369357.1:myosin-7-like | NP_001107183.1:myosin, heavy chain 7, cardiac muscle, beta | XP_003474533.1:myosin-7-like | XP_002718130.1:myosin, heavy chain 7, cardiac muscle, beta | P79293.2:myosin, heavy chain 7, cardiac muscle, beta | XP_002753688.1:myosin, heavy chain 7, cardiac muscle, beta | XP_003755890.1:myosin, heavy chain 7, cardiac muscle, beta | XP_003808134.1:myosin, heavy chain 7, …	GO:0005925 focal adhesion | GO:0032982 myosin filament | GO:0005730 nucleolus | GO:0001725 stress fiber | GO:0030018 Z disc | GO:0005859 muscle myosin complex	GO:0002027 regulation of heart rate | GO:0055010 ventricular cardiac muscle tissue morphogenesis | GO:0014823 response to activity | GO:0030049 muscle filament sliding | GO:0006200 ATP catabolic process | GO:0007512 adult heart development	GO:0030898 actin-dependent ATPase activity | GO:0000146 microfilament motor activity | GO:0008307 structural constituent of muscle | GO:0051015 actin filament binding | GO:0005516 calmodulin binding | GO:0005524 ATP binding
Locus_9467_Transcript_20/20_Confidence_0.118_Length_5685	12.2117	XP_001369857.2:putative myosin light chain kinase 3-like | XP_003757272.1:myosin light chain kinase 3 | XP_002721605.1:myosin light chain kinase 3-like | XP_002694916.1:myosin light chain kinase 3 | XP_003583416.1:myosin light chain kinase 3
Locus_9725_Transcript_20/31_Confidence_0.034_Length_4623	12.0902	XP_003759478.1:uncharacterized LOC100930575 | XP_001381564.1:cardiomyopathy associated 5 | XP_001503943.2:cardiomyopathy associated 5 | CAH10402.1:cardiomyopathy associated 5 | NP_001184236.1:cardiomyopathy associated 5 | XP_003899917.1:cardiomyopathy associated 5 | XP_003408024.1:cardiomyopathy associated 5
Locus_6763_Transcript_83/181_Confidence_0.021_Length_988	12.0752	XP_003987609.1:myosin, heavy chain 6, cardiac muscle, alpha | XP_002718130.1:myosin, heavy chain 7, cardiac muscle, beta | XP_003924689.1:myosin, heavy chain 7, cardiac muscle, beta | XP_003474533.1:myosin-7-like | EAW66153.1:myosin, heavy chain 7, cardiac muscle, beta | XP_002753688.1:myosin, heavy chain 7, cardiac muscle, beta
Locus_13398_Transcript_8/12_Confidence_0.706_Length_10046	12.0561	XP_003734689.1:formin homology 2 domain containing 3 | ADL62709.1:formin homology 2 domain containing 3 | XP_003914367.1:formin homology 2 domain containing 3 | XP_003734687.1:formin homology 2 domain containing 3 | XP_003734688.1:formin homology 2 domain containing 3 | XP_003924938.1:formin homology 2 domain containing 3 | XP_003315930.1:formin homology 2 domain containing 3 | XP_003830383.1:for…	GO:0030018 Z disc | GO:0005856 cytoskeleton | GO:0005730 nucleolus	GO:0016477 cell migration | GO:0030837 negative regulation of actin filament polymerization | GO:0045214 sarcomere organization | GO:0008360 regulation of cell shape	GO:0032794 GTPase activating protein binding | GO:0003779 actin binding | GO:0017048 Rho GTPase binding
Locus_21804_Transcript_1/10_Confidence_0.036_Length_903	11.9953	XP_003762647.1:poly (ADP-ribose) polymerase family, member 3 | XP_001380525.2:poly (ADP-ribose) polymerase family, member 3 | XP_003217614.1:poly [ADP-ribose] polymerase 3-like | XP_003936654.1:poly (ADP-ribose) polymerase family, member 3 | XP_003410122.1:poly [ADP-ribose] polymerase 3-like | XP_003789408.1:poly (ADP-ribose) polymerase family, member 3 | XP_001492962.1:poly (ADP-ribose) polymera…
Locus_6763_Transcript_29/181_Confidence_0.018_Length_353	11.8938	CAA62959.1:myosin, heavy chain 7, cardiac muscle, beta | AAA60387.1:myosin, heavy chain 6, cardiac muscle, alpha | : | AAA41654.1:myosin, heavy chain 7, cardiac muscle, beta | XP_003214241.1:myosin-7-like | AAK00756.1:myosin, heavy chain 7, cardiac muscle, beta | AAA36344.1:myosin, heavy chain 6, cardiac muscle, alpha
Locus_5450_Transcript_91/116_Confidence_0.090_Length_5827	11.8804	XP_003763085.1:obscurin-like | XP_003980677.1:obscurin, cytoskeletal calmodulin and titin-interacting RhoGEF | XP_004009173.1:obscurin, cytoskeletal calmodulin and titin-interacting RhoGEF | NP_001258152.2:obscurin, cytoskeletal calmodulin and titin-interacting RhoGEF | XP_004028602.1:obscurin-like | XP_003341750.1:obscurin, cytoskeletal calmodulin and titin-interacting RhoGEF
Locus_80129_Transcript_6/11_Confidence_0.636_Length_2336	11.8694	XP_003758887.1:L-threonine dehydratase catabolic TdcB-like | XP_003207838.1:phenylserine dehydratase-like | XP_002192088.2:phenylserine dehydratase-like
Locus_6763_Transcript_72/181_Confidence_0.104_Length_5262	11.8531	NP_001107183.1:myosin, heavy chain 7, cardiac muscle, beta | P79293.2:myosin, heavy chain 7, cardiac muscle, beta | XP_003987536.1:myosin, heavy chain 7, cardiac muscle, beta | XP_002718130.1:myosin, heavy chain 7, cardiac muscle, beta | XP_001369357.1:myosin-7-like | XP_003474533.1:myosin-7-like | XP_002753688.1:myosin, heavy chain 7, cardiac muscle, beta | XP_003755890.1:myosin, heavy chain 7, …
Locus_9243_Transcript_103/159_Confidence_0.311_Length_75405	11.819	XP_003764065.1:titin | XP_001377440.2:titin | XP_002918867.1:titin-like | XP_003815594.1:titin | XP_003922083.1:titin | XP_004032922.1:titin | EAX11013.1:titin | NP_001254479.1:titin
Locus_9243_Transcript_124/159_Confidence_0.287_Length_75822	11.7476	XP_003764065.1:titin | XP_001377440.2:titin | XP_003815594.1:titin | XP_004032922.1:titin | XP_003922083.1:titin | XP_002918867.1:titin-like | NP_001254479.1:titin | EAX11013.1:titin
Locus_9243_Transcript_87/159_Confidence_0.159_Length_51806	11.7078	XP_003764065.1:titin | XP_001377440.2:titin | XP_003815594.1:titin | XP_002918867.1:titin-like | NP_001254479.1:titin
Locus_9243_Transcript_118/159_Confidence_0.311_Length_75738	11.5965	XP_003764065.1:titin | XP_001377440.2:titin | XP_003815594.1:titin | XP_003922083.1:titin | XP_002918867.1:titin-like | XP_004032922.1:titin | NP_001254479.1:titin | EAX11013.1:titin
Locus_9243_Transcript_77/159_Confidence_0.018_Length_1764	11.5894	XP_003764065.1:titin | XP_001377440.2:titin | AAH70170.1:titin | AAH58824.1:titin | BAC39259.1:titin | BAC39548.1:titin | BAC35178.1:titin | CAA77028.1:titin
Locus_29264_Transcript_2/31_Confidence_0.138_Length_1158	11.5265	XP_003772831.1:myozenin 2 | XP_001371733.1:myozenin-2-like | NP_001038058.1:calsarcin 1 | XP_002927994.1:myozenin-2-like | XP_002745490.1:myozenin 2 | XP_003985103.1:myozenin 2
Locus_5936_Transcript_63/83_Confidence_0.404_Length_3192	11.5147	XP_003762839.1:leucine-rich repeat flightless-interacting protein 2-like | XP_003894735.1:leucine rich repeat (in FLII) interacting protein 2 | XP_003256893.1:leucine rich repeat (in FLII) interacting protein 2 | XP_003826157.1:leucine rich repeat (in FLII) interacting protein 2 | XP_002813991.1:leucine rich repeat (in FLII) interacting protein 2 | XP_526171.2:leucine rich repeat (in FLII) intera…
Locus_5200_Transcript_33/36_Confidence_0.246_Length_2740	11.5102	XP_003764066.1:coiled-coil domain containing 141 | XP_003341292.1:coiled-coil domain-containing protein 141-like | XP_003431226.1:coiled-coil domain-containing protein 141-like | XP_003907719.1:coiled-coil domain containing 141
Locus_140013_Transcript_1/5_Confidence_0.571_Length_1593	11.4369	XP_003773657.1:cysteine and glycine-rich protein 3 (cardiac LIM protein) | XP_001505829.1:cysteine and glycine-rich protein 3-like | XP_003428351.1:cysteine and glycine-rich protein 3-like | XP_002926209.1:cysteine and glycine-rich protein 3-like | XP_001367945.1:cysteine and glycine-rich protein 3-like | XP_852328.1:cysteine and glycine-rich protein 3 (cardiac LIM protein) | NP_003467.1:cysteine…	GO:0030018 Z disc | GO:0005856 cytoskeleton | GO:0005634 nucleus	GO:0002026 regulation of the force of heart contraction | GO:0003300 cardiac muscle hypertrophy | GO:0035995 detection of muscle stretch | GO:0006874 cellular calcium ion homeostasis | GO:0055003 cardiac myofibril assembly | GO:0033365 protein localization to organelle | GO:0007519 skeletal muscle tissue development | GO:0060048 cardiac muscle contraction	GO:0008307 structural constituent of muscle | GO:0031433 telethonin binding | GO:0008270 zinc ion binding | GO:0042805 actinin binding
Locus_5450_Transcript_67/116_Confidence_0.038_Length_12673	11.4306	XP_003341750.1:obscurin, cytoskeletal calmodulin and titin-interacting RhoGEF | XP_003206940.1:obscurin-like | XP_002192966.2:obscurin-like | NP_954603.3:obscurin, cytoskeletal calmodulin and titin-interacting RhoGEF | XP_003221938.1:obscurin-like | XP_003762275.1:obscurin-like
Locus_90759_Transcript_1/2_Confidence_0.800_Length_1647	11.4235	XP_003771616.1:leiomodin 2 (cardiac) | XP_001365627.1:leiomodin 2 (cardiac) | XP_003789825.1:leiomodin 2 (cardiac) | XP_001502398.3:leiomodin 2 (cardiac) | DAA30431.1:leiomodin 2 (cardiac) | NP_001098857.1:leiomodin 2 (cardiac) | NP_997046.1:leiomodin 2 (cardiac)	GO:0005856 cytoskeleton		GO:0003779 actin binding | GO:0005523 tropomyosin binding
Locus_29264_Transcript_1/31_Confidence_0.128_Length_1067	11.4072	XP_003772831.1:myozenin 2 | XP_001371733.1:myozenin-2-like | NP_001038058.1:calsarcin 1 | XP_002927994.1:myozenin-2-like | XP_003985103.1:myozenin 2 | XP_002745490.1:myozenin 2
Locus_69886_Transcript_4/10_Confidence_0.691_Length_3789	11.3839	XP_001373098.1:muscle-related coiled-coil protein-like | XP_003761442.1:muscle-related coiled-coil protein | XP_003940140.1:muscle-related coiled-coil protein | XP_002743189.1:muscle-related coiled-coil protein | NP_001096734.2:muscle-related coiled-coil protein	GO:0030018 Z disc	GO:0045944 positive regulation of transcription from RNA polymerase II promoter | GO:0044699 single-organism process | GO:0032502 developmental process
Locus_6763_Transcript_71/181_Confidence_0.068_Length_3937	11.3775	XP_003755890.1:myosin, heavy chain 7, cardiac muscle, beta | XP_003755891.1:myosin, heavy chain 7, cardiac muscle, beta | P79293.2:myosin, heavy chain 7, cardiac muscle, beta | NP_001107183.1:myosin, heavy chain 7, cardiac muscle, beta | XP_002718130.1:myosin, heavy chain 7, cardiac muscle, beta | XP_003987536.1:myosin, heavy chain 7, cardiac muscle, beta | XP_003474533.1:myosin-7-like | XP_00136…
Locus_11703_Transcript_24/41_Confidence_0.159_Length_1860	11.3681	XP_001370518.1:carbonic anhydrase 14-like | XP_003769999.1:carbonic anhydrase XIV | XP_004026620.1:carbonic anhydrase XIV | XP_002759911.1:carbonic anhydrase XIV | XP_001489157.1:carbonic anhydrase 14-like | XP_003259212.2:carbonic anhydrase XIV | NP_001244832.1:carbonic anhydrase XIV | XP_002715653.1:carbonic anhydrase XIV | NP_036245.1:carbonic anhydrase XIV
Locus_88_Transcript_7002/16303_Confidence_0.000_Length_1803	11.3622	XP_004020400.1:transforming, acidic coiled-coil containing protein 2
Locus_8718_Transcript_1/22_Confidence_0.050_Length_2080	11.3505	XP_003911084.1:uncharacterized LOC101008347 | XP_002926193.1:uncharacterized LOC100470384 | : | XP_001089382.2:uncharacterized LOC705933 | XP_003941389.1:uncharacterized LOC101031437
Locus_1524_Transcript_55/78_Confidence_0.198_Length_1053	11.3464	AAI45643.1:leucine rich repeat (in FLII) interacting protein 1 | XP_001916505.2:leucine rich repeat (in FLII) interacting protein 1 | XP_001507005.2:leucine rich repeat (in FLII) interacting protein 1
Locus_67584_Transcript_4/9_Confidence_0.048_Length_9765	11.317	XP_003765771.1:uncharacterized LOC100919939 | XP_001497426.3:uncharacterized LOC100067285 | XP_003765758.1:ADP-ribosylhydrolase like 1 | XP_001364797.1:ADP-ribosylhydrolase like 1		GO:0051725 protein de-ADP-ribosylation	GO:0003875 ADP-ribosylarginine hydrolase activity | GO:0000287 magnesium ion binding
Locus_5450_Transcript_66/116_Confidence_0.036_Length_13358	11.3157	XP_003341750.1:obscurin, cytoskeletal calmodulin and titin-interacting RhoGEF | XP_003206940.1:obscurin-like | XP_002192966.2:obscurin-like | NP_954603.3:obscurin, cytoskeletal calmodulin and titin-interacting RhoGEF | XP_003221938.1:obscurin-like | XP_003762275.1:obscurin-like
Locus_13876_Transcript_118/121_Confidence_0.101_Length_1202	11.3028	XP_001370161.2:myosin-binding protein C, cardiac-type-like | XP_003773801.1:myosin binding protein C, cardiac | ACH92817.1:myosin binding protein C, cardiac | XP_003353927.2:myosin-binding protein C, cardiac-type-like | XP_003993288.1:myosin binding protein C, cardiac | NP_001070004.1:myosin binding protein C, cardiac | AAI54409.1:myosin binding protein C, cardiac
Locus_9243_Transcript_132/159_Confidence_0.049_Length_6664	11.2727	XP_003764065.1:titin | XP_001377440.2:titin | XP_004092117.1:titin | XP_002808058.1:titin-like | CAD12456.1:titin | NP_001243779.1:titin | XP_003907721.1:titin | EAX11013.1:titin | NP_001254479.1:titin
Locus_20_Transcript_10/34_Confidence_0.157_Length_1959	11.268	XP_003765123.1:filamin binding LIM protein 1 | XP_003413499.1:filamin-binding LIM protein 1-like | XP_003783932.1:filamin binding LIM protein 1 | NP_001070423.1:filamin binding LIM protein 1 | XP_001488912.2:filamin-binding LIM protein 1-like	GO:0001725 stress fiber	GO:0016337 cell-cell adhesion | GO:0033623 regulation of integrin activation	GO:0046872 metal ion binding | GO:0031005 filamin binding
Locus_9243_Transcript_86/159_Confidence_0.134_Length_51500	11.2636	XP_003764065.1:titin | XP_001377440.2:titin | XP_002918867.1:titin-like | XP_003990955.1:titin | XP_535982.4:titin
Locus_834_Transcript_12/47_Confidence_0.156_Length_2652	11.2595	EAW59931.1:smoothelin | BAG53165.1:smoothelin | BAG52594.1:smoothelin | BAB26278.1:smoothelin | XP_002798381.1:smoothelin | XP_003762732.1:smoothelin-like | BAG62847.1:smoothelin | AAF03563.1:smoothelin | BAG53168.1:smoothelin
Locus_7823_Transcript_12/49_Confidence_0.255_Length_4440	11.2291	XP_002799842.1:ubiquitin specific peptidase 28	GO:0043234 protein complex | GO:0005730 nucleolus | GO:0005654 nucleoplasm	GO:0006511 ubiquitin-dependent protein catabolic process | GO:0010212 response to ionizing radiation | GO:0042771 intrinsic apoptotic signaling pathway in response to DNA damage by p53 class mediator | GO:0034644 cellular response to UV | GO:0000077 DNA damage checkpoint | GO:0016579 protein deubiquitination | GO:0008283 cell proliferation	GO:0004221 ubiquitin thiolesterase activity | GO:0004843 ubiquitin-specific protease activity
Locus_3883_Transcript_64/159_Confidence_0.151_Length_7437	11.2264	XP_003339975.1:sorbin and SH3 domain-containing protein 1-like | XP_003431481.1:sorbin and SH3 domain containing 1 | XP_003409045.1:sorbin and SH3 domain containing 1 | XP_004049885.1:sorbin and SH3 domain containing 1 | CAJ97431.1:sorbin and SH3 domain containing 1 | XP_003922411.1:sorbin and SH3 domain containing 1
Locus_24749_Transcript_19/23_Confidence_0.280_Length_5040	11.1833	XP_001362947.1:synaptopodin 2-like | XP_003755146.1:synaptopodin 2-like | XP_003816047.1:synaptopodin 2-like | XP_003271305.1:synaptopodin 2-like | XP_001064648.3:synaptopodin 2-like | XP_003496768.1:synaptopodin 2-like | XP_508176.2:synaptopodin 2-like | XP_003496767.1:synaptopodin 2-like
Locus_31347_Transcript_39/48_Confidence_0.479_Length_3224	11.1601	XP_001377123.2:ring finger protein 207 | XP_001513356.2:ring finger protein 207 | NP_997279.2:ring finger protein 207 | XP_002923899.1:ring finger protein 207 | XP_003281661.2:ring finger protein 207 | XP_003822206.1:ring finger protein 207	GO:0005622 intracellular		GO:0008270 zinc ion binding

## Sheet: PC kidney
transcript	edgeR logFC	blast hits	cellular_component	biological_process	molecular_function
Locus_145266_Transcript_1/1_Confidence_0.000_Length_2484	13.2499	XP_001370229.1:beta-2-glycoprotein 1-like | XP_003768623.1:apolipoprotein H (beta-2-glycoprotein I) | XP_002748690.1:beta-2-glycoprotein 1-like | XP_003997127.1:apolipoprotein H (beta-2-glycoprotein I) | XP_003268711.1:apolipoprotein H (beta-2-glycoprotein I) | XP_003931854.1:apolipoprotein H (beta-2-glycoprotein I) | NP_001009118.1:apolipoprotein H (beta-2-glycoprotein I) | XP_003812401.1:apolip…	GO:0042627 chylomicron | GO:0034361 very-low-density lipoprotein particle | GO:0034364 high-density lipoprotein particle | GO:0009986 cell surface | GO:0031012 extracellular matrix	GO:0016525 negative regulation of angiogenesis | GO:0031639 plasminogen activation | GO:0033033 negative regulation of myeloid cell apoptotic process | GO:0051006 positive regulation of lipoprotein lipase activity | GO:0051918 negative regulation of fibrinolysis | GO:0010596 negative regulation of endothelial cell migration | GO:0007597 blood coagulation, intrinsic pathway | GO:0001937 negative r…	GO:0005543 phospholipid binding | GO:0060230 lipoprotein lipase activator activity | GO:0001948 glycoprotein binding | GO:0008201 heparin binding | GO:0043499 eukaryotic cell surface binding
Locus_123765_Transcript_2/5_Confidence_0.444_Length_1664	11.7779	XP_001376839.1:solute carrier family 7 member 13-like | XP_583152.2:solute carrier family 7 (anionic amino acid transporter), member 13-like | XP_002710612.1:aspartate/glutamate transporter 1-like | XP_003125631.2:solute carrier family 7 member 13-like	GO:0044464 cell part | GO:0016020 membrane	GO:0006865 amino acid transport
Locus_113154_Transcript_21/59_Confidence_0.011_Length_782	11.6588	XP_003761495.1:acyl-CoA synthetase medium-chain family member 2A | XP_001376948.2:acyl-CoA synthetase medium-chain family member 2A | XP_003124609.3:acyl-CoA synthetase medium-chain family member 2B | XP_002929117.1:acyl-CoA synthetase medium-chain family member 2B | XP_003261521.1:acyl-CoA synthetase medium-chain family member 2B | NP_653349.1:acyl-CoA synthetase medium-chain family member 2A | …	GO:0005739 mitochondrion	GO:0071704 organic substance metabolic process | GO:0044237 cellular metabolic process	GO:0003824 catalytic activity
Locus_7554_Transcript_42/117_Confidence_0.059_Length_5737	11.5639	XP_003340647.1:sodium-dependent neutral amino acid transporter B(0)AT1-like | XP_003759631.1:solute carrier family 6 (neutral amino acid transporter), member 19 | Q2A865.2:solute carrier family 6 (neutral amino acid transporter), member 19 | XP_003981611.1:solute carrier family 6 (neutral amino acid transporter), member 19 | ABP63542.1:solute carrier family 6 (neutral amino acid transporter), mem…	GO:0005887 integral to plasma membrane	GO:0003333 amino acid transmembrane transport | GO:0015804 neutral amino acid transport | GO:0006836 neurotransmitter transport | GO:0007584 response to nutrient	GO:0015175 neutral amino acid transmembrane transporter activity | GO:0005328 neurotransmitter:sodium symporter activity
Locus_6362_Transcript_23/42_Confidence_0.117_Length_1236	11.1848	XP_003761065.1:myosin, light chain 2, regulatory, cardiac, slow | XP_001506155.2:myosin regulatory light chain 2, ventricular/cardiac muscle isoform-like | XP_001372477.2:uncharacterized LOC100019715 | NP_001003069.1:myosin, light chain 2, regulatory, cardiac, slow | XP_003994712.1:myosin, light chain 2, regulatory, cardiac, slow | XP_002719796.1:Myosin regulatory light chain 2, ventricular/cardi…
Locus_88_Transcript_13982/16303_Confidence_0.000_Length_980	11.1625	XP_001377142.1:cytochrome P450 2C42-like | XP_003754958.1:cytochrome P450 2C23-like | XP_001377150.1:cytochrome P450 2C23-like | XP_001377179.1:cytochrome P450 2C23-like | XP_001377129.1:cytochrome P450 2C23-like | XP_001377163.1:cytochrome P450 2C23-like | XP_003754959.1:cytochrome P450 2C23-like
Locus_6763_Transcript_84/181_Confidence_0.225_Length_7196	10.8109	XP_001369357.1:myosin-7-like | NP_001107183.1:myosin, heavy chain 7, cardiac muscle, beta | XP_003474533.1:myosin-7-like | XP_002718130.1:myosin, heavy chain 7, cardiac muscle, beta | P79293.2:myosin, heavy chain 7, cardiac muscle, beta | XP_002753688.1:myosin, heavy chain 7, cardiac muscle, beta | XP_003755890.1:myosin, heavy chain 7, cardiac muscle, beta | XP_003808134.1:myosin, heavy chain 7, …	GO:0005925 focal adhesion | GO:0032982 myosin filament | GO:0005730 nucleolus | GO:0001725 stress fiber | GO:0030018 Z disc | GO:0005859 muscle myosin complex	GO:0002027 regulation of heart rate | GO:0055010 ventricular cardiac muscle tissue morphogenesis | GO:0014823 response to activity | GO:0030049 muscle filament sliding | GO:0006200 ATP catabolic process | GO:0007512 adult heart development	GO:0030898 actin-dependent ATPase activity | GO:0000146 microfilament motor activity | GO:0008307 structural constituent of muscle | GO:0051015 actin filament binding | GO:0005516 calmodulin binding | GO:0005524 ATP binding
Locus_9255_Transcript_4/13_Confidence_0.412_Length_5878	10.5873	XP_003762018.1:RAB11 family interacting protein 3 (class II) | XP_001372756.2:rab11 family-interacting protein 3-like | XP_002192264.2:RAB11 family interacting protein 3 (class II) | XP_003642198.1:rab11 family-interacting protein 3-like
Locus_80232_Transcript_1/2_Confidence_0.333_Length_3620	10.5113	XP_001369939.1:solute carrier family 27 (fatty acid transporter), member 2 | XP_002717852.1:solute carrier family 27 (fatty acid transporter), member 2 | XP_002753517.1:solute carrier family 27 (fatty acid transporter), member 2 | XP_003929071.1:solute carrier family 27 (fatty acid transporter), member 2 | XP_002825482.1:solute carrier family 27 (fatty acid transporter), member 2 | XP_001114121.1…	GO:0005779 integral to peroxisomal membrane | GO:0030176 integral to endoplasmic reticulum membrane | GO:0005739 mitochondrion | GO:0005788 endoplasmic reticulum lumen	GO:0006699 bile acid biosynthetic process | GO:0042760 very long-chain fatty acid catabolic process | GO:0001561 fatty acid alpha-oxidation | GO:0006635 fatty acid beta-oxidation | GO:0044539 long-chain fatty acid import | GO:0001676 long-chain fatty acid metabolic process | GO:0097089 methyl-branched fatty acid metabolic process	GO:0070251 pristanate-CoA ligase activity | GO:0019899 enzyme binding | GO:0005102 receptor binding | GO:0050197 phytanate-CoA ligase activity | GO:0015245 fatty acid transporter activity | GO:0004467 long-chain fatty acid-CoA ligase activity | GO:0031957 very long-chain fatty acid-CoA ligase activity
Locus_10684_Transcript_51/54_Confidence_0.051_Length_488	10.331	XP_003758682.1:fatty acid binding protein 1, liver | XP_532966.2:fatty acid binding protein 1, liver | XP_002922387.1:fatty acid-binding protein, liver-like | AAX62515.1:fatty acid binding protein 1, liver | XP_002757590.1:fatty acid binding protein 1, liver | NP_001004046.1:fatty acid binding protein 1, liver | NP_001125017.1:fatty acid binding protein 1, liver | XP_004029642.1:fatty acid bindin…	GO:0005737 cytoplasm | GO:0005634 nucleus	GO:0006810 transport | GO:0071456 cellular response to hypoxia | GO:0043154 negative regulation of cysteine-type endopeptidase activity involved in apoptotic process | GO:0070301 cellular response to hydrogen peroxide | GO:0043066 negative regulation of apoptotic process	GO:0008289 lipid binding | GO:0005215 transporter activity | GO:0016209 antioxidant activity | GO:0003682 chromatin binding
Locus_14815_Transcript_39/50_Confidence_0.094_Length_2980	10.257	XP_003758447.1:cadherin 16, KSP-cadherin | XP_001372208.2:cadherin 16, KSP-cadherin | NP_004053.1:cadherin 16, KSP-cadherin | BAG35925.1:cadherin 16, KSP-cadherin | ABM84733.1:cadherin 16, KSP-cadherin | XP_003998158.1:cadherin 16, KSP-cadherin | XP_546890.3:cadherin 16, KSP-cadherin | XP_002918447.1:cadherin 16, KSP-cadherin	GO:0016020 membrane	GO:0007155 cell adhesion
Locus_52912_Transcript_3/3_Confidence_0.000_Length_2050	10.2422	XP_003758156.1:mal, T-cell differentiation protein | XP_001373753.1:myelin and lymphocyte protein-like | XP_003799308.1:mal, T-cell differentiation protein | XP_003941296.1:mal, T-cell differentiation protein | XP_003909005.1:mal, T-cell differentiation protein | XP_002757409.1:mal, T-cell differentiation protein | XP_002811679.1:mal, T-cell differentiation protein | XP_001142580.1:mal, T-cell di…	GO:0042101 T cell receptor complex | GO:0030139 endocytic vesicle | GO:0019898 extrinsic to membrane | GO:0016324 apical plasma membrane | GO:0005783 endoplasmic reticulum | GO:0045121 membrane raft | GO:0005887 integral to plasma membrane | GO:0009897 external side of plasma membrane | GO:0005730 nucleolus | GO:0032587 ruffle membrane | GO:0005768 endosome | GO:0005576 extracellular region	GO:0006954 inflammatory response | GO:0090073 positive regulation of protein homodimerization activity | GO:2000340 positive regulation of chemokine (C-X-C motif) ligand 1 production | GO:0032735 positive regulation of interleukin-12 production | GO:0050830 defense response to Gram-positive bacterium | GO:0043123 positive regulation of I-kappaB kinase/NF-kappaB cascade | GO:0001766 membrane raft …	GO:0003700 sequence-specific DNA binding transcription factor activity | GO:0003785 actin monomer binding | GO:0016505 apoptotic protease activator activity | GO:0005080 protein kinase C binding | GO:0042803 protein homodimerization activity | GO:0035662 Toll-like receptor 4 binding | GO:0043522 leucine zipper domain binding | GO:0035663 Toll-like receptor 2 binding | GO:0015026 coreceptor activi…
Locus_11490_Transcript_9/9_Confidence_0.000_Length_1823	10.2282	XP_003769182.1:tumor necrosis factor receptor superfamily, member 21 | XP_001369030.2:tumor necrosis factor receptor superfamily member 21-like | XP_003583916.1:tumor necrosis factor receptor superfamily, member 21 | NP_001070379.1:tumor necrosis factor receptor superfamily, member 21 | XP_001511893.1:tumor necrosis factor receptor superfamily, member 21
Locus_6876_Transcript_24/26_Confidence_0.179_Length_5157	10.0908	XP_003340100.1:solute carrier family 12 (sodium/potassium/chloride transporters), member 1 | XP_001369786.1:solute carrier family 12 (sodium/potassium/chloride transporters), member 1 | XP_003755961.1:solute carrier family 12 (sodium/potassium/chloride transporters), member 1 | XP_850426.1:solute carrier family 12 (sodium/potassium/chloride transporters), member 1 | XP_001926177.4:solute carrier …	GO:0016324 apical plasma membrane | GO:0016021 integral to membrane	GO:0048878 chemical homeostasis | GO:0001822 kidney development | GO:0055085 transmembrane transport | GO:0006811 ion transport | GO:0007588 excretion	GO:0015377 cation:chloride symporter activity
Locus_124252_Transcript_4/4_Confidence_0.000_Length_791	9.9741	XP_003202554.1:islet amyloid polypeptide-like | NP_990728.1:islet amyloid polypeptide | XP_002197698.2:islet amyloid polypeptide | XP_003220825.1:islet amyloid polypeptide-like | XP_003771220.1:islet amyloid polypeptide | XP_001365518.1:islet amyloid polypeptide-like | NP_001003233.1:islet amyloid polypeptide	GO:0005615 extracellular space | GO:0043025 neuronal cell body	GO:0045596 negative regulation of cell differentiation | GO:0045779 negative regulation of bone resorption | GO:0019233 sensory perception of pain	GO:0005179 hormone activity
Locus_13337_Transcript_1/19_Confidence_0.409_Length_504	9.93156	XP_003764247.1:apolipoprotein C-III | XP_002754491.1:apolipoprotein C-III | XP_003253232.1:apolipoprotein C-III | XP_001090312.1:apolipoprotein C-III | XP_002919540.1:apolipoprotein C-III-like | XP_003992504.1:apolipoprotein C-III	GO:0034385 triglyceride-rich lipoprotein particle	GO:0055088 lipid homeostasis | GO:0050995 negative regulation of lipid catabolic process | GO:0010985 negative regulation of lipoprotein particle clearance | GO:0051051 negative regulation of transport | GO:0019433 triglyceride catabolic process | GO:0042157 lipoprotein metabolic process | GO:0007165 signal transduction | GO:0030301 cholesterol transport | GO:0016043 cellular component organizati…	GO:0008289 lipid binding | GO:0030234 enzyme regulator activity
Locus_88_Transcript_7873/16303_Confidence_0.000_Length_2775	9.79976	XP_003409323.1:monocarboxylate transporter 9-like | XP_546110.1:solute carrier family 16, member 9 (monocarboxylic acid transporter 9) | XP_587823.4:solute carrier family 16, member 9 (monocarboxylic acid transporter 9)	GO:0016021 integral to membrane	GO:0055085 transmembrane transport | GO:0046415 urate metabolic process
Locus_90958_Transcript_1/1_Confidence_0.000_Length_1469	9.65066	NP_001015576.1:chemokine (C-X-C motif) ligand 13 | XP_003129149.1:c-X-C motif chemokine 13-like | XP_002717048.1:chemokine (C-X-C motif) ligand 13 | XP_003898772.1:chemokine (C-X-C motif) ligand 13 | NP_001028052.1:chemokine (C-X-C motif) ligand 13 | XP_003985309.1:chemokine (C-X-C motif) ligand 13		GO:0048247 lymphocyte chemotaxis | GO:0050794 regulation of cellular process	GO:0042379 chemokine receptor binding
Locus_6874_Transcript_3/15_Confidence_0.103_Length_3628	9.27239	NP_001071564.1:acyloxyacyl hydrolase (neutrophil) | XP_003484085.1:acyloxyacyl hydrolase (neutrophil) | DAA30597.1:acyloxyacyl hydrolase (neutrophil) | XP_003788638.1:acyloxyacyl hydrolase (neutrophil) | XP_003406989.1:acyloxyacyl hydrolase (neutrophil) | XP_004007943.1:acyloxyacyl hydrolase (neutrophil) | XP_001501291.1:acyloxyacyl hydrolase (neutrophil)		GO:0008653 lipopolysaccharide metabolic process | GO:0050728 negative regulation of inflammatory response	GO:0050528 acyloxyacyl hydrolase activity
Locus_6874_Transcript_3/15_Confidence_0.103_Length_3628	9.27239	NP_001071564.1:acyloxyacyl hydrolase (neutrophil) | XP_003484085.1:acyloxyacyl hydrolase (neutrophil) | DAA30597.1:acyloxyacyl hydrolase (neutrophil) | XP_003788638.1:acyloxyacyl hydrolase (neutrophil) | XP_004007943.1:acyloxyacyl hydrolase (neutrophil) | NP_001628.1:acyloxyacyl hydrolase (neutrophil) | EAL23977.1:acyloxyacyl hydrolase (neutrophil)
Locus_113154_Transcript_44/59_Confidence_0.002_Length_655	9.24387	XP_003761495.1:acyl-CoA synthetase medium-chain family member 2A | XP_001376948.2:acyl-CoA synthetase medium-chain family member 2A | XP_003930201.1:acyl-CoA synthetase medium-chain family member 2A | XP_001156580.1:acyl-CoA synthetase medium-chain family member 2A | XP_003930200.1:acyl-CoA synthetase medium-chain family member 2A | XP_004020862.1:acyl-CoA synthetase medium-chain family member 2B…	GO:0005739 mitochondrion	GO:0008152 metabolic process	GO:0003824 catalytic activity
Locus_90759_Transcript_1/2_Confidence_0.800_Length_1647	9.22733	XP_003771616.1:leiomodin 2 (cardiac) | XP_001365627.1:leiomodin 2 (cardiac) | XP_003789825.1:leiomodin 2 (cardiac) | XP_001502398.3:leiomodin 2 (cardiac) | DAA30431.1:leiomodin 2 (cardiac) | NP_001098857.1:leiomodin 2 (cardiac) | NP_997046.1:leiomodin 2 (cardiac)	GO:0005856 cytoskeleton		GO:0003779 actin binding | GO:0005523 tropomyosin binding
Locus_133593_Transcript_1/5_Confidence_0.200_Length_4466	9.21246	XP_001365340.1:claudin-18-like | XP_003763772.1:claudin 18 | NP_001153553.1:claudin 18 | XP_001499217.1:claudin-18-like | XP_003931012.1:claudin 18 | XP_003992115.1:claudin 18	GO:0005923 tight junction | GO:0005886 plasma membrane | GO:0016021 integral to membrane		GO:0005198 structural molecule activity
Locus_123996_Transcript_1/1_Confidence_0.000_Length_402	9.18216	XP_003767596.1:ATPase, H+ transporting, lysosomal 13kDa, V1 subunit G3 | XP_001377346.1:v-type proton ATPase subunit G 3-like | XP_001493182.1:v-type proton ATPase subunit G 3-like | XP_001494490.1:v-type proton ATPase subunit G 3-like | XP_004028151.1:ATPase, H+ transporting, lysosomal 13kDa, V1 subunit G3 | NP_573569.1:ATPase, H+ transporting, lysosomal 13kDa, V1 subunit G3 | XP_001110410.1:ATP…	GO:0005829 cytosol | GO:0016471 vacuolar proton-transporting V-type ATPase complex | GO:0005886 plasma membrane	GO:0055085 transmembrane transport | GO:0008286 insulin receptor signaling pathway | GO:0051701 interaction with host | GO:0090382 phagosome maturation | GO:0006879 cellular iron ion homeostasis | GO:0033572 transferrin transport | GO:0015992 proton transport	GO:0008553 hydrogen-exporting ATPase activity, phosphorylative mechanism | GO:0051117 ATPase binding
Locus_10195_Transcript_14/32_Confidence_0.473_Length_5295	9.15475	XP_001371181.2:ELL-associated factor 2-like | XP_003412879.1:ELL-associated factor 2-like | XP_850700.2:ELL associated factor 2 | XP_001502294.2:ELL-associated factor 2-like | EDK97939.1:ELL associated factor 2 | EDM11265.1:ELL associated factor 2
Locus_124017_Transcript_1/1_Confidence_0.000_Length_1672	9.13134	XP_001380296.2:ectonucleotide pyrophosphatase/phosphodiesterase 7 | XP_003768710.1:ectonucleotide pyrophosphatase/phosphodiesterase 7 | XP_002827953.1:ectonucleotide pyrophosphatase/phosphodiesterase 7 | NP_001012484.1:ectonucleotide pyrophosphatase/phosphodiesterase 7 | XP_004040910.1:ectonucleotide pyrophosphatase/phosphodiesterase 7 | NP_848638.2:ectonucleotide pyrophosphatase/phosphodiesteras…	GO:0016021 integral to membrane | GO:0005902 microvillus | GO:0005794 Golgi apparatus | GO:0005886 plasma membrane	GO:0006687 glycosphingolipid metabolic process | GO:0008156 negative regulation of DNA replication | GO:0006685 sphingomyelin catabolic process | GO:0008285 negative regulation of cell proliferation	GO:0004767 sphingomyelin phosphodiesterase activity | GO:0008252 nucleotidase activity
Locus_23912_Transcript_35/47_Confidence_0.144_Length_2802	8.97831	XP_001364904.1:adenylate kinase isoenzyme 4, mitochondrial-like | XP_546674.2:adenylate kinase 4 | XP_003990208.1:adenylate kinase 4 | XP_002924718.1:adenylate kinase isoenzyme 4, mitochondrial-like | NP_001071401.1:adenylate kinase 4 | XP_001499449.1:adenylate kinase isoenzyme 4, mitochondrial-like	GO:0005759 mitochondrial matrix	GO:0046034 ATP metabolic process | GO:0046033 AMP metabolic process | GO:0046039 GTP metabolic process	GO:0004017 adenylate kinase activity | GO:0005524 ATP binding | GO:0005525 GTP binding | GO:0046899 nucleoside triphosphate adenylate kinase activity
Locus_123991_Transcript_1/11_Confidence_0.227_Length_1998	8.95809	XP_003770922.1:aquaporin 2 (collecting duct) | NP_001121948.1:aquaporin 2 (collecting duct) | NP_001094669.1:aquaporin 2 (collecting duct) | XP_543678.2:aquaporin 2 (collecting duct)	GO:0030659 cytoplasmic vesicle membrane | GO:0016021 integral to membrane | GO:0055037 recycling endosome | GO:0016324 apical plasma membrane | GO:0016323 basolateral plasma membrane | GO:0005794 Golgi apparatus	GO:0003097 renal water transport | GO:0042631 cellular response to water deprivation | GO:0071280 cellular response to copper ion | GO:0071288 cellular response to mercury ion | GO:0072205 metanephric collecting duct development	GO:0015168 glycerol transmembrane transporter activity | GO:0015250 water channel activity
Locus_29330_Transcript_10/14_Confidence_0.464_Length_4200	8.8103	XP_003764479.1:potassium-transporting ATPase alpha chain 2-like | XP_001374651.2:ATPase, H+/K+ transporting, nongastric, alpha polypeptide | XP_001488549.1:ATPase, H+/K+ transporting, nongastric, alpha polypeptide | XP_848278.2:ATPase, H+/K+ transporting, nongastric, alpha polypeptide | XP_003980333.1:ATPase, H+/K+ transporting, nongastric, alpha polypeptide | XP_004012362.1:ATPase, H+/K+ transpo…	GO:0016021 integral to membrane | GO:0016323 basolateral plasma membrane	GO:0055075 potassium ion homeostasis | GO:0015672 monovalent inorganic cation transport | GO:0006754 ATP biosynthetic process | GO:0006885 regulation of pH	GO:0046872 metal ion binding | GO:0015077 monovalent inorganic cation transmembrane transporter activity | GO:0015662 ATPase activity, coupled to transmembrane movement of ions, phosphorylative mechanism | GO:0005524 ATP binding
Locus_91673_Transcript_10/16_Confidence_0.185_Length_1031	8.77115	XP_003756223.1:zinc-alpha-2-glycoprotein-like | XP_003998560.1:uncharacterized LOC101097692 | XP_536867.2:alpha-2-glycoprotein 1, zinc-binding | CAJ17548.1:alpha-2-glycoprotein 1, zinc-binding | XP_002930457.1:zinc-alpha-2-glycoprotein-like | XP_003934262.1:alpha-2-glycoprotein 1, zinc-binding
Locus_123765_Transcript_4/5_Confidence_0.111_Length_1320	8.77086	XP_001376839.1:solute carrier family 7 member 13-like | XP_583152.2:solute carrier family 7 (anionic amino acid transporter), member 13-like | XP_002710612.1:aspartate/glutamate transporter 1-like | XP_001925425.1:solute carrier family 7 member 13-like | DAA22565.1:solute carrier family 7, (cationic amino acid transporter, y+ system) member 13	GO:0044464 cell part | GO:0016020 membrane	GO:0006865 amino acid transport
Locus_73605_Transcript_1/27_Confidence_0.050_Length_2227	8.73527	XP_001379620.2:dopa decarboxylase (aromatic L-amino acid decarboxylase) | XP_003762585.1:dopa decarboxylase (aromatic L-amino acid decarboxylase) | XP_003407186.1:dopa decarboxylase (aromatic L-amino acid decarboxylase) | XP_001498371.1:dopa decarboxylase (aromatic L-amino acid decarboxylase) | NP_000781.1:dopa decarboxylase (aromatic L-amino acid decarboxylase) | AAD40482.1:dopa decarboxylase (a…	GO:0005829 cytosol | GO:0043025 neuronal cell body | GO:0030424 axon | GO:0008021 synaptic vesicle	GO:0052314 phytoalexin metabolic process | GO:0071363 cellular response to growth factor stimulus | GO:0071312 cellular response to alkaloid | GO:0015842 synaptic vesicle amine transport | GO:0046219 indolalkylamine biosynthetic process | GO:0010259 multicellular organismal aging | GO:0033076 isoquinoline alkaloid metabolic process | GO:0042427 serotonin biosynthetic process | GO:0006520 cellular…	GO:0016597 amino acid binding | GO:0019904 protein domain specific binding | GO:0030170 pyridoxal phosphate binding | GO:0004058 aromatic-L-amino-acid decarboxylase activity
Locus_32056_Transcript_1/1_Confidence_0.000_Length_1561	8.68773	XP_001371831.1:l-2-hydroxyglutarate dehydrogenase, mitochondrial-like | XP_003206891.1:l-2-hydroxyglutarate dehydrogenase, mitochondrial-like | XP_421462.2:L-2-hydroxyglutarate dehydrogenase | XP_003228404.1:l-2-hydroxyglutarate dehydrogenase, mitochondrial-like	GO:0016021 integral to membrane | GO:0005739 mitochondrion	GO:0044267 cellular protein metabolic process	GO:0047545 2-hydroxyglutarate dehydrogenase activity
Locus_45830_Transcript_1/1_Confidence_0.000_Length_2577	8.62267	XP_001366705.1:ankyrin repeat and SAM domain-containing protein 4B-like | XP_003763298.1:ankyrin repeat and SAM domain-containing protein 4B-like | XP_547100.2:ankyrin repeat and sterile alpha motif domain containing 4B | NP_001124769.1:ankyrin repeat and sterile alpha motif domain containing 4B | XP_003930214.1:ankyrin repeat and sterile alpha motif domain containing 4B | XP_001091739.1:ankyrin …	GO:0005886 plasma membrane
Locus_49700_Transcript_1/1_Confidence_0.000_Length_1812	8.57544	XP_001368478.2:macrophage receptor MARCO-like | XP_003775325.1:macrophage receptor with collagenous structure | XP_004031716.1:macrophage receptor with collagenous structure | XP_003478655.1:macrophage receptor MARCO-like | NP_034896.1:macrophage receptor with collagenous structure | XP_515756.1:macrophage receptor with collagenous structure | BAE40999.1:macrophage receptor with collagenous struc…	GO:0016020 membrane	GO:0043277 apoptotic cell clearance
Locus_19559_Transcript_7/11_Confidence_0.056_Length_3216	8.50849	XP_002193030.2:Kv channel interacting protein 4 | XP_003773397.1:Kv channel interacting protein 4 | XP_001514192.1:Kv channel-interacting protein 4-like | NP_989886.1:Kv channel interacting protein 4
Locus_33236_Transcript_10/14_Confidence_0.723_Length_2921	8.49254	XP_001369788.1:Na(+)/H(+) exchange regulatory cofactor NHE-RF1-like | XP_001369822.1:Na(+)/H(+) exchange regulatory cofactor NHE-RF1-like | XP_003768584.1:solute carrier family 9, subfamily A (NHE3, cation proton antiporter 3), member 3 regulator 1 | NP_001137196.1:solute carrier family 9, subfamily A (NHE3, cation proton antiporter 3), member 3 regulator 1 | XP_003786641.1:solute carrier family …	GO:0043231 intracellular membrane-bounded organelle | GO:0031526 brush border membrane | GO:0005902 microvillus | GO:0005737 cytoplasm | GO:0005813 centrosome | GO:0016324 apical plasma membrane	GO:0030336 negative regulation of cell migration | GO:0030643 cellular phosphate ion homeostasis | GO:0034613 cellular protein localization | GO:0010642 negative regulation of platelet-derived growth factor receptor signaling pathway | GO:0045859 regulation of protein kinase activity | GO:0003096 renal sodium ion transport | GO:0070373 negative regulation of ERK1 and ERK2 cascade | GO:0044062 reg…	GO:0030165 PDZ domain binding | GO:0043621 protein self-association | GO:0031698 beta-2 adrenergic receptor binding | GO:0070851 growth factor receptor binding | GO:0019902 phosphatase binding | GO:0017081 chloride channel regulator activity | GO:0008013 beta-catenin binding | GO:0050780 dopamine receptor binding
Locus_5243_Transcript_1/1_Confidence_0.000_Length_652	8.36823	XP_001379259.1:serum amyloid A protein-like | XP_001367389.1:serum amyloid A protein-like | XP_003773620.1:serum amyloid A protein-like | XP_001508384.1:serum amyloid A protein-like | XP_001513428.1:serum amyloid A protein-like | XP_001086477.1:serum amyloid A protein-like | XP_001086366.1:serum amyloid A1	GO:0034364 high-density lipoprotein particle	GO:0006953 acute-phase response
Locus_125481_Transcript_1/1_Confidence_0.000_Length_803	8.35692	NP_047110.2:matrix	GO:0019012 virion | GO:0030430 host cell cytoplasm	GO:0019068 virion assembly	GO:0005198 structural molecule activity
Locus_123765_Transcript_3/5_Confidence_0.333_Length_1302	8.35692	XP_001376839.1:solute carrier family 7 member 13-like | XP_583152.2:solute carrier family 7 (anionic amino acid transporter), member 13-like | XP_002710612.1:aspartate/glutamate transporter 1-like | XP_001925425.1:solute carrier family 7 member 13-like	GO:0005737 cytoplasm | GO:0005886 plasma membrane | GO:0016021 integral to membrane	GO:0003333 amino acid transmembrane transport	GO:0015171 amino acid transmembrane transporter activity
Locus_8581_Transcript_19/49_Confidence_0.113_Length_1348	8.27257	XP_003755732.1:calmodulin-like protein 4-like | XP_001376615.2:calmodulin-like protein 4-like | BAE27336.1:calmodulin-like 4 | XP_003418476.1:calmodulin-like protein 4-like | XP_001516087.2:uncharacterized LOC100085837 | XP_003784506.1:calmodulin-like protein 4-like | XP_003987057.1:calmodulin-like 4			GO:0005509 calcium ion binding
Locus_53211_Transcript_25/56_Confidence_0.034_Length_501	8.24624	XP_001366976.2:hydroxyacid oxidase 2-like | XP_003769914.1:hydroxyacid oxidase 2 (long chain) | XP_002928444.1:hydroxyacid oxidase 2-like | XP_002810399.1:hydroxyacid oxidase 2 (long chain) | XP_002810400.1:hydroxyacid oxidase 2 (long chain) | XP_533023.2:hydroxyacid oxidase 2 (long chain) | XP_003892538.1:hydroxyacid oxidase 2 (long chain)
Locus_30172_Transcript_30/88_Confidence_0.063_Length_1699	8.23825	XP_003766279.1:alpha-2-HS-glycoprotein-like | XP_001373336.1:alpha-2-HS-glycoprotein-like | XP_001499311.2:alpha-2-HS-glycoprotein-like | XP_849973.3:alpha-2-HS-glycoprotein | XP_002914863.1:alpha-2-HS-glycoprotein-like | XP_003132624.1:FETUIN protein | P29700.1:FETUIN protein		GO:0050789 regulation of biological process | GO:0006954 inflammatory response | GO:0044699 single-organism process
Locus_3130_Transcript_27/33_Confidence_0.119_Length_439	8.21393	XP_004015363.1:apolipoprotein C-II | NP_001182065.1:apolipoprotein C-II | XP_003918647.1:apolipoprotein C-II | NP_001095850.1:apolipoprotein C-II	GO:0034385 triglyceride-rich lipoprotein particle	GO:0060193 positive regulation of lipase activity | GO:0034381 plasma lipoprotein particle clearance | GO:0051051 negative regulation of transport | GO:0050996 positive regulation of lipid catabolic process | GO:0030301 cholesterol transport | GO:0031331 positive regulation of cellular catabolic process | GO:0044242 cellular lipid catabolic process	GO:0005515 protein binding | GO:0060229 lipase activator activity
Locus_23127_Transcript_2/2_Confidence_0.000_Length_4982	8.20107	XP_003767599.1:crumbs homolog 1 (Drosophila) | XP_001377180.2:crumbs homolog 1 (Drosophila) | XP_003999398.1:crumbs homolog 1 (Drosophila) | XP_004028144.1:crumbs homolog 1 (Drosophila) | XP_003823123.1:crumbs homolog 1 (Drosophila) | XP_002809709.1:crumbs homolog 1 (Drosophila) | XP_525009.2:crumbs homolog 1 (Drosophila) | NP_957705.1:crumbs homolog 1 (Drosophila) | BAF82422.1:crumbs homolog 1 (…	GO:0016324 apical plasma membrane | GO:0005902 microvillus | GO:0016021 integral to membrane | GO:0005576 extracellular region	GO:0042462 eye photoreceptor cell development | GO:0007163 establishment or maintenance of cell polarity | GO:0007267 cell-cell signaling | GO:0007009 plasma membrane organization	GO:0005509 calcium ion binding
Locus_120783_Transcript_1/3_Confidence_0.667_Length_3333	8.18755	XP_003757729.1:1,25-dihydroxyvitamin D(3) 24-hydroxylase, mitochondrial-like | XP_001378276.1:1,25-dihydroxyvitamin D(3) 24-hydroxylase, mitochondrial-like | XP_543059.2:cytochrome P450, family 24, subfamily A, polypeptide 1 | XP_002913018.1:1,25-dihydroxyvitamin D(3) 24-hydroxylase, mitochondrial-like | XP_001488979.2:1,25-dihydroxyvitamin D(3) 24-hydroxylase, mitochondrial-like | XP_004062438.1…
Locus_41542_Transcript_2/8_Confidence_0.180_Length_2332	8.18105	NP_001130780.1:uncharacterized LOC100191884 | NP_058777.1:hydroxysteroid 11-beta dehydrogenase 2 | NP_001075395.1:hydroxysteroid (11-beta) dehydrogenase 2 | XP_003799439.1:hydroxysteroid (11-beta) dehydrogenase 2 | XP_003263052.1:hydroxysteroid (11-beta) dehydrogenase 2 | NP_032315.2:hydroxysteroid 11-beta dehydrogenase 2	GO:0005783 endoplasmic reticulum	GO:0001666 response to hypoxia | GO:0002017 regulation of blood volume by renal aldosterone | GO:0055114 oxidation-reduction process | GO:0008211 glucocorticoid metabolic process | GO:0007565 female pregnancy | GO:0051384 response to glucocorticoid stimulus | GO:0032868 response to insulin stimulus | GO:0042493 response to drug | GO:0032094 response to food	GO:0051287 NAD binding | GO:0005496 steroid binding | GO:0003845 11-beta-hydroxysteroid dehydrogenase [NAD(P)] activity
Locus_114702_Transcript_8/11_Confidence_0.545_Length_2185	8.17771	XP_001377520.1:agmatinase, mitochondrial-like | XP_003765128.1:agmatine ureohydrolase (agmatinase) | XP_003413199.1:agmatinase, mitochondrial-like | XP_002722387.1:agmatine ureohydrolase (agmatinase) | XP_001489082.1:agmatinase, mitochondrial-like | XP_003783935.1:agmatine ureohydrolase (agmatinase) | XP_004024769.1:agmatine ureohydrolase (agmatinase)			GO:0046872 metal ion binding | GO:0016813 hydrolase activity, acting on carbon-nitrogen (but not peptide) bonds, in linear amidines
Locus_45830_Transcript_1/1_Confidence_0.000_Length_2577	8.17168	XP_001366705.1:ankyrin repeat and SAM domain-containing protein 4B-like | XP_003763298.1:ankyrin repeat and SAM domain-containing protein 4B-like | XP_547100.2:ankyrin repeat and sterile alpha motif domain containing 4B | NP_001124769.1:ankyrin repeat and sterile alpha motif domain containing 4B | XP_003930214.1:ankyrin repeat and sterile alpha motif domain containing 4B | XP_001091739.1:ankyrin …	GO:0005886 plasma membrane
Locus_8496_Transcript_26/48_Confidence_0.254_Length_1070	8.16952	XP_003772638.1:myo-inositol oxygenase | XP_001365704.2:inositol oxygenase-like | XP_001156272.2:myo-inositol oxygenase | EAW73546.1:myo-inositol oxygenase | NP_001124754.1:myo-inositol oxygenase | XP_003783132.1:myo-inositol oxygenase | XP_003811069.1:myo-inositol oxygenase | XP_003281515.1:myo-inositol oxygenase | XP_003905803.1:myo-inositol oxygenase
Locus_9116_Transcript_2/17_Confidence_0.043_Length_712	8.12636	XP_003770734.1:renin | XP_001370729.1:renin-like | XP_001488754.2:renin-like		GO:0006508 proteolysis	GO:0004190 aspartic-type endopeptidase activity
Locus_8496_Transcript_38/48_Confidence_0.270_Length_2649	8.12636	XP_003772638.1:myo-inositol oxygenase | XP_001365704.2:inositol oxygenase-like | XP_002917296.1:inositol oxygenase-like | XP_003989471.1:myo-inositol oxygenase
Locus_123879_Transcript_2/2_Confidence_0.000_Length_958	8.0713	XP_001381150.2:protein phosphatase 1 regulatory subunit 14D-like | XP_003756065.1:protein phosphatase 1, regulatory (inhibitor) subunit 14D | XP_004010503.1:protein phosphatase 1, regulatory (inhibitor) subunit 14D | NP_001092639.1:protein phosphatase 1, regulatory (inhibitor) subunit 14D | XP_003900836.1:protein phosphatase 1, regulatory (inhibitor) subunit 14D | XP_003791775.1:protein phosphata…	GO:0005737 cytoplasm	GO:0042325 regulation of phosphorylation
Locus_8496_Transcript_15/48_Confidence_0.238_Length_736	8.06247	XP_003772638.1:myo-inositol oxygenase | XP_001365704.2:inositol oxygenase-like | XP_003989471.1:myo-inositol oxygenase | EAW73546.1:myo-inositol oxygenase | XP_001490312.3:inositol oxygenase-like | NP_001124754.1:myo-inositol oxygenase | XP_004063740.1:myo-inositol oxygenase | NP_060054.4:myo-inositol oxygenase
Locus_96262_Transcript_1/1_Confidence_0.600_Length_3215	8.04922	XP_001376363.2:kelch domain-containing protein 7A-like | XP_003413487.1:kelch domain-containing protein 7A-like | XP_003356216.1:kelch domain-containing protein 7A-like | XP_004023399.1:kelch domain containing 7A | XP_003814488.1:kelch domain containing 7A | XP_003279578.1:kelch domain containing 7A | XP_524579.2:kelch domain containing 7A | XP_003783900.1:kelch domain containing 7A
Locus_2983_Transcript_68/70_Confidence_0.230_Length_3706	8.0415	XP_001380531.2:Na(+)/H(+) exchange regulatory cofactor NHE-RF4-like | XP_003764210.1:PDZ domain containing 3 | XP_522203.1:PDZ domain containing 3 | XP_003820049.1:PDZ domain containing 3 | NP_001161940.1:PDZ domain containing 3 | XP_004052313.1:PDZ domain containing 3 | XP_002822627.1:PDZ domain containing 3	GO:0035003 subapical complex | GO:0005829 cytosol | GO:0005903 brush border | GO:0045177 apical part of cell	GO:0006833 water transport | GO:0019934 cGMP-mediated signaling | GO:0031283 negative regulation of guanylate cyclase activity | GO:0006811 ion transport | GO:0007168 receptor guanylyl cyclase signaling pathway | GO:0009636 response to toxin | GO:0030827 negative regulation of cGMP biosynthetic process	GO:0008022 protein C-terminus binding | GO:0008200 ion channel inhibitor activity | GO:0030251 guanylate cyclase inhibitor activity
Locus_70293_Transcript_1/9_Confidence_0.333_Length_1804	8.01115	XP_001375155.2:sushi domain-containing protein 3-like | XP_003762236.1:sushi domain containing 3 | XP_001520084.2:uncharacterized LOC100091127 | XP_003224027.1:sushi domain-containing protein 3-like | XP_003210113.1:sushi domain-containing protein 3-like | XP_414330.1:sushi domain containing 3
Locus_84967_Transcript_51/121_Confidence_0.065_Length_3318	7.99561	XP_001362206.2:UDP glucuronosyltransferase 2 family, polypeptide B17 | XP_002717173.1:UDP glucuronosyltransferase 2 family, polypeptide B17-like | XP_002929498.1:UDP-glucuronosyltransferase 2B31-like | XP_003415955.1:UDP-glucuronosyltransferase 2B31-like | XP_002717175.1:UDP glucuronosyltransferase 2 family, polypeptide B17-like | DAA28602.1:UDP glucuronosyltransferase 2 family, polypeptide A3
Locus_11498_Transcript_113/139_Confidence_0.092_Length_6171	7.96473	XP_003770191.1:solute carrier family 47, member 2 | XP_001372766.2:solute carrier family 47, member 2 | NP_001129151.1:solute carrier family 47, member 2 | XP_003211874.1:multidrug and toxin extrusion protein 1-like | XP_001508271.2:solute carrier family 47, member 2 | XP_003132082.1:multidrug and toxin extrusion protein 2-like | XP_003132081.1:multidrug and toxin extrusion protein 2-like
Locus_14863_Transcript_5/9_Confidence_0.203_Length_3386	7.90667	XP_001363416.1:55 kDa erythrocyte membrane protein-like | XP_003342308.1:55 kDa erythrocyte membrane protein-like | XP_003342309.1:55 kDa erythrocyte membrane protein-like | XP_003462175.1:55 kDa erythrocyte membrane protein-like | NP_001124975.1:membrane protein, palmitoylated 1, 55kDa | XP_002763480.1:membrane protein, palmitoylated 1, 55kDa | XP_001513222.1:membrane protein, palmitoylated 1, 5…	GO:0030863 cortical cytoskeleton | GO:0032420 stereocilium | GO:0016020 membrane	GO:0090022 regulation of neutrophil chemotaxis	GO:0016740 transferase activity
Locus_67786_Transcript_5/6_Confidence_0.444_Length_3256	7.86916	XP_003772494.1:ATPase, H+ transporting, lysosomal V0 subunit a4 | XP_001499338.2:ATPase, H+ transporting, lysosomal V0 subunit a4 | XP_003791634.1:ATPase, H+ transporting, lysosomal V0 subunit a4 | XP_003896708.1:ATPase, H+ transporting, lysosomal V0 subunit a4	GO:0000220 vacuolar proton-transporting V-type ATPase, V0 domain	GO:0015991 ATP hydrolysis coupled proton transport	GO:0015078 hydrogen ion transmembrane transporter activity
Locus_32104_Transcript_8/17_Confidence_0.353_Length_1235	7.85932	XP_003767214.1:PDZK1 interacting protein 1 | XP_001374985.2:PDZK1-interacting protein 1-like | XP_001493501.1:PDZK1-interacting protein 1-like | NP_080294.1:PDZK1 interacting protein 1 | NP_001001769.1:PDZK1 interacting protein 1 | XP_003990108.1:PDZK1 interacting protein 1 | NP_001158029.1:PDZK1 interacting protein 1	GO:0016021 integral to membrane
Locus_62416_Transcript_1/1_Confidence_0.000_Length_2366	7.8472	NP_001683.2:ATPase, H+ transporting, lysosomal 56/58kDa, V1 subunit B1 | XP_004029433.1:ATPase, H+ transporting, lysosomal 56/58kDa, V1 subunit B1 | XP_004006102.1:ATPase, H+ transporting, lysosomal 56/58kDa, V1 subunit B1 | XP_003831001.1:ATPase, H+ transporting, lysosomal 56/58kDa, V1 subunit B1 | XP_001100824.1:ATPase, H+ transporting, lysosomal 56/58kDa, V1 subunit B1	GO:0033180 proton-transporting V-type ATPase, V1 domain | GO:0016323 basolateral plasma membrane | GO:0005902 microvillus | GO:0005829 cytosol | GO:0016328 lateral plasma membrane | GO:0016471 vacuolar proton-transporting V-type ATPase complex | GO:0012505 endomembrane system | GO:0016324 apical plasma membrane	GO:0033572 transferrin transport | GO:0007605 sensory perception of sound | GO:0007588 excretion | GO:0045851 pH reduction | GO:0090382 phagosome maturation | GO:0046034 ATP metabolic process | GO:0008286 insulin receptor signaling pathway | GO:0006879 cellular iron ion homeostasis | GO:0015991 ATP hydrolysis coupled proton transport | GO:0001503 ossification | GO:0055074 calcium ion homeostasis …	GO:0016820 hydrolase activity, acting on acid anhydrides, catalyzing transmembrane movement of substances | GO:0015078 hydrogen ion transmembrane transporter activity | GO:0032403 protein complex binding | GO:0005524 ATP binding
Locus_51244_Transcript_10/24_Confidence_0.569_Length_2520	7.82327	XP_003761188.1:D-amino-acid oxidase | XP_001375876.2:d-amino-acid oxidase-like | XP_002753011.1:D-amino-acid oxidase | NP_001908.3:D-amino-acid oxidase | XP_001103664.1:D-amino-acid oxidase | XP_003832565.1:D-amino-acid oxidase | XP_004053897.1:D-amino-acid oxidase	GO:0005829 cytosol | GO:0005778 peroxisomal membrane | GO:0005741 mitochondrial outer membrane | GO:0005782 peroxisomal matrix	GO:0036088 D-serine catabolic process | GO:0055114 oxidation-reduction process | GO:0006551 leucine metabolic process | GO:0046487 glyoxylate metabolic process | GO:0034641 cellular nitrogen compound metabolic process | GO:0055130 D-alanine catabolic process | GO:0006562 proline catabolic process | GO:0042416 dopamine biosynthetic process	GO:0003884 D-amino-acid oxidase activity | GO:0005102 receptor binding | GO:0046983 protein dimerization activity | GO:0071949 FAD binding
Locus_26025_Transcript_1/1_Confidence_0.000_Length_2519	7.81592	XP_001371814.1:arylamine N-acetyltransferase 1-like | XP_003757899.1:arylamine N-acetyltransferase 1-like | XP_001146012.1:N-acetyltransferase 1 (arylamine N-acetyltransferase) | XP_519630.2:N-acetyltransferase 1 (arylamine N-acetyltransferase) | XP_003846208.1:N-acetyltransferase 1 (arylamine N-acetyltransferase) | XP_001098437.1:N-acetyltransferase 1 (arylamine N-acetyltransferase) | AAB62398.1…	GO:0005829 cytosol | GO:0005887 integral to plasma membrane	GO:0055085 transmembrane transport | GO:0006814 sodium ion transport | GO:0006868 glutamine transport | GO:0006867 asparagine transport | GO:0006805 xenobiotic metabolic process | GO:0015817 histidine transport | GO:0007268 synaptic transmission | GO:0015808 L-alanine transport | GO:0044281 small molecule metabolic process | GO:0015844 monoamine transport	GO:0005290 L-histidine transmembrane transporter activity | GO:0005334 norepinephrine:sodium symporter activity | GO:0004060 arylamine N-acetyltransferase activity | GO:0015180 L-alanine transmembrane transporter activity | GO:0015182 L-asparagine transmembrane transporter activity | GO:0005515 protein binding | GO:0015186 L-glutamine transmembrane transporter activity | GO:0015297 antiporter act…
Locus_124211_Transcript_1/1_Confidence_0.000_Length_917	7.66865	XP_003767362.1:Bartter syndrome, infantile, with sensorineural deafness (Barttin) | NP_536706.2:Bartter syndrome, infantile, with sensorineural deafness (Barttin) | AAL33907.1:Bartter syndrome, infantile, with sensorineural deafness (Barttin) | AAH38287.1:Bartter syndrome, infantile, with sensorineural deafness (Barttin) | XP_003793199.1:Bartter syndrome, infantile, with sensorineural deafness (B…	GO:0043234 protein complex | GO:0016323 basolateral plasma membrane | GO:0005887 integral to plasma membrane	GO:0006821 chloride transport | GO:0006873 cellular ion homeostasis	GO:0017081 chloride channel regulator activity | GO:0005515 protein binding | GO:0005254 chloride channel activity
Locus_115798_Transcript_5/6_Confidence_0.071_Length_1860	7.59353	XP_001363894.1:e3 ubiquitin-protein ligase MARCH4-like | XP_003133696.2:membrane-associated ring finger (C3HC4) 4, E3 ubiquitin protein ligase | XP_001490009.1:membrane-associated ring finger (C3HC4) 4, E3 ubiquitin protein ligase | DAA32455.1:membrane-associated ring finger (C3HC4) 4, E3 ubiquitin protein ligase | XP_002712510.1:membrane-associated ring finger (C3HC4) 1-like | XP_003406121.1:mem…
Locus_115864_Transcript_1/1_Confidence_0.000_Length_2064	7.54882	XP_001364411.1:carbonic anhydrase 7-like | XP_003758804.1:carbonic anhydrase VII | XP_003417183.1:carbonic anhydrase 7-like | NP_001179451.1:carbonic anhydrase VII | XP_546892.3:carbonic anhydrase VII | XP_001143159.2:carbonic anhydrase VII		GO:0006730 one-carbon metabolic process	GO:0008270 zinc ion binding | GO:0004089 carbonate dehydratase activity
Locus_73605_Transcript_1/27_Confidence_0.050_Length_2227	7.452	XP_001379620.2:dopa decarboxylase (aromatic L-amino acid decarboxylase) | XP_003762585.1:dopa decarboxylase (aromatic L-amino acid decarboxylase) | XP_003407186.1:dopa decarboxylase (aromatic L-amino acid decarboxylase) | XP_001498371.1:dopa decarboxylase (aromatic L-amino acid decarboxylase) | NP_000781.1:dopa decarboxylase (aromatic L-amino acid decarboxylase) | AAD40482.1:dopa decarboxylase (a…	GO:0005829 cytosol | GO:0043025 neuronal cell body | GO:0030424 axon | GO:0008021 synaptic vesicle	GO:0052314 phytoalexin metabolic process | GO:0071363 cellular response to growth factor stimulus | GO:0071312 cellular response to alkaloid | GO:0015842 synaptic vesicle amine transport | GO:0046219 indolalkylamine biosynthetic process | GO:0010259 multicellular organismal aging | GO:0033076 isoquinoline alkaloid metabolic process | GO:0042427 serotonin biosynthetic process | GO:0006520 cellular…	GO:0016597 amino acid binding | GO:0019904 protein domain specific binding | GO:0030170 pyridoxal phosphate binding | GO:0004058 aromatic-L-amino-acid decarboxylase activity
Locus_45475_Transcript_7/42_Confidence_0.184_Length_1800	7.4339	XP_001376396.1:peroxisomal sarcosine oxidase-like | XP_003131824.1:peroxisomal sarcosine oxidase-like | Q29RU9.2:pipecolic acid oxidase | NP_001014878.2:pipecolic acid oxidase | XP_004012562.1:pipecolic acid oxidase | XP_003417053.1:peroxisomal sarcosine oxidase-like
Locus_42552_Transcript_1/1_Confidence_0.000_Length_2238	7.28443	XP_003762410.1:leiomodin 3 (fetal) | XP_001372565.1:leiomodin 3 (fetal) | XP_001510251.1:leiomodin 3 (fetal) | XP_004018383.1:leiomodin 3 (fetal) | XP_001498627.1:leiomodin 3 (fetal) | XP_003785634.1:leiomodin 3 (fetal) | XP_003939513.1:leiomodin 3 (fetal)	GO:0005856 cytoskeleton		GO:0003779 actin binding | GO:0005523 tropomyosin binding
Locus_40688_Transcript_1/2_Confidence_0.333_Length_1186	7.25534	BAC03623.1:ATP-binding cassette, sub-family A (ABC1), member 13 | XP_002818003.2:ATP-binding cassette sub-family A member 13-like | EAW60992.1:ATP-binding cassette, sub-family A (ABC1), member 13 | BAC31829.1:ATP-binding cassette, sub-family A (ABC1), member 13 | XP_001496596.1:ATP-binding cassette, sub-family A (ABC1), member 13 | BAC87475.1:ATP-binding cassette, sub-family A (ABC1), member 13 |…	GO:0016021 integral to membrane	GO:0006810 transport | GO:0006200 ATP catabolic process	GO:0005524 ATP binding | GO:0016887 ATPase activity
Locus_62416_Transcript_1/1_Confidence_0.000_Length_2366	7.17983	NP_001683.2:ATPase, H+ transporting, lysosomal 56/58kDa, V1 subunit B1 | XP_004029433.1:ATPase, H+ transporting, lysosomal 56/58kDa, V1 subunit B1 | XP_004006102.1:ATPase, H+ transporting, lysosomal 56/58kDa, V1 subunit B1 | XP_003831001.1:ATPase, H+ transporting, lysosomal 56/58kDa, V1 subunit B1 | XP_001100824.1:ATPase, H+ transporting, lysosomal 56/58kDa, V1 subunit B1	GO:0033180 proton-transporting V-type ATPase, V1 domain | GO:0016323 basolateral plasma membrane | GO:0005902 microvillus | GO:0005829 cytosol | GO:0016328 lateral plasma membrane | GO:0016471 vacuolar proton-transporting V-type ATPase complex | GO:0012505 endomembrane system | GO:0016324 apical plasma membrane	GO:0033572 transferrin transport | GO:0007605 sensory perception of sound | GO:0007588 excretion | GO:0045851 pH reduction | GO:0090382 phagosome maturation | GO:0046034 ATP metabolic process | GO:0008286 insulin receptor signaling pathway | GO:0006879 cellular iron ion homeostasis | GO:0015991 ATP hydrolysis coupled proton transport | GO:0001503 ossification | GO:0055074 calcium ion homeostasis …	GO:0016820 hydrolase activity, acting on acid anhydrides, catalyzing transmembrane movement of substances | GO:0015078 hydrogen ion transmembrane transporter activity | GO:0032403 protein complex binding | GO:0005524 ATP binding
Locus_123996_Transcript_1/1_Confidence_0.000_Length_402	7.14219	XP_003767596.1:ATPase, H+ transporting, lysosomal 13kDa, V1 subunit G3 | XP_001377346.1:v-type proton ATPase subunit G 3-like | XP_001493182.1:v-type proton ATPase subunit G 3-like | XP_001494490.1:v-type proton ATPase subunit G 3-like | XP_004028151.1:ATPase, H+ transporting, lysosomal 13kDa, V1 subunit G3 | NP_573569.1:ATPase, H+ transporting, lysosomal 13kDa, V1 subunit G3 | XP_001110410.1:ATP…	GO:0005829 cytosol | GO:0016471 vacuolar proton-transporting V-type ATPase complex | GO:0005886 plasma membrane	GO:0055085 transmembrane transport | GO:0008286 insulin receptor signaling pathway | GO:0051701 interaction with host | GO:0090382 phagosome maturation | GO:0006879 cellular iron ion homeostasis | GO:0033572 transferrin transport | GO:0015992 proton transport	GO:0008553 hydrogen-exporting ATPase activity, phosphorylative mechanism | GO:0051117 ATPase binding
Locus_21328_Transcript_1/3_Confidence_0.333_Length_4813	7.06941	XP_001370047.1:leucine-rich repeat containing G protein-coupled receptor 5 | XP_003405253.1:leucine-rich repeat-containing G-protein coupled receptor 5-like | XP_425441.2:leucine-rich repeat containing G protein-coupled receptor 5 | XP_002915658.1:leucine-rich repeat-containing G-protein coupled receptor 5-like	GO:0016021 integral to membrane	GO:0007186 G-protein coupled receptor signaling pathway	GO:0016500 protein-hormone receptor activity
Locus_71786_Transcript_1/2_Confidence_0.333_Length_3849	7.05502	XP_003758994.1:cytosolic phospholipase A2 epsilon-like | XP_001362318.2:phospholipase A2, group IVE | XP_003987300.1:phospholipase A2, group IVE | XP_003418720.1:phospholipase A2, group IVE | XP_544638.3:phospholipase A2, group IVE | XP_001500769.3:phospholipase A2, group IVE	GO:0005737 cytoplasm	GO:0009395 phospholipid catabolic process	GO:0004623 phospholipase A2 activity
Locus_2059_Transcript_20/131_Confidence_0.085_Length_2900	6.97302	XP_001378845.1:armadillo repeat containing 2 | XP_003404352.1:armadillo repeat containing 2 | XP_003935991.1:armadillo repeat containing 2 | DAA26257.1:armadillo repeat containing 2 | XP_003898390.1:armadillo repeat containing 2
Locus_84967_Transcript_38/121_Confidence_0.027_Length_331	6.93916	XP_003773261.1:UDP-glucuronosyltransferase 2B17-like | XP_001362206.2:UDP glucuronosyltransferase 2 family, polypeptide B17 | XP_003774640.1:UDP-glucuronosyltransferase 2B17-like | XP_003774641.1:UDP-glucuronosyltransferase 2B17-like | XP_003766628.1:UDP-glucuronosyltransferase 2B17-like | XP_003766629.1:UDP-glucuronosyltransferase 2B17-like | XP_003931964.1:UDP-glucuronosyltransferase 2B19-like …
Locus_65859_Transcript_2/5_Confidence_0.083_Length_1205	6.93457	XP_003765513.1:claudin 19 | XP_001381636.2:claudin 19 | NP_683763.2:claudin 19 | XP_003937024.1:claudin 19 | XP_003513377.1:claudin-19-like | NP_001033679.1:claudin 19 | XP_003733469.1:claudin 19	GO:0005737 cytoplasm | GO:0016323 basolateral plasma membrane | GO:0005923 tight junction | GO:0016021 integral to membrane | GO:0005634 nucleus	GO:0050896 response to stimulus | GO:0007601 visual perception | GO:0019227 neuronal action potential propagation | GO:0043297 apical junction assembly | GO:0016338 calcium-independent cell-cell adhesion	GO:0042802 identical protein binding | GO:0005198 structural molecule activity
Locus_91735_Transcript_1/1_Confidence_0.000_Length_972	6.86124	XP_001372461.1:sulfotransferase 1C2-like | XP_003766983.1:sulfotransferase 1C2-like | XP_003909136.1:sulfotransferase family, cytosolic, 1C, member 2 | XP_002757522.1:sulfotransferase family, cytosolic, 1C, member 2 | XP_531772.1:sulfotransferase 1C2-like | XP_001082748.1:sulfotransferase 1C2-like | XP_003922819.1:sulfotransferase family, cytosolic, 1C, member 2 | XP_001135304.1:sulfotransferase …		GO:0051923 sulfation	GO:0008146 sulfotransferase activity
Locus_1859_Transcript_55/96_Confidence_0.049_Length_5377	6.85716	XP_003372842.1:hypothetical protein
Locus_1859_Transcript_55/96_Confidence_0.049_Length_5377	6.85716	XP_003782707.1:frizzled family receptor 1 | XP_003809817.1:frizzled family receptor 1 | XP_003252449.1:frizzled family receptor 1 | XP_002818308.1:frizzled family receptor 1 | AAD41636.1:frizzled family receptor 1 | XP_003921381.1:frizzled family receptor 1 | NP_001162463.1:frizzled family receptor 1 | XP_519190.2:frizzled family receptor 1 | NP_003496.1:frizzled family receptor 1 | XP_001092281.…	GO:0009986 cell surface | GO:0032589 neuron projection membrane | GO:0005737 cytoplasm | GO:0016021 integral to membrane | GO:0045177 apical part of cell	GO:0045892 negative regulation of transcription, DNA-dependent | GO:0007223 Wnt receptor signaling pathway, calcium modulating pathway | GO:0008406 gonad development | GO:0003150 muscular septum morphogenesis | GO:0051091 positive regulation of sequence-specific DNA binding transcription factor activity | GO:0007420 brain development | GO:0044338 canonical Wnt receptor signaling pathway involved …	GO:0005102 receptor binding | GO:0004930 G-protein coupled receptor activity | GO:0017147 Wnt-protein binding | GO:0042813 Wnt-activated receptor activity | GO:0030165 PDZ domain binding
Locus_17222_Transcript_9/13_Confidence_0.438_Length_3193	6.844	XP_003790547.1:biogenesis of lysosomal organelles complex-1, subunit 1 | XP_538219.4:biogenesis of lysosomal organelles complex-1, subunit 1
Locus_8581_Transcript_18/49_Confidence_0.087_Length_1104	6.73294	XP_003755732.1:calmodulin-like protein 4-like | XP_001376615.2:calmodulin-like protein 4-like | EAW77808.1:calmodulin-like 4 | XP_003363703.1:calmodulin-like 4 | NP_001026903.2:calmodulin-like 4 | NP_001095938.1:calmodulin-like 4 | EDL26030.1:calmodulin-like 4 | EDL95761.1:calmodulin-like 4			GO:0005509 calcium ion binding
Locus_10859_Transcript_16/41_Confidence_0.012_Length_1488	6.65005	XP_001373149.1:liver carboxylesterase 1-like | XP_003759095.1:liver carboxylesterase 1-like | NP_001019536.1:carboxylesterase-like 1 | Q63010.1:carboxylesterase-like 1 | XP_001510356.2:liver carboxylesterase 1-like | XP_003754650.1:liver carboxylesterase B-1-like | XP_003758832.1:liver carboxylesterase 1-like | AAA64638.1:carboxylesterase 1F	GO:0005788 endoplasmic reticulum lumen		GO:0080030 methyl indole-3-acetate esterase activity | GO:0080032 methyl jasmonate esterase activity | GO:0080031 methyl salicylate esterase activity | GO:0004091 carboxylesterase activity | GO:0050253 retinyl-palmitate esterase activity
Locus_2753_Transcript_52/52_Confidence_0.012_Length_4660	6.6092	XP_001366884.2:chloride intracellular channel protein 4-like | NP_001248536.1:chloride intracellular channel 4 | XP_003799890.1:chloride intracellular channel 4 | BAG62986.1:chloride intracellular channel 4 | XP_003934898.1:chloride intracellular channel 4 | NP_039234.1:chloride intracellular channel 4 | XP_003271667.1:chloride intracellular channel 4 | XP_003415293.1:chloride intracellular chann…	GO:0005911 cell-cell junction | GO:0030659 cytoplasmic vesicle membrane | GO:0005773 vacuole | GO:0015629 actin cytoskeleton | GO:0005902 microvillus | GO:0005829 cytosol | GO:0009986 cell surface | GO:0005813 centrosome | GO:0030496 midbody | GO:0016363 nuclear matrix | GO:0045177 apical part of cell | GO:0048471 perinuclear region of cytoplasm | GO:0005886 plasma membrane | GO:0034707 chloride …	GO:0001525 angiogenesis | GO:0071277 cellular response to calcium ion | GO:0030336 negative regulation of cell migration | GO:0061299 retina vasculature morphogenesis in camera-type eye | GO:0001886 endothelial cell morphogenesis | GO:0009566 fertilization | GO:0051493 regulation of cytoskeleton organization | GO:0006821 chloride transport | GO:0007035 vacuolar acidification | GO:0035088 establis…	GO:0005515 protein binding | GO:0005247 voltage-gated chloride channel activity
Locus_37196_Transcript_1/2_Confidence_0.333_Length_6241	6.60743	XP_001380033.2:solute carrier family 6 (neurotransmitter transporter, noradrenalin), member 2 | XP_003773683.1:solute carrier family 6 (neurotransmitter transporter, glycine), member 5 | XP_002709245.1:solute carrier family 6 (neurotransmitter transporter, glycine), member 5 | XP_003781229.1:solute carrier family 6 (neurotransmitter transporter, glycine), member 5 | XP_003830505.1:solute carrier …	GO:0016021 integral to membrane	GO:0006836 neurotransmitter transport	GO:0005328 neurotransmitter:sodium symporter activity
Locus_94705_Transcript_5/6_Confidence_0.143_Length_3571	6.57946	XP_003773319.1:leucine rich repeat containing 66 | XP_003415973.1:leucine-rich repeat-containing protein 66-like | XP_001492866.1:leucine rich repeat containing 66 | XP_003985497.1:leucine rich repeat containing 66 | XP_002814839.1:leucine rich repeat containing 66 | XP_517300.1:leucine rich repeat containing 66 | XP_003268416.1:leucine rich repeat containing 66
Locus_107549_Transcript_1/1_Confidence_0.000_Length_1807	6.47784	XP_003930758.1:MAM and LDL-receptor class A domain-containing protein C10orf112-like | XP_003257601.2:MAM and LDL-receptor class A domain-containing protein C10orf112-like | XP_003786924.1:MAM and LDL-receptor class A domain-containing protein C10orf112-like | XP_003582957.1:MAM and LDL-receptor class A domain-containing protein C10orf112-like | XP_003733348.1:MAM and LDL-receptor class A domain-…
Locus_94212_Transcript_5/6_Confidence_0.222_Length_1453	6.46396	XP_003765377.1:dynein heavy chain domain 1 | XP_001380312.2:dynein heavy chain domain 1 | XP_003749004.1:dynein heavy chain domain 1, pseudogene 1 | XP_003753394.1:dynein heavy chain domain 1, pseudogene 1 | XP_003412265.1:dynein heavy chain domain-containing protein 1-like	GO:0030286 dynein complex	GO:0007018 microtubule-based movement	GO:0003777 microtubule motor activity
Locus_71786_Transcript_1/2_Confidence_0.333_Length_3849	6.37664	XP_003758994.1:cytosolic phospholipase A2 epsilon-like | XP_001362318.2:phospholipase A2, group IVE | XP_003987300.1:phospholipase A2, group IVE | XP_003418720.1:phospholipase A2, group IVE | XP_544638.3:phospholipase A2, group IVE | XP_001500769.3:phospholipase A2, group IVE	GO:0005737 cytoplasm	GO:0009395 phospholipid catabolic process	GO:0004623 phospholipase A2 activity
Locus_42552_Transcript_1/1_Confidence_0.000_Length_2238	6.3174	XP_003762410.1:leiomodin 3 (fetal) | XP_001372565.1:leiomodin 3 (fetal) | XP_001510251.1:leiomodin 3 (fetal) | XP_004018383.1:leiomodin 3 (fetal) | XP_001498627.1:leiomodin 3 (fetal) | XP_003785634.1:leiomodin 3 (fetal) | XP_003939513.1:leiomodin 3 (fetal)	GO:0005856 cytoskeleton		GO:0003779 actin binding | GO:0005523 tropomyosin binding
Locus_41750_Transcript_3/9_Confidence_0.364_Length_2638	6.27989	XP_003758353.1:solute carrier family 3 (cystine, dibasic and neutral amino acid transporters, activator of cystine, dibasic and neutral amino acid transport), member 1 | XP_001375695.1:solute carrier family 3 (cystine, dibasic and neutral amino acid transporters, activator of cystine, dibasic and neutral amino acid transport), member 1 | XP_002757851.1:solute carrier family 3 (cystine, dibasic an…	GO:0005743 mitochondrial inner membrane	GO:0005975 carbohydrate metabolic process	GO:0003824 catalytic activity | GO:0043169 cation binding
Locus_123999_Transcript_25/27_Confidence_0.340_Length_1634	6.23886	XP_003761480.1:acyl-CoA synthetase medium-chain family member 5 | XP_001376939.2:acyl-CoA synthetase medium-chain family member 5 | XP_003585318.1:acyl-CoA synthetase medium-chain family member 5 | XP_002711812.1:acyl-CoA synthetase medium-chain family member 5 | XP_002698030.1:acyl-CoA synthetase medium-chain family member 5 | NP_001014184.3:acyl-CoA synthetase medium-chain family member 5 | XP_…
Locus_9800_Transcript_21/26_Confidence_0.268_Length_959	6.17806	XP_001510855.2:eukaryotic translation initiation factor 3 subunit K-like | EAW56805.1:eukaryotic translation initiation factor 3, subunit K | EAW56808.1:eukaryotic translation initiation factor 3, subunit K | XP_003467292.1:eukaryotic translation initiation factor 3 subunit K-like | NP_037366.1:eukaryotic translation initiation factor 3, subunit K | AAD40193.1:eukaryotic translation initiation fa…	GO:0005829 cytosol | GO:0005730 nucleolus | GO:0005852 eukaryotic translation initiation factor 3 complex	GO:0006446 regulation of translational initiation	GO:0003743 translation initiation factor activity | GO:0043022 ribosome binding | GO:0005515 protein binding
Locus_62598_Transcript_12/16_Confidence_0.421_Length_4783	6.06566	XP_001369613.1:ectonucleotide pyrophosphatase/phosphodiesterase 6 | XP_001491409.2:ectonucleotide pyrophosphatase/phosphodiesterase 6 | XP_003984630.1:ectonucleotide pyrophosphatase/phosphodiesterase 6 | XP_001082274.1:ectonucleotide pyrophosphatase/phosphodiesterase 6 | NP_796278.1:ectonucleotide pyrophosphatase/phosphodiesterase 6 | XP_003415904.1:ectonucleotide pyrophosphatase/phosphodiesteras…	GO:0005886 plasma membrane | GO:0016021 integral to membrane | GO:0005576 extracellular region	GO:0016042 lipid catabolic process | GO:0019695 choline metabolic process	GO:0047390 glycerophosphocholine cholinephosphodiesterase activity | GO:0008889 glycerophosphodiester phosphodiesterase activity
Locus_37196_Transcript_1/2_Confidence_0.333_Length_6241	6.06367	XP_001380033.2:solute carrier family 6 (neurotransmitter transporter, noradrenalin), member 2 | XP_003773683.1:solute carrier family 6 (neurotransmitter transporter, glycine), member 5 | XP_002709245.1:solute carrier family 6 (neurotransmitter transporter, glycine), member 5 | XP_003781229.1:solute carrier family 6 (neurotransmitter transporter, glycine), member 5 | XP_003830505.1:solute carrier …	GO:0016021 integral to membrane	GO:0006836 neurotransmitter transport	GO:0005328 neurotransmitter:sodium symporter activity
Locus_123932_Transcript_4/4_Confidence_0.396_Length_2479	6.05116	XP_003756860.1:forkhead box I1 | XP_001370284.1:forkhead box protein I1-like | XP_003404697.1:forkhead box I1 | XP_001092246.1:forkhead box I1 | XP_003782004.1:forkhead box I1 | XP_003981337.1:forkhead box I1 | NP_001099246.1:forkhead box I1 | XP_527110.1:forkhead box I1	GO:0005667 transcription factor complex	GO:0009957 epidermal cell fate specification | GO:0043049 otic placode formation | GO:0007389 pattern specification process | GO:0051090 regulation of sequence-specific DNA binding transcription factor activity | GO:0045944 positive regulation of transcription from RNA polymerase II promoter	GO:0044212 transcription regulatory region DNA binding | GO:0003705 RNA polymerase II distal enhancer sequence-specific DNA binding transcription factor activity | GO:0043565 sequence-specific DNA binding | GO:0003690 double-stranded DNA binding | GO:0008134 transcription factor binding | GO:0008301 DNA binding, bending
Locus_25737_Transcript_78/160_Confidence_0.036_Length_4062	6.03345	EDM09387.1:flavin containing monooxygenase 2 | XP_003340156.1:dimethylaniline monooxygenase [N-oxide-forming] 2-like | EDL39289.1:flavin containing monooxygenase 2 | AAM46762.1:flavin containing monooxygenase 2 | P36366.2:flavin containing monooxygenase 2	GO:0016021 integral to membrane | GO:0031227 intrinsic to endoplasmic reticulum membrane	GO:0006805 xenobiotic metabolic process | GO:0070995 NADPH oxidation | GO:0009404 toxin metabolic process | GO:0072592 oxygen metabolic process | GO:0006082 organic acid metabolic process | GO:0017144 drug metabolic process	GO:0050660 flavin adenine dinucleotide binding | GO:0050661 NADP binding | GO:0004499 N,N-dimethylaniline monooxygenase activity
Locus_24029_Transcript_2/4_Confidence_0.667_Length_2230	6.01606	XP_001379062.2:solute carrier family 22 member 16-like | XP_419787.3:solute carrier family 22 (organic cation/carnitine transporter), member 16 | XP_003215695.1:solute carrier family 22 member 16-like | XP_003204335.1:solute carrier family 22 member 16-like | XP_002192085.1:solute carrier family 22 (organic cation/carnitine transporter), member 16 | AAH80416.1:solute carrier family 22 (organic ca…	GO:0016021 integral to membrane	GO:0015837 amine transport | GO:0015879 carnitine transport | GO:0015695 organic cation transport | GO:0046717 acid secretion | GO:0055085 transmembrane transport | GO:0007338 single fertilization | GO:0030317 sperm motility	GO:0015226 carnitine transmembrane transporter activity | GO:0005275 amine transmembrane transporter activity

## Sheet: PC lung
transcript	edgeR logFC	blast hits	cellular_component	biological_process	molecular_function
Locus_9277_Transcript_13/79_Confidence_0.178_Length_1742	17.3673	XP_001369128.1:advanced glycosylation end product-specific receptor-like | XP_003340409.1:advanced glycosylation end product-specific receptor-like | XP_003340410.1:advanced glycosylation end product-specific receptor-like | XP_003768995.1:advanced glycosylation end product-specific receptor | NP_001116690.1:advanced glycosylation end product-specific receptor | XP_003422289.1:advanced glycosylat…	GO:0016020 membrane	GO:0050930 induction of positive chemotaxis | GO:0051092 positive regulation of NF-kappaB transcription factor activity	GO:0044548 S100 protein binding
Locus_33892_Transcript_22/27_Confidence_0.387_Length_1570	16.756	XP_533610.2:napsin A aspartic peptidase | XP_002917936.1:napsin-A-like | AAH17842.1:napsin A aspartic peptidase | XP_003269849.1:napsin-A-like | NP_004842.1:napsin A aspartic peptidase | XP_003813670.1:napsin-A-like | XP_524345.2:napsin A aspartic peptidase	GO:0005615 extracellular space | GO:0005764 lysosome | GO:0097208 alveolar lamellar body	GO:0033619 membrane protein proteolysis | GO:0043129 surfactant homeostasis	GO:0004190 aspartic-type endopeptidase activity
Locus_15421_Transcript_10/24_Confidence_0.185_Length_1278	15.7529	XP_003757486.1:chromosome 1 open reading frame, human C9orf9 | XP_003407455.1:uncharacterized protein C9orf9-like | XP_003757485.1:chromosome 1 open reading frame, human C9orf9 | XP_001365315.1:uncharacterized protein C9orf9-like | Q96E40.1:chromosome 9 open reading frame 9 | XP_002743467.1:chromosome 1 open reading frame, human C9orf9
Locus_52367_Transcript_17/46_Confidence_0.087_Length_1901	15.4814	XP_003758707.1:surfactant protein B | NP_001075812.1:surfactant protein B | P15285.2:surfactant protein B | AAB48076.1:surfactant protein B | XP_002922906.1:pulmonary surfactant-associated protein B-like | :
Locus_52367_Transcript_43/46_Confidence_0.214_Length_2152	14.9781	XP_003758707.1:surfactant protein B | XP_003984276.1:surfactant protein B | P15285.2:surfactant protein B | NP_001157348.1:surfactant protein B | XP_002922906.1:pulmonary surfactant-associated protein B-like | AAA31466.1:surfactant protein B
Locus_133593_Transcript_1/5_Confidence_0.200_Length_4466	14.7385	XP_001365340.1:claudin-18-like | XP_003763772.1:claudin 18 | NP_001153553.1:claudin 18 | XP_001499217.1:claudin-18-like | XP_003931012.1:claudin 18 | XP_003992115.1:claudin 18	GO:0005923 tight junction | GO:0005886 plasma membrane | GO:0016021 integral to membrane		GO:0005198 structural molecule activity
Locus_122791_Transcript_36/58_Confidence_0.092_Length_5195	13.7415	XP_001367079.1:sodium-dependent phosphate transport protein 2B-like | XP_003774580.1:sodium-dependent phosphate transport protein 2B-like | XP_003985529.1:solute carrier family 34 (sodium phosphate), member 2 | XP_001499513.1:sodium-dependent phosphate transport protein 2B-like | NP_445832.1:solute carrier family 34 (sodium phosphate), member 2 | XP_003898601.1:solute carrier family 34 (sodium ph…	GO:0016021 integral to membrane | GO:0031526 brush border membrane | GO:0016324 apical plasma membrane | GO:0031528 microvillus membrane	GO:0044341 sodium-dependent phosphate transport | GO:0009750 response to fructose stimulus | GO:0035435 phosphate ion transmembrane transport | GO:0007568 aging | GO:0032355 response to estradiol stimulus | GO:0001701 in utero embryonic development | GO:0030643 cellular phosphate ion homeostasis	GO:0042301 phosphate ion binding | GO:0015321 sodium-dependent phosphate transmembrane transporter activity | GO:0005436 sodium:phosphate symporter activity | GO:0019904 protein domain specific binding | GO:0031402 sodium ion binding
Locus_52367_Transcript_21/46_Confidence_0.112_Length_1737	13.3911	XP_003758707.1:surfactant protein B | XP_002922906.1:pulmonary surfactant-associated protein B-like | P15285.2:surfactant protein B | XP_003268802.1:surfactant protein B | AAB48076.1:surfactant protein B | NP_001075812.1:surfactant protein B | XP_003799282.1:surfactant protein B	GO:0005764 lysosome	GO:0006665 sphingolipid metabolic process
Locus_112667_Transcript_12/16_Confidence_0.545_Length_3576	13.3355	XP_003774621.1:mucin-5AC-like | XP_003802837.1:mucin 5B, oligomeric mucus/gel-forming | XP_540777.3:mucin 5B, oligomeric mucus/gel-forming | XP_002920172.1:mucin-5B-like
Locus_53420_Transcript_10/16_Confidence_0.323_Length_2071	13.3307	XP_001377220.1:UPF0764 protein C16orf89 homolog | XP_003763106.1:UPF0764 protein C16orf89 homolog | XP_001510516.1:UPF0764 protein C16orf89 homolog | XP_003354677.1:UPF0764 protein C16orf89 homolog | XP_004021211.1:chromosome 24 open reading frame, human C16orf89 | XP_002697935.2:chromosome 25 open reading frame, human C16orf89 | XP_876122.4:chromosome 25 open reading frame, human C16orf89 | XP_0…
Locus_88_Transcript_496/16303_Confidence_0.000_Length_3680	13.2548	XP_003755658.1:glucosaminyl (N-acetyl) transferase 3, mucin type | XP_001374025.2:beta-1,3-galactosyl-O-glycosyl-glycoprotein beta-1,6-N-acetylglucosaminyltransferase 3-like | NP_991378.1:glucosaminyl (N-acetyl) transferase 3, mucin type | AAO22165.1:glucosaminyl (N-acetyl) transferase 3, mucin type | XP_003121521.3:beta-1,3-galactosyl-O-glycosyl-glycoprotein beta-1,6-N-acetylglucosaminyltransfer…	GO:0016021 integral to membrane | GO:0000139 Golgi membrane	GO:0002426 immunoglobulin production in mucosal tissue | GO:0048729 tissue morphogenesis | GO:0006486 protein glycosylation | GO:0060993 kidney morphogenesis | GO:0050892 intestinal absorption	GO:0047225 acetylgalactosaminyl-O-glycosyl-glycoprotein beta-1,6-N-acetylglucosaminyltransferase activity | GO:0003829 beta-1,3-galactosyl-O-glycosyl-glycoprotein beta-1,6-N-acetylglucosaminyltransferase activity | GO:0008109 N-acetyllactosaminide beta-1,6-N-acetylglucosaminyltransferase activity
Locus_48115_Transcript_3/5_Confidence_0.200_Length_3551	13.1906	XP_001363670.2:solute carrier family 6 (amino acid transporter), member 14 | XP_003797032.1:solute carrier family 6 (amino acid transporter), member 14 | XP_002720288.1:solute carrier family 6 (amino acid transporter), member 14 | XP_001488209.1:solute carrier family 6 (amino acid transporter), member 14 | XP_004064802.1:solute carrier family 6 (amino acid transporter), member 14 | NP_001032633.1…	GO:0016021 integral to membrane | GO:0031526 brush border membrane	GO:0009636 response to toxin | GO:0006836 neurotransmitter transport	GO:0005328 neurotransmitter:sodium symporter activity
Locus_4633_Transcript_12/57_Confidence_0.137_Length_7583	13.058	XP_003757542.1:uncharacterized LOC100932056 | XP_001498497.2:uncharacterized LOC100068625 | XP_002924696.1:uncharacterized LOC100467174 | XP_003941470.1:uncharacterized LOC101032383
Locus_17774_Transcript_56/57_Confidence_0.045_Length_834	13.0199	XP_003770404.1:family with sequence similarity 183, member A | XP_001916219.1:protein FAM183A-like | XP_002925609.1:protein FAM183A-like | XP_003415391.1:protein FAM183A-like
Locus_133823_Transcript_1/6_Confidence_0.222_Length_2161	12.9683	XP_003756482.1:thyroid transcription factor 1-like | XP_001363444.1:thyroid transcription factor 1-like | XP_002199823.2:thyroid transcription factor 1-like	GO:0005634 nucleus	GO:0006355 regulation of transcription, DNA-dependent	GO:0003700 sequence-specific DNA binding transcription factor activity | GO:0043565 sequence-specific DNA binding
Locus_24387_Transcript_2/7_Confidence_0.286_Length_7438	12.9458	XP_003760348.1:regulator of G-protein signaling 22 | NP_056483.3:regulator of G-protein signaling 22 | XP_004000088.1:regulator of G-protein signaling 22 | AAH36665.2:regulator of G-protein signaling 22 | XP_003256104.1:regulator of G-protein signaling 22 | XP_001925475.4:regulator of G-protein signaling 22 | XP_003821750.1:regulator of G-protein signaling 22 | AAH92411.1:regulator of G-protein s…	GO:0005737 cytoplasm | GO:0005886 plasma membrane	GO:0038032 termination of G-protein coupled receptor signaling pathway | GO:0043547 positive regulation of GTPase activity	GO:0005096 GTPase activator activity
Locus_52367_Transcript_39/46_Confidence_0.051_Length_999	12.9397	XP_003758707.1:surfactant protein B | XP_002922906.1:pulmonary surfactant-associated protein B-like | XP_003984276.1:surfactant protein B | P15285.2:surfactant protein B | XP_003268802.1:surfactant protein B
Locus_133673_Transcript_2/6_Confidence_0.700_Length_1708	12.8464	XP_003755397.1:pancreatic lipase-related protein 2 | XP_001377443.2:pancreatic lipase-related protein 2-like | XP_003922219.1:pancreatic lipase-related protein 2 | XP_003787186.1:pancreatic lipase-related protein 2 | P54318.1:pancreatic lipase-related protein 2 | NP_476554.1:pancreatic lipase-related protein 2 | : | XP_002756666.1:pancreatic lipase-related protein 2
Locus_27844_Transcript_15/27_Confidence_0.209_Length_1958	12.6467	XP_001363857.1:ETS-related transcription factor Elf-3-like | XP_003770623.1:E74-like factor 3 (ets domain transcription factor, epithelial-specific ) | XP_003340210.1:ETS-related transcription factor Elf-3-like | XP_003770624.1:E74-like factor 3 (ets domain transcription factor, epithelial-specific ) | XP_002914641.1:ETS-related transcription factor Elf-3-like | XP_003999420.1:E74-like factor 3 (…	GO:0005634 nucleus	GO:0006355 regulation of transcription, DNA-dependent	GO:0003700 sequence-specific DNA binding transcription factor activity | GO:0043565 sequence-specific DNA binding
Locus_64328_Transcript_4/17_Confidence_0.556_Length_1381	12.5767	XP_003764427.1:V-set and immunoglobulin domain containing 2 | XP_001371308.1:v-set and immunoglobulin domain-containing protein 2-like | XP_003130072.1:V-set and immunoglobulin domain-containing protein 2-like | XP_003417480.1:V-set and immunoglobulin domain-containing protein 2-like | XP_004019555.1:V-set and immunoglobulin domain containing 2 | NP_001180063.1:V-set and immunoglobulin domain con…	GO:0016021 integral to membrane
Locus_14743_Transcript_12/44_Confidence_0.040_Length_2774	12.5684	XP_001365623.1:pleckstrin homology domain containing, family M, member 3 | XP_003766025.1:pleckstrin homology domain containing, family M, member 3 | XP_536046.3:pleckstrin homology domain containing, family M, member 3 | XP_002918138.1:pleckstrin homology domain containing, family M, member 3 | XP_003991126.1:pleckstrin homology domain containing, family M, member 3 | XP_003925652.1:pleckstrin h…		GO:0035556 intracellular signal transduction	GO:0005543 phospholipid binding
Locus_133841_Transcript_2/6_Confidence_0.625_Length_3349	12.5357	XP_001382098.2:paired box protein Pax-1-like | XP_003758193.1:paired box protein Pax-1-like | XP_003983878.1:paired box 1 | XP_003411746.1:paired box protein Pax-1-like | XP_003798520.1:paired box 1 | XP_004061935.1:paired box 1 | NP_001244025.1:paired box 1	GO:0005634 nucleus	GO:0048538 thymus development | GO:0045944 positive regulation of transcription from RNA polymerase II promoter | GO:0061056 sclerotome development | GO:0060349 bone morphogenesis | GO:0060017 parathyroid gland development | GO:0008283 cell proliferation | GO:0001756 somitogenesis | GO:0043367 CD4-positive, alpha-beta T cell differentiation | GO:0043374 CD8-positive, alpha-beta T cell differentia…	GO:0003677 DNA binding
Locus_27127_Transcript_12/49_Confidence_0.072_Length_1728	12.4985	XP_003759180.1:pulmonary surfactant-associated protein D-like | XP_001370180.2:pulmonary surfactant-associated protein D-like | XP_001507516.2:pulmonary surfactant-associated protein D-like | XP_003939804.1:surfactant protein D | NP_037010.1:surfactant protein D | AAH70507.1:surfactant protein D
Locus_133655_Transcript_12/17_Confidence_0.250_Length_9241	12.4442	XP_003793771.1:uncharacterized LOC100947894 | BAH14882.1:retinitis pigmentosa 1 (autosomal dominant) | BAG65264.1:retinitis pigmentosa 1 (autosomal dominant) | XP_003902812.1:uncharacterized LOC101023047	GO:0035085 cilium axoneme | GO:0001750 photoreceptor outer segment | GO:0005874 microtubule | GO:0032391 photoreceptor connecting cilium | GO:0005875 microtubule associated complex | GO:0001917 photoreceptor inner segment | GO:0005634 nucleus	GO:0035845 photoreceptor cell outer segment organization | GO:0046548 retinal rod cell development | GO:0045494 photoreceptor cell maintenance | GO:0008283 cell proliferation | GO:0046549 retinal cone cell development | GO:0051301 cell division | GO:0035082 axoneme assembly | GO:0071482 cellular response to light stimulus | GO:0006468 protein phosphorylation | GO:0007067 mitosis | GO:0007603 phot…	GO:0008017 microtubule binding | GO:0004674 protein serine/threonine kinase activity | GO:0005524 ATP binding
Locus_133674_Transcript_11/18_Confidence_0.600_Length_1643	12.4227	XP_001371916.1:cytochrome P450 2A13-like | XP_001364581.1:cytochrome P450 2A13-like | XP_003766841.1:cytochrome P450 2A3-like | XP_003420836.1:cytochrome P450 2A3-like | XP_003802140.1:cytochrome P450 2A13-like | XP_001916351.1:cytochrome P450 2A13-like | NP_001032422.1:cytochrome P450 family 2 subfamily A polypeptide 13	GO:0005789 endoplasmic reticulum membrane	GO:0006805 xenobiotic metabolic process | GO:0044281 small molecule metabolic process | GO:0055114 oxidation-reduction process	GO:0009055 electron carrier activity | GO:0005506 iron ion binding | GO:0020037 heme binding | GO:0070330 aromatase activity
Locus_5697_Transcript_5/16_Confidence_0.038_Length_1146	12.3159	XP_003771538.1:pseudouridylate synthase 7 homolog (S. cerevisiae) | XP_001371795.2:pseudouridylate synthase 7 homolog (S. cerevisiae) | XP_003268203.1:pseudouridylate synthase 7 homolog (S. cerevisiae) | XP_001508639.2:pseudouridylate synthase 7 homolog | BAB67790.1:pseudouridylate synthase 7 homolog (S. cerevisiae) | XP_003407245.1:pseudouridylate synthase 7 homolog | XP_002913674.1:pseudouridyl…
Locus_87440_Transcript_32/43_Confidence_0.407_Length_6727	12.2652	XP_003765972.1:coiled-coil domain containing 108 | XP_001364402.2:coiled-coil domain containing 108 | XP_001915266.1:coiled-coil domain containing 108 | XP_003991239.1:coiled-coil domain containing 108 | XP_003785127.1:coiled-coil domain containing 108
Locus_790_Transcript_193/231_Confidence_0.020_Length_1824	12.2084	XP_001374874.2:fibroblast growth factor receptor 3-like | XP_003773495.1:fibroblast growth factor receptor 3 | NP_990840.2:fibroblast growth factor receptor 3 | P18460.1:fibroblast growth factor receptor 3 | XP_003206034.1:fibroblast growth factor receptor 3-like
Locus_5318_Transcript_22/58_Confidence_0.200_Length_6174	12.0125	XP_001368408.2:coiled-coil domain-containing protein 39-like | XP_003766098.1:coiled-coil domain containing 39 | XP_003132600.1:coiled-coil domain-containing protein 39-like | XP_003794344.1:coiled-coil domain containing 39 | NP_001192985.1:coiled-coil domain containing 39	GO:0005856 cytoskeleton | GO:0035085 cilium axoneme	GO:0060285 ciliary cell motility | GO:0060286 flagellar cell motility | GO:0060287 epithelial cilium movement involved in determination of left/right asymmetry | GO:0070286 axonemal dynein complex assembly
Locus_64484_Transcript_3/9_Confidence_0.213_Length_770	11.9987	XP_003755864.1:ribonuclease, RNase A family, 7 | XP_001379422.1:ribonuclease 8-like | XP_002824581.2:ribonuclease, RNase A family, 8 | XP_003421651.1:ribonuclease K6-like | NP_001161128.1:ribonuclease, RNase A family, k6 | XP_003363582.1:ribonuclease K6-like | XP_003803115.1:ribonuclease, RNase A family, k6		GO:0090305 nucleic acid phosphodiester bond hydrolysis	GO:0004522 pancreatic ribonuclease activity | GO:0003676 nucleic acid binding
Locus_6915_Transcript_40/59_Confidence_0.073_Length_846	11.953	XP_001373402.1:pulmonary surfactant-associated protein C-like | XP_003758093.1:surfactant protein C | XP_003984761.1:surfactant protein C
Locus_2698_Transcript_101/132_Confidence_0.056_Length_4479	11.9182	XP_003801509.1:myosin, heavy chain 14, non-muscle | XP_003510938.1:myosin, heavy polypeptide 14 | XP_003510939.1:myosin, heavy polypeptide 14 | XP_003510937.1:myosin, heavy polypeptide 14 | XP_003406587.1:myosin-14-like
Locus_68814_Transcript_10/21_Confidence_0.704_Length_4067	11.8898	XP_003759523.1:glucosaminyl (N-acetyl) transferase 4, core 2 | XP_001368535.2:glucosaminyl (N-acetyl) transferase 4, core 2 | XP_003408006.1:beta-1,3-galactosyl-O-glycosyl-glycoprotein beta-1,6-N-acetylglucosaminyltransferase 4-like | XP_001513586.1:glucosaminyl (N-acetyl) transferase 4, core 2 | XP_004176598.1:glucosaminyl (N-acetyl) transferase 4, core 2 | XP_002917264.1:glucosaminyl (N-acetyl)…
Locus_52367_Transcript_15/46_Confidence_0.097_Length_2428	11.8816	XP_003758707.1:surfactant protein B | XP_003984276.1:surfactant protein B | NP_001075812.1:surfactant protein B | P15285.2:surfactant protein B | AAB48076.1:surfactant protein B | AAA31466.1:surfactant protein B | AAF14195.1:surfactant protein B | XP_004005928.1:surfactant protein B | :	GO:0005764 lysosome	GO:0006665 sphingolipid metabolic process
Locus_94391_Transcript_13/32_Confidence_0.604_Length_4135	11.7844	XP_003767650.1:chitinase 1 (chitotriosidase) | XP_001369920.2:chitotriosidase-1-like | NP_001137269.1:chitinase 1 (chitotriosidase) | ABX82529.1:chitinase 1 (chitotriosidase) | XP_514112.3:chitinase 1 (chitotriosidase) | XP_003823039.1:chitinase 1 (chitotriosidase) | AAG10644.1:chitinase 1 (chitotriosidase) | XP_003792386.1:chitinase 1 (chitotriosidase) | XP_001155147.2:chitinase 1 (chitotriosida…
Locus_36119_Transcript_46/113_Confidence_0.117_Length_5237	11.7334	XP_003759006.1:tetratricopeptide repeat protein 40-like | XP_002821342.2:tetratricopeptide repeat domain 40 | XP_003816308.1:tetratricopeptide repeat domain 40 | NP_001186978.2:tetratricopeptide repeat domain 40 | XP_003734605.1:tetratricopeptide repeat domain 40 | XP_003904484.1:tetratricopeptide repeat domain 40
Locus_94623_Transcript_1/3_Confidence_0.333_Length_883	11.7154	XP_003773418.1:fibroblast growth factor binding protein 1 | XP_003341484.1:fibroblast growth factor-binding protein 1-like | XP_001513284.1:fibroblast growth factor-binding protein 1-like | XP_002192305.1:fibroblast growth factor binding protein 1 | XP_003205969.1:fibroblast growth factor-binding protein 1-like
Locus_33892_Transcript_18/27_Confidence_0.419_Length_1948	11.71	XP_533610.2:napsin A aspartic peptidase | XP_002917936.1:napsin-A-like | XP_003940441.1:napsin-A-like | EAW71848.1:napsin A aspartic peptidase | AAH17842.1:napsin A aspartic peptidase | NP_004842.1:napsin A aspartic peptidase
Locus_112667_Transcript_14/16_Confidence_0.091_Length_5602	11.6991	XP_540777.3:mucin 5B, oligomeric mucus/gel-forming | NP_002449.2:mucin 5B, oligomeric mucus/gel-forming | XP_004050451.1:mucin-5B-like | XP_003802837.1:mucin 5B, oligomeric mucus/gel-forming | XP_003805134.1:mucin-5B-like
Locus_2757_Transcript_39/60_Confidence_0.194_Length_3031	11.6984	XP_003339807.1:protein PIEZO1-like | XP_003758542.1:piezo-type mechanosensitive ion channel component 1 | XP_546782.3:piezo-type mechanosensitive ion channel component 1 | XP_002694905.1:piezo-type mechanosensitive ion channel component 1 | XP_001256011.3:piezo-type mechanosensitive ion channel component 1
Locus_133665_Transcript_2/17_Confidence_0.625_Length_1990	11.6943	XP_003759033.1:pancreatic lipase | XP_001377457.1:pancreatic lipase | NP_001157421.1:pancreatic lipase | P29183.2:pancreatic lipase | XP_003409158.1:pancreatic triacylglycerol lipase-like | XP_002917578.1:pancreatic triacylglycerol lipase-like | NP_001171383.1:pancreatic lipase | XP_004020263.1:pancreatic lipase | XP_002718806.1:mCG10680-like	GO:0005576 extracellular region	GO:0016042 lipid catabolic process | GO:0030299 intestinal cholesterol absorption	GO:0046872 metal ion binding | GO:0050253 retinyl-palmitate esterase activity | GO:0004806 triglyceride lipase activity
Locus_94391_Transcript_32/32_Confidence_0.037_Length_1707	11.6807	XP_003767650.1:chitinase 1 (chitotriosidase) | XP_001369920.2:chitotriosidase-1-like | NP_001137269.1:chitinase 1 (chitotriosidase) | ABX82529.1:chitinase 1 (chitotriosidase) | XP_003823039.1:chitinase 1 (chitotriosidase) | XP_514112.3:chitinase 1 (chitotriosidase) | AAG10644.1:chitinase 1 (chitotriosidase) | XP_003792386.1:chitinase 1 (chitotriosidase) | XP_001155147.2:chitinase 1 (chitotriosida…
Locus_1527_Transcript_55/58_Confidence_0.183_Length_3065	11.6525	XP_003281680.1:EPS8-like 1 | XP_003802965.1:EPS8-like 1 | XP_003809943.1:EPS8-like 1 | NP_001101937.1:EPS8-like 1 | XP_003736008.1:EPS8-like 1 | NP_573441.2:EPS8-like 1 | XP_002829808.2:EPS8-like 1
Locus_96265_Transcript_46/64_Confidence_0.286_Length_2380	11.5578	XP_003341756.1:cadherin-related family member 4 | XP_002713248.1:cadherin-related family member 4 | XP_001511662.2:cadherin-related family member 4-like | XP_001494164.2:cadherin-related family member 4
Locus_9233_Transcript_10/25_Confidence_0.064_Length_599	11.5573	XP_003920971.1:lamin B1 | NP_001185486.1:lamin B1 | BAG64195.1:lamin B1 | XP_003980783.1:lamin B1	GO:0005638 lamin filament | GO:0005654 nucleoplasm | GO:0005637 nuclear inner membrane	GO:0006921 cellular component disassembly involved in execution phase of apoptosis	GO:0043274 phospholipase binding | GO:0005198 structural molecule activity
Locus_23316_Transcript_1/37_Confidence_0.055_Length_2310	11.5303	XP_003764072.1:ceramide kinase-like | XP_001377751.1:ceramide kinase-like | XP_001497892.1:ceramide kinase-like protein-like | XP_003991005.1:ceramide kinase-like | XP_545552.3:ceramide kinase-like | XP_003133566.3:ceramide kinase-like
Locus_7902_Transcript_29/66_Confidence_0.035_Length_1834	11.4377	XP_003771539.1:EF-hand calcium-binding domain-containing protein 10-like | XP_003342060.1:EF-hand calcium-binding domain-containing protein 10-like | XP_003777159.1:EF-hand calcium-binding domain-containing protein 10-like | NP_001102176.1:EF-hand calcium binding domain 10 | XP_002913675.1:EF-hand calcium-binding domain-containing protein 10-like | XP_002712076.1:hCG1779729-like | NP_083428.1:EF-…		GO:0001522 pseudouridine synthesis | GO:0007165 signal transduction	GO:0009982 pseudouridine synthase activity | GO:0003723 RNA binding | GO:0008603 cAMP-dependent protein kinase regulator activity
Locus_9269_Transcript_52/55_Confidence_0.057_Length_994	11.4344	XP_003755472.1:WD repeat-containing protein 96-like | XP_003409007.1:WD repeat domain 96 | XP_001929491.2:WD repeat domain 96 | XP_003994439.1:WD repeat domain 96 | BAC04133.1:WD repeat domain 96 | AAI07403.1:WD repeat domain 96 | XP_003787395.1:WD repeat domain 96
Locus_29451_Transcript_23/34_Confidence_0.153_Length_4773	11.4286	XP_003755385.1:enolase family member 4 | XP_001377383.1:enolase family member 4 | XP_003734571.1:enolase family member 4 | XP_003483607.1:enolase family member 4 | XP_002756669.1:enolase family member 4 | XP_001926380.2:enolase family member 4 | NP_001192302.1:enolase family member 4 | NP_001229628.1:enolase family member 4
Locus_2439_Transcript_14/47_Confidence_0.294_Length_1861	11.3464	XP_003757916.1:ATPase, H+ transporting, lysosomal 42kDa, V1 subunit C2 | XP_003501278.1:ATPase, H+ transporting, lysosomal V1 subunit C2 | NP_001014221.1:ATPase, H+ transporting, lysosomal V1 subunit C2 | AAT44904.1:ATPase, H+ transporting, lysosomal V1 subunit C2 | NP_598460.1:ATPase, H+ transporting, lysosomal V1 subunit C2 | XP_003501280.1:ATPase, H+ transporting, lysosomal V1 subunit C2 | XP_…	GO:0033180 proton-transporting V-type ATPase, V1 domain	GO:0006200 ATP catabolic process | GO:0015991 ATP hydrolysis coupled proton transport	GO:0008553 hydrogen-exporting ATPase activity, phosphorylative mechanism
Locus_42605_Transcript_7/14_Confidence_0.200_Length_1011	11.3438	XP_001364211.2:erythrocyte membrane protein band 4.1 like 4B | NP_001121037.1:erythrocyte membrane protein band 4.1 like 4B | NP_062300.2:erythrocyte protein band 4.1-like 4b | BAA96078.1:erythrocyte protein band 4.1-like 4b | BAE38378.1:erythrocyte protein band 4.1-like 4b | NP_060894.2:erythrocyte membrane protein band 4.1 like 4B	GO:0005856 cytoskeleton | GO:0005737 cytoplasm | GO:0045177 apical part of cell | GO:0019898 extrinsic to membrane	GO:0031032 actomyosin structure organization	GO:0008092 cytoskeletal protein binding | GO:0005200 structural constituent of cytoskeleton
Locus_437_Transcript_105/128_Confidence_0.022_Length_5252	11.3381	XP_001371757.2:phospholipid scramblase 4-like | XP_001371774.2:phospholipid scramblase 4-like | XP_003895037.1:phospholipid scramblase 4 | NP_001253476.1:phospholipid scramblase 4 | XP_003265404.1:phospholipid scramblase 4 | XP_004003327.1:phospholipid scramblase 4 | NP_001075201.1:phospholipid scramblase 4
Locus_112667_Transcript_16/16_Confidence_0.273_Length_3831	11.3085	XP_003774621.1:mucin-5AC-like | XP_540777.3:mucin 5B, oligomeric mucus/gel-forming | XP_003993845.1:mucin 5B, oligomeric mucus/gel-forming | XP_003584752.1:mucin-5AC | CBL80809.2:mucin-5AC
Locus_96265_Transcript_47/64_Confidence_0.286_Length_2339	11.3074	XP_003341756.1:cadherin-related family member 4 | XP_001511662.2:cadherin-related family member 4-like | XP_002713248.1:cadherin-related family member 4 | XP_003982287.1:cadherin-related family member 4 | XP_001494164.2:cadherin-related family member 4
Locus_21850_Transcript_7/27_Confidence_0.320_Length_2467	11.2792	XP_003768407.1:tubulin tyrosine ligase-like family, member 6 | XP_003340304.1:tubulin polyglutamylase TTLL6-like | XP_003414458.1:tubulin polyglutamylase TTLL6-like | XP_537666.3:tubulin tyrosine ligase-like family, member 6 | XP_002916895.1:tubulin polyglutamylase TTLL6-like | XP_004001594.1:tubulin tyrosine ligase-like family, member 6 | XP_003278789.1:tubulin tyrosine ligase-like family, membe…		GO:0006464 cellular protein modification process | GO:0007017 microtubule-based process	GO:0004835 tubulin-tyrosine ligase activity
Locus_21067_Transcript_10/15_Confidence_0.476_Length_1415	11.238	XP_001378894.1:rhabdoid tumor deletion region protein 1-like | XP_003763375.1:rhabdoid tumor deletion region protein 1-like | NP_001157006.1:rhabdoid tumor deletion region gene 1 | NP_082006.1:rhabdoid tumor deletion region gene 1 | NP_001157005.1:rhabdoid tumor deletion region gene 1 | XP_001914757.1:rhabdoid tumor deletion region protein 1-like
Locus_79026_Transcript_1/14_Confidence_0.353_Length_955	11.2361	XP_001368209.1:dnaJ homolog subfamily B member 13-like | XP_003463494.1:dnaJ homolog subfamily B member 13-like | XP_002915359.1:dnaJ homolog subfamily B member 13-like | XP_003992785.1:DnaJ (Hsp40) homolog, subfamily B, member 13 | XP_534013.1:DnaJ (Hsp40) homolog, subfamily B, member 13
Locus_25973_Transcript_20/65_Confidence_0.067_Length_309	11.1987	XP_003765871.1:uncharacterized LOC100931839 | XP_003433090.1:sciellin | XP_003363247.1:sciellin | XP_002742638.1:sciellin | XP_004012239.1:sciellin | XP_003789783.1:sciellin | XP_003257402.1:sciellin		GO:0007275 multicellular organismal development | GO:0048856 anatomical structure development
Locus_9269_Transcript_25/55_Confidence_0.034_Length_1042	11.1547	XP_003755472.1:WD repeat-containing protein 96-like | XP_003339989.1:WD repeat domain 96 | XP_003430773.1:WD repeat domain 96
Locus_122791_Transcript_19/58_Confidence_0.066_Length_2320	11.1231	XP_001367079.1:sodium-dependent phosphate transport protein 2B-like | XP_003774580.1:sodium-dependent phosphate transport protein 2B-like | XP_003985529.1:solute carrier family 34 (sodium phosphate), member 2 | NP_445832.1:solute carrier family 34 (sodium phosphate), member 2 | XP_545968.2:solute carrier family 34 (sodium phosphate), member 2 | XP_003927538.1:solute carrier family 34 (sodium phos…
Locus_133590_Transcript_16/17_Confidence_0.217_Length_1539	11.0684	XP_001366715.2:homeobox protein Nkx-2.8-like | XP_002718194.1:NK2 homeobox 8 | O70584.1:NK2 transcription factor related, locus 9 (Drosophila) | XP_003513203.1:homeobox protein Nkx-2.8-like | XP_852202.1:NK2 homeobox 8 | XP_003792007.1:NK2 homeobox 8
Locus_10826_Transcript_6/10_Confidence_0.095_Length_522	11.0334	XP_003775180.1:vascular endothelial growth factor receptor kdr-like | XP_001519837.2:vascular endothelial growth factor receptor kdr-like | XP_002195725.1:vascular endothelial growth factor receptor kdr-like
Locus_119725_Transcript_7/11_Confidence_0.069_Length_1029	10.968	XP_001379973.1:myeloblastin-like | XP_003760898.1:proteinase 3 | Q61096.2:proteinase 3 | NP_035308.2:proteinase 3 | AAB67271.1:proteinase 3 | EDL89379.1:proteinase 3 | NP_001019435.1:proteinase 3 | XP_002689189.1:proteinase 3	GO:0005829 cytosol | GO:0031012 extracellular matrix | GO:0005886 plasma membrane	GO:0097029 mature dendritic cell differentiation | GO:0050765 negative regulation of phagocytosis | GO:0006508 proteolysis	GO:0019899 enzyme binding | GO:0004252 serine-type endopeptidase activity
Locus_42605_Transcript_14/14_Confidence_0.000_Length_692	10.951	XP_001364211.2:erythrocyte membrane protein band 4.1 like 4B | XP_003761440.1:erythrocyte membrane protein band 4.1 like 4B | EAW59043.1:erythrocyte membrane protein band 4.1 like 4B | XP_002916583.1:erythrocyte membrane protein band 4.1 like 4B | NP_060894.2:erythrocyte membrane protein band 4.1 like 4B | BAA96079.2:erythrocyte membrane protein band 4.1 like 4B | AAG43368.1:erythrocyte membrane …	GO:0005856 cytoskeleton | GO:0005737 cytoplasm | GO:0045177 apical part of cell | GO:0019898 extrinsic to membrane	GO:0031032 actomyosin structure organization	GO:0008092 cytoskeletal protein binding | GO:0005200 structural constituent of cytoskeleton
Locus_815_Transcript_21/183_Confidence_0.015_Length_925	10.9325	XP_003755031.1:coiled-coil domain containing 33 | XP_001379238.2:coiled-coil domain-containing protein 33-like | BAB15564.1:coiled-coil domain containing 33 | BAF83398.1:coiled-coil domain containing 33 | XP_003314817.1:coiled-coil domain-containing protein 33-like | XP_003811159.1:coiled-coil domain-containing protein 33-like | BAG51911.1:coiled-coil domain containing 33 | XP_004056539.1:coiled-…
Locus_3809_Transcript_10/14_Confidence_0.095_Length_384	10.9074	XP_003764930.1:tissue alpha-L-fucosidase-like | XP_003341064.1:tissue alpha-L-fucosidase-like | XP_003764931.1:tissue alpha-L-fucosidase-like | XP_001364085.1:fucosidase, alpha-L- 1, tissue | BAK62534.1:fucosidase, alpha-L- 1, tissue | BAH13453.1:fucosidase, alpha-L- 1, tissue | NP_001003250.1:fucosidase, alpha-L- 1, tissue	GO:0005764 lysosome	GO:0006027 glycosaminoglycan catabolic process | GO:0006004 fucose metabolic process	GO:0043169 cation binding | GO:0030246 carbohydrate binding | GO:0004560 alpha-L-fucosidase activity
Locus_44975_Transcript_2/11_Confidence_0.725_Length_3289	10.8967	XP_003757710.1:chromosome 1 open reading frame, human C20orf85 | XP_001377639.1:uncharacterized protein C20orf85-like | XP_002723588.1:uncharacterized LOC100338288 | XP_001134658.1:chromosome 20 open reading frame, human C20orf85 | XP_001490452.1:uncharacterized protein C20orf85-like
Locus_133673_Transcript_3/6_Confidence_0.700_Length_1834	10.8552	XP_003755397.1:pancreatic lipase-related protein 2 | XP_001377443.2:pancreatic lipase-related protein 2-like | XP_003922219.1:pancreatic lipase-related protein 2 | XP_003787186.1:pancreatic lipase-related protein 2 | P54318.1:pancreatic lipase-related protein 2 | NP_476554.1:pancreatic lipase-related protein 2 | XP_002756666.1:pancreatic lipase-related protein 2 | :	GO:0005615 extracellular space | GO:0042589 zymogen granule membrane	GO:0019376 galactolipid catabolic process | GO:0009395 phospholipid catabolic process | GO:0006968 cellular defense response | GO:0043434 response to peptide hormone stimulus | GO:0051384 response to glucocorticoid stimulus | GO:0007586 digestion | GO:0009791 post-embryonic development | GO:0032094 response to food	GO:0047714 galactolipase activity | GO:0004620 phospholipase activity | GO:0005509 calcium ion binding | GO:0047372 acylglycerol lipase activity | GO:0050253 retinyl-palmitate esterase activity | GO:0004806 triglyceride lipase activity
Locus_21850_Transcript_23/27_Confidence_0.360_Length_2558	10.715	XP_003340304.1:tubulin polyglutamylase TTLL6-like | XP_003768407.1:tubulin tyrosine ligase-like family, member 6 | XP_003414458.1:tubulin polyglutamylase TTLL6-like | XP_523683.3:tubulin tyrosine ligase-like family, member 6 | BAC04066.1:tubulin tyrosine ligase-like family, member 6 | XP_003827558.1:tubulin tyrosine ligase-like family, member 6 | XP_002916895.1:tubulin polyglutamylase TTLL6-like …
Locus_133965_Transcript_6/8_Confidence_0.636_Length_1644	10.7138	XP_003767052.1:WD repeat domain 52 | XP_001367266.1:uncharacterized LOC100012891 | XP_001157853.3:WD repeat domain 52 | NP_060808.2:WD repeat domain 52 | XP_003469323.1:WD repeat-containing protein 52-like | XP_003893984.1:WD repeat domain 52 | XP_002807663.1:WD repeat domain 52
Locus_26878_Transcript_7/14_Confidence_0.214_Length_1204	10.6904	XP_003755060.1:chromosome 1 open reading frame, human C10orf122 | XP_003419722.1:putative uncharacterized protein C10orf122-like | XP_003133269.2:putative uncharacterized protein C10orf122-like | XP_003363451.1:putative uncharacterized protein C10orf122-like | XP_535053.3:testis expressed 36 | XP_003794159.1:chromosome unknown open reading frame, human C10orf122 | XP_002721284.1:uncharacterized L…
Locus_30603_Transcript_9/27_Confidence_0.450_Length_4368	10.6449	XP_003410578.1:armadillo repeat containing 4 | XP_003938445.1:armadillo repeat containing 4 | XP_004014326.1:armadillo repeat containing 4 | XP_003786779.1:armadillo repeat containing 4 | NP_001179560.1:armadillo repeat containing 4 | XP_002750197.1:armadillo repeat containing 4 | XP_001494223.1:armadillo repeat containing 4 | XP_003269446.1:armadillo repeat containing 4
Locus_6464_Transcript_19/127_Confidence_0.109_Length_4745	10.5836	XP_003766997.1:probable cation-transporting ATPase 13A5-like | XP_003341943.1:ATPase type 13A5 | XP_004003085.1:ATPase type 13A5 | XP_586596.3:ATPase type 13A5 | XP_003358803.1:ATPase type 13A5 | XP_002716431.1:ATPase type 13A5 | XP_002758221.1:ATPase type 13A5	GO:0016021 integral to membrane	GO:0006754 ATP biosynthetic process | GO:0006812 cation transport	GO:0046872 metal ion binding | GO:0005524 ATP binding | GO:0015662 ATPase activity, coupled to transmembrane movement of ions, phosphorylative mechanism
Locus_122136_Transcript_42/51_Confidence_0.342_Length_1764	10.4283	XP_001364315.2:ral guanine nucleotide dissociation stimulator-like 3 | XP_003123241.2:ral guanine nucleotide dissociation stimulator-like 3 | EDL78247.1:ral guanine nucleotide dissociation stimulator-like 3 | NP_076111.2:ral guanine nucleotide dissociation stimulator-like 3		GO:0050790 regulation of catalytic activity | GO:0007264 small GTPase mediated signal transduction	GO:0017016 Ras GTPase binding | GO:0008321 Ral guanyl-nucleotide exchange factor activity
Locus_117398_Transcript_11/17_Confidence_0.105_Length_15623	10.323	XP_001372767.2:dynein, axonemal, heavy chain 5 | XP_001500013.1:dynein, axonemal, heavy chain 5 | XP_002696494.1:dynein, axonemal, heavy chain 5 | XP_003821994.1:dynein, axonemal, heavy chain 5 | EAX08050.1:dynein, axonemal, heavy chain 5	GO:0035085 cilium axoneme | GO:0005858 axonemal dynein complex | GO:0005874 microtubule	GO:0006200 ATP catabolic process | GO:0001539 ciliary or flagellar motility | GO:0007018 microtubule-based movement	GO:0003777 microtubule motor activity | GO:0005524 ATP binding | GO:0016887 ATPase activity
Locus_133628_Transcript_10/21_Confidence_0.229_Length_972	10.2574	XP_003764395.1:uncharacterized LOC100932605 | XP_003226673.1:uncharacterized protein CXorf65 homolog | XP_003727204.1:uncharacterized LOC100889490 | XP_001635998.1:hypothetical protein | XP_002113233.1:hypothetical protein | XP_001635706.1:hypothetical protein | XP_002114979.1:expressed hypothetical protein
Locus_27954_Transcript_22/32_Confidence_0.051_Length_2418	10.1837	NP_001079741.1:uncharacterized protein MGC64444 | XP_001514023.2:uncharacterized protein C21orf58-like | AAI23276.1:uncharacterized LOC779078 | NP_001092309.1:uncharacterized LOC779078
Locus_33892_Transcript_23/27_Confidence_0.387_Length_1822	10.1636	XP_533610.2:napsin A aspartic peptidase | XP_002917936.1:napsin-A-like | AAH17842.1:napsin A aspartic peptidase | XP_003269849.1:napsin-A-like | XP_001490885.1:napsin A aspartic peptidase
Locus_133600_Transcript_11/17_Confidence_0.600_Length_5806	10.1562	XP_003769306.1:hormonally up-regulated neu tumor-associated kinase-like | XP_001513072.2:serine/threonine-protein kinase MARK2-like | XP_003204422.1:uncharacterized LOC100544071 | XP_003215732.1:hormonally up-regulated neu tumor-associated kinase-like | XP_002188420.2:hormonally up-regulated neu tumor-associated kinase-like | XP_003440860.1:hormonally up-regulated neu tumor-associated kinase-like
Locus_53420_Transcript_3/16_Confidence_0.452_Length_2440	10.0827	XP_001377220.1:UPF0764 protein C16orf89 homolog | XP_003763106.1:UPF0764 protein C16orf89 homolog | XP_003763107.1:UPF0764 protein C16orf89 homolog | XP_852908.2:chromosome 6 open reading frame, human C16orf89 | XP_003354677.1:UPF0764 protein C16orf89 homolog
Locus_72889_Transcript_3/11_Confidence_0.455_Length_1787	9.96749	XP_003758512.1:family with sequence similarity 92, member B | XP_001375189.2:protein FAM92B-like | XP_002913454.1:protein FAM92B-like | XP_003434764.1:family with sequence similarity 92, member B | NP_001070602.1:family with sequence similarity 92, member B			GO:0019904 protein domain specific binding
Locus_121810_Transcript_5/7_Confidence_0.920_Length_2507	9.95338	XP_001372443.2:ficolin-1-like | XP_003941480.1:ficolin-1-like | XP_003279675.1:ficolin (collagen/fibrinogen domain containing) 1 | XP_002743524.2:ficolin (collagen/fibrinogen domain containing lectin) 2 (hucolin) | EAW88140.1:ficolin (collagen/fibrinogen domain containing) 1 | XP_001170643.1:ficolin (collagen/fibrinogen domain containing) 1 | XP_004048886.1:ficolin (collagen/fibrinogen domain con…	GO:0044421 extracellular region part	GO:0050896 response to stimulus | GO:0008228 opsonization	GO:0003823 antigen binding | GO:0030246 carbohydrate binding | GO:0005509 calcium ion binding
Locus_133781_Transcript_2/6_Confidence_0.556_Length_3683	9.89655	XP_003767679.1:polymeric immunoglobulin receptor | XP_001366141.2:polymeric immunoglobulin receptor | XP_003893238.1:polymeric immunoglobulin receptor | XP_003273022.1:polymeric immunoglobulin receptor | XP_001083307.2:polymeric immunoglobulin receptor | XP_003999390.1:polymeric immunoglobulin receptor
Locus_1016_Transcript_105/169_Confidence_0.119_Length_2789	9.85754	XP_001366093.1:transmembrane protein 234-like | XP_003765491.1:transmembrane protein 234 | XP_002921915.1:UPF0546 membrane protein C1orf91 homolog | XP_003482061.1:transmembrane protein 234-like | XP_003471132.1:transmembrane protein 234-like | NP_001099124.1:transmembrane protein 234	GO:0016021 integral to membrane
Locus_133600_Transcript_14/17_Confidence_0.650_Length_5523	9.84359	XP_003769306.1:hormonally up-regulated neu tumor-associated kinase-like | XP_001513072.2:serine/threonine-protein kinase MARK2-like | XP_003215732.1:hormonally up-regulated neu tumor-associated kinase-like | XP_003204422.1:uncharacterized LOC100544071 | XP_002188420.2:hormonally up-regulated neu tumor-associated kinase-like | XP_003440860.1:hormonally up-regulated neu tumor-associated kinase-like
Locus_35378_Transcript_8/10_Confidence_0.294_Length_3373	9.83739	XP_003767974.1:T-box 4 | XP_003340232.1:T-box 4 | XP_001509097.1:T-box transcription factor TBX4-like | NP_001100504.1:T-box 4 | XP_002748229.1:T-box 4 | NP_035666.2:T-box 4 | XP_003814518.1:T-box 4	GO:0005634 nucleus	GO:0030324 lung development | GO:0048705 skeletal system morphogenesis | GO:0001525 angiogenesis | GO:0006355 regulation of transcription, DNA-dependent | GO:0002009 morphogenesis of an epithelium | GO:0030326 embryonic limb morphogenesis	GO:0003677 DNA binding | GO:0005515 protein binding | GO:0003700 sequence-specific DNA binding transcription factor activity
Locus_8836_Transcript_26/35_Confidence_0.059_Length_1362	9.72591	XP_003757771.1:protein kinase (cAMP-dependent, catalytic) inhibitor gamma | XP_002721105.1:cAMP-dependent protein kinase inhibitor gamma-like | XP_003936457.1:protein kinase (cAMP-dependent, catalytic) inhibitor gamma | XP_001379479.1:cAMP-dependent protein kinase inhibitor gamma-like | XP_002830381.1:protein kinase (cAMP-dependent, catalytic) inhibitor gamma | NP_001264025.1:protein kinase inhib…		GO:0000122 negative regulation of transcription from RNA polymerase II promoter | GO:0042308 negative regulation of protein import into nucleus | GO:0007165 signal transduction | GO:0071901 negative regulation of protein serine/threonine kinase activity	GO:0016301 kinase activity | GO:0004862 cAMP-dependent protein kinase inhibitor activity
Locus_47906_Transcript_31/43_Confidence_0.097_Length_4277	9.69847	XP_003764114.1:dynein, axonemal, heavy chain 7 | XP_001379252.2:dynein, axonemal, heavy chain 7 | XP_003925756.1:dynein, axonemal, heavy chain 7 | NP_001137346.1:dynein, axonemal, heavy chain 7 | XP_003254134.1:dynein, axonemal, heavy chain 7 | XP_001085325.1:dynein, axonemal, heavy chain 7 | XP_004004829.1:dynein, axonemal, heavy chain 7 | XP_003796120.1:dynein, axonemal, heavy chain 7 | XP_0027…
Locus_90132_Transcript_23/35_Confidence_0.200_Length_849	9.6595	XP_003769765.1:chromosome 4 open reading frame, human C1orf194 | XP_001381936.1:uncharacterized protein C1orf194-like | XP_001493985.1:uncharacterized protein C1orf194-like | XP_002919246.1:uncharacterized protein C1orf194-like | XP_001367922.1:uncharacterized protein C1orf194-like | XP_003434826.1:chromosome 6 open reading frame, human C1orf194
Locus_103149_Transcript_7/7_Confidence_0.083_Length_1618	9.58906	XP_003810061.1:chromosome unknown open reading frame, human C19orf59 | AAO15597.1:chromosome 19 open reading frame 59 | NP_777578.2:chromosome 19 open reading frame 59 | EAW69014.1:chromosome 19 open reading frame 59 | NP_001124483.1:mast cell-expressed membrane protein 1 | XP_001090899.1:chromosome 19 open reading frame 59 ortholog | XP_003939044.1:chromosome unknown open reading frame, human C1…
Locus_17774_Transcript_48/57_Confidence_0.433_Length_6365	9.56632	XP_003770404.1:family with sequence similarity 183, member A | XP_003340134.1:protein FAM183A-like | XP_002925609.1:protein FAM183A-like | XP_001916219.1:protein FAM183A-like
Locus_133639_Transcript_1/1_Confidence_0.333_Length_1092	9.5388	XP_003772273.1:keratin 5 | XP_001362910.1:keratin 5 | XP_003126221.1:keratin 5 | EAW96632.1:keratin 5 | NP_000415.2:keratin 5 | AAH24292.1:keratin 5	GO:0005886 plasma membrane | GO:0005829 cytosol | GO:0005739 mitochondrion | GO:0045095 keratin filament	GO:0031581 hemidesmosome assembly | GO:0008544 epidermis development	GO:0005200 structural constituent of cytoskeleton | GO:0097110 scaffold protein binding
Locus_8021_Transcript_33/42_Confidence_0.593_Length_3749	9.49123	XP_001381823.2:UPF0470 protein C19orf51-like | XP_003766372.1:uncharacterized LOC100926748 | XP_003997475.1:dynein, axonemal, assembly factor 3 | XP_541416.3:dynein, axonemal, assembly factor 3
Locus_8021_Transcript_33/42_Confidence_0.593_Length_3749	9.49123	XP_001381826.1:troponin I, cardiac muscle-like | NP_001075373.1:troponin I type 3 (cardiac) | NP_001035607.1:troponin I type 3 (cardiac) | XP_004015475.1:troponin I type 3 (cardiac) | AAA42294.1:troponin I type 3 (cardiac) | XP_003465528.1:troponin I, cardiac muscle-like	GO:0005861 troponin complex	GO:0006940 regulation of smooth muscle contraction | GO:0006874 cellular calcium ion homeostasis | GO:0055010 ventricular cardiac muscle tissue morphogenesis | GO:0060048 cardiac muscle contraction | GO:0001980 regulation of systemic arterial blood pressure by ischemic conditions | GO:0032780 negative regulation of ATPase activity | GO:0001570 vasculogenesis	GO:0019901 protein kinase binding | GO:0031014 troponin T binding | GO:0048306 calcium-dependent protein binding | GO:0003779 actin binding | GO:0019904 protein domain specific binding | GO:0030172 troponin C binding | GO:0019855 calcium channel inhibitor activity
Locus_93753_Transcript_11/17_Confidence_0.400_Length_829	9.48194	XP_003772439.1:anterior gradient 2 homolog (Xenopus laevis) | XP_003342151.1:anterior gradient protein 2 homolog | XP_001508352.1:anterior gradient protein 2 homolog | XP_003469882.1:anterior gradient protein 2 homolog | XP_003982872.1:anterior gradient 2 homolog (Xenopus laevis) | AAY84773.1:anterior gradient 2 homolog (Xenopus laevis) | XP_003252652.1:anterior gradient 2 homolog (Xenopus laevis…	GO:0005576 extracellular region | GO:0005783 endoplasmic reticulum | GO:0005739 mitochondrion	GO:0070254 mucus secretion	GO:0002162 dystroglycan binding
Locus_19177_Transcript_5/7_Confidence_0.727_Length_2233	9.45716	XP_001376978.2:EGF-like module-containing mucin-like hormone receptor-like 3-like | XP_003762740.1:EGF-like module-containing mucin-like hormone receptor-like 4-like | XP_003819404.1:putative EGF-like module-containing mucin-like hormone receptor-like 4-like | XP_004059914.1:putative EGF-like module-containing mucin-like hormone receptor-like 4-like | ABB53649.1:EGF-like module containing, mucin-…
Locus_6144_Transcript_23/46_Confidence_0.184_Length_5472	9.45576	XP_001362332.2:CD44 antigen-like | XP_002920664.1:CD44 antigen-like | XP_002709094.1:CD44 molecule (Indian blood group) | XP_003122914.1:CD44 antigen-like | XP_003412172.1:CD44 antigen-like	GO:0016020 membrane | GO:0044464 cell part	GO:0051716 cellular response to stimulus | GO:0007275 multicellular organismal development | GO:0007155 cell adhesion | GO:0048856 anatomical structure development | GO:0048522 positive regulation of cellular process | GO:0019222 regulation of metabolic process | GO:0043170 macromolecule metabolic process
Locus_122791_Transcript_37/58_Confidence_0.096_Length_4651	9.43844	XP_001367079.1:sodium-dependent phosphate transport protein 2B-like | XP_003774580.1:sodium-dependent phosphate transport protein 2B-like | XP_001513909.2:sodium-dependent phosphate transport protein 2B-like | XP_003773383.1:sodium-dependent phosphate transport protein 2B-like | XP_001499513.1:sodium-dependent phosphate transport protein 2B-like | XP_003985529.1:solute carrier family 34 (sodium p…
Locus_6144_Transcript_26/46_Confidence_0.184_Length_5388	9.43211	XP_001362332.2:CD44 antigen-like | XP_002920664.1:CD44 antigen-like | XP_002709094.1:CD44 molecule (Indian blood group) | XP_003122914.1:CD44 antigen-like | XP_002709095.1:CD44 molecule (Indian blood group)
Locus_133587_Transcript_1/4_Confidence_0.882_Length_2023	9.38145	XP_003759176.1:gamma-aminobutyric acid receptor subunit pi-like | XP_001380372.2:gamma-aminobutyric acid (GABA) A receptor, pi | NP_001015618.1:gamma-aminobutyric acid (GABA) A receptor, pi | XP_546242.3:gamma-aminobutyric acid (GABA) A receptor, pi | XP_001508755.1:gamma-aminobutyric acid (GABA) A receptor, pi | XP_003134108.1:gamma-aminobutyric acid receptor subunit pi-like | XP_002922932.1:gam…	GO:0045211 postsynaptic membrane | GO:0030054 cell junction | GO:0005886 plasma membrane | GO:0034707 chloride channel complex	GO:0006811 ion transport	GO:0004890 GABA-A receptor activity | GO:0005230 extracellular ligand-gated ion channel activity | GO:0005254 chloride channel activity

## Sheet: PC spleen
transcript	edgeR logFC	blast hits	cellular_component	biological_process	molecular_function
Locus_10389_Transcript_38/134_Confidence_0.022_Length_696	16.5939	AAD21191.1:immunoglobulin, mu | AAC48834.2:immunoglobulin, mu | AAD24482.1:immunoglobulin M constant region | CAA34971.1:immunoglobulin heavy constant mu | AAI05826.1:immunoglobulin heavy chain 6
Locus_2900_Transcript_4/241_Confidence_0.015_Length_370	15.4291	:
Locus_10389_Transcript_84/134_Confidence_0.027_Length_482	15.3158	:
Locus_89397_Transcript_1/6_Confidence_0.556_Length_2660	14.2361	XP_001369881.1:t-cell leukemia homeobox protein 1-like | XP_002936815.1:t-cell leukemia homeobox protein 1-like | XP_002936814.1:t-cell leukemia homeobox protein 1-like | NP_001079216.1:T-cell leukemia homeobox 1 | XP_850598.1:T-cell leukemia homeobox 1 | NP_001178986.1:T-cell leukemia homeobox 1 | XP_004087599.1:T-cell leukemia homeobox 1	GO:0005634 nucleus	GO:0007417 central nervous system development | GO:0045944 positive regulation of transcription from RNA polymerase II promoter | GO:0048536 spleen development | GO:0045165 cell fate commitment | GO:0008284 positive regulation of cell proliferation | GO:0048645 organ formation | GO:0030182 neuron differentiation	GO:0043565 sequence-specific DNA binding | GO:0003700 sequence-specific DNA binding transcription factor activity | GO:0046982 protein heterodimerization activity
Locus_6763_Transcript_129/181_Confidence_0.082_Length_2470	14.1935	XP_001376717.2:DENN domain-containing protein 1C-like | XP_003760692.1:DENN/MADD domain containing 1C | XP_004059892.1:DENN/MADD domain containing 1C | XP_003819384.1:DENN/MADD domain containing 1C | XP_004059891.1:DENN/MADD domain containing 1C | XP_003819383.1:DENN/MADD domain containing 1C | BAG64313.1:DENN/MADD domain containing 1C | NP_079174.2:DENN/MADD domain containing 1C | EAW69081.1:DEN…
Locus_2901_Transcript_1/4_Confidence_0.765_Length_427	13.9708	:
Locus_3015_Transcript_38/74_Confidence_0.015_Length_723	13.9066	XP_004063198.1:pre-B lymphocyte 3 | XP_002830953.1:pre-B lymphocyte 3 | XP_002724056.1:pre-B lymphocyte 3 | XP_002763530.1:pre-B lymphocyte 3 | XP_003419135.1:pre-B lymphocyte protein 3-like | XP_003918616.1:pre-B lymphocyte 3 | XP_003804681.1:pre-B lymphocyte 3 | XP_001169411.1:pre-B lymphocyte 3
Locus_2900_Transcript_22/241_Confidence_0.008_Length_333	13.5454	: | XP_003339885.1:ig kappa chain V-III region VG-like
Locus_88_Transcript_8515/16303_Confidence_0.000_Length_3679	13.1506	XP_001372956.2:complement receptor type 1-like | XP_003770606.1:complement receptor type 1-like
Locus_88_Transcript_8459/16303_Confidence_0.000_Length_1862	12.946	XP_003770576.1:complement receptor type 2-like | XP_003770606.1:complement receptor type 1-like | XP_001372956.2:complement receptor type 1-like
Locus_89491_Transcript_11/18_Confidence_0.267_Length_1355	12.8962	XP_001379125.1:b-lymphocyte antigen CD20-like | XP_003774068.1:membrane-spanning 4-domains, subfamily A, member 1 | XP_003909812.1:membrane-spanning 4-domains, subfamily A, member 1 | XP_001086364.1:membrane-spanning 4-domains, subfamily A, member 1 | XP_003275268.1:membrane-spanning 4-domains, subfamily A, member 1 | NP_001244174.1:membrane-spanning 4-domains, subfamily A, member 1 | XP_00405133…	GO:0016021 integral to membrane
Locus_4984_Transcript_1/40_Confidence_0.108_Length_1567	12.4302	XP_001372906.2:src kinase-associated phosphoprotein 1-like | XP_003768401.1:src kinase associated phosphoprotein 1 | XP_003414461.1:src kinase-associated phosphoprotein 1-like | XP_537665.3:src kinase associated phosphoprotein 1 | XP_003583647.1:src kinase associated phosphoprotein 1 | XP_002916865.1:src kinase-associated phosphoprotein 1-like	GO:0005737 cytoplasm | GO:0005634 nucleus | GO:0005886 plasma membrane	GO:0045944 positive regulation of transcription from RNA polymerase II promoter | GO:0050852 T cell receptor signaling pathway	GO:0042169 SH2 domain binding | GO:0005543 phospholipid binding | GO:0019901 protein kinase binding | GO:0003823 antigen binding
Locus_10389_Transcript_78/134_Confidence_0.061_Length_2312	12.2908	AAD21191.1:immunoglobulin, mu | AAC48834.2:immunoglobulin, mu | AAD24482.1:immunoglobulin M constant region | AAH92580.1:immunoglobulin heavy chain 6 | AAH97958.1:immunoglobulin heavy chain 6 | AAI05826.1:immunoglobulin heavy chain 6
Locus_68_Transcript_85/94_Confidence_0.125_Length_1595	12.2765	XP_003761630.1:septin 1 | XP_001518204.2:septin-1-like | NP_001092417.1:septin 1 | XP_003795857.1:septin 1	GO:0005815 microtubule organizing center | GO:0031105 septin complex	GO:0007049 cell cycle | GO:0051301 cell division	GO:0005525 GTP binding
Locus_2643_Transcript_14/122_Confidence_0.030_Length_2832	12.262	XP_003761833.1:CD72 molecule | NP_001773.1:CD72 molecule | BAD72863.1:CD72 molecule | BAD72860.1:CD72 molecule | BAD72861.1:CD72 molecule | XP_002819697.1:CD72 molecule | BAD72862.1:CD72 molecule	GO:0005887 integral to plasma membrane	GO:0044763 single-organism cellular process	GO:0005515 protein binding
Locus_10389_Transcript_79/134_Confidence_0.068_Length_2870	12.2264	AAD21191.1:immunoglobulin, mu | AAC48834.2:immunoglobulin, mu | AAD24482.1:immunoglobulin M constant region | CAA34971.1:immunoglobulin heavy constant mu | AAH92580.1:immunoglobulin heavy chain 6
Locus_2968_Transcript_43/54_Confidence_0.298_Length_3468	12.051	XP_001371105.2:transcription factor 7-like | EDM04360.1:transcription factor 7 (T-cell specific, HMG-box) | Q00417.2:transcription factor 7, T cell specific | XP_003756517.1:transcription factor 7 (T-cell specific, HMG-box) | EDL33620.1:transcription factor 7, T cell specific | AAI51261.1:transcription factor 7 (T-cell specific, HMG-box)
Locus_22690_Transcript_4/9_Confidence_0.185_Length_2242	11.981	XP_001376885.2:heparanase | XP_003772928.1:heparanase | XP_003414156.1:heparanase | XP_003924016.1:heparanase | XP_004010012.1:heparanase	GO:0045121 membrane raft | GO:0005764 lysosome | GO:0005634 nucleus	GO:0033690 positive regulation of osteoblast proliferation | GO:0061042 vascular wound healing | GO:0007160 cell-matrix adhesion | GO:0051798 positive regulation of hair follicle development | GO:0030200 heparan sulfate proteoglycan catabolic process | GO:0005975 carbohydrate metabolic process | GO:0010575 positive regulation vascular endothelial growth factor production | GO:0030194 positive reg…	GO:0030305 heparanase activity | GO:0045545 syndecan binding | GO:0046983 protein dimerization activity | GO:0043169 cation binding
Locus_88_Transcript_2527/16303_Confidence_0.002_Length_4127	11.975	AAX35330.1:butyrophilin-like 2 (MHC class II associated) | XP_003340750.1:uncharacterized LOC100016344 | AAX35331.1:butyrophilin-like 2 (MHC class II associated) | XP_003429599.1:butyrophilin-like protein 9-like | XP_001370329.2:myelin-oligodendrocyte glycoprotein-like | XP_003804093.1:butyrophilin, subfamily 3, member A3
Locus_25463_Transcript_19/56_Confidence_0.019_Length_2035	11.9714	BAG60355.1:family with sequence similarity 129, member C | XP_003123543.2:niban-like protein 2-like | XP_003413318.1:niban-like protein 2-like | XP_004060324.1:family with sequence similarity 129, member C | BAG62749.1:family with sequence similarity 129, member C | NP_001091994.1:family with sequence similarity 129, member C | BAC04955.1:family with sequence similarity 129, member C
Locus_88_Transcript_8528/16303_Confidence_0.000_Length_3493	11.3657	XP_003770606.1:complement receptor type 1-like | XP_001372956.2:complement receptor type 1-like | AAA37449.1:complement receptor 2
Locus_88_Transcript_8490/16303_Confidence_0.000_Length_1672	11.2442	XP_003342175.1:complement receptor type 2-like | XP_003792361.1:complement component (3b/4b) receptor 1 (Knops blood group) | XP_003999493.1:complement component (3b/4b) receptor 1 (Knops blood group) | XP_001372956.2:complement receptor type 1-like | XP_001515045.2:complement receptor type 2-like | XP_514158.2:complement component (3d/Epstein Barr virus) receptor 2 | XP_003822943.1:complement co…
Locus_11512_Transcript_46/71_Confidence_0.300_Length_1362	11.078	NP_001165308.1:MHC class I antigen | ABV58864.1:HLA class I histocompatibility antigen, A-69 alpha chain-like | XP_003770641.1:class I histocompatibility antigen, Gogo-OKO alpha chain-like	GO:0042612 MHC class I protein complex	GO:0006955 immune response | GO:0019882 antigen processing and presentation
Locus_89491_Transcript_18/18_Confidence_0.333_Length_2101	11.0338	XP_001379125.1:b-lymphocyte antigen CD20-like | XP_003774068.1:membrane-spanning 4-domains, subfamily A, member 1 | NP_001041493.1:membrane-spanning 4-domains, subfamily A, member 1	GO:0044425 membrane part
Locus_27413_Transcript_15/54_Confidence_0.105_Length_1000	11.0229	XP_001376764.1:h-2 class II histocompatibility antigen, A-B alpha chain-like | XP_001376837.1:h-2 class II histocompatibility antigen, A-K alpha chain-like | ADC91869.1:MHC class II antigen DQA	GO:0005764 lysosome | GO:0009897 external side of plasma membrane | GO:0042613 MHC class II protein complex | GO:0016021 integral to membrane	GO:0045582 positive regulation of T cell differentiation | GO:0034341 response to interferon-gamma | GO:0019886 antigen processing and presentation of exogenous peptide antigen via MHC class II	GO:0042605 peptide antigen binding
Locus_10389_Transcript_42/134_Confidence_0.039_Length_1956	11.0098	AAD21191.1:immunoglobulin, mu | AAC48834.2:immunoglobulin, mu | AAD24482.1:immunoglobulin M constant region | AAI05826.1:immunoglobulin heavy chain 6 | AAH97958.1:immunoglobulin heavy chain 6
Locus_58516_Transcript_11/29_Confidence_0.280_Length_1352	10.984	XP_003759034.1:uncharacterized LOC100931105 | XP_003759099.1:class I histocompatibility antigen, F10 alpha chain-like | XP_001516609.2:zinc-alpha-2-glycoprotein-like | ADZ31351.1:MHC BF2 class I
Locus_13553_Transcript_16/40_Confidence_0.341_Length_1229	10.8924	XP_003775217.1:Wiskott-Aldrich syndrome | XP_003342348.1:wiskott-Aldrich syndrome protein-like | XP_002719911.1:Wiskott-Aldrich syndrome protein | AAH02961.1:Wiskott-Aldrich syndrome | AAD26691.1:Wiskott-Aldrich syndrome | EDL33946.1:Wiskott-Aldrich syndrome homolog (human) | NP_000368.1:Wiskott-Aldrich syndrome
Locus_3194_Transcript_131/143_Confidence_0.049_Length_2668	10.8595	XP_001141622.1:integrin, beta 7 | XP_004053261.1:integrin, beta 7 | XP_001494917.1:integrin, beta 7 | NP_000880.1:integrin, beta 7 | XP_002823362.1:integrin, beta 7 | XP_003939272.1:integrin, beta 7 | XP_002807153.1:integrin, beta 7 | XP_003252119.2:integrin, beta 7
Locus_90448_Transcript_1/1_Confidence_0.000_Length_411	10.8387	XP_003339866.1:ig kappa chain V-I region Roy-like | XP_003339856.1:ig kappa chain V-I region Walker-like | XP_003339854.1:ig kappa chain V-I region Walker-like | XP_003339870.1:ig kappa chain V-I region Walker-like | XP_003339851.1:ig kappa chain V-III region CLL-like
Locus_8180_Transcript_12/38_Confidence_0.267_Length_1806	10.8334	XP_849926.1:CD19 molecule | XP_860299.1:CD19 molecule | XP_003762151.1:uncharacterized LOC100919485 | XP_003998787.1:CD19 molecule | XP_003998786.1:CD19 molecule | XP_003261486.1:CD19 molecule
Locus_926_Transcript_50/73_Confidence_0.089_Length_2492	10.7728	XP_003755937.1:interferon regulatory factor 9 | XP_003987554.1:interferon regulatory factor 9 | XP_004010360.1:interferon regulatory factor 9 | XP_001490536.2:interferon regulatory factor 9-like | XP_003924335.1:interferon regulatory factor 9 | XP_002718143.1:interferon-stimulated transcription factor 3, gamma 48kDa | XP_002921121.1:interferon regulatory factor 9-like | XP_860263.1:interferon reg…
Locus_11215_Transcript_40/56_Confidence_0.137_Length_3917	10.7624	XP_003764325.1:baculoviral IAP repeat containing 3 | XP_001362624.1:baculoviral IAP repeat containing 2 | XP_003415649.1:baculoviral IAP repeat containing 2
Locus_6763_Transcript_147/181_Confidence_0.071_Length_1625	10.7234	XP_003760692.1:DENN/MADD domain containing 1C | XP_001376717.2:DENN domain-containing protein 1C-like | XP_002808213.1:DENN domain-containing protein 1C-like | XP_003914806.1:DENN/MADD domain containing 1C | XP_004059892.1:DENN/MADD domain containing 1C | BAG64313.1:DENN/MADD domain containing 1C | XP_003914805.1:DENN/MADD domain containing 1C
Locus_2901_Transcript_4/4_Confidence_0.412_Length_342	10.7154	:
Locus_88_Transcript_9873/16303_Confidence_0.000_Length_5668	10.6788	XP_003760959.1:Rho/Rac guanine nucleotide exchange factor (GEF) 18 | XP_001377621.2:Rho/Rac guanine nucleotide exchange factor (GEF) 18 | XP_003430645.1:Rho/Rac guanine nucleotide exchange factor (GEF) 18
Locus_33318_Transcript_24/37_Confidence_0.063_Length_1454	10.6726	EDM17411.1:coronin, actin binding protein 1A | BAG58933.1:coronin, actin binding protein, 1A | XP_003762126.1:coronin, actin binding protein, 1A | XP_001368750.2:coronin-1A-like | EDL17420.1:coronin, actin binding protein 1A | XP_002711920.1:coronin, actin binding protein, 1A | XP_547069.3:coronin, actin binding protein, 1A | NP_569095.1:coronin, actin binding protein 1A | EDL17422.1:coronin, act…	GO:0030670 phagocytic vesicle membrane | GO:0030027 lamellipodium | GO:0005884 actin filament | GO:0001891 phagocytic cup | GO:0001772 immunological synapse | GO:0030864 cortical actin cytoskeleton | GO:0005634 nucleus	GO:0043029 T cell homeostasis | GO:0030217 T cell differentiation | GO:0008360 regulation of cell shape | GO:0071353 cellular response to interleukin-4 | GO:0048873 homeostasis of number of cells within a tissue | GO:0050918 positive chemotaxis | GO:0006816 calcium ion transport | GO:0051126 negative regulation of actin nucleation | GO:0032796 uropod organization | GO:0001845 phagolysosome assemb…	GO:0008022 protein C-terminus binding | GO:0043548 phosphatidylinositol 3-kinase binding | GO:0051015 actin filament binding | GO:0042803 protein homodimerization activity
Locus_34891_Transcript_16/27_Confidence_0.023_Length_502	10.6686	XP_003772650.1:gamma-parvin-like | XP_001367226.2:gamma-parvin-like | XP_003514734.1:gamma-parvin-like | NP_001155972.1:parvin, gamma | BAC25883.1:parvin, gamma | NP_001124055.1:parvin, gamma | AAH11200.1:parvin, gamma | BAC40345.1:parvin, gamma	GO:0005856 cytoskeleton | GO:0005737 cytoplasm | GO:0030054 cell junction | GO:0005886 plasma membrane	GO:0007155 cell adhesion	GO:0003779 actin binding
Locus_11999_Transcript_1/17_Confidence_0.154_Length_519	10.6446	XP_001376585.2:activating transcription factor 7-interacting protein 2-like | XP_003761759.1:activating transcription factor 7 interacting protein 2 | XP_536977.2:activating transcription factor 7 interacting protein 2 | XP_003354662.1:activating transcription factor 7-interacting protein 2-like | XP_001492397.2:activating transcription factor 7 interacting protein 2 | XP_003417771.1:activating t…
Locus_1174_Transcript_127/173_Confidence_0.136_Length_5903	10.6399	XP_001364810.2:FK506 binding protein 15, 133kDa | XP_003264064.1:FK506 binding protein 15, 133kDa | XP_004048510.1:FK506-binding protein 15-like | XP_003833096.1:FK506 binding protein 15, 133kDa | XP_003911387.1:FK506 binding protein 15, 133kDa | BAA31649.1:FK506 binding protein 15, 133kDa | NP_056073.1:FK506 binding protein 15, 133kDa | XP_003407847.1:FK506 binding protein 15, 133kDa | XP_003925…
Locus_5527_Transcript_39/47_Confidence_0.171_Length_2717	10.6033	XP_003768719.1:transmembrane channel-like 8 | XP_001380439.2:transmembrane channel-like 8 | XP_003997289.1:transmembrane channel-like 8 | XP_003913560.1:transmembrane channel-like 8 | XP_002827933.1:transmembrane channel-like 8 | XP_002748856.1:transmembrane channel-like 8 | XP_003931733.1:transmembrane channel-like 8 | AAI41866.1:transmembrane channel-like 8
Locus_10389_Transcript_115/134_Confidence_0.043_Length_4372	10.5336	AAC48834.2:immunoglobulin, mu | AAD21191.1:immunoglobulin, mu | AAD24482.1:immunoglobulin M constant region | :
Locus_10389_Transcript_115/134_Confidence_0.043_Length_4372	10.5336	AAD24482.1:immunoglobulin M constant region | AAD21191.1:immunoglobulin, mu | AAC48834.2:immunoglobulin, mu | ABN11175.1:Ig mu chain C region-like
Locus_89478_Transcript_16/18_Confidence_0.061_Length_434	10.4935	XP_003780068.1:putative V-set and immunoglobulin domain-containing-like protein IGHV4OR15-8-like
Locus_89362_Transcript_1/4_Confidence_0.750_Length_3010	10.4668	XP_003339993.1:homeobox protein Nkx-2.3-like | XP_003755264.1:NK2 homeobox 3 | XP_003409233.1:homeobox protein Nkx-2.3-like | XP_003787323.1:NK2 homeobox 3 | NP_660328.2:NK2 homeobox 3 | XP_002821103.1:NK2 homeobox 3 | XP_003255374.1:NK2 homeobox 3 | XP_003640037.1:NK2 homeobox 3 | XP_004049978.1:NK2 homeobox 3	GO:0005634 nucleus	GO:0030225 macrophage differentiation | GO:0042127 regulation of cell proliferation | GO:0022612 gland morphogenesis | GO:0002317 plasma cell differentiation | GO:0050900 leukocyte migration | GO:0048541 Peyer's patch development | GO:0048621 post-embryonic digestive tract morphogenesis | GO:0048535 lymph node development | GO:0042475 odontogenesis of dentin-containing tooth | GO:0045944 positive…	GO:0043565 sequence-specific DNA binding | GO:0003700 sequence-specific DNA binding transcription factor activity
Locus_73505_Transcript_53/134_Confidence_0.047_Length_810	10.3243	XP_003772751.1:T-cell receptor beta chain T17T-22-like | XP_003771731.1:T-cell receptor beta chain T17T-22-like | XP_003342084.1:uncharacterized LOC100617727 | AAG61160.1:uncharacterized LOC100617727 | XP_001362759.2:t-cell receptor beta chain T17T-22-like | AAG61161.1:t-cell receptor beta chain T17T-22-like | AAG61162.1:uncharacterized LOC100617727
Locus_89810_Transcript_5/10_Confidence_0.100_Length_3864	10.1803	XP_001363552.2:paired box protein Pax-5-like | XP_003761392.1:paired box 5 | XP_003785189.1:paired box 5	GO:0005634 nucleus	GO:0007275 multicellular organismal development | GO:0006355 regulation of transcription, DNA-dependent	GO:0003677 DNA binding
Locus_55566_Transcript_12/12_Confidence_0.368_Length_2284	10.1765	XP_003770592.1:Fc receptor-like protein 3-like | XP_001380120.2:Fc receptor-like protein 3-like | XP_001489051.3:Fc receptor-like protein 3-like | XP_003365096.1:Fc receptor-like protein 3-like | XP_003365097.1:Fc receptor-like protein 3-like | XP_003258688.1:Fc receptor-like 3 | XP_004027062.1:Fc receptor-like 3 | XP_001168488.1:Fc receptor-like 3 | XP_003821063.1:Fc receptor-like 3
Locus_10389_Transcript_42/134_Confidence_0.039_Length_1956	10.1143	AAD21191.1:immunoglobulin, mu | AAC48834.2:immunoglobulin, mu | AAD24482.1:immunoglobulin M constant region | AAI05826.1:immunoglobulin heavy chain 6 | AAH97958.1:immunoglobulin heavy chain 6
Locus_2900_Transcript_7/241_Confidence_0.011_Length_564	10.02	XP_003758689.1:Ig kappa chain V19-17-like
Locus_89491_Transcript_3/18_Confidence_0.267_Length_1985	10.014	XP_001379125.1:b-lymphocyte antigen CD20-like | XP_003774068.1:membrane-spanning 4-domains, subfamily A, member 1 | XP_001086364.1:membrane-spanning 4-domains, subfamily A, member 1 | XP_003909812.1:membrane-spanning 4-domains, subfamily A, member 1 | XP_003275268.1:membrane-spanning 4-domains, subfamily A, member 1 | XP_002821753.1:membrane-spanning 4-domains, subfamily A, member 1 | XP_00405133…
Locus_2900_Transcript_72/241_Confidence_0.022_Length_372	10.0019	XP_003339854.1:ig kappa chain V-I region Walker-like | XP_003339885.1:ig kappa chain V-III region VG-like
Locus_10389_Transcript_18/134_Confidence_0.049_Length_1127	9.97927	:
Locus_88_Transcript_8518/16303_Confidence_0.000_Length_4107	9.95019	XP_001372956.2:complement receptor type 1-like | XP_003770606.1:complement receptor type 1-like
Locus_72157_Transcript_16/42_Confidence_0.154_Length_1575	9.94267	XP_003774079.1:CD6 molecule | AAV85895.1:Cd6 molecule | ABH04237.1:CD6 molecule | XP_002799584.1:t-cell differentiation antigen CD6-like | ABH04238.1:CD6 molecule | CAA43306.1:CD6 molecule | EDL41381.1:CD6 antigen | AAL40085.1:CD6 molecule | AAL40086.1:CD6 molecule | EAW73920.1:CD6 molecule
Locus_8180_Transcript_30/38_Confidence_0.289_Length_2113	9.8219	XP_849926.1:CD19 molecule | NP_001232927.1:CD19 molecule | XP_860299.1:CD19 molecule | NP_999542.1:CD19 molecule | XP_003998787.1:CD19 molecule | XP_003795902.1:CD19 molecule | XP_003930278.1:CD19 molecule | XP_003261486.1:CD19 molecule
Locus_2900_Transcript_8/241_Confidence_0.018_Length_977	9.72831	XP_003758689.1:Ig kappa chain V19-17-like | XP_004031428.1:uncharacterized LOC101151870
Locus_9466_Transcript_46/88_Confidence_0.190_Length_3804	9.72383	XP_001379534.2:MUS81 endonuclease homolog (S. cerevisiae) | XP_001494596.1:MUS81 endonuclease homolog (S. cerevisiae) | XP_003274252.1:MUS81 endonuclease homolog (S. cerevisiae) | XP_003909596.1:MUS81 endonuclease homolog (S. cerevisiae) | XP_533230.2:MUS81 endonuclease homolog (S. cerevisiae) | XP_001112824.1:MUS81 endonuclease homolog (S. cerevisiae) | XP_003828690.1:MUS81 endonuclease homolog …
Locus_89995_Transcript_10/12_Confidence_0.111_Length_783	9.7202	NP_001107761.2:chemokine (C-X-C motif) ligand 9 | NP_663705.1:chemokine (C-X-C motif) ligand 9 | XP_003985324.1:chemokine (C-X-C motif) ligand 9 | NP_001106643.1:chemokine (C-X-C motif) ligand 9		GO:0006952 defense response | GO:0050930 induction of positive chemotaxis | GO:0002376 immune system process	GO:0048248 CXCR3 chemokine receptor binding | GO:0008009 chemokine activity
Locus_2808_Transcript_85/102_Confidence_0.140_Length_2187	9.65657	XP_003767200.1:oxysterol binding protein-like 9 | XP_003767199.1:oxysterol binding protein-like 9 | XP_003340122.1:oxysterol-binding protein-related protein 9-like | XP_003340120.1:oxysterol-binding protein-related protein 9-like | XP_003340121.1:oxysterol-binding protein-related protein 9-like | XP_001362512.1:oxysterol-binding protein-related protein 9-like
Locus_92526_Transcript_1/3_Confidence_0.857_Length_361	9.64291	XP_003339873.1:ig kappa chain V-III region PC 7183-like | XP_001377947.2:ig kappa chain V-III region VG-like
Locus_26884_Transcript_8/13_Confidence_0.057_Length_1370	9.5448	XP_003767698.1:Fas apoptotic inhibitory molecule 3 | XP_003273016.1:Fas apoptotic inhibitory molecule 3 | NP_005440.1:Fas apoptotic inhibitory molecule 3 | XP_001165443.1:Fas apoptotic inhibitory molecule 3 | XP_004028342.1:Fas apoptotic inhibitory molecule 3 | XP_003930480.1:Fas apoptotic inhibitory molecule 3 | NP_001244997.1:Fas apoptotic inhibitory molecule 3
Locus_7848_Transcript_12/29_Confidence_0.033_Length_1215	9.43605	XP_001376712.2:HLA class II histocompatibility antigen, DP alpha 1 chain-like | ABZ91891.1:major histocompatibility complex, class II, DP alpha	GO:0016020 membrane	GO:0002376 immune system process
Locus_10389_Transcript_87/134_Confidence_0.067_Length_3811	9.30516	AAD21191.1:immunoglobulin, mu | AAC48834.2:immunoglobulin, mu | AAD24482.1:immunoglobulin M constant region | CAA34971.1:immunoglobulin heavy constant mu | AAH92586.1:immunoglobulin heavy chain 6	GO:0005886 plasma membrane	GO:0006955 immune response
Locus_64492_Transcript_14/32_Confidence_0.486_Length_4528	9.19457	XP_001376699.2:butyrophilin subfamily 1 member A1-like | XP_003770791.1:DLA class II histocompatibility antigen, DR-1 beta chain-like | XP_003473772.1:rano class II histocompatibility antigen, B-1 beta chain-like | ABV58850.1:DLA class II histocompatibility antigen, DR-1 beta chain-like
Locus_88_Transcript_8489/16303_Confidence_0.000_Length_3116	9.12208	XP_003342175.1:complement receptor type 2-like | XP_003999493.1:complement component (3b/4b) receptor 1 (Knops blood group) | XP_003792361.1:complement component (3b/4b) receptor 1 (Knops blood group) | XP_514158.2:complement component (3d/Epstein Barr virus) receptor 2 | XP_003822943.1:complement component (3d/Epstein Barr virus) receptor 2 | NP_001006659.1:complement component (3d/Epstein Barr …
Locus_68_Transcript_90/94_Confidence_0.125_Length_2360	9.07414	XP_003761630.1:septin 1 | XP_001518204.2:septin-1-like | NP_001092417.1:septin 1
Locus_2263_Transcript_63/65_Confidence_0.083_Length_2099	9.06468	XP_003774588.1:cathepsin W | XP_001379528.2:cathepsin W-like | XP_003468295.1:cathepsin W-like | XP_002821545.1:cathepsin W | XP_003798729.1:cathepsin W
Locus_8462_Transcript_71/103_Confidence_0.158_Length_7560	9.039	XP_546764.2:phosphatidylinositol-4,5-bisphosphate 3-kinase, catalytic subunit delta | XP_003989521.1:phosphatidylinositol-4,5-bisphosphate 3-kinase, catalytic subunit delta | XP_003127588.1:phosphatidylinositol-4,5-bisphosphate 3-kinase, catalytic subunit delta | XP_001494419.1:phosphatidylinositol-4,5-bisphosphate 3-kinase, catalytic subunit delta | DAA21304.1:phosphoinositide-3-kinase, catalyti…		GO:0048015 phosphatidylinositol-mediated signaling | GO:0042113 B cell activation | GO:0007166 cell surface receptor signaling pathway | GO:0046854 phosphatidylinositol phosphorylation | GO:0001782 B cell homeostasis	GO:0016773 phosphotransferase activity, alcohol group as acceptor | GO:0005524 ATP binding | GO:0016301 kinase activity
Locus_8180_Transcript_11/38_Confidence_0.333_Length_1914	9.00458	XP_003762151.1:uncharacterized LOC100919485 | XP_849926.1:CD19 molecule | XP_860299.1:CD19 molecule | NP_999542.1:CD19 molecule | XP_003998787.1:CD19 molecule | NP_001232927.1:CD19 molecule
Locus_18471_Transcript_12/81_Confidence_0.199_Length_4886	8.99049	XP_003761291.1:immunoglobulin lambda-like polypeptide 5-like | XP_003761292.1:immunoglobulin lambda-like polypeptide 5-like
Locus_10389_Transcript_116/134_Confidence_0.034_Length_3814	8.98615	AAD21191.1:immunoglobulin, mu | AAC48834.2:immunoglobulin, mu | AAD24482.1:immunoglobulin M constant region | :
Locus_43060_Transcript_8/20_Confidence_0.526_Length_893	8.9297	XP_003774999.1:interleukin 2 receptor, gamma | XP_003342357.1:cytokine receptor common subunit gamma-like | NP_999248.2:interleukin 2 receptor, gamma | BAC98339.1:interleukin 2 receptor, gamma | XP_004000652.1:interleukin 2 receptor, gamma | XP_004000651.1:interleukin 2 receptor, gamma | NP_776784.1:interleukin 2 receptor, gamma
Locus_10389_Transcript_28/134_Confidence_0.031_Length_2503	8.88717	XP_001496515.2:immunogobulin gamma 1 heavy chain constant region | BAC87374.1:immunoglobulin heavy constant gamma 1 (G1m marker)	GO:0005576 extracellular region | GO:0016020 membrane	GO:0045087 innate immune response | GO:0006958 complement activation, classical pathway	GO:0003823 antigen binding | GO:0005515 protein binding
Locus_32741_Transcript_2/2_Confidence_0.200_Length_2084	8.8113	XP_003770593.1:Fc receptor-like protein 4-like | XP_001168141.1:Fc receptor-like 4 | NP_112572.1:Fc receptor-like 4 | AAK93970.1:Fc receptor-like 4 | XP_003821067.1:Fc receptor-like 4 | XP_004027063.1:Fc receptor-like 4 | XP_003258689.1:Fc receptor-like 4			GO:0005515 protein binding
Locus_80041_Transcript_1/10_Confidence_0.531_Length_5060	8.80053	XP_003758143.1:STE20-like serine/threonine-protein kinase-like | AAI61122.1:STE20-like kinase | XP_002193085.2:serine/threonine kinase 10 | AAH47762.1:STE20-like kinase | AAH47885.1:STE20-like kinase | AAH64804.1:STE20-like kinase | F1NBT0.2:serine/threonine kinase 10 | E9PTG8.1:serine/threonine kinase 10	GO:0005737 cytoplasm | GO:0005886 plasma membrane	GO:0046777 protein autophosphorylation | GO:2000401 regulation of lymphocyte migration | GO:0007049 cell cycle | GO:0006915 apoptotic process | GO:0071593 lymphocyte aggregation	GO:0004674 protein serine/threonine kinase activity | GO:0005524 ATP binding | GO:0042803 protein homodimerization activity
Locus_89853_Transcript_13/15_Confidence_0.214_Length_1316	8.76395	NP_001182338.1:CD79a | XP_004060863.1:CD79a molecule, immunoglobulin-associated alpha | XP_003943262.1:CD79a molecule, immunoglobulin-associated alpha | XP_002762210.1:CD79a molecule, immunoglobulin-associated alpha | XP_001152742.1:CD79a molecule, immunoglobulin-associated alpha | NP_001774.1:CD79a molecule, immunoglobulin-associated alpha | XP_003799506.1:CD79a molecule, immunoglobulin-associat…	GO:0044459 plasma membrane part	GO:0042113 B cell activation | GO:0007166 cell surface receptor signaling pathway
Locus_34381_Transcript_29/38_Confidence_0.186_Length_1307	8.75611	XP_001147360.2:linker for activation of T cells | NP_001014989.2:linker for activation of T cells | XP_002927386.1:linker for activation of T-cells family member 1-like | XP_002711940.1:linker for activation of T cells-like | NP_001014987.1:linker for activation of T cells | XP_003124570.1:linker for activation of T-cells family member 1-like | XP_003804647.1:linker for activation of T cells	GO:0044425 membrane part | GO:0005886 plasma membrane	GO:0035556 intracellular signal transduction | GO:0002682 regulation of immune system process | GO:0009611 response to wounding | GO:0006955 immune response | GO:0007166 cell surface receptor signaling pathway | GO:0042110 T cell activation	GO:0005515 protein binding
Locus_90958_Transcript_1/1_Confidence_0.000_Length_1469	8.72554	NP_001015576.1:chemokine (C-X-C motif) ligand 13 | XP_003129149.1:c-X-C motif chemokine 13-like | XP_002717048.1:chemokine (C-X-C motif) ligand 13 | XP_003898772.1:chemokine (C-X-C motif) ligand 13 | NP_001028052.1:chemokine (C-X-C motif) ligand 13 | XP_003985309.1:chemokine (C-X-C motif) ligand 13		GO:0048247 lymphocyte chemotaxis | GO:0050794 regulation of cellular process	GO:0042379 chemokine receptor binding
Locus_35988_Transcript_4/21_Confidence_0.296_Length_2222	8.69515	XP_001374150.2:tumor necrosis factor receptor superfamily member 5-like | XP_002191673.1:CD40 molecule, TNF receptor superfamily member 5	GO:0043231 intracellular membrane-bounded organelle | GO:0009897 external side of plasma membrane | GO:0035631 CD40 receptor complex	GO:0032735 positive regulation of interleukin-12 production | GO:0043123 positive regulation of I-kappaB kinase/NF-kappaB cascade | GO:0090037 positive regulation of protein kinase C signaling cascade | GO:0043406 positive regulation of MAP kinase activity | GO:0006874 cellular calcium ion homeostasis | GO:0051607 defense response to virus | GO:0043089 positive regulation of Cdc42 GTPase activity…	GO:0031625 ubiquitin protein ligase binding
Locus_7156_Transcript_2/9_Confidence_0.368_Length_1586	8.68884	XP_001371334.1:interleukin-18 receptor accessory protein-like | XP_003765729.1:interleukin 18 receptor accessory protein | DAA24878.1:interleukin 18 receptor accessory protein | XP_001255519.2:interleukin 18 receptor accessory protein | XP_003499848.1:interleukin 18 receptor accessory protein
Locus_89810_Transcript_7/10_Confidence_0.133_Length_4612	8.66322	XP_003761392.1:paired box 5 | XP_001363552.2:paired box protein Pax-5-like | XP_003223372.1:paired box protein Pax-5-like | XP_003470925.1:paired box protein Pax-5-like | NP_001079237.1:paired box 5
Locus_40806_Transcript_14/29_Confidence_0.706_Length_6142	8.65999	XP_003767601.1:protein tyrosine phosphatase, receptor type, C | XP_001377358.2:protein tyrosine phosphatase, receptor type, C | XP_003823113.1:protein tyrosine phosphatase, receptor type, C | XP_001141776.2:protein tyrosine phosphatase, receptor type, C | P08575.2:protein tyrosine phosphatase, receptor type, C | NP_002829.3:protein tyrosine phosphatase, receptor type, C | CAA68669.1:protein tyros…	GO:0005925 focal adhesion | GO:0005887 integral to plasma membrane | GO:0009897 external side of plasma membrane	GO:0045061 thymic T cell selection | GO:0007411 axon guidance | GO:2000648 positive regulation of stem cell proliferation | GO:0045619 regulation of lymphocyte differentiation | GO:0016337 cell-cell adhesion | GO:0033261 regulation of S phase | GO:0002244 hematopoietic progenitor cell differentiation | GO:0051607 defense response to virus | GO:0048864 stem cell development | GO:0050857 positive r…	GO:0005001 transmembrane receptor protein tyrosine phosphatase activity | GO:0019901 protein kinase binding | GO:1901681 sulfur compound binding | GO:0043168 anion binding
Locus_88_Transcript_8494/16303_Confidence_0.000_Length_3359	8.63344	XP_003342175.1:complement receptor type 2-like | XP_514158.2:complement component (3d/Epstein Barr virus) receptor 2 | XP_003822943.1:complement component (3d/Epstein Barr virus) receptor 2 | XP_547388.3:complement component (3d/Epstein Barr virus) receptor 2
Locus_10389_Transcript_18/134_Confidence_0.049_Length_1127	8.59996	:
Locus_26884_Transcript_12/13_Confidence_0.759_Length_5213	8.59911	XP_003767698.1:Fas apoptotic inhibitory molecule 3 | XP_003930480.1:Fas apoptotic inhibitory molecule 3 | XP_003273016.1:Fas apoptotic inhibitory molecule 3 | NP_005440.1:Fas apoptotic inhibitory molecule 3 | XP_001165443.1:Fas apoptotic inhibitory molecule 3 | XP_004028342.1:Fas apoptotic inhibitory molecule 3 | XP_003822959.1:Fas apoptotic inhibitory molecule 3 | NP_001244997.1:Fas apoptotic in…
Locus_1912_Transcript_15/24_Confidence_0.357_Length_7769	8.42354	XP_003757853.1:G protein-coupled receptor 113 | XP_001380212.2:G protein-coupled receptor 113 | XP_001509384.2:G protein-coupled receptor 113 | XP_002913870.1:G protein-coupled receptor 113 | XP_003787500.1:G protein-coupled receptor 113 | XP_003984501.1:G protein-coupled receptor 113	GO:0016020 membrane	GO:0007186 G-protein coupled receptor signaling pathway	GO:0004888 transmembrane signaling receptor activity
Locus_18471_Transcript_74/81_Confidence_0.006_Length_488	8.37778	XP_003340926.1:immunoglobulin iota chain-like | XP_003340927.1:immunoglobulin iota chain-like | XP_003762885.1:immunoglobulin iota chain-like | XP_003340928.1:immunoglobulin omega chain-like | XP_003340930.1:immunoglobulin omega chain-like
Locus_15515_Transcript_21/48_Confidence_0.426_Length_3903	8.37217	XP_001369733.1:CD22 molecule | XP_003765185.1:CD22 molecule | XP_003362283.1:CD22 molecule | XP_003362282.1:CD22 molecule | XP_001915026.1:CD22 molecule | XP_002920949.1:CD22 molecule
Locus_15515_Transcript_21/48_Confidence_0.426_Length_3903	8.37217	XP_003765185.1:CD22 molecule | XP_001369733.1:CD22 molecule | XP_003997956.1:CD22 molecule | XP_002722282.1:CD22 molecule | NP_001172029.1:CD22 molecule | NP_001762.2:CD22 molecule | CAA42006.1:CD22 molecule | XP_003316320.1:CD22 molecule | XP_004060558.1:CD22 molecule
Locus_66064_Transcript_9/12_Confidence_0.333_Length_1211	8.35864	NP_001182337.1:CD79b molecule, immunoglobulin-associated beta | XP_003997111.1:CD79b molecule, immunoglobulin-associated beta | XP_003997110.1:CD79b molecule, immunoglobulin-associated beta | XP_003465978.1:B-cell antigen receptor complex-associated protein beta chain-like | XP_002924557.1:CD79b molecule, immunoglobulin-associated beta | XP_861417.2:CD79b molecule, immunoglobulin-associated beta …	GO:0005886 plasma membrane | GO:0044424 intracellular part
Locus_2900_Transcript_70/241_Confidence_0.029_Length_1180	8.33949	XP_003758689.1:Ig kappa chain V19-17-like | XP_004031428.1:uncharacterized LOC101151870
Locus_64286_Transcript_6/6_Confidence_0.000_Length_3580	8.31735	XP_001380659.2:c-X-C chemokine receptor type 5-like | XP_002722748.1:chemokine (C-X-C motif) receptor 5 | XP_003472837.1:chemokine (C-X-C motif) receptor 5 | XP_003515393.1:chemokine (C-X-C motif) receptor 5		GO:0007165 signal transduction	GO:0004930 G-protein coupled receptor activity
Locus_89478_Transcript_5/18_Confidence_0.333_Length_1508	8.31183	XP_003780068.1:putative V-set and immunoglobulin domain-containing-like protein IGHV4OR15-8-like | XP_002825236.2:putative V-set and immunoglobulin domain-containing-like protein IGHV4OR15-8-like | XP_003780264.1:uncharacterized LOC100936472 | XP_528630.3:putative V-set and immunoglobulin domain-containing-like protein IGHV4OR15-8-like
Locus_33000_Transcript_51/72_Confidence_0.076_Length_2093	8.28292	XP_003759034.1:uncharacterized LOC100931105 | XP_003759099.1:class I histocompatibility antigen, F10 alpha chain-like | XP_001516609.2:zinc-alpha-2-glycoprotein-like | XP_003229696.1:RLA class I histocompatibility antigen, alpha chain 11/11-like
Locus_66064_Transcript_4/12_Confidence_0.389_Length_3610	8.28072	NP_001182337.1:CD79b molecule, immunoglobulin-associated beta | XP_003465978.1:B-cell antigen receptor complex-associated protein beta chain-like | XP_003997111.1:CD79b molecule, immunoglobulin-associated beta | XP_003997110.1:CD79b molecule, immunoglobulin-associated beta | XP_861417.2:CD79b molecule, immunoglobulin-associated beta | XP_002924557.1:CD79b molecule, immunoglobulin-associated beta	GO:0005737 cytoplasm | GO:0044459 plasma membrane part | GO:0043231 intracellular membrane-bounded organelle	GO:0007166 cell surface receptor signaling pathway	GO:0004888 transmembrane signaling receptor activity
Locus_75580_Transcript_3/8_Confidence_0.739_Length_1195	8.28026	XP_001381387.1:POU domain class 2-associating factor 1-like | XP_001501638.3:POU domain class 2-associating factor 1-like | XP_546531.2:POU class 2 associating factor 1 | XP_002921146.1:POU domain class 2-associating factor 1-like | XP_003992386.1:POU class 2 associating factor 1
Locus_45482_Transcript_14/27_Confidence_0.136_Length_2179	8.21812	XP_003758954.1:lipopolysaccharide-binding protein-like | XP_001364809.2:bactericidal permeability-increasing protein-like | NP_001187129.1:bactericidal permeability-increasing protein | NP_001118057.1:LBP (LPS binding protein)/BPI (bactericidal/permeability-increasing protein)-1 | NP_001117670.1:LBP (LPS binding protein)/BPI (bactericidal/permeability-increasing protein) like-2
Locus_30172_Transcript_88/88_Confidence_0.023_Length_1411	8.20188	XP_001369525.2:T cell receptor gamma constant | XP_003763095.1:uncharacterized LOC100934333
Locus_5208_Transcript_17/20_Confidence_0.394_Length_809	8.19761	NP_958818.1:ribosomal protein L17 | XP_004011522.1:60S ribosomal protein L17-like | AAH03896.2:ribosomal protein L17 | Q9CPR4.3:ribosomal protein L17

## Sheet: PC uterus
transcript	edgeR logFC	blast hits	cellular_component	biological_process	molecular_function
Locus_1983_Transcript_7/30_Confidence_0.049_Length_3839	12.7897	XP_001379346.2:dystrophin-like | XP_002917627.1:dystrophin-like
Locus_88_Transcript_449/16303_Confidence_0.000_Length_785	12.6287	: | XP_728120.1:RNase H | NP_989963.1:pol-like protein ENS-3
Locus_599_Transcript_12/16_Confidence_0.072_Length_1374	11.41	NP_001231256.1:PHD finger protein 11 | XP_003514532.1:PHD finger protein 11-like | NP_766191.1:PHD finger protein 11A | XP_002824321.1:PHD finger protein 11
Locus_3535_Transcript_5/15_Confidence_0.333_Length_3420	11.3566	XP_001362372.1:progesterone receptor-like | NP_001159960.1:progesterone receptor | NP_001075736.1:progesterone receptor | XP_002929966.1:progesterone receptor | CAA36018.1:progesterone receptor	GO:0005654 nucleoplasm | GO:0005730 nucleolus	GO:0030879 mammary gland development | GO:0006367 transcription initiation from RNA polymerase II promoter | GO:0007267 cell-cell signaling | GO:0003006 developmental process involved in reproduction | GO:0010629 negative regulation of gene expression | GO:0044702 single organism reproductive process | GO:0007165 signal transduction | GO:0048609 multicellular organismal reproductive process | GO:…	GO:0005102 receptor binding | GO:0038023 signaling receptor activity | GO:0046872 metal ion binding | GO:0003677 DNA binding | GO:0008289 lipid binding | GO:0003700 sequence-specific DNA binding transcription factor activity | GO:0019899 enzyme binding
Locus_3535_Transcript_2/15_Confidence_0.267_Length_1775	11.1435	XP_001362372.1:progesterone receptor-like
Locus_88_Transcript_3404/16303_Confidence_0.000_Length_541	11.0959	XP_001362150.1:HECT, UBA and WWE domain containing 1, E3 ubiquitin protein ligase | AEN74897.1:HECT, UBA and WWE domain containing 1, E3 ubiquitin protein ligase | XP_003775098.1:E3 ubiquitin-protein ligase HUWE1-like | AEN74893.1:HECT, UBA and WWE domain containing 1, E3 ubiquitin protein ligase | XP_003215766.1:HECT, UBA and WWE domain containing 1 | BAC33757.1:HECT, UBA and WWE domain containi…	GO:0005730 nucleolus | GO:0005737 cytoplasm	GO:0000209 protein polyubiquitination | GO:0006284 base-excision repair | GO:0016574 histone ubiquitination | GO:0006513 protein monoubiquitination | GO:0042787 protein ubiquitination involved in ubiquitin-dependent protein catabolic process | GO:0030154 cell differentiation	GO:0003677 DNA binding | GO:0004842 ubiquitin-protein ligase activity | GO:0005515 protein binding
Locus_4344_Transcript_52/94_Confidence_0.047_Length_2227	10.7658	XP_001365934.2:uncharacterized protein C18orf8-like | XP_003760055.1:chromosome 2 open reading frame, human C18orf8 | XP_003406407.1:uncharacterized protein C18orf8-like | NP_001192399.1:chromosome 24 open reading frame, human C18orf8
Locus_21857_Transcript_72/89_Confidence_0.079_Length_2066	10.7288	XP_003772885.1:albumin | XP_001364858.1:albumin | XP_003790137.1:albumin | XP_002928538.1:serum albumin-like | NP_001127106.2:albumin | NP_001182578.1:albumin | NP_000468.1:albumin | XP_517233.3:albumin
Locus_2244_Transcript_4/4_Confidence_0.000_Length_1044	10.6173	XP_001375464.2:probable E3 ubiquitin-protein ligase TRIML1-like | XP_003773121.1:probable E3 ubiquitin-protein ligase TRIML1-like | XP_001375704.2:probable E3 ubiquitin-protein ligase TRIML1-like | XP_001375678.1:probable E3 ubiquitin-protein ligase TRIML1-like | XP_003764613.1:probable E3 ubiquitin-protein ligase TRIML1-like | XP_001363579.1:probable E3 ubiquitin-protein ligase TRIML1-like | XP_…			GO:0046872 metal ion binding
Locus_66_Transcript_4/28_Confidence_0.291_Length_3605	10.248	XP_003770229.1:diacylglycerol kinase beta-like | XP_003218468.1:diacylglycerol kinase beta-like | XP_004045169.1:diacylglycerol kinase beta-like | XP_003982864.1:diacylglycerol kinase, beta 90kDa | XP_003982863.1:diacylglycerol kinase, beta 90kDa | XP_004007812.1:diacylglycerol kinase, beta 90kDa | XP_002924385.1:diacylglycerol kinase, beta 90kDa
Locus_1975_Transcript_63/127_Confidence_0.018_Length_4522	10.0535	XP_001364414.1:vinculin | EDL01482.1:vinculin | XP_003939842.1:vinculin | XP_002718451.1:vinculin | NP_054706.1:vinculin | XP_001918197.1:vinculin | XP_002756259.1:vinculin
Locus_2440_Transcript_34/35_Confidence_0.220_Length_4340	10.0178	XP_001506296.2:collagen, type V, alpha 1 | XP_003757523.1:collagen, type V, alpha 1 | XP_001372420.2:collagen, type V, alpha 1 | NP_990121.1:collagen, type V, alpha 1 | XP_004174402.1:collagen, type V, alpha 1
Locus_5585_Transcript_7/12_Confidence_0.500_Length_1405	9.94323	XP_001377914.2:WD repeat domain 64 | XP_003767834.1:WD repeat domain 64 | AAP92796.1:WD repeat domain 64 | AAI48603.1:WD repeat domain 64 | EAW70102.1:WD repeat domain 64 | XP_004013713.1:WD repeat domain 64
Locus_66_Transcript_7/28_Confidence_0.618_Length_3742	9.66377	XP_003770229.1:diacylglycerol kinase beta-like | XP_003218468.1:diacylglycerol kinase beta-like | XP_004045169.1:diacylglycerol kinase beta-like | XP_003982864.1:diacylglycerol kinase, beta 90kDa | XP_003982863.1:diacylglycerol kinase, beta 90kDa | XP_002924385.1:diacylglycerol kinase, beta 90kDa | XP_003982865.1:diacylglycerol kinase, beta 90kDa	GO:0005886 plasma membrane	GO:0035556 intracellular signal transduction | GO:0007205 protein kinase C-activating G-protein coupled receptor signaling pathway	GO:0005509 calcium ion binding | GO:0004143 diacylglycerol kinase activity
Locus_1247_Transcript_27/44_Confidence_0.226_Length_808	9.60544	NP_001094620.1:neuro-oncological ventral antigen 1 | NP_006482.1:neuro-oncological ventral antigen 1 | EDL36800.1:neuro-oncological ventral antigen 1 | ACH43714.1:neuro-oncological ventral antigen 1 | EDM03362.1:neuro-oncological ventral antigen 1 | NP_001186642.1:neuro-oncological ventral antigen 1 | NP_006480.2:neuro-oncological ventral antigen 1 | BAF84157.1:neuro-oncological ventral antigen 1	GO:0005634 nucleus	GO:0007268 synaptic transmission | GO:0000398 mRNA splicing, via spliceosome | GO:0007399 nervous system development | GO:0007626 locomotory behavior	GO:0003729 mRNA binding | GO:0005515 protein binding
Locus_21857_Transcript_6/89_Confidence_0.058_Length_596	9.55182	XP_003772885.1:albumin | XP_001364858.1:albumin | AAH14308.1:albumin | EAX05674.1:albumin | XP_003790138.1:albumin | XP_002928538.1:serum albumin-like | XP_001519528.1:serum albumin-like	GO:0031093 platelet alpha granule lumen | GO:0043296 apical junction complex | GO:0005615 extracellular space | GO:0045095 keratin filament | GO:0070062 extracellular vesicular exosome | GO:0000922 spindle pole	GO:0030168 platelet activation | GO:0043066 negative regulation of apoptotic process | GO:0043252 sodium-independent organic anion transport | GO:0015721 bile acid and bile salt transport | GO:0042157 lipoprotein metabolic process | GO:0051659 maintenance of mitochondrion location | GO:0008206 bile acid metabolic process | GO:0043297 apical junction assembly | GO:0010038 response to metal ion | G…	GO:0051087 chaperone binding | GO:0008144 drug binding | GO:0015643 toxin binding | GO:0019825 oxygen binding | GO:0030170 pyridoxal phosphate binding | GO:0003677 DNA binding | GO:0016209 antioxidant activity | GO:0005504 fatty acid binding | GO:0005507 copper ion binding
Locus_66_Transcript_8/28_Confidence_0.618_Length_3738	9.54672	XP_003770229.1:diacylglycerol kinase beta-like | XP_003218468.1:diacylglycerol kinase beta-like | XP_004045169.1:diacylglycerol kinase beta-like | XP_003982864.1:diacylglycerol kinase, beta 90kDa | XP_003982863.1:diacylglycerol kinase, beta 90kDa | XP_002924385.1:diacylglycerol kinase, beta 90kDa
Locus_13337_Transcript_1/19_Confidence_0.409_Length_504	9.37015	XP_003764247.1:apolipoprotein C-III | XP_002754491.1:apolipoprotein C-III | XP_003253232.1:apolipoprotein C-III | XP_001090312.1:apolipoprotein C-III | XP_002919540.1:apolipoprotein C-III-like | XP_003992504.1:apolipoprotein C-III	GO:0034385 triglyceride-rich lipoprotein particle	GO:0055088 lipid homeostasis | GO:0050995 negative regulation of lipid catabolic process | GO:0010985 negative regulation of lipoprotein particle clearance | GO:0051051 negative regulation of transport | GO:0019433 triglyceride catabolic process | GO:0042157 lipoprotein metabolic process | GO:0007165 signal transduction | GO:0030301 cholesterol transport | GO:0016043 cellular component organizati…	GO:0008289 lipid binding | GO:0030234 enzyme regulator activity
Locus_5585_Transcript_3/12_Confidence_0.688_Length_1579	9.23477	XP_001377914.2:WD repeat domain 64 | XP_002809297.2:WD repeat domain 64 | EDL13205.1:WD repeat domain 64 | XP_002760915.1:WD repeat domain 64 | XP_004013713.1:WD repeat domain 64 | NP_083729.2:WD repeat domain 64 | XP_003935385.1:WD repeat domain 64
Locus_131400_Transcript_13/21_Confidence_0.292_Length_1595	9.15096	XP_003773072.1:solute carrier family 25 (mitochondrial carrier; adenine nucleotide translocator), member 4 | XP_001363393.1:ADP/ATP translocase 1-like | NP_001076155.1:solute carrier family 25 (mitochondrial carrier; adenine nucleotide translocator), member 4 | NP_777083.1:solute carrier family 25 (mitochondrial carrier; adenine nucleotide translocator), member 4 | AAI02995.2:solute carrier famil…	GO:0016021 integral to membrane | GO:0005743 mitochondrial inner membrane | GO:0005741 mitochondrial outer membrane	GO:0055085 transmembrane transport | GO:0060547 negative regulation of necrotic cell death | GO:0051935 L-glutamate uptake involved in synaptic transmission | GO:0008637 apoptotic mitochondrial changes | GO:0015867 ATP transport | GO:0015866 ADP transport	GO:0000295 adenine nucleotide transmembrane transporter activity | GO:0019899 enzyme binding | GO:0005471 ATP:ADP antiporter activity
Locus_10322_Transcript_4/8_Confidence_0.656_Length_516	9.07359	XP_001379860.1:meningioma (disrupted in balanced translocation) 1 | XP_002721220.1:meningioma 1 | XP_004088642.1:meningioma (disrupted in balanced translocation) 1 | XP_004063263.1:meningioma (disrupted in balanced translocation) 1 | CAA57693.2:meningioma (disrupted in balanced translocation) 1 | NP_002421.3:meningioma (disrupted in balanced translocation) 1 | ABQ01232.1:meningioma (disrupted in …
Locus_3839_Transcript_22/36_Confidence_0.203_Length_4491	9.06367	XP_001364990.1:coronin, actin binding protein, 1C | XP_003211007.1:coronin-1C-like | XP_003313960.1:coronin, actin binding protein, 1C | XP_003433441.1:coronin, actin binding protein, 1C | XP_001501011.2:coronin, actin binding protein, 1C | NP_001098707.1:coronin, actin binding protein, 1C	GO:0015629 actin cytoskeleton	GO:0006909 phagocytosis | GO:0007165 signal transduction | GO:0030036 actin cytoskeleton organization	GO:0051015 actin filament binding
Locus_88_Transcript_8726/16303_Confidence_0.000_Length_4060	8.94311	XP_003943775.1:HECT, UBA and WWE domain containing 1, E3 ubiquitin protein ligase | XP_003775098.1:E3 ubiquitin-protein ligase HUWE1-like | XP_001362150.1:HECT, UBA and WWE domain containing 1, E3 ubiquitin protein ligase | XP_002831735.2:HECT, UBA and WWE domain containing 1, E3 ubiquitin protein ligase
Locus_5585_Transcript_10/12_Confidence_0.312_Length_1603	8.84852	XP_001377914.2:WD repeat domain 64 | XP_003767834.1:WD repeat domain 64 | XP_004013713.1:WD repeat domain 64
Locus_2270_Transcript_60/67_Confidence_0.160_Length_1162	8.78563	XP_003761807.1:tropomyosin 2 (beta) | XP_003470905.1:tropomyosin beta chain-like | NP_001019516.1:tropomyosin 2, beta | XP_003800286.1:tropomyosin 2 (beta) | XP_538720.2:tropomyosin 2 (beta)	GO:0005862 muscle thin filament tropomyosin	GO:0043462 regulation of ATPase activity | GO:0006936 muscle contraction	GO:0003779 actin binding | GO:0005200 structural constituent of cytoskeleton
Locus_3610_Transcript_1/5_Confidence_0.632_Length_2712	8.7357	XP_001367512.1:transforming growth factor, beta 3 | XP_854119.2:transforming growth factor, beta 3 | XP_003987900.1:transforming growth factor, beta 3 | XP_003786976.1:transforming growth factor, beta 3 | XP_001492737.1:transforming growth factor, beta 3	GO:0005615 extracellular space | GO:0031012 extracellular matrix	GO:0007179 transforming growth factor beta receptor signaling pathway | GO:0030501 positive regulation of bone mineralization | GO:0043524 negative regulation of neuron apoptotic process | GO:0043932 ossification involved in bone remodeling | GO:0001701 in utero embryonic development | GO:0007435 salivary gland morphogenesis | GO:0008156 negative regulation of DNA replication | GO:0010862 positiv…	GO:0034713 type I transforming growth factor beta receptor binding | GO:0005114 type II transforming growth factor beta receptor binding | GO:0008083 growth factor activity | GO:0042802 identical protein binding | GO:0050431 transforming growth factor beta binding
Locus_584_Transcript_27/34_Confidence_0.375_Length_6284	8.59816	XP_003768423.1:collagen, type I, alpha 1 | XP_003768424.1:collagen, type I, alpha 1 | XP_001367735.1:collagen alpha-1(I) chain-like | XP_003222687.1:collagen, type I, alpha 1 | P02457.3:collagen, type I, alpha 1 | XP_003414689.1:collagen alpha-1(I) chain-like	GO:0005615 extracellular space | GO:0005737 cytoplasm | GO:0005584 collagen type I	GO:0043589 skin morphogenesis | GO:0060351 cartilage development involved in endochondral bone morphogenesis | GO:0001957 intramembranous ossification | GO:0007605 sensory perception of sound | GO:0090263 positive regulation of canonical Wnt receptor signaling pathway | GO:0034505 tooth mineralization | GO:0001649 osteoblast differentiation | GO:0001568 blood vessel development | GO:0034504 prote…	GO:0005201 extracellular matrix structural constituent | GO:0048407 platelet-derived growth factor binding | GO:0046872 metal ion binding | GO:0042802 identical protein binding
Locus_1588_Transcript_33/38_Confidence_0.051_Length_779	8.5425	XP_003766878.1:myotonin-protein kinase-like | XP_003341118.1:dystrophia myotonica-protein kinase | AAC60664.1:dystrophia myotonica-protein kinase | AAC60666.1:dystrophia myotonica-protein kinase | NP_115794.1:dystrophia myotonica-protein kinase | XP_003940485.1:uncharacterized LOC101027933 | XP_002807895.2:dystrophia myotonica-protein kinase | XP_003915786.1:dystrophia myotonica, WD repeat contai…
Locus_66_Transcript_15/28_Confidence_0.618_Length_3809	8.47864	XP_003770229.1:diacylglycerol kinase beta-like | XP_003218468.1:diacylglycerol kinase beta-like | XP_004045169.1:diacylglycerol kinase beta-like | XP_002924385.1:diacylglycerol kinase, beta 90kDa | XP_003982863.1:diacylglycerol kinase, beta 90kDa
Locus_684_Transcript_3/20_Confidence_0.500_Length_5517	8.42942	XP_003764087.1:collagen, type III, alpha 1 | XP_001378458.2:collagen, type III, alpha 1 | XP_003341334.1:collagen, type III, alpha 1 | NP_000081.1:collagen, type III, alpha 1 | XP_003825312.1:collagen, type III, alpha 1 | XP_004032993.1:collagen, type III, alpha 1	GO:0005788 endoplasmic reticulum lumen | GO:0005615 extracellular space | GO:0005586 collagen type III	GO:0001501 skeletal system development | GO:0007411 axon guidance | GO:0030168 platelet activation | GO:0007160 cell-matrix adhesion | GO:0007179 transforming growth factor beta receptor signaling pathway | GO:0007507 heart development | GO:0001568 blood vessel development | GO:0043206 extracellular fibril organization | GO:0050777 negative regulation of immune response | GO:0007229 integrin-medi…	GO:0005178 integrin binding | GO:0005201 extracellular matrix structural constituent | GO:0048407 platelet-derived growth factor binding | GO:0046872 metal ion binding | GO:0046332 SMAD binding
Locus_1677_Transcript_71/97_Confidence_0.142_Length_5103	8.34364	XP_003749738.1:collagen alpha-2(I) chain-like | NP_445808.1:collagen, type I, alpha 2 | XP_003749739.1:collagen alpha-2(I) chain-like | BAE36107.1:collagen, type I, alpha 2 | NP_031769.2:collagen, type I, alpha 2 | CAA41205.1:collagen, type I, alpha 2 | NP_001003187.1:collagen, type I, alpha 2	GO:0070062 extracellular vesicular exosome | GO:0005615 extracellular space | GO:0005584 collagen type I	GO:0070208 protein heterotrimerization | GO:0043589 skin morphogenesis | GO:0008217 regulation of blood pressure | GO:0001501 skeletal system development | GO:0030199 collagen fibril organization | GO:0007179 transforming growth factor beta receptor signaling pathway | GO:0071230 cellular response to amino acid stimulus | GO:0001568 blood vessel development | GO:0007266 Rho protein signal transdu…	GO:0030674 protein binding, bridging | GO:0046872 metal ion binding | GO:0042802 identical protein binding | GO:0046332 SMAD binding | GO:0048407 platelet-derived growth factor binding | GO:0005201 extracellular matrix structural constituent
Locus_5585_Transcript_9/12_Confidence_0.625_Length_1687	8.31958	XP_001377914.2:WD repeat domain 64 | XP_003767834.1:WD repeat domain 64 | XP_004013713.1:WD repeat domain 64 | XP_003935385.1:WD repeat domain 64
Locus_150_Transcript_2/7_Confidence_0.222_Length_2386	8.30242	XP_003756862.1:potassium large conductance calcium-activated channel, subfamily M, beta member 1 | XP_001380352.1:calcium-activated potassium channel subunit beta-1-like | XP_001508870.2:calcium-activated potassium channel subunit beta-1-like | NP_001001141.1:potassium large conductance calcium-activated channel, subfamily M, beta member 1 | XP_004016912.1:potassium large conductance calcium-acti…	GO:0008076 voltage-gated potassium channel complex	GO:0006813 potassium ion transport	GO:0015269 calcium-activated potassium channel activity
Locus_4397_Transcript_91/153_Confidence_0.034_Length_1495	8.20823	EAW99531.1:retinol saturase (all-trans-retinol 13,14-reductase) | AAH11418.1:retinol saturase (all-trans-retinol 13,14-reductase) | XP_001379811.1:all-trans-retinol 13,14-reductase-like | BAA91069.1:retinol saturase (all-trans-retinol 13,14-reductase) | XP_003799264.1:retinol saturase (all-trans-retinol 13,14-reductase) | XP_003942195.1:retinol saturase (all-trans-retinol 13,14-reductase) | XP_00…	GO:0005789 endoplasmic reticulum membrane | GO:0005640 nuclear outer membrane	GO:0042572 retinol metabolic process | GO:0055114 oxidation-reduction process	GO:0051786 all-trans-retinol 13,14-reductase activity
Locus_1142_Transcript_21/27_Confidence_0.146_Length_8515	8.1464	XP_003996061.1:hemicentin 2 | XP_002915289.1:hemicentin-1-like | XP_003822419.1:hemicentin 2 | XP_003795035.1:hemicentin 2 | XP_003582884.1:hemicentin 2
Locus_575_Transcript_78/133_Confidence_0.074_Length_8501	8.13531	XP_001508334.2:filamin A, alpha | XP_003431022.1:filamin A, alpha | XP_003431024.1:filamin A, alpha | XP_004001063.1:filamin A, alpha | XP_538205.2:filamin A, alpha | DAA13210.1:filamin A, alpha | XP_004001062.1:filamin A, alpha
Locus_420_Transcript_6/21_Confidence_0.066_Length_6696	7.99218	XP_001365978.1:myosin, heavy chain 11, smooth muscle | XP_003761721.1:myosin, heavy chain 11, smooth muscle | XP_001366038.1:myosin, heavy chain 11, smooth muscle | XP_003761722.1:myosin, heavy chain 11, smooth muscle | XP_003761720.1:myosin, heavy chain 11, smooth muscle | XP_003998886.1:myosin, heavy chain 11, smooth muscle | XP_003434897.1:myosin, heavy chain 11, smooth muscle | XP_003916642.1…	GO:0005859 muscle myosin complex | GO:0001725 stress fiber | GO:0030485 smooth muscle contractile fiber	GO:0048739 cardiac muscle fiber development | GO:0048251 elastic fiber assembly | GO:0006939 smooth muscle contraction	GO:0008307 structural constituent of muscle | GO:0005524 ATP binding | GO:0003774 motor activity | GO:0003779 actin binding
Locus_1813_Transcript_60/77_Confidence_0.054_Length_1881	7.89019	XP_003767162.1:solute carrier family 5 (sodium-dependent vitamin transporter), member 6 | XP_003941611.1:solute carrier family 5 (sodium-dependent vitamin transporter), member 6 | NP_001076106.1:sodium-dependent multi-vitamin transporter | XP_002757989.1:solute carrier family 5 (sodium-dependent vitamin transporter), member 6 | XP_003984449.1:solute carrier family 5 (sodium-dependent vitamin tran…
Locus_420_Transcript_19/21_Confidence_0.025_Length_6729	7.78016	XP_003761721.1:myosin, heavy chain 11, smooth muscle | XP_001365978.1:myosin, heavy chain 11, smooth muscle | XP_003761722.1:myosin, heavy chain 11, smooth muscle | XP_003761720.1:myosin, heavy chain 11, smooth muscle | XP_001366038.1:myosin, heavy chain 11, smooth muscle | XP_003998888.1:myosin, heavy chain 11, smooth muscle | XP_003998886.1:myosin, heavy chain 11, smooth muscle | XP_862931.2:my…
Locus_150_Transcript_6/7_Confidence_0.333_Length_2912	7.7507	XP_003756862.1:potassium large conductance calcium-activated channel, subfamily M, beta member 1 | XP_001380352.1:calcium-activated potassium channel subunit beta-1-like | XP_001508870.2:calcium-activated potassium channel subunit beta-1-like | NP_001001141.1:potassium large conductance calcium-activated channel, subfamily M, beta member 1 | XP_004016912.1:potassium large conductance calcium-acti…
Locus_2251_Transcript_11/14_Confidence_0.245_Length_3051	7.63407	XP_003125076.3:actin, gamma-enteric smooth muscle-like | XP_001363194.2:actin, gamma-enteric smooth muscle-like | NP_001186822.1:actin, gamma 2, smooth muscle, enteric | XP_003758769.1:actin, gamma 2, smooth muscle, enteric | XP_003339917.1:actin, gamma-enteric smooth muscle-like | XP_003430525.1:actin, alpha 2, smooth muscle, aorta	GO:0005829 cytosol | GO:0043234 protein complex | GO:0071944 cell periphery | GO:0015629 actin cytoskeleton | GO:0030485 smooth muscle contractile fiber	GO:0009615 response to virus | GO:0008217 regulation of blood pressure | GO:0014829 vascular smooth muscle contraction | GO:0072144 glomerular mesangial cell development	GO:0005524 ATP binding
Locus_5585_Transcript_8/12_Confidence_0.625_Length_1570	7.54229	XP_001377914.2:WD repeat domain 64 | XP_003767834.1:WD repeat domain 64 | XP_003434985.1:WD repeat domain 64 | XP_003893746.1:WD repeat-containing protein 64-like
Locus_1588_Transcript_28/38_Confidence_0.128_Length_2225	7.3912	XP_003341118.1:dystrophia myotonica-protein kinase | AAC14451.1:dystrophia myotonica-protein kinase | XP_003766878.1:myotonin-protein kinase-like
Locus_420_Transcript_6/21_Confidence_0.066_Length_6696	7.37646	XP_001365978.1:myosin, heavy chain 11, smooth muscle | XP_003761721.1:myosin, heavy chain 11, smooth muscle | XP_001366038.1:myosin, heavy chain 11, smooth muscle | XP_003761722.1:myosin, heavy chain 11, smooth muscle | XP_003761720.1:myosin, heavy chain 11, smooth muscle | XP_003998886.1:myosin, heavy chain 11, smooth muscle | XP_003434897.1:myosin, heavy chain 11, smooth muscle | XP_003916642.1…	GO:0005859 muscle myosin complex | GO:0001725 stress fiber | GO:0030485 smooth muscle contractile fiber	GO:0048739 cardiac muscle fiber development | GO:0048251 elastic fiber assembly | GO:0006939 smooth muscle contraction	GO:0008307 structural constituent of muscle | GO:0005524 ATP binding | GO:0003774 motor activity | GO:0003779 actin binding
Locus_2251_Transcript_3/14_Confidence_0.736_Length_2521	7.22251	XP_003339917.1:actin, gamma-enteric smooth muscle-like | NP_001606.1:actin, gamma 2, smooth muscle, enteric | XP_003758769.1:actin, gamma 2, smooth muscle, enteric | CAG38753.1:actin, gamma 2, smooth muscle, enteric | AAC05823.1:actin, gamma 2, smooth muscle, enteric	GO:0005829 cytosol | GO:0043234 protein complex | GO:0071944 cell periphery | GO:0015629 actin cytoskeleton | GO:0030485 smooth muscle contractile fiber	GO:0009615 response to virus | GO:0008217 regulation of blood pressure | GO:0014829 vascular smooth muscle contraction | GO:0072144 glomerular mesangial cell development	GO:0005524 ATP binding
Locus_219_Transcript_11/24_Confidence_0.243_Length_3206	7.2177	XP_003764034.1:homeobox D3 | XP_001368627.1:homeobox D3 | XP_002935734.1:homeobox D3 | NP_571200.1:homeo box D3a | NP_001091156.1:homeobox D3	GO:0005634 nucleus	GO:0007275 multicellular organismal development | GO:0006355 regulation of transcription, DNA-dependent	GO:0003700 sequence-specific DNA binding transcription factor activity | GO:0043565 sequence-specific DNA binding
Locus_5094_Transcript_65/67_Confidence_0.028_Length_1095	6.96065	XP_003764237.1:transgelin | XP_001370893.1:transgelin-like | XP_003923940.1:transgelin | XP_003992442.1:transgelin | XP_536561.2:transgelin | XP_002754493.1:transgelin-like | NP_001231079.1:transgelin | NP_001039614.1:transgelin	GO:0005737 cytoplasm	GO:0007517 muscle organ development	GO:0003779 actin binding
Locus_834_Transcript_32/47_Confidence_0.266_Length_3417	6.90213	XP_852567.1:smoothelin | XP_003994853.1:smoothelin | XP_002719745.1:smoothelin | XP_001497525.2:smoothelin | XP_003994854.1:smoothelin | XP_002719744.1:smoothelin | XP_003938481.1:smoothelin
Locus_3887_Transcript_4/31_Confidence_0.045_Length_4278	6.72205	XP_003768670.1:uncharacterized LOC100925707 | XP_001370691.2:THO complex subunit 4-like | XP_003945202.1:Aly/REF export factor | NP_001247942.1:Aly/REF export factor | XP_001165277.2:THO complex 4 | XP_003282213.1:Aly/REF export factor	GO:0000346 transcription export complex | GO:0071013 catalytic step 2 spliceosome	GO:0046784 intronless viral mRNA export from host nucleus	GO:0003723 RNA binding | GO:0003697 single-stranded DNA binding | GO:0000166 nucleotide binding
Locus_2463_Transcript_1/2_Confidence_0.909_Length_1174	6.68835	XP_001365610.1:forkhead box protein L2-like | XP_002187454.1:forkhead box L2		GO:0003006 developmental process involved in reproduction | GO:0006355 regulation of transcription, DNA-dependent | GO:0001654 eye development | GO:0043065 positive regulation of apoptotic process	GO:0005515 protein binding | GO:0003677 DNA binding
Locus_5189_Transcript_11/21_Confidence_0.308_Length_4363	6.67694	XP_003764577.1:periostin, osteoblast specific factor | XP_003341397.1:periostin-like | XP_003764578.1:periostin, osteoblast specific factor | XP_004012160.1:periostin, osteoblast specific factor | NP_001193276.1:periostin, osteoblast specific factor | AFO11020.1:periostin, osteoblast specific factor | AAS02052.1:periostin, osteoblast specific factor | XP_003412690.1:periostin, osteoblast specific…	GO:0005578 proteinaceous extracellular matrix	GO:0008593 regulation of Notch signaling pathway | GO:0009888 tissue development | GO:0007155 cell adhesion | GO:0030198 extracellular matrix organization	GO:0008201 heparin binding
Locus_2270_Transcript_54/67_Confidence_0.049_Length_1284	6.62275	XP_003761808.1:tropomyosin 2 (beta) | XP_003761807.1:tropomyosin 2 (beta) | XP_003213441.1:tropomyosin beta chain-like | NP_990777.1:tropomyosin 2 (beta) | NP_001129952.1:tropomyosin 4 | AAA49112.1:tropomyosin 2 (beta) | ACH44364.1:tropomyosin 4 | XP_001367946.2:tropomyosin beta chain-like	GO:0032587 ruffle membrane | GO:0032059 bleb | GO:0030016 myofibril | GO:0001725 stress fiber | GO:0031941 filamentous actin	GO:0034614 cellular response to reactive oxygen species | GO:0055010 ventricular cardiac muscle tissue morphogenesis | GO:0003065 positive regulation of heart rate by epinephrine | GO:0045214 sarcomere organization | GO:0001701 in utero embryonic development | GO:0060048 cardiac muscle contraction	GO:0003779 actin binding
Locus_3772_Transcript_11/47_Confidence_0.293_Length_7363	6.44454	XP_001379443.1:Rho guanine nucleotide exchange factor (GEF) 40 | XP_003755865.1:Rho guanine nucleotide exchange factor (GEF) 40 | NP_001192870.1:Rho guanine nucleotide exchange factor (GEF) 40 | XP_003987475.1:Rho guanine nucleotide exchange factor (GEF) 40 | XP_003803110.1:Rho guanine nucleotide exchange factor (GEF) 40
Locus_8845_Transcript_1/1_Confidence_0.000_Length_1076	6.39023	XP_001376907.2:homeobox protein Hox-D11-like | XP_003764042.1:homeobox D11 | NP_001193253.1:homeobox D11 | XP_003483732.1:homeobox protein Hox-D11-like | XP_003207583.1:homeobox protein Hox-D11-like | NP_989951.1:homeobox D11	GO:0005634 nucleus	GO:0060351 cartilage development involved in endochondral bone morphogenesis | GO:0042733 embryonic digit morphogenesis | GO:0032332 positive regulation of chondrocyte differentiation | GO:0048589 developmental growth | GO:0001656 metanephros development | GO:0006355 regulation of transcription, DNA-dependent | GO:0010720 positive regulation of cell development | GO:0001658 branching involved in …	GO:0043565 sequence-specific DNA binding | GO:0003700 sequence-specific DNA binding transcription factor activity
Locus_7662_Transcript_1/4_Confidence_0.955_Length_3263	6.35228	XP_001380387.1:transcription factor 23-like | XP_003767161.1:transcription factor 23 | XP_001501029.1:transcription factor 23-like | DAA24433.1:transcription factor 23 | XP_003125343.1:transcription factor 23-like | XP_004005804.1:transcription factor 23		GO:0044699 single-organism process | GO:0032502 developmental process	GO:0046983 protein dimerization activity
Locus_5622_Transcript_31/43_Confidence_0.488_Length_5178	6.22272	XP_003771676.1:caldesmon 1 | XP_001367395.1:caldesmon-like | XP_003813493.1:caldesmon 1 | XP_003420923.1:caldesmon-like | XP_003921336.1:caldesmon 1
Locus_1668_Transcript_43/70_Confidence_0.196_Length_4002	6.21381	XP_003774309.1:SCY1-like 1 (S. cerevisiae) | XP_003341959.1:n-terminal kinase-like protein-like | XP_001520196.2:N-terminal kinase-like protein-like | AAH34519.1:SCY1-like 1 (S. cerevisiae) | ADT64112.1:SCY1-like 1 (S. cerevisiae) | BAE22111.1:SCY1-like 1 (S. cerevisiae) | NP_076401.1:SCY1-like 1 (S. cerevisiae)	GO:0030126 COPI vesicle coat	GO:0016192 vesicle-mediated transport | GO:0006468 protein phosphorylation	GO:0004672 protein kinase activity | GO:0005524 ATP binding | GO:0005515 protein binding
Locus_420_Transcript_19/21_Confidence_0.025_Length_6729	6.19738	XP_003761721.1:myosin, heavy chain 11, smooth muscle | XP_001365978.1:myosin, heavy chain 11, smooth muscle | XP_003761722.1:myosin, heavy chain 11, smooth muscle | XP_003761720.1:myosin, heavy chain 11, smooth muscle | XP_001366038.1:myosin, heavy chain 11, smooth muscle | XP_003998888.1:myosin, heavy chain 11, smooth muscle | XP_003998886.1:myosin, heavy chain 11, smooth muscle | XP_862931.2:my…
Locus_2121_Transcript_14/14_Confidence_0.036_Length_460	6.19064	XP_003924308.1:nuclear factor of activated T-cells, cytoplasmic, calcineurin-dependent 4 | XP_003924309.1:nuclear factor of activated T-cells, cytoplasmic, calcineurin-dependent 4 | XP_003924304.1:nuclear factor of activated T-cells, cytoplasmic, calcineurin-dependent 4 | XP_003924305.1:nuclear factor of activated T-cells, cytoplasmic, calcineurin-dependent 4 | XP_003924310.1:nuclear factor of ac…	GO:0005829 cytosol | GO:0045111 intermediate filament cytoskeleton | GO:0005667 transcription factor complex	GO:0001569 patterning of blood vessels | GO:0007507 heart development | GO:0071285 cellular response to lithium ion | GO:0043065 positive regulation of apoptotic process | GO:0045333 cellular respiration | GO:0034644 cellular response to UV | GO:0006954 inflammatory response | GO:0045944 positive regulation of transcription from RNA polymerase II promoter | GO:0055001 muscle cell development | GO…	GO:0000981 sequence-specific DNA binding RNA polymerase II transcription factor activity | GO:0003713 transcription coactivator activity | GO:0003677 DNA binding
Locus_131_Transcript_7/39_Confidence_0.115_Length_1964	6.16367	XP_003773647.1:murine retrovirus integration site 1 homolog | XP_002930528.1:protein MRVI1-like | XP_004016206.1:murine retrovirus integration site 1 homolog | XP_003412051.1:protein MRVI1-like | XP_004016204.1:murine retrovirus integration site 1 homolog | XP_004016205.1:murine retrovirus integration site 1 homolog | XP_004016203.1:murine retrovirus integration site 1 homolog
Locus_1142_Transcript_7/27_Confidence_0.333_Length_15416	6.15793	XP_003757469.1:hemicentin 2 | XP_003822419.1:hemicentin 2 | XP_002915289.1:hemicentin-1-like | Q8NDA2.2:hemicentin 2 | XP_548414.3:hemicentin 2 | XP_001715206.1:hemicentin 2 | XP_001726994.1:hemicentin 2 | XP_003960511.1:hemicentin 2
Locus_2232_Transcript_10/10_Confidence_0.200_Length_4943	6.1191	XP_003756544.1:AHNAK nucleoprotein 2 | CAD98019.1:AHNAK nucleoprotein 2 | AAH90889.1:AHNAK nucleoprotein 2 | CAD39030.1:AHNAK nucleoprotein 2 | CAD97981.1:AHNAK nucleoprotein 2 | CAD98034.1:AHNAK nucleoprotein 2 | CAD97904.1:AHNAK nucleoprotein 2 | XP_003902389.1:AHNAK nucleoprotein 2
Locus_2270_Transcript_60/67_Confidence_0.160_Length_1162	6.10607	XP_003761807.1:tropomyosin 2 (beta) | XP_003470905.1:tropomyosin beta chain-like | NP_001019516.1:tropomyosin 2, beta | XP_003800286.1:tropomyosin 2 (beta) | XP_538720.2:tropomyosin 2 (beta)	GO:0005862 muscle thin filament tropomyosin	GO:0043462 regulation of ATPase activity | GO:0006936 muscle contraction	GO:0003779 actin binding | GO:0005200 structural constituent of cytoskeleton
Locus_2734_Transcript_18/22_Confidence_0.459_Length_4935	6.10279	XP_003342000.1:protein phosphatase 1 regulatory subunit 12A-like | XP_002711408.1:protein phosphatase 1, regulatory subunit 12A | XP_852025.1:protein phosphatase 1, regulatory subunit 12A | XP_002916825.1:protein phosphatase 1, regulatory subunit 12A
Locus_66_Transcript_14/28_Confidence_0.618_Length_3803	6.10051	XP_003770229.1:diacylglycerol kinase beta-like | XP_003218468.1:diacylglycerol kinase beta-like | XP_004045169.1:diacylglycerol kinase beta-like | XP_002924385.1:diacylglycerol kinase, beta 90kDa | XP_003982863.1:diacylglycerol kinase, beta 90kDa | XP_003982865.1:diacylglycerol kinase, beta 90kDa
Locus_66_Transcript_13/28_Confidence_0.236_Length_3301	6.09525	XP_003961752.1:diacylglycerol kinase beta-like | XP_003222057.1:diacylglycerol kinase, beta 90kDa | XP_003364858.1:diacylglycerol kinase, beta 90kDa | BAC31960.1:diacylglycerol kinase, beta | XP_003431955.1:diacylglycerol kinase, beta 90kDa
Locus_934_Transcript_5/91_Confidence_0.030_Length_826	6.07411	XP_003755671.1:tropomyosin 1 (alpha) | XP_001365835.1:tropomyosin alpha-4 chain-like | EDL84232.1:tropomyosin 1, alpha | EDL84233.1:tropomyosin 1, alpha | AAA21804.1:tropomyosin 1, alpha | EDL84234.1:tropomyosin 1, alpha | EDL26141.1:tropomyosin 1, alpha
Locus_584_Transcript_27/34_Confidence_0.375_Length_6284	6.024	XP_003768423.1:collagen, type I, alpha 1 | XP_003768424.1:collagen, type I, alpha 1 | XP_001367735.1:collagen alpha-1(I) chain-like | XP_003222687.1:collagen, type I, alpha 1 | P02457.3:collagen, type I, alpha 1 | XP_003414689.1:collagen alpha-1(I) chain-like	GO:0005615 extracellular space | GO:0005737 cytoplasm | GO:0005584 collagen type I	GO:0043589 skin morphogenesis | GO:0060351 cartilage development involved in endochondral bone morphogenesis | GO:0001957 intramembranous ossification | GO:0007605 sensory perception of sound | GO:0090263 positive regulation of canonical Wnt receptor signaling pathway | GO:0034505 tooth mineralization | GO:0001649 osteoblast differentiation | GO:0001568 blood vessel development | GO:0034504 prote…	GO:0005201 extracellular matrix structural constituent | GO:0048407 platelet-derived growth factor binding | GO:0046872 metal ion binding | GO:0042802 identical protein binding
Locus_7368_Transcript_3/3_Confidence_0.500_Length_3751	6.00213	XP_001381630.2:multimerin 2 | XP_003757030.1:elastin microfibril interfacer 3 | XP_002190192.1:elastin microfibril interfacer 3 | XP_003225345.1:EMILIN-3-like
Locus_2346_Transcript_12/13_Confidence_0.111_Length_2701	5.99635	XP_001364637.1:transmembrane protein 200C-like | XP_003792063.1:transmembrane protein 200C | NP_001073678.1:transmembrane protein 200C | XP_003914226.1:transmembrane protein 200C | XP_001100757.1:transmembrane protein 200C | NP_001193590.1:transmembrane protein 200C | XP_003262109.1:transmembrane protein 200C | XP_003817952.1:transmembrane protein 200C
Locus_592_Transcript_1/4_Confidence_0.500_Length_3470	5.93487	XP_001372994.2:serine/threonine-protein kinase PLK5-like | XP_001508038.1:serine/threonine-protein kinase PLK5-like | XP_003354027.1:serine/threonine-protein kinase PLK5-like | XP_003788897.1:polo-like kinase 5 | XP_003914645.1:polo-like kinase 5 | Q4FZD7.1:polo-like kinase 5 | NP_898975.2:polo-like kinase 5 | XP_003805083.1:polo-like kinase 5	GO:0005730 nucleolus	GO:2000045 regulation of G1/S transition of mitotic cell cycle | GO:0006974 response to DNA damage stimulus | GO:0006927 transformed cell apoptotic process | GO:0002357 defense response to tumor cell | GO:0008285 negative regulation of cell proliferation | GO:0010976 positive regulation of neuron projection development	GO:0016301 kinase activity | GO:0005488 binding
Locus_3644_Transcript_4/20_Confidence_0.120_Length_3369	5.9099	XP_003773057.1:PDZ and LIM domain 3 | XP_001363228.1:PDZ and LIM domain protein 3-like | XP_002923456.1:PDZ and LIM domain protein 3-like | XP_003984642.1:PDZ and LIM domain 3 | XP_848740.1:PDZ and LIM domain 3 | XP_002709547.1:PDZ and LIM domain protein 3-like | XP_003509868.1:PDZ and LIM domain 3			GO:0008270 zinc ion binding
Locus_3644_Transcript_4/20_Confidence_0.120_Length_3369	5.87553	XP_003773057.1:PDZ and LIM domain 3 | XP_001363228.1:PDZ and LIM domain protein 3-like | XP_002923456.1:PDZ and LIM domain protein 3-like | XP_003984642.1:PDZ and LIM domain 3 | XP_848740.1:PDZ and LIM domain 3 | XP_002709547.1:PDZ and LIM domain protein 3-like | XP_003509868.1:PDZ and LIM domain 3			GO:0008270 zinc ion binding
Locus_1668_Transcript_54/70_Confidence_0.250_Length_4764	5.84608	XP_001379743.2:latent transforming growth factor beta binding protein 3 | XP_003122607.3:latent-transforming growth factor beta-binding protein 3-like | BAB15767.1:latent transforming growth factor beta binding protein 3 | XP_003909620.1:latent transforming growth factor beta binding protein 3 | NP_001123616.1:latent transforming growth factor beta binding protein 3 | EAW74405.1:latent transformi…	GO:0070062 extracellular vesicular exosome | GO:0005615 extracellular space | GO:0005578 proteinaceous extracellular matrix	GO:0030502 negative regulation of bone mineralization | GO:0009306 protein secretion | GO:0006605 protein targeting | GO:0060349 bone morphogenesis | GO:0007179 transforming growth factor beta receptor signaling pathway | GO:0032331 negative regulation of chondrocyte differentiation | GO:0060430 lung saccule development | GO:0045780 positive regulation of bone resorption	GO:0005509 calcium ion binding | GO:0019838 growth factor binding | GO:0008201 heparin binding
Locus_88_Transcript_13667/16303_Confidence_0.000_Length_2111	5.83716	XP_001362955.1:solute carrier family 29 (nucleoside transporters), member 1 | XP_003769133.1:solute carrier family 29 (nucleoside transporters), member 1 | NP_001003367.1:solute carrier family 29 (nucleoside transporters), member 1 | AAI02847.1:solute carrier family 29 (nucleoside transporters), member 1 | XP_004018902.1:solute carrier family 29 (nucleoside transporters), member 1 | NP_001029570.…	GO:0016323 basolateral plasma membrane | GO:0016324 apical plasma membrane | GO:0016021 integral to membrane	GO:0006457 protein folding | GO:0015858 nucleoside transport | GO:0006950 response to stress	GO:0005524 ATP binding | GO:0051082 unfolded protein binding | GO:0005337 nucleoside transmembrane transporter activity
Locus_88_Transcript_4621/16303_Confidence_0.000_Length_3988	5.82702	XP_003771062.1:ATPase, Ca++ transporting, plasma membrane 1 | EAW97433.1:ATPase, Ca++ transporting, plasma membrane 1 | XP_002823615.2:ATPase, Ca++ transporting, plasma membrane 1 | CAH91498.1:ATPase, Ca++ transporting, plasma membrane 1	GO:0045121 membrane raft | GO:0032590 dendrite membrane | GO:0016323 basolateral plasma membrane | GO:0032809 neuronal cell body membrane | GO:0032591 dendritic spine membrane | GO:0005887 integral to plasma membrane | GO:0009898 internal side of plasma membrane | GO:0016324 apical plasma membrane	GO:0007568 aging | GO:0006754 ATP biosynthetic process | GO:0007420 brain development | GO:0007596 blood coagulation | GO:1901660 calcium ion export | GO:0009409 response to cold | GO:0070588 calcium ion transmembrane transport | GO:0003407 neural retina development | GO:0071386 cellular response to corticosterone stimulus | GO:0071305 cellular response to vitamin D	GO:0030165 PDZ domain binding | GO:0046872 metal ion binding | GO:0005388 calcium-transporting ATPase activity | GO:0005516 calmodulin binding | GO:0005524 ATP binding
Locus_834_Transcript_34/47_Confidence_0.297_Length_3585	5.79469	XP_003994855.1:smoothelin | XP_003365502.1:smoothelin | NP_001070347.1:smoothelin | XP_003938480.1:smoothelin
Locus_1541_Transcript_117/127_Confidence_0.096_Length_5933	5.76337	XP_003762392.1:ADAM metallopeptidase with thrombospondin type 1 motif, 9 | XP_003762393.1:ADAM metallopeptidase with thrombospondin type 1 motif, 9 | XP_001488010.3:ADAM metallopeptidase with thrombospondin type 1 motif, 9 | NP_001193502.1:ADAM metallopeptidase with thrombospondin type 1 motif, 9 | XP_003132346.3:ADAM metallopeptidase with thrombospondin type 1 motif, 9 | XP_003940259.1:ADAM meta…	GO:0005615 extracellular space | GO:0005578 proteinaceous extracellular matrix	GO:0007229 integrin-mediated signaling pathway | GO:0045636 positive regulation of melanocyte differentiation | GO:0006508 proteolysis	GO:0004222 metalloendopeptidase activity | GO:0008270 zinc ion binding
Locus_6381_Transcript_12/15_Confidence_0.111_Length_2497	5.72649	XP_003763157.1:transmembrane protein 119 | XP_004053885.1:transmembrane protein 119 | XP_003932334.1:transmembrane protein 119 | XP_003778162.1:transmembrane protein 119 | XP_001164009.1:transmembrane protein 119 | XP_004089478.1:transmembrane protein 119 | XP_003832573.1:transmembrane protein 119 | XP_003907161.1:transmembrane protein 119 | AAQ88755.1:transmembrane protein 119
Locus_771_Transcript_32/39_Confidence_0.078_Length_951	5.69825	XP_004004124.1:osteoglycin | ABL96619.1:osteoglycin | ABQ13007.1:osteoglycin | AAI02527.1:osteoglycin | P19879.2:osteoglycin | NP_776371.1:osteoglycin | XP_002927736.1:mimecan-like	GO:0005615 extracellular space | GO:0005578 proteinaceous extracellular matrix		GO:0008083 growth factor activity
Locus_1067_Transcript_10/10_Confidence_0.393_Length_2950	5.63056	XP_001362703.1:calponin-1-like | XP_003760484.1:calponin 1, basic, smooth muscle | XP_003914986.1:calponin 1, basic, smooth muscle | XP_003941816.1:calponin 1, basic, smooth muscle | Q08290.1:calponin 1, basic, smooth muscle | XP_002761811.1:calponin 1, basic, smooth muscle | XP_002930875.1:calponin-1-like	GO:0005856 cytoskeleton	GO:0031032 actomyosin structure organization	GO:0005516 calmodulin binding | GO:0003779 actin binding
Locus_5622_Transcript_29/43_Confidence_0.488_Length_5151	5.61535	XP_003771676.1:caldesmon 1 | XP_001367395.1:caldesmon-like | XP_003813493.1:caldesmon 1 | XP_003420923.1:caldesmon-like | XP_003921336.1:caldesmon 1
Locus_23_Transcript_1/12_Confidence_0.308_Length_532	5.60269	XP_001378787.2:NHP2-like protein 1-like | XP_003772301.1:NHP2-like protein 1-like | XP_001507848.2:NHP2-like protein 1-like | XP_002199886.1:NHP2-like protein 1-like | NP_001088399.1:NHP2 non-histone chromosome protein 2-like 1 | XP_003221048.1:NHP2-like protein 1-like	GO:0005730 nucleolus | GO:0005681 spliceosomal complex	GO:0008380 RNA splicing | GO:0042254 ribosome biogenesis | GO:0006397 mRNA processing	GO:0003723 RNA binding
Locus_733_Transcript_19/26_Confidence_0.447_Length_2378	5.59881	NP_001604.1:actin, alpha 2, smooth muscle, aorta | NP_001026400.1:actin, alpha 2, smooth muscle, aorta | XP_001506759.1:actin, alpha 2, smooth muscle, aorta | AAI40576.1:actin, alpha 2, smooth muscle, aorta | XP_003409293.1:actin, aortic smooth muscle-like | BAE33678.1:actin, alpha 2, smooth muscle, aorta | AAA51577.1:actin, alpha 2, smooth muscle, aorta | AAH75896.1:actin, alpha 2, smooth muscle…	GO:0005829 cytosol | GO:0005865 striated muscle thin filament | GO:0001725 stress fiber | GO:0005884 actin filament | GO:0030485 smooth muscle contractile fiber	GO:0009615 response to virus | GO:0048741 skeletal muscle fiber development | GO:0030240 skeletal muscle thin filament assembly | GO:0008217 regulation of blood pressure | GO:0014829 vascular smooth muscle contraction | GO:0072144 glomerular mesangial cell development	GO:0005524 ATP binding | GO:0005515 protein binding | GO:0005200 structural constituent of cytoskeleton
Locus_5622_Transcript_30/43_Confidence_0.302_Length_1339	5.55427	XP_003771676.1:caldesmon 1 | XP_001367395.1:caldesmon-like | XP_003921336.1:caldesmon 1 | XP_004046307.1:caldesmon 1 | XP_003813493.1:caldesmon 1 | XP_001104371.1:caldesmon 1 | XP_003896675.1:caldesmon 1
Locus_3345_Transcript_3/5_Confidence_0.143_Length_4147	5.53997	XP_003767617.1:leiomodin 1 (smooth muscle) | XP_001363683.1:leiomodin 1 (smooth muscle) | NP_036266.2:leiomodin 1 (smooth muscle) | XP_004028197.1:leiomodin 1 (smooth muscle) | XP_003264601.2:leiomodin 1 (smooth muscle) | XP_003792397.1:leiomodin 1 (smooth muscle)	GO:0005856 cytoskeleton | GO:0016020 membrane | GO:0005829 cytosol	GO:0006936 muscle contraction	GO:0003779 actin binding | GO:0005523 tropomyosin binding
Locus_790_Transcript_128/231_Confidence_0.079_Length_24883	5.53938	XP_003769223.1:dystonin | XP_003769224.1:dystonin | XP_002806755.2:dystonin-like | XP_003789744.1:dystonin | Q03001.4:dystonin | XP_003897811.1:dystonin
Locus_834_Transcript_11/47_Confidence_0.281_Length_3827	5.4878	BAG53168.1:smoothelin | BAG53165.1:smoothelin | BAG62847.1:smoothelin | EAW59931.1:smoothelin | AAI49155.1:smoothelin | AAF25580.2:smoothelin | BAB26278.1:smoothelin | AAI26839.1:smoothelin	GO:0005737 cytoplasm | GO:0015629 actin cytoskeleton	GO:0006939 smooth muscle contraction | GO:0007517 muscle organ development	GO:0008307 structural constituent of muscle | GO:0003779 actin binding
Locus_13396_Transcript_1/1_Confidence_0.000_Length_1884	5.48678	XP_001373915.2:sclerostin domain-containing protein 1-like | NP_079588.1:sclerostin domain containing 1 | Q642G2.1:sclerostin domain containing 1 | XP_003469886.1:sclerostin domain-containing protein 1-like | XP_001514836.1:sclerostin domain-containing protein 1-like | XP_003982868.1:sclerostin domain containing 1	GO:0005615 extracellular space	GO:0016055 Wnt receptor signaling pathway | GO:0030514 negative regulation of BMP signaling pathway | GO:0042475 odontogenesis of dentin-containing tooth | GO:0007566 embryo implantation | GO:0007389 pattern specification process	GO:0005515 protein binding
Locus_7451_Transcript_2/7_Confidence_0.750_Length_4145	5.47895	XP_003767318.1:leptin receptor | XP_003265237.1:leptin receptor | XP_003411085.1:leptin receptor | XP_003265239.1:leptin receptor | XP_003265240.1:leptin receptor | XP_002810771.1:leptin receptor | NP_001003679.1:leptin receptor | XP_003806987.1:leptin receptor | BAF82897.1:leptin receptor | AAC50511.1:leptin receptor
Locus_88_Transcript_8891/16303_Confidence_0.000_Length_3792	5.45594	XP_001362150.1:HECT, UBA and WWE domain containing 1, E3 ubiquitin protein ligase | AEN74897.1:HECT, UBA and WWE domain containing 1, E3 ubiquitin protein ligase | XP_002926830.1:HECT, UBA and WWE domain containing 1, E3 ubiquitin protein ligase | XP_004000589.1:HECT, UBA and WWE domain containing 1, E3 ubiquitin protein ligase
Locus_5094_Transcript_65/67_Confidence_0.028_Length_1095	5.44744	XP_003764237.1:transgelin | XP_001370893.1:transgelin-like | XP_003923940.1:transgelin | XP_003992442.1:transgelin | XP_536561.2:transgelin | XP_002754493.1:transgelin-like | NP_001231079.1:transgelin | NP_001039614.1:transgelin	GO:0005737 cytoplasm	GO:0007517 muscle organ development	GO:0003779 actin binding
Locus_1172_Transcript_40/50_Confidence_0.119_Length_4042	5.4008	XP_003339491.1:alpha-actinin-1-like | XP_003339492.1:alpha-actinin-1-like | XP_003797416.1:actinin, alpha 1 | XP_001370108.1:alpha-actinin-1-like | XP_866971.1:actinin, alpha 1 | XP_003987817.1:actinin, alpha 1
Locus_3138_Transcript_3/12_Confidence_0.078_Length_6255	5.37689	XP_003767507.1:pappalysin 2 | XP_001373648.1:pappalysin 2 | XP_003410928.1:pappalysin 2 | XP_003999270.1:pappalysin 2 | XP_001498272.1:pappalysin 2 | XP_537179.2:pappalysin 2 | XP_002920788.1:pappalysin 2	GO:0016020 membrane	GO:0006508 proteolysis | GO:0030154 cell differentiation	GO:0008237 metallopeptidase activity | GO:0008270 zinc ion binding
Locus_1172_Transcript_40/50_Confidence_0.119_Length_4042	5.34598	XP_003339491.1:alpha-actinin-1-like | XP_003339492.1:alpha-actinin-1-like | XP_003797416.1:actinin, alpha 1 | XP_001370108.1:alpha-actinin-1-like | XP_866971.1:actinin, alpha 1 | XP_003987817.1:actinin, alpha 1
Locus_2934_Transcript_12/16_Confidence_0.160_Length_1110	5.34168	XP_003770299.1:collagen, type VI, alpha 3 | XP_001371349.2:collagen alpha-3(VI) chain-like
Locus_5622_Transcript_18/43_Confidence_0.326_Length_3960	5.32683	XP_003771676.1:caldesmon 1 | XP_001367395.1:caldesmon-like | XP_003813493.1:caldesmon 1 | XP_001104371.1:caldesmon 1 | NP_149129.2:caldesmon 1 | XP_003896675.1:caldesmon 1 | XP_004046307.1:caldesmon 1 | AAA58419.1:caldesmon 1 | EAW83826.1:caldesmon 1
Locus_496_Transcript_57/65_Confidence_0.183_Length_1929	5.29579	XP_003756924.1:PDZ and LIM domain 7 (enigma) | XP_003339548.1:PDZ and LIM domain 7 (enigma) | XP_003756923.1:PDZ and LIM domain 7 (enigma) | XP_003473299.1:PDZ and LIM domain protein 7-like | XP_001094954.1:PDZ and LIM domain 7 (enigma) | XP_003498199.1:PDZ and LIM domain protein 7-like
Locus_15029_Transcript_2/5_Confidence_0.500_Length_841	5.2694	XP_001364453.2:myosin light chain 1/3, skeletal muscle isoform-like | XP_002749786.2:myosin, light chain 1, alkali; skeletal, fast | XP_003991151.1:myosin, light chain 1, alkali; skeletal, fast | XP_002922401.1:myosin light chain 1/3, skeletal muscle isoform-like | XP_003776115.1:myosin, light chain 1, alkali; skeletal, fast	GO:0030016 myofibril | GO:0016459 myosin complex	GO:0006936 muscle contraction	GO:0005509 calcium ion binding
Locus_1749_Transcript_5/12_Confidence_0.294_Length_5606	5.23899	XP_003761897.1:collagen, type XV, alpha 1 | XP_003940128.1:collagen, type XV, alpha 1 | XP_003407616.1:collagen, type XV, alpha 1 | XP_003995742.1:collagen, type XV, alpha 1 | EAW58899.1:collagen, type XV, alpha 1 | XP_532009.3:collagen, type XV, alpha 1 | AAA58429.1:collagen, type XV, alpha 1	GO:0016021 integral to membrane | GO:0005604 basement membrane | GO:0005615 extracellular space | GO:0005582 collagen type XV | GO:0005788 endoplasmic reticulum lumen	GO:0007155 cell adhesion | GO:0007165 signal transduction | GO:0032502 developmental process | GO:0030198 extracellular matrix organization	GO:0005201 extracellular matrix structural constituent

## Sheet: Bi bone_marrow
transcript	edgeR logFC	blast hits	cellular_component	biological_process	molecular_function
Locus_5066_Transcript_3/17_Confidence_0.095_Length_819	14.7664	XP_001364606.1:erythrocyte membrane protein band 4.2 | XP_003756125.1:erythrocyte membrane protein band 4.2 | XP_003805640.1:erythrocyte membrane protein band 4.2 | XP_001156126.1:erythrocyte membrane protein band 4.2 | XP_002825410.1:erythrocyte membrane protein band 4.2 | AAH99627.1:erythrocyte membrane protein band 4.2 | XP_004056113.1:erythrocyte membrane protein band 4.2 | XP_002825408.1:ery…	GO:0030863 cortical cytoskeleton | GO:0005886 plasma membrane	GO:0018149 peptide cross-linking | GO:0008360 regulation of cell shape | GO:0043249 erythrocyte maturation | GO:0048536 spleen development | GO:0055072 iron ion homeostasis | GO:0020027 hemoglobin metabolic process	GO:0003810 protein-glutamine gamma-glutamyltransferase activity | GO:0005524 ATP binding | GO:0005515 protein binding | GO:0005200 structural constituent of cytoskeleton
Locus_3010_Transcript_4/14_Confidence_0.304_Length_800	13.5213	XP_003761984.1:hemoglobin subunit alpha-like | XP_002920201.1:hemoglobin subunit alpha	GO:0005833 hemoglobin complex	GO:0015671 oxygen transport	GO:0005344 oxygen transporter activity | GO:0005506 iron ion binding | GO:0020037 heme binding | GO:0019825 oxygen binding
Locus_8722_Transcript_18/21_Confidence_0.150_Length_450	13.1484	XP_003760528.1:autophagy related 4D, cysteine peptidase | XP_001366933.2:autophagy related 4D, cysteine peptidase | AAI49850.1:ATG4 autophagy related 4 homolog D (S. cerevisiae) | XP_002723329.1:APG4 autophagy 4 homolog D | EDL25172.1:autophagy related 4D, cysteine peptidase | EAW84119.1:autophagy related 4D, cysteine peptidase | BAB71121.1:autophagy related 4D, cysteine peptidase | XP_004060104.…	GO:0005737 cytoplasm	GO:0015031 protein transport | GO:0006914 autophagy | GO:0006508 proteolysis	GO:0004197 cysteine-type endopeptidase activity
Locus_13634_Transcript_3/12_Confidence_0.043_Length_875	13.0877	XP_003514128.1:protein arginine N-methyltransferase 1 | XP_001379790.2:protein arginine N-methyltransferase 1-like | XP_003514127.1:protein arginine N-methyltransferase 1 | BAE37781.1:protein arginine N-methyltransferase 1 | NP_062804.1:protein arginine N-methyltransferase 1 | EDL22778.1:protein arginine N-methyltransferase 1 | XP_003940417.1:protein arginine methyltransferase 1	GO:0005829 cytosol | GO:0043234 protein complex | GO:0005654 nucleoplasm	GO:0045653 negative regulation of megakaryocyte differentiation | GO:0031175 neuron projection development | GO:0019919 peptidyl-arginine methylation, to asymmetrical-dimethyl arginine | GO:0043985 histone H4-R3 methylation | GO:0001701 in utero embryonic development	GO:0044020 histone methyltransferase activity (H4-R3 specific) | GO:0016275 [cytochrome c]-arginine N-methyltransferase activity | GO:0035241 protein-arginine omega-N monomethyltransferase activity | GO:0005515 protein binding | GO:0030519 snoRNP binding | GO:0035242 protein-arginine omega-N asymmetric methyltransferase activity
Locus_2404_Transcript_1/16_Confidence_0.136_Length_2934	12.9257	XP_003767753.1:centromere protein F, 350/400kDa (mitosin) | XP_003893167.1:centromere protein F, 350/400kDa (mitosin) | XP_001105956.2:centromere protein F, 350/400kDa (mitosin) | XP_001510329.1:centromere protein F, 350/400kDa (mitosin)	GO:0043234 protein complex | GO:0044446 intracellular organelle part | GO:0043232 intracellular non-membrane-bounded organelle | GO:0005634 nucleus	GO:0000278 mitotic cell cycle | GO:0050789 regulation of biological process | GO:0022403 cell cycle phase	GO:0045502 dynein binding | GO:0042803 protein homodimerization activity | GO:0008134 transcription factor binding
Locus_11935_Transcript_8/25_Confidence_0.036_Length_1958	12.4439	XP_003770664.1:RAD54-like (S. cerevisiae) | XP_532592.3:RAD54-like (S. cerevisiae) | XP_002919520.1:DNA repair and recombination protein RAD54-like			GO:0005524 ATP binding | GO:0004386 helicase activity | GO:0003677 DNA binding
Locus_6009_Transcript_9/12_Confidence_0.333_Length_1117	12.4356	XP_001364471.1:tripartite motif-containing protein 58-like | XP_003770721.1:tripartite motif containing 58 | XP_002809250.1:tripartite motif containing 58 | XP_524544.3:tripartite motif containing 58	GO:0005622 intracellular		GO:0008270 zinc ion binding
Locus_2312_Transcript_30/44_Confidence_0.102_Length_493	12.2293	XP_003760648.1:perilipin 4 | XP_003760648.1:perilipin 4 | XP_003760648.1:perilipin 4 | XP_003760648.1:perilipin 4 | XP_003760648.1:perilipin 4 | XP_003760648.1:perilipin 4 | XP_003760648.1:perilipin 4 | XP_001374778.2:perilipin-4-like | XP_001374778.2:perilipin-4-like | XP_001374778.2:perilipin-4-like | XP_001374778.2:perilipin-4-like | XP_001374778.2:perilipin-4-like | XP_001374778.2:perilipin-4…
Locus_661_Transcript_15/27_Confidence_0.054_Length_7297	12.2113	XP_001379845.1:spectrin, alpha, erythrocytic 1 (elliptocytosis 2) | XP_001379845.1:spectrin, alpha, erythrocytic 1 (elliptocytosis 2) | XP_003767931.1:spectrin, alpha, erythrocytic 1 (elliptocytosis 2) | XP_003767931.1:spectrin, alpha, erythrocytic 1 (elliptocytosis 2) | XP_003767931.1:spectrin, alpha, erythrocytic 1 (elliptocytosis 2) | XP_003795429.1:spectrin, alpha, erythrocytic 1 (elliptocyto…			GO:0005509 calcium ion binding
Locus_2006_Transcript_4/14_Confidence_0.211_Length_832	12.1183	XP_001366724.2:neutrophil collagenase-like | XP_003764336.1:matrix metallopeptidase 8 (neutrophil collagenase)	GO:0031012 extracellular matrix	GO:0006508 proteolysis	GO:0004222 metalloendopeptidase activity | GO:0005509 calcium ion binding | GO:0008270 zinc ion binding
Locus_937_Transcript_2/56_Confidence_0.073_Length_1264	12.008	XP_003768594.1:G protein-coupled receptor, family C, group 5, member C | XP_001378230.2:G-protein coupled receptor family C group 5 member C-like | XP_001916931.1:G protein-coupled receptor, family C, group 5, member C | XP_002748819.1:G protein-coupled receptor, family C, group 5, member C | AAI05782.1:G protein-coupled receptor, family C, group 5, member C	GO:0005886 plasma membrane | GO:0016021 integral to membrane | GO:0005739 mitochondrion	GO:0007186 G-protein coupled receptor signaling pathway	GO:0004930 G-protein coupled receptor activity
Locus_36_Transcript_21/35_Confidence_0.108_Length_371	12.0046	XP_003757983.1:glycerophosphocholine phosphodiesterase GDE1 homolog (S. cerevisiae) | XP_001382138.2:glycerophosphocholine phosphodiesterase GDE1 homolog (S. cerevisiae) | BAA92672.1:glycerophosphocholine phosphodiesterase GDE1 homolog (S. cerevisiae) | XP_001512882.1:glycerophosphocholine phosphodiesterase GDE1 homolog (S. cerevisiae) | XP_003788257.1:glycerophosphocholine phosphodiesterase GDE1…	GO:0005829 cytosol	GO:0006071 glycerol metabolic process | GO:0046474 glycerophospholipid biosynthetic process	GO:0047389 glycerophosphocholine phosphodiesterase activity | GO:0008889 glycerophosphodiester phosphodiesterase activity | GO:2001070 starch binding
Locus_1616_Transcript_10/16_Confidence_0.200_Length_935	11.8722	AAF61702.1:ankyrin 1, erythrocytic | AAF61702.1:ankyrin 1, erythrocytic | AAF61702.1:ankyrin 1, erythrocytic | AAF61702.1:ankyrin 1, erythrocytic | AAF61702.1:ankyrin 1, erythrocytic | AAF61702.1:ankyrin 1, erythrocytic | AAF61702.1:ankyrin 1, erythrocytic | AAF61702.1:ankyrin 1, erythrocytic | AAF61702.1:ankyrin 1, erythrocytic | AAF61702.1:ankyrin 1, erythrocytic | AAF61702.1:ankyrin 1, erythro…	GO:0014731 spectrin-associated cytoskeleton | GO:0030863 cortical cytoskeleton | GO:0005886 plasma membrane	GO:0006779 porphyrin-containing compound biosynthetic process | GO:0015672 monovalent inorganic cation transport | GO:0072661 protein targeting to plasma membrane | GO:0048821 erythrocyte development | GO:0006888 ER to Golgi vesicle-mediated transport | GO:0007165 signal transduction	GO:0051117 ATPase binding | GO:0030507 spectrin binding
Locus_4255_Transcript_25/29_Confidence_0.194_Length_1259	11.6754	XP_001378655.1:n-formyl peptide receptor 2-like | XP_001378717.1:n-formyl peptide receptor 2-like | XP_001514019.1:N-formyl peptide receptor 2-like | XP_001514065.1:fMet-Leu-Phe receptor-like | XP_003228257.1:chemokine-like receptor 1-like | XP_001380866.2:n-formyl peptide receptor 2-like	GO:0016021 integral to membrane	GO:0007186 G-protein coupled receptor signaling pathway	GO:0004982 N-formyl peptide receptor activity
Locus_2192_Transcript_1/10_Confidence_0.176_Length_689	11.639	XP_001381741.2:extra spindle pole bodies homolog 1 (S. cerevisiae) | XP_003772453.1:extra spindle pole bodies homolog 1 (S. cerevisiae) | XP_001103494.1:extra spindle pole bodies homolog 1 (S. cerevisiae) | XP_003906512.1:extra spindle pole bodies homolog 1 (S. cerevisiae) | XP_003939404.1:extra spindle pole bodies homolog 1 (S. cerevisiae) | XP_003405097.1:extra spindle pole bodies homolog 1 (S.…	GO:0005634 nucleus	GO:0007127 meiosis I | GO:0007059 chromosome segregation | GO:0007067 mitosis | GO:0006508 proteolysis	GO:0008233 peptidase activity
Locus_661_Transcript_26/27_Confidence_0.081_Length_1360	11.604	XP_001379845.1:spectrin, alpha, erythrocytic 1 (elliptocytosis 2) | BAC39592.1:spectrin alpha, erythrocytic 1 | XP_003767931.1:spectrin, alpha, erythrocytic 1 (elliptocytosis 2)	GO:0014731 spectrin-associated cytoskeleton | GO:0016020 membrane | GO:0008091 spectrin | GO:0032437 cuticular plate	GO:0030097 hemopoiesis | GO:0032092 positive regulation of protein binding | GO:0008360 regulation of cell shape | GO:0006779 porphyrin-containing compound biosynthetic process | GO:0007009 plasma membrane organization | GO:0042102 positive regulation of T cell proliferation | GO:0002260 lymphocyte homeostasis | GO:0051693 actin filament capping	GO:0005509 calcium ion binding | GO:0046982 protein heterodimerization activity | GO:0003779 actin binding
Locus_11110_Transcript_10/26_Confidence_0.231_Length_1224	11.5022	XP_001373370.1:erythrocyte membrane protein band 4.9 (dematin) | XP_001373360.1:erythrocyte membrane protein band 4.9 (dematin) | NP_001107609.1:erythrocyte membrane protein band 4.9 (dematin) | NP_001969.2:erythrocyte membrane protein band 4.9 (dematin) | EAW63724.1:erythrocyte membrane protein band 4.9 (dematin) | AAA58438.1:erythrocyte membrane protein band 4.9 (dematin) | AAC50223.1:erythrocy…	GO:0030863 cortical cytoskeleton | GO:0015629 actin cytoskeleton | GO:0016020 membrane | GO:0005634 nucleus	GO:0051017 actin filament bundle assembly | GO:0051693 actin filament capping	GO:0003779 actin binding
Locus_7327_Transcript_4/8_Confidence_0.286_Length_1370	11.4959	XP_001368885.1:RNA-binding protein 38-like | Q5ZJX4.1:RNA binding motif protein 38 | XP_001510485.1:RNA-binding protein 38-like | XP_003787773.1:RNA binding motif protein 38 | XP_002747755.1:RNA-binding protein 38-like | NP_001098782.1:RNA binding motif protein 38	GO:0005829 cytosol | GO:0005634 nucleus	GO:0070935 3'-UTR-mediated mRNA stabilization | GO:0006397 mRNA processing | GO:0043484 regulation of RNA splicing | GO:0010830 regulation of myotube differentiation | GO:0008285 negative regulation of cell proliferation | GO:0006978 DNA damage response, signal transduction by p53 class mediator resulting in transcription of p21 class mediator | GO:0006977 DNA damage response, signal transduction…	GO:0000166 nucleotide binding | GO:0003730 mRNA 3'-UTR binding
Locus_8455_Transcript_5/14_Confidence_0.071_Length_877	11.3871	XP_001378213.1:TRAF interacting protein | XP_003409921.1:TRAF interacting protein | XP_002920580.1:TRAF interacting protein | XP_003982290.1:TRAF interacting protein | XP_001497040.1:TRAF interacting protein	GO:0005737 cytoplasm | GO:0005886 plasma membrane	GO:0007165 signal transduction	GO:0008270 zinc ion binding | GO:0005057 receptor signaling protein activity
Locus_8784_Transcript_10/16_Confidence_0.095_Length_560	11.3702	XP_003775031.1:RNA-binding protein 10-like | XP_001371415.2:RNA binding motif protein 10 | ACT35163.1:RNA binding motif protein 10 | XP_001513536.2:RNA-binding protein 10-like | XP_004000476.1:RNA binding motif protein 10
Locus_1494_Transcript_1/30_Confidence_0.212_Length_1145	11.259	XP_003769822.1:chitinase 3-like 2 | XP_001381988.2:chitinase-3-like protein 2-like | XP_003784079.1:chitinase 3-like 2 | XP_513645.3:chitinase 3-like 2 | EAW56480.1:chitinase 3-like 2 | XP_004026377.1:chitinase-3-like protein 2-like | XP_003810718.1:chitinase 3-like 2	GO:0005615 extracellular space	GO:0005975 carbohydrate metabolic process | GO:0006032 chitin catabolic process	GO:0004568 chitinase activity | GO:0043169 cation binding | GO:0008061 chitin binding
Locus_661_Transcript_16/27_Confidence_0.027_Length_3337	11.217	XP_001379845.1:spectrin, alpha, erythrocytic 1 (elliptocytosis 2) | XP_001379845.1:spectrin, alpha, erythrocytic 1 (elliptocytosis 2) | XP_001379845.1:spectrin, alpha, erythrocytic 1 (elliptocytosis 2) | XP_001379845.1:spectrin, alpha, erythrocytic 1 (elliptocytosis 2) | XP_001379845.1:spectrin, alpha, erythrocytic 1 (elliptocytosis 2) | XP_001379845.1:spectrin, alpha, erythrocytic 1 (elliptocyto…			GO:0005509 calcium ion binding
Locus_1995_Transcript_2/4_Confidence_0.400_Length_1406	11.1733	XP_003762557.1:glycoprotein IX (platelet) | XP_001378463.1:platelet glycoprotein IX-like | XP_001507031.2:platelet glycoprotein IX-like | XP_003503618.1:platelet glycoprotein IX-like
Locus_135129_Transcript_2/5_Confidence_0.600_Length_842	11.1175	XP_002759507.1:pentraxin 3, long | XP_002814267.1:pentraxin 3, long | XP_003256394.1:pentraxin 3, long | CAA45158.1:pentraxin 3, long | XP_516838.2:pentraxin 3, long | XP_003830691.1:pentraxin 3, long | XP_004003269.1:pentraxin 3, long		GO:0006355 regulation of transcription, DNA-dependent | GO:0031328 positive regulation of cellular biosynthetic process | GO:0002088 lens development in camera-type eye | GO:0009887 organ morphogenesis | GO:0006954 inflammatory response | GO:0051173 positive regulation of nitrogen compound metabolic process | GO:0030182 neuron differentiation
Locus_1285_Transcript_2/15_Confidence_0.250_Length_1327	11.095	XP_001365280.1:phosphatidylinositol N-acetylglucosaminyltransferase subunit Q-like | XP_003210855.1:phosphatidylinositol N-acetylglucosaminyltransferase subunit Q-like | XP_002192594.1:phosphatidylinositol glycan anchor biosynthesis, class Q	GO:0016021 integral to membrane | GO:0000506 glycosylphosphatidylinositol-N-acetylglucosaminyltransferase (GPI-GnT) complex	GO:0006506 GPI anchor biosynthetic process	GO:0017176 phosphatidylinositol N-acetylglucosaminyltransferase activity
Locus_3588_Transcript_13/18_Confidence_0.086_Length_1473	11.0433	XP_001376151.2:lymphocyte antigen 6 complex locus protein G6f-like | DAA16390.1:lymphocyte antigen 6 complex, locus G6F
Locus_422_Transcript_28/35_Confidence_0.268_Length_3141	10.9385	NP_001003362.1:erythrocyte membrane protein band 4.1 (elliptocytosis 1, RH-linked) | XP_002913383.1:protein 4.1-like	GO:0005856 cytoskeleton | GO:0019898 extrinsic to membrane | GO:0005938 cell cortex | GO:0005634 nucleus	GO:0030866 cortical actin cytoskeleton organization	GO:0003779 actin binding | GO:0005516 calmodulin binding | GO:0005198 structural molecule activity
Locus_8740_Transcript_37/37_Confidence_0.021_Length_443	10.7971	XP_001365846.1:heterogeneous nuclear ribonucleoprotein M | XP_003760921.1:heterogeneous nuclear ribonucleoprotein M		GO:0000398 mRNA splicing, via spliceosome	GO:0003723 RNA binding | GO:0000166 nucleotide binding
Locus_8777_Transcript_3/9_Confidence_0.429_Length_763	10.7015	XP_001379973.1:myeloblastin-like | XP_003760898.1:proteinase 3 | NP_035308.2:proteinase 3 | Q61096.2:proteinase 3 | AAB67271.1:proteinase 3 | EDL89379.1:proteinase 3 | NP_001019435.1:proteinase 3	GO:0005829 cytosol | GO:0031012 extracellular matrix | GO:0005886 plasma membrane	GO:0097029 mature dendritic cell differentiation | GO:0050765 negative regulation of phagocytosis | GO:0006508 proteolysis	GO:0019899 enzyme binding | GO:0004252 serine-type endopeptidase activity
Locus_134314_Transcript_3/10_Confidence_0.417_Length_1719	10.6545	XP_001370363.2:butyrophilin subfamily 1 member A1-like | XP_001370363.2:butyrophilin subfamily 1 member A1-like | XP_001370329.2:myelin-oligodendrocyte glycoprotein-like | XP_001370329.2:myelin-oligodendrocyte glycoprotein-like | XP_003340750.1:uncharacterized LOC100016344 | XP_003340750.1:uncharacterized LOC100016344 | XP_003340750.1:uncharacterized LOC100016344 | XP_003340750.1:uncharacterized …
Locus_4760_Transcript_13/47_Confidence_0.067_Length_787	10.5952	NP_001029876.1:dimethylarginine dimethylaminohydrolase 2 | XP_004018991.1:dimethylarginine dimethylaminohydrolase 2 | XP_003768957.1:dimethylarginine dimethylaminohydrolase 2 | XP_001368828.1:N(G),N(G)-dimethylarginine dimethylaminohydrolase 2-like | XP_003422320.1:N(G),N(G)-dimethylarginine dimethylaminohydrolase 2-like	GO:0005739 mitochondrion	GO:0000052 citrulline metabolic process | GO:0045429 positive regulation of nitric oxide biosynthetic process	GO:0016403 dimethylargininase activity
Locus_1084_Transcript_17/19_Confidence_0.188_Length_2305	10.5562	AAH48324.1:hemogen | AAH48324.1:hemogen | XP_004048380.1:hemogen | XP_004048380.1:hemogen | NP_932095.1:hemogen | NP_932095.1:hemogen | BAF85130.1:hemogen | BAF85130.1:hemogen | AAP75762.1:hemogen | AAP75762.1:hemogen | XP_001156499.1:hemogen | XP_001156499.1:hemogen
Locus_5536_Transcript_2/6_Confidence_0.286_Length_2220	10.5428	XP_001381205.1:zinc metallopeptidase STE24 homolog (S. cerevisiae) | XP_003765468.1:zinc metallopeptidase STE24 homolog (S. cerevisiae) | NP_005848.2:zinc metallopeptidase STE24 | NP_001179857.1:zinc metallopeptidase (STE24 homolog, S. cerevisiae) | XP_003937059.1:zinc metallopeptidase STE24 homolog (S. cerevisiae) | XP_004001889.1:zinc metallopeptidase STE24 homolog (S. cerevisiae) | XP_00292760…	GO:0016021 integral to membrane | GO:0000139 Golgi membrane | GO:0005789 endoplasmic reticulum membrane	GO:0006998 nuclear envelope organization | GO:0030327 prenylated protein catabolic process	GO:0046872 metal ion binding | GO:0004222 metalloendopeptidase activity | GO:0008235 metalloexopeptidase activity
Locus_2005_Transcript_8/25_Confidence_0.160_Length_458	10.4176	XP_001381656.2:erythroid membrane-associated protein-like | XP_003765528.1:erythroblast membrane-associated protein (Scianna blood group) | XP_003415382.1:erythroblast membrane-associated protein (Scianna blood group) | XP_003891748.1:erythroid membrane-associated protein-like	GO:0016021 integral to membrane
Locus_7840_Transcript_3/6_Confidence_0.500_Length_1060	10.3872	XP_003767479.1:methyltransferase like 11B | XP_001372649.2:alpha N-terminal protein methyltransferase 1B-like | XP_001491918.2:alpha N-terminal protein methyltransferase 1B-like | XP_547472.1:methyltransferase like 11B | XP_002760424.1:methyltransferase like 11B | XP_002715256.1:methyltransferase like 11B | XP_003925432.1:methyltransferase like 11B		GO:0032259 methylation	GO:0008168 methyltransferase activity
Locus_135904_Transcript_7/16_Confidence_0.188_Length_1239	10.2495	XP_003763400.1:BTB and CNC homology 1, basic leucine zipper transcription factor 1 | XP_002716828.1:BTB and CNC homology 1, basic leucine zipper transcription factor 1 | XP_001499525.1:BTB and CNC homology 1, basic leucine zipper transcription factor 1 | XP_544842.1:BTB and CNC homology 1, basic leucine zipper transcription factor 1 | XP_001161721.1:BTB and CNC homology 1, basic leucine zipper tr…	GO:0044424 intracellular part	GO:0051329 interphase of mitotic cell cycle | GO:0006357 regulation of transcription from RNA polymerase II promoter	GO:0043565 sequence-specific DNA binding | GO:0003700 sequence-specific DNA binding transcription factor activity
Locus_9624_Transcript_17/32_Confidence_0.219_Length_3157	10.2435	XP_001376271.2:PAB-dependent poly(A)-specific ribonuclease subunit 3-like | XP_002727976.2:PAN3 polyA specific ribonuclease subunit homolog (S. cerevisiae) | XP_346915.4:PAN3 polyA specific ribonuclease subunit homolog (S. cerevisiae)
Locus_818_Transcript_19/26_Confidence_0.240_Length_1494	10.2105	XP_003755573.1:perilipin 1 | XP_001364257.1:perilipin-1-like | XP_001364178.1:perilipin-1-like | ABZ79388.1:perilipin 1 | NP_001107245.1:perilipin 1 | XP_003986886.1:perilipin 1
Locus_141033_Transcript_2/6_Confidence_0.250_Length_616	10.0918	XP_003764336.1:matrix metallopeptidase 8 (neutrophil collagenase) | XP_001366724.2:neutrophil collagenase-like | XP_002922069.1:matrix metallopeptidase 8 (neutrophil collagenase) | XP_003780847.1:matrix metallopeptidase 8 (neutrophil collagenase) | XP_546547.3:matrix metallopeptidase 8 (neutrophil collagenase) | XP_003129864.1:matrix metallopeptidase 8 (neutrophil collagenase)	GO:0005615 extracellular space | GO:0031012 extracellular matrix	GO:0006508 proteolysis	GO:0004222 metalloendopeptidase activity | GO:0005509 calcium ion binding | GO:0004252 serine-type endopeptidase activity | GO:0008270 zinc ion binding
Locus_4746_Transcript_64/92_Confidence_0.039_Length_1849	10.0761	XP_001370480.1:cyclin M3 | XP_003757824.1:cyclin M3 | XP_003734723.1:cyclin M3 | XP_001098957.2:metal transporter CNNM3-like | XP_001151292.1:cyclin M3 | NP_060093.3:cyclin M3 | XP_003799361.1:cyclin M3 | XP_003909041.1:cyclin M3	GO:0016021 integral to membrane | GO:0005886 plasma membrane	GO:0006811 ion transport	GO:0005515 protein binding
Locus_678_Transcript_3/29_Confidence_0.071_Length_895	10.0098	XP_001362993.1:zyxin | XP_003771758.1:zyxin | NP_001071569.1:zyxin | XP_003733685.1:zyxin			GO:0008270 zinc ion binding
Locus_818_Transcript_15/26_Confidence_0.320_Length_4801	9.99086	XP_003755573.1:perilipin 1 | XP_001364257.1:perilipin-1-like | XP_001364178.1:perilipin-1-like | ABZ79388.1:perilipin 1 | XP_003986886.1:perilipin 1
Locus_2139_Transcript_12/15_Confidence_0.500_Length_1374	9.90719	XP_003339686.1:zinc finger protein Gfi-1b-like | XP_003757492.1:growth factor independent 1B transcription repressor | XP_003513312.1:zinc finger protein Gfi-1b-like	GO:0005622 intracellular		GO:0008270 zinc ion binding | GO:0003676 nucleic acid binding
Locus_1453_Transcript_13/17_Confidence_0.190_Length_4540	9.8686	XP_516876.2:TRAF2 and NCK interacting kinase | XP_001363268.2:TRAF2 and NCK interacting kinase | XP_001164865.1:TRAF2 and NCK interacting kinase | XP_001164755.1:TRAF2 and NCK interacting kinase | XP_002814326.1:TRAF2 and NCK interacting kinase | XP_003766217.1:TRAF2 and NCK interacting kinase | NP_001155034.1:TRAF2 and NCK interacting kinase	GO:0055037 recycling endosome | GO:0005730 nucleolus | GO:0005856 cytoskeleton	GO:0016055 Wnt receptor signaling pathway | GO:0046777 protein autophosphorylation | GO:0007256 activation of JNKK activity | GO:0031532 actin cytoskeleton reorganization | GO:0048814 regulation of dendrite morphogenesis	GO:0005515 protein binding | GO:0005083 small GTPase regulator activity | GO:0004674 protein serine/threonine kinase activity | GO:0005524 ATP binding
Locus_1563_Transcript_10/12_Confidence_0.353_Length_4125	9.82555	XP_003768447.1:solute carrier family 4, anion exchanger, member 1 (erythrocyte membrane protein band 3, Diego blood group) | XP_001374749.2:band 3 anion transport protein-like | CAA31128.1:solute carrier family 4, anion exchanger, member 1 (erythrocyte membrane protein band 3, Diego blood group) | NP_000333.1:solute carrier family 4, anion exchanger, member 1 (erythrocyte membrane protein band 3,…	GO:0030863 cortical cytoskeleton | GO:0030018 Z disc | GO:0016323 basolateral plasma membrane | GO:0005887 integral to plasma membrane	GO:0055085 transmembrane transport | GO:0015701 bicarbonate transport | GO:0006821 chloride transport | GO:0006873 cellular ion homeostasis | GO:0044281 small molecule metabolic process	GO:0043495 protein anchor | GO:0030506 ankyrin binding | GO:0008022 protein C-terminus binding | GO:0003779 actin binding | GO:0042803 protein homodimerization activity | GO:0005452 inorganic anion exchanger activity | GO:0015108 chloride transmembrane transporter activity
Locus_141033_Transcript_5/6_Confidence_0.125_Length_1228	9.72656	XP_003764336.1:matrix metallopeptidase 8 (neutrophil collagenase) | XP_001366724.2:neutrophil collagenase-like | XP_002922069.1:matrix metallopeptidase 8 (neutrophil collagenase) | XP_003129864.1:matrix metallopeptidase 8 (neutrophil collagenase) | XP_546547.3:matrix metallopeptidase 8 (neutrophil collagenase) | XP_003496193.1:neutrophil collagenase-like | NP_071557.1:matrix metallopeptidase 8	GO:0005615 extracellular space | GO:0031012 extracellular matrix	GO:0001503 ossification | GO:0006508 proteolysis	GO:0004252 serine-type endopeptidase activity | GO:0004222 metalloendopeptidase activity | GO:0005509 calcium ion binding | GO:0008270 zinc ion binding
Locus_4676_Transcript_5/61_Confidence_0.061_Length_838	9.59095	XP_003762063.1:tuberous sclerosis 2 | XP_003762064.1:tuberous sclerosis 2 | XP_001363318.1:tuberous sclerosis 2 | XP_001516748.2:tuberin-like | BAE28325.1:tuberous sclerosis 2 | XP_003501554.1:tuberin-like	GO:0005901 caveola | GO:0030426 growth cone | GO:0044430 cytoskeletal part | GO:0033596 TSC1-TSC2 complex | GO:0048471 perinuclear region of cytoplasm | GO:0005794 Golgi apparatus | GO:0030425 dendrite | GO:0005634 nucleus | GO:0043025 neuronal cell body	GO:0001843 neural tube closure | GO:0014067 negative regulation of phosphatidylinositol 3-kinase cascade | GO:0050918 positive chemotaxis | GO:0050680 negative regulation of epithelial cell proliferation | GO:0032007 negative regulation of TOR signaling cascade | GO:0007507 heart development | GO:0043547 positive regulation of GTPase activity | GO:0051726 regulation of cell cycle | GO:0006953 acu…	GO:0042803 protein homodimerization activity | GO:0019902 phosphatase binding | GO:0046982 protein heterodimerization activity | GO:0005096 GTPase activator activity | GO:0071889 14-3-3 protein binding
Locus_137485_Transcript_3/6_Confidence_0.444_Length_1184	9.57647	XP_003340159.1:tenascin-N-like | XP_003340159.1:tenascin-N-like | XP_003340159.1:tenascin-N-like | XP_003340159.1:tenascin-N-like | XP_003340159.1:tenascin-N-like | XP_003340159.1:tenascin-N-like | XP_003340159.1:tenascin-N-like | XP_003411030.1:tenascin N | XP_003411030.1:tenascin N | XP_003411030.1:tenascin N | XP_003411030.1:tenascin N | XP_003411030.1:tenascin N | XP_001493508.1:tenascin N | …	GO:0005615 extracellular space | GO:0009986 cell surface | GO:0005578 proteinaceous extracellular matrix	GO:0007160 cell-matrix adhesion | GO:0007409 axonogenesis | GO:0016477 cell migration | GO:0016049 cell growth | GO:0007165 signal transduction	GO:0042802 identical protein binding | GO:0005178 integrin binding
Locus_4815_Transcript_1/1_Confidence_0.000_Length_710	9.52842	XP_003768080.1:S100 calcium binding protein A9 | XP_001372115.2:protein S100-A9-like | XP_001110408.2:S100 calcium binding protein A9			GO:0005509 calcium ion binding
Locus_1896_Transcript_2/15_Confidence_0.095_Length_795	9.52657	XP_003770231.1:adiponectin-like | XP_001377618.2:adiponectin-like | XP_001499564.1:adiponectin-like | NP_001075691.1:adiponectin | AAA80543.1:adiponectin, C1Q and collagen domain containing | NP_033735.3:adiponectin, C1Q and collagen domain containing | XP_003792765.1:adiponectin, C1Q and collagen domain containing	GO:0005783 endoplasmic reticulum | GO:0005615 extracellular space | GO:0005581 collagen	GO:0033034 positive regulation of myeloid cell apoptotic process | GO:0051899 membrane depolarization | GO:0045777 positive regulation of blood pressure | GO:0045923 positive regulation of fatty acid metabolic process | GO:0034383 low-density lipoprotein particle clearance | GO:0045599 negative regulation of fat cell differentiation | GO:0071320 cellular response to cAMP | GO:0070208 protein hete…	GO:0043499 eukaryotic cell surface binding | GO:0042803 protein homodimerization activity | GO:0005179 hormone activity | GO:0033691 sialic acid binding
Locus_137142_Transcript_1/1_Confidence_0.000_Length_1372	9.36646	AAB51657.1:recombination activating gene 1 | XP_001365035.2:V(D)J recombination-activating protein 1-like | XP_003773737.1:recombination activating gene 1 | NP_001229683.1:recombination activating gene 1 | XP_003412322.1:V(D)J recombination-activating protein 1-like	GO:0005634 nucleus	GO:0051865 protein autoubiquitination | GO:0010390 histone monoubiquitination | GO:0002331 pre-B cell allelic exclusion | GO:0006955 immune response | GO:0070244 negative regulation of thymocyte apoptotic process | GO:0033151 V(D)J recombination | GO:0043154 negative regulation of cysteine-type endopeptidase activity involved in apoptotic process | GO:0033077 T cell differentiation in thymus	GO:0042393 histone binding | GO:0008270 zinc ion binding | GO:0004842 ubiquitin-protein ligase activity | GO:0043565 sequence-specific DNA binding | GO:0004519 endonuclease activity | GO:0042803 protein homodimerization activity
Locus_137358_Transcript_1/1_Confidence_0.500_Length_384	9.3266	XP_003762949.1:cathelicidin antimicrobial peptide-like | XP_003763152.1:antibacterial peptide PMAP-37-like | XP_001375307.2:cathelicidin-6-like | XP_003762993.1:cathelicidin antimicrobial peptide-like | XP_003763306.1:cathelicidin antimicrobial peptide-like
Locus_8777_Transcript_8/9_Confidence_0.143_Length_1527	9.2543	XP_001379973.1:myeloblastin-like | XP_003760898.1:proteinase 3 | AAB67271.1:proteinase 3 | NP_035308.2:proteinase 3 | Q61096.2:proteinase 3 | EDL89379.1:proteinase 3 | NP_001019435.1:proteinase 3	GO:0005829 cytosol | GO:0031012 extracellular matrix | GO:0005886 plasma membrane	GO:0097029 mature dendritic cell differentiation | GO:0050765 negative regulation of phagocytosis | GO:0006508 proteolysis	GO:0019899 enzyme binding | GO:0004252 serine-type endopeptidase activity
Locus_5066_Transcript_16/17_Confidence_0.048_Length_2307	9.16831	XP_001364606.1:erythrocyte membrane protein band 4.2 | XP_003756125.1:erythrocyte membrane protein band 4.2 | XP_002825408.1:erythrocyte membrane protein band 4.2 | XP_003805640.1:erythrocyte membrane protein band 4.2 | XP_004056113.1:erythrocyte membrane protein band 4.2 | XP_001156126.1:erythrocyte membrane protein band 4.2 | AAA35798.1:erythrocyte membrane protein band 4.2 | NP_001107606.1:ery…	GO:0005856 cytoskeleton | GO:0071944 cell periphery | GO:0016020 membrane	GO:0018149 peptide cross-linking | GO:0048534 hematopoietic or lymphoid organ development | GO:0000902 cell morphogenesis | GO:0050801 ion homeostasis	GO:0003810 protein-glutamine gamma-glutamyltransferase activity | GO:0005524 ATP binding | GO:0005515 protein binding | GO:0005200 structural constituent of cytoskeleton
Locus_661_Transcript_14/27_Confidence_0.108_Length_7000	9.11181	XP_001379845.1:spectrin, alpha, erythrocytic 1 (elliptocytosis 2) | XP_001379845.1:spectrin, alpha, erythrocytic 1 (elliptocytosis 2) | XP_001379845.1:spectrin, alpha, erythrocytic 1 (elliptocytosis 2) | XP_001379845.1:spectrin, alpha, erythrocytic 1 (elliptocytosis 2) | XP_003767931.1:spectrin, alpha, erythrocytic 1 (elliptocytosis 2) | XP_003767931.1:spectrin, alpha, erythrocytic 1 (elliptocyto…			GO:0005509 calcium ion binding
Locus_12837_Transcript_11/17_Confidence_0.167_Length_867	9.08209	NP_001137423.1:ribosomal protein SA | ABQ42345.1:ribosomal protein SA | NP_001032223.1:ribosomal protein SA | XP_002716404.1:ribosomal protein SA-like | NP_001182409.1:ribosomal protein SA | XP_003415744.1:40S ribosomal protein SA-like | XP_001516915.1:40S ribosomal protein SA-like	GO:0005886 plasma membrane | GO:0015935 small ribosomal subunit | GO:0005634 nucleus	GO:0006412 translation	GO:0003735 structural constituent of ribosome
Locus_2040_Transcript_11/12_Confidence_0.400_Length_2053	8.99391	XP_003406454.1:CD177 antigen-like | XP_003127234.3:CD177 antigen-like
Locus_943_Transcript_2/12_Confidence_0.107_Length_1008	8.87968	XP_001379966.2:neutrophil elastase-like | XP_003775308.1:elastase, neutrophil expressed | XP_003981686.1:elastase, neutrophil expressed | XP_003502652.1:neutrophil elastase-like | XP_003788883.1:elastase, neutrophil expressed		GO:0006508 proteolysis	GO:0004252 serine-type endopeptidase activity
Locus_5048_Transcript_2/13_Confidence_0.350_Length_1458	8.86678	XP_003761380.1:alpha hemoglobin stabilizing protein | XP_001370368.1:alpha-hemoglobin-stabilizing protein-like | XP_003434819.1:alpha hemoglobin stabilizing protein | XP_003478307.1:alpha-hemoglobin-stabilizing protein-like		GO:0030097 hemopoiesis | GO:0006457 protein folding | GO:0020027 hemoglobin metabolic process | GO:0050821 protein stabilization	GO:0030492 hemoglobin binding
Locus_4576_Transcript_9/16_Confidence_0.211_Length_6451	8.75764	XP_003755331.1:kinesin family member 20B | XP_001375943.2:kinesin family member 20B | XP_003783739.1:kinesin family member 20B | XP_003255255.1:kinesin family member 20B | XP_001917548.1:kinesin family member 20B	GO:0005875 microtubule associated complex | GO:0005874 microtubule | GO:0031981 nuclear lumen	GO:0007018 microtubule-based movement	GO:0003777 microtubule motor activity | GO:0005524 ATP binding
Locus_4576_Transcript_9/16_Confidence_0.211_Length_6451	8.75764	XP_001375943.2:kinesin family member 20B | XP_003755331.1:kinesin family member 20B | XP_003994247.1:kinesin family member 20B | XP_002917326.1:kinesin-like protein KIF20B-like | XP_003409059.1:kinesin-like protein KIF20B-like | XP_001917548.1:kinesin family member 20B	GO:0005875 microtubule associated complex | GO:0005874 microtubule | GO:0031981 nuclear lumen	GO:0007018 microtubule-based movement	GO:0003777 microtubule motor activity | GO:0005524 ATP binding
Locus_2005_Transcript_25/25_Confidence_0.080_Length_1951	8.73251	XP_001381656.2:erythroid membrane-associated protein-like | XP_003765528.1:erythroblast membrane-associated protein (Scianna blood group) | DAA31154.1:erythroblast membrane-associated protein (Scianna blood group) | XP_001497380.3:erythroblast membrane-associated protein (Scianna blood group) | XP_004003553.1:erythroblast membrane-associated protein (Scianna blood group)	GO:0016021 integral to membrane
Locus_5985_Transcript_12/23_Confidence_0.241_Length_626	8.71408	XP_003763152.1:antibacterial peptide PMAP-37-like | XP_003762949.1:cathelicidin antimicrobial peptide-like | XP_003762993.1:cathelicidin antimicrobial peptide-like | XP_001375307.2:cathelicidin-6-like
Locus_661_Transcript_12/27_Confidence_0.270_Length_7421	8.56612	XP_001379845.1:spectrin, alpha, erythrocytic 1 (elliptocytosis 2) | XP_003767931.1:spectrin, alpha, erythrocytic 1 (elliptocytosis 2) | XP_003795429.1:spectrin, alpha, erythrocytic 1 (elliptocytosis 2) | XP_003938084.1:spectrin, alpha, erythrocytic 1 (elliptocytosis 2) | XP_002807740.2:spectrin, alpha, erythrocytic 1 (elliptocytosis 2)			GO:0005509 calcium ion binding
Locus_5985_Transcript_14/23_Confidence_0.069_Length_592	8.54959	XP_003763152.1:antibacterial peptide PMAP-37-like | XP_003762949.1:cathelicidin antimicrobial peptide-like | XP_003762993.1:cathelicidin antimicrobial peptide-like | XP_001375307.2:cathelicidin-6-like | XP_003763306.1:cathelicidin antimicrobial peptide-like
Locus_2044_Transcript_4/7_Confidence_0.556_Length_1276	8.4556	XP_001381111.1:ribonucleoside-diphosphate reductase subunit M2-like | XP_003758922.1:ribonucleoside-diphosphate reductase subunit M2-like | NP_001025.1:ribonucleotide reductase M2 | NP_001159403.1:ribonucleotide reductase M2 | XP_003827001.1:ribonucleotide reductase M2 | XP_003272775.1:ribonucleotide reductase M2 | XP_003908316.1:ribonucleotide reductase M2 | XP_002812343.1:ribonucleotide reducta…	GO:0005829 cytosol | GO:0005971 ribonucleoside-diphosphate reductase complex | GO:0005654 nucleoplasm	GO:0000083 regulation of transcription involved in G1/S phase of mitotic cell cycle | GO:0055114 oxidation-reduction process | GO:0009263 deoxyribonucleotide biosynthetic process | GO:0006260 DNA replication | GO:0009186 deoxyribonucleoside diphosphate metabolic process | GO:0051290 protein heterotetramerization | GO:0015949 nucleobase-containing small molecule interconversion	GO:0046914 transition metal ion binding | GO:0005515 protein binding | GO:0004748 ribonucleoside-diphosphate reductase activity, thioredoxin disulfide as acceptor
Locus_3010_Transcript_5/14_Confidence_0.304_Length_436	8.42896	XP_003761984.1:hemoglobin subunit alpha-like | : | : | XP_002920201.1:hemoglobin subunit alpha	GO:0005833 hemoglobin complex	GO:0015671 oxygen transport	GO:0005344 oxygen transporter activity | GO:0005506 iron ion binding | GO:0020037 heme binding | GO:0019825 oxygen binding
Locus_591_Transcript_1261/2295_Confidence_0.001_Length_3607	8.37847	XP_003770040.1:schlafen family member 14 | XP_001373598.2:schlafen family member 14 | XP_001112128.1:schlafen family member 14 | XP_003912675.1:schlafen family member 14			GO:0005524 ATP binding
Locus_3066_Transcript_10/27_Confidence_0.241_Length_2296	8.32035	XP_001381464.2:ornithine decarboxylase 2-like | XP_001381469.2:ornithine decarboxylase 2-like | XP_003766993.1:ornithine decarboxylase 2-like | NP_571876.1:ornithine decarboxylase 1		GO:0042462 eye photoreceptor cell development
Locus_3066_Transcript_10/27_Confidence_0.241_Length_2296	8.32035	XP_001381464.2:ornithine decarboxylase 2-like | XP_001381469.2:ornithine decarboxylase 2-like | XP_003766993.1:ornithine decarboxylase 2-like | XP_003989961.1:ornithine decarboxylase 2-like | XP_003127815.3:ornithine decarboxylase-like | XP_002720724.1:ornithine decarboxylase 1-like | XP_004005526.1:ornithine decarboxylase 2-like		GO:0006596 polyamine biosynthetic process	GO:0003824 catalytic activity
Locus_2040_Transcript_12/12_Confidence_0.000_Length_2746	8.26468	XP_003406454.1:CD177 antigen-like | XP_003406454.1:CD177 antigen-like | XP_002829357.2:CD177 antigen-like | XP_004092891.1:CD177 molecule
Locus_661_Transcript_13/27_Confidence_0.081_Length_7358	8.18105	XP_001379845.1:spectrin, alpha, erythrocytic 1 (elliptocytosis 2) | XP_001379845.1:spectrin, alpha, erythrocytic 1 (elliptocytosis 2) | XP_001379845.1:spectrin, alpha, erythrocytic 1 (elliptocytosis 2) | XP_001379845.1:spectrin, alpha, erythrocytic 1 (elliptocytosis 2) | XP_003767931.1:spectrin, alpha, erythrocytic 1 (elliptocytosis 2) | XP_003767931.1:spectrin, alpha, erythrocytic 1 (elliptocyto…			GO:0005509 calcium ion binding
Locus_3444_Transcript_10/11_Confidence_0.357_Length_1378	8.16368	XP_003762799.1:butyrophilin subfamily 3 member A3-like | XP_003762798.1:myelin-oligodendrocyte glycoprotein-like | XP_001370156.1:myelin-oligodendrocyte glycoprotein-like | XP_003762800.1:uncharacterized LOC100917315 | XP_003340750.1:uncharacterized LOC100016344 | XP_003340750.1:uncharacterized LOC100016344 | XP_003340750.1:uncharacterized LOC100016344 | XP_003340750.1:uncharacterized LOC10001634…
Locus_5985_Transcript_15/23_Confidence_0.103_Length_599	8.10283	XP_003763152.1:antibacterial peptide PMAP-37-like | XP_003762949.1:cathelicidin antimicrobial peptide-like | XP_003762993.1:cathelicidin antimicrobial peptide-like | XP_001375307.2:cathelicidin-6-like
Locus_2005_Transcript_10/25_Confidence_0.400_Length_1474	8.05474	XP_003502733.1:erythroblast membrane-associated protein
Locus_5985_Transcript_7/23_Confidence_0.241_Length_612	8.03724	XP_003763152.1:antibacterial peptide PMAP-37-like | XP_003762949.1:cathelicidin antimicrobial peptide-like | XP_001375307.2:cathelicidin-6-like | XP_003762993.1:cathelicidin antimicrobial peptide-like | XP_003763306.1:cathelicidin antimicrobial peptide-like
Locus_138820_Transcript_3/7_Confidence_0.286_Length_3411	8.01098	XP_003767268.1:leucine rich repeat containing 8 family, member C | XP_003418486.1:leucine-rich repeat-containing protein 8C-like | XP_001364179.1:leucine rich repeat containing 8 family, member C
Locus_5985_Transcript_17/23_Confidence_0.103_Length_585	7.96283	XP_003763152.1:antibacterial peptide PMAP-37-like | XP_003762949.1:cathelicidin antimicrobial peptide-like | XP_001375307.2:cathelicidin-6-like | XP_003762993.1:cathelicidin antimicrobial peptide-like | XP_003763306.1:cathelicidin antimicrobial peptide-like
Locus_1755_Transcript_12/14_Confidence_0.357_Length_1776	7.94392	XP_004015347.1:CD177 molecule | XP_004015347.1:CD177 molecule | XP_003316463.2:CD177 molecule | XP_002829356.1:CD177 molecule | XP_002829356.1:CD177 molecule | NP_065139.2:CD177 molecule | NP_065139.2:CD177 molecule | AAG00895.1:CD177 molecule | AAG00895.1:CD177 molecule	GO:0005886 plasma membrane	GO:0050900 leukocyte migration | GO:0007596 blood coagulation
Locus_8903_Transcript_3/5_Confidence_0.600_Length_765	7.91413	XP_001363587.2:peptidoglycan recognition protein 1-like | XP_003765277.1:uncharacterized LOC100929314 | XP_003277649.1:peptidoglycan recognition protein 1
Locus_13391_Transcript_2/2_Confidence_0.000_Length_1135	7.87138	XP_001514809.2:zymogen granule membrane protein 16-like | XP_001520415.2:zymogen granule membrane protein 16-like | AAI67142.1:zymogen granule protein 16 | XP_003228267.1:zymogen granule membrane protein 16-like | XP_003477916.1:zymogen granule membrane protein 16-like | XP_004073801.1:zymogen granule membrane protein 16-like
Locus_1285_Transcript_10/15_Confidence_0.250_Length_1458	7.853	XP_001365280.1:phosphatidylinositol N-acetylglucosaminyltransferase subunit Q-like | XP_003210855.1:phosphatidylinositol N-acetylglucosaminyltransferase subunit Q-like | XP_002192594.1:phosphatidylinositol glycan anchor biosynthesis, class Q	GO:0016021 integral to membrane | GO:0000506 glycosylphosphatidylinositol-N-acetylglucosaminyltransferase (GPI-GnT) complex	GO:0006506 GPI anchor biosynthetic process	GO:0017176 phosphatidylinositol N-acetylglucosaminyltransferase activity
Locus_5048_Transcript_2/13_Confidence_0.350_Length_1458	7.84713	XP_003761380.1:alpha hemoglobin stabilizing protein | XP_001370368.1:alpha-hemoglobin-stabilizing protein-like | XP_003434819.1:alpha hemoglobin stabilizing protein | XP_003478307.1:alpha-hemoglobin-stabilizing protein-like		GO:0030097 hemopoiesis | GO:0006457 protein folding | GO:0020027 hemoglobin metabolic process | GO:0050821 protein stabilization	GO:0030492 hemoglobin binding
Locus_971_Transcript_1/2_Confidence_0.333_Length_2697	7.7799	XP_001366775.2:eosinophil peroxidase-like | XP_003767990.1:eosinophil peroxidase | XP_001106246.1:eosinophil peroxidase | NP_000493.1:eosinophil peroxidase | XP_003817441.1:eosinophil peroxidase | XP_003912853.1:eosinophil peroxidase | XP_004041317.1:eosinophil peroxidase | XP_523809.2:eosinophil peroxidase		GO:0042744 hydrogen peroxide catabolic process | GO:0032753 positive regulation of interleukin-4 production | GO:0055114 oxidation-reduction process | GO:0072677 eosinophil migration | GO:0032693 negative regulation of interleukin-10 production | GO:0002215 defense response to nematode | GO:0032714 negative regulation of interleukin-5 production	GO:0046872 metal ion binding | GO:0004601 peroxidase activity | GO:0020037 heme binding
Locus_20_Transcript_3/10_Confidence_0.222_Length_3002	7.74884	XP_003771493.1:minichromosome maintenance complex component 10 | XP_001368339.1:protein MCM10 homolog | XP_003468751.1:protein MCM10 homolog | XP_002925660.1:minichromosome maintenance complex component 10	GO:0005737 cytoplasm | GO:0005730 nucleolus	GO:0006260 DNA replication
Locus_455_Transcript_2/8_Confidence_0.385_Length_2062	7.7479	XP_003774981.1:aminolevulinate, delta-, synthase 2 | XP_003342346.1:5-aminolevulinate synthase, erythroid-specific, mitochondrial-like | XP_001510619.2:5-aminolevulinate synthase, erythroid-specific, mitochondrial-like | XP_002720076.1:aminolevulinate, delta-, synthase 2 | XP_002762962.1:aminolevulinate, delta-, synthase 2 | XP_003943746.1:aminolevulinate, delta-, synthase 2 | XP_003500231.1:amin…	GO:0005743 mitochondrial inner membrane | GO:0005759 mitochondrial matrix	GO:0001666 response to hypoxia | GO:0006783 heme biosynthetic process | GO:0006879 cellular iron ion homeostasis | GO:0030218 erythrocyte differentiation | GO:0042541 hemoglobin biosynthetic process	GO:0016594 glycine binding | GO:0003870 5-aminolevulinate synthase activity | GO:0050662 coenzyme binding | GO:0030170 pyridoxal phosphate binding
Locus_512_Transcript_3/28_Confidence_0.229_Length_2569	7.71832	XP_003774457.1:uncharacterized LOC100931615 | XP_001075321.2:membrane-spanning 4-domains, subfamily A, member 4A
Locus_5066_Transcript_14/17_Confidence_0.333_Length_2926	7.66137	XP_001364606.1:erythrocyte membrane protein band 4.2 | XP_003756125.1:erythrocyte membrane protein band 4.2 | XP_002825408.1:erythrocyte membrane protein band 4.2 | XP_003805640.1:erythrocyte membrane protein band 4.2 | XP_004056113.1:erythrocyte membrane protein band 4.2 | AAA35798.1:erythrocyte membrane protein band 4.2 | XP_004056114.1:erythrocyte membrane protein band 4.2 | XP_001156126.1:ery…	GO:0005856 cytoskeleton | GO:0071944 cell periphery | GO:0016020 membrane	GO:0018149 peptide cross-linking | GO:0048534 hematopoietic or lymphoid organ development | GO:0000902 cell morphogenesis | GO:0050801 ion homeostasis	GO:0003810 protein-glutamine gamma-glutamyltransferase activity | GO:0005524 ATP binding | GO:0005515 protein binding | GO:0005200 structural constituent of cytoskeleton
Locus_135081_Transcript_1/2_Confidence_0.333_Length_1225	7.63612	XP_001367629.2:uncharacterized LOC100013228 | XP_003760536.1:intercellular adhesion molecule 4 (Landsteiner-Wiener blood group) | XP_854002.1:intercellular adhesion molecule 4 (Landsteiner-Wiener blood group) | XP_001100946.1:intercellular adhesion molecule 4-like | XP_003981914.1:intercellular adhesion molecule 4 (Landsteiner-Wiener blood group) | XP_003914924.1:intercellular adhesion molecule 4…	GO:0016020 membrane	GO:0016337 cell-cell adhesion
Locus_640_Transcript_18/36_Confidence_0.146_Length_1499	7.62168	XP_003764685.1:RH-like protein-like | NP_001041501.1:Rh blood group, CcEe antigens | XP_002913334.1:RH-like protein-like | XP_002716016.1:Rh blood group D antigen	GO:0016020 membrane	GO:0015696 ammonium transport
Locus_5154_Transcript_19/44_Confidence_0.156_Length_2730	7.59225	XP_003762542.1:IQ motif and Sec7 domain 1 | XP_001378573.1:IQ motif and Sec7 domain 1	GO:0005622 intracellular	GO:0032012 regulation of ARF protein signal transduction	GO:0005543 phospholipid binding | GO:0005086 ARF guanyl-nucleotide exchange factor activity
Locus_2572_Transcript_15/17_Confidence_0.105_Length_1719	7.58816	XP_001370039.2:uncharacterized LOC100016110 | XP_003982111.1:ankyrin repeat and LEM domain containing 1 | XP_001915093.1:ankyrin repeat and LEM domain containing 1 | XP_003796683.1:ankyrin repeat and LEM domain containing 1 | XP_004060320.1:ankyrin repeat and LEM domain containing 1	GO:0005635 nuclear envelope
Locus_2572_Transcript_5/17_Confidence_0.211_Length_3103	7.49733	XP_001370039.2:uncharacterized LOC100016110 | XP_003763253.1:uncharacterized LOC100922544 | XP_003982111.1:ankyrin repeat and LEM domain containing 1 | XP_001114324.2:ankyrin repeat and LEM domain containing 1 | XP_003915177.1:ankyrin repeat and LEM domain containing 1
Locus_11522_Transcript_24/41_Confidence_0.468_Length_4580	7.46927	XP_003759971.1:complement component 7 | XP_003340684.1:complement component C7-like | XP_003407944.1:complement component C7-like | XP_001496566.2:complement component 7 | XP_003981557.1:complement component 7 | XP_003793003.1:complement component 7 | AAA51861.1:complement component 7	GO:0005579 membrane attack complex | GO:0005576 extracellular region	GO:0045087 innate immune response | GO:0006956 complement activation
Locus_9582_Transcript_9/15_Confidence_0.286_Length_2768	7.45876	XP_003766746.1:BMX non-receptor tyrosine kinase | XP_003341839.1:cytoplasmic tyrosine-protein kinase BMX-like | NP_001179636.2:BMX non-receptor tyrosine kinase | DAA12599.1:BMX non-receptor tyrosine kinase	GO:0032587 ruffle membrane	GO:0046777 protein autophosphorylation | GO:0035556 intracellular signal transduction	GO:0005543 phospholipid binding | GO:0005524 ATP binding | GO:0004715 non-membrane spanning protein tyrosine kinase activity
Locus_661_Transcript_9/27_Confidence_0.270_Length_6020	7.37049	XP_001379845.1:spectrin, alpha, erythrocytic 1 (elliptocytosis 2) | XP_001379845.1:spectrin, alpha, erythrocytic 1 (elliptocytosis 2) | XP_001379845.1:spectrin, alpha, erythrocytic 1 (elliptocytosis 2) | XP_001379845.1:spectrin, alpha, erythrocytic 1 (elliptocytosis 2) | XP_001379845.1:spectrin, alpha, erythrocytic 1 (elliptocytosis 2) | XP_001379845.1:spectrin, alpha, erythrocytic 1 (elliptocyto…			GO:0005509 calcium ion binding
Locus_2475_Transcript_3/185_Confidence_0.022_Length_904	7.36323	XP_001370329.2:myelin-oligodendrocyte glycoprotein-like | XP_001370329.2:myelin-oligodendrocyte glycoprotein-like | XP_003340750.1:uncharacterized LOC100016344 | XP_003340750.1:uncharacterized LOC100016344 | XP_003340750.1:uncharacterized LOC100016344 | XP_003340750.1:uncharacterized LOC100016344 | XP_001370363.2:butyrophilin subfamily 1 member A1-like | XP_001370363.2:butyrophilin subfamily 1 me…
Locus_9529_Transcript_4/9_Confidence_0.143_Length_1968	7.31438	: | XP_003764834.1:hemoglobin subunit beta-like | XP_542374.3:hemoglobin, gamma G | XP_003421603.1:hemoglobin subunit gamma-like	GO:0005833 hemoglobin complex	GO:0015671 oxygen transport	GO:0005344 oxygen transporter activity | GO:0005506 iron ion binding | GO:0020037 heme binding | GO:0019825 oxygen binding
Locus_626_Transcript_10/14_Confidence_0.267_Length_2016	7.25295	XP_001365788.1:serpin B11-like | XP_003759699.1:serpin peptidase inhibitor, clade B (ovalbumin), member 11 | XP_003406311.1:serpin B11-like | XP_001491648.1:serpin peptidase inhibitor, clade B (ovalbumin), member 11 | XP_001925217.2:serpin B11-like | XP_541073.2:serpin peptidase inhibitor, clade B (ovalbumin), member 11			GO:0004867 serine-type endopeptidase inhibitor activity
Locus_512_Transcript_26/28_Confidence_0.086_Length_832	7.1744	XP_003774457.1:uncharacterized LOC100931615 | XP_003419558.1:membrane-spanning 4-domains subfamily A member 4A-like | XP_004087856.1:membrane-spanning 4-domains, subfamily A, member 4A | XP_003275260.1:membrane-spanning 4-domains, subfamily A, member 4A | XP_004051316.1:membrane-spanning 4-domains, subfamily A, member 4A

## Sheet: Bi kidney
transcript	edgeR logFC	blast hits	cellular_component	biological_process	molecular_function
Locus_67881_Transcript_3/17_Confidence_0.111_Length_936	16.2301	XP_001372208.2:cadherin 16, KSP-cadherin | XP_003758447.1:cadherin 16, KSP-cadherin | NP_001012055.1:cadherin 16 | XP_003735378.1:cadherin 16, KSP-cadherin | NP_031689.1:cadherin 16	GO:0016021 integral to membrane | GO:0005886 plasma membrane	GO:0007156 homophilic cell adhesion	GO:0005509 calcium ion binding
Locus_66686_Transcript_25/40_Confidence_0.250_Length_2161	15.6563	XP_003774117.1:solute carrier family 22 (organic anion transporter), member 6 | XP_001367594.1:solute carrier family 22 member 6-like | Q864Z3.2:solute carrier family 22 (organic anion transporter), member 6 | DAA13748.1:solute carrier family 22 (organic anion transporter), member 6 | NP_001001143.1:solute carrier family 22 (organic anion transporter), member 6 | XP_002821674.1:solute carrier fam…	GO:0005887 integral to plasma membrane | GO:0016323 basolateral plasma membrane	GO:0034220 ion transmembrane transport | GO:0097254 renal tubular secretion | GO:0015742 alpha-ketoglutarate transport	GO:0005452 inorganic anion exchanger activity | GO:0008514 organic anion transmembrane transporter activity
Locus_166706_Transcript_1/1_Confidence_0.000_Length_1509	15.1462	XP_001381524.2:protein FAM151A-like | EDL90464.1:family with sequence similarity 151, member A | XP_002715652.1:uncharacterized LOC100343478 | XP_002715652.1:uncharacterized LOC100343478 | EDL30803.1:family with sequence simliarity 151, member A | XP_001488568.3:protein FAM151A-like | XP_003495806.1:protein FAM151A-like | NP_001005558.1:family with sequence similarity 151, member A	GO:0016021 integral to membrane
Locus_5963_Transcript_29/61_Confidence_0.075_Length_1526	14.6848	XP_003771676.1:caldesmon 1 | XP_001367395.1:caldesmon-like | XP_003921336.1:caldesmon 1 | XP_004046307.1:caldesmon 1 | XP_003813493.1:caldesmon 1 | XP_001104371.1:caldesmon 1	GO:0030478 actin cap | GO:0005886 plasma membrane	GO:0006936 muscle contraction	GO:0003779 actin binding | GO:0017022 myosin binding | GO:0005516 calmodulin binding
Locus_67720_Transcript_9/9_Confidence_0.091_Length_742	14.391	XP_001376839.1:solute carrier family 7 member 13-like | XP_583152.2:solute carrier family 7 (anionic amino acid transporter), member 13-like | XP_002710612.1:aspartate/glutamate transporter 1-like | XP_003125631.2:solute carrier family 7 member 13-like | XP_003999999.1:solute carrier family 7 member 13-like	GO:0044464 cell part | GO:0016020 membrane	GO:0006865 amino acid transport
[truncated: 95 more rows]

## Sheet: Bi liver
transcript	edgeR logFC	blast hits	cellular_component	biological_process	molecular_function
[truncated: 100 more rows]

[truncated: 4 more sheets: Bi lymph_node, Bi salivary_gland, Bi spleen, Bi testes]
