# Supplementary material for: A transcriptome resource for the koala (Phascolarctos cinereus): insights into koala retrovirus transcription and sequence diversity
Source: BMC Genomics. 2014 Sep 11;15(1):786. doi: 10.1186/1471-2164-15-786 (PMC4247155; doi:10.1186/1471-2164-15-786)
Supplement: Supplementary file 7 — Additional file 7: SNPs and small indels within KoRV genome. (XLSX 25 KB) [file 12864_2014_6686_MOESM7_ESM.xlsx]

## Sheet: PC
ref	pos	ref_allele	alt_allele	is_indel	is_shared	depth	ref_f	ref_r	alt_f	alt_r	feature	effects
AF151794	110	A	G	no	no	182	74	67	17	24	LTR
AF151794	140	C	T,A	no	no	192	77	83	20	12	LTR
AF151794	145	G	A	no	yes	192	0	1	98	93	LTR
AF151794	147	G	A	no	yes	191	42	40	56	53	LTR
AF151794	263	G	A	no	no	117	51	18	3	45	LTR
AF151794	322	ctttttt	cttttt,cTTTtttttt,cTtttttt	yes	no	84	17	11	40	16	LTR
AF151794	433	G	A	no	no	149	32	56	59	2	LTR
AF151794	446	C	A	no	no	156	23	64	67	2	LTR
AF151794	449	T	C	no	no	156	22	65	66	3	LTR
AF151794	475	G	A	no	no	125	17	64	39	5	LTR
AF151794	477	A	T	no	no	126	0	0	56	70	LTR
AF151794	491	A	T	no	no	123	19	57	25	22	LTR
AF151794	493	T	C	no	no	126	17	48	29	32	LTR
AF151794	495	G	A	no	no	128	41	72	7	8	LTR
AF151794	500	T	C	no	no	135	41	80	11	3	LTR
AF151794	584	G	A	no	no	158	70	55	20	13
AF151794	609	T	C,A	no	no	147	82	44	10	11
AF151794	611	C	T	no	no	147	58	32	34	23
AF151794	625	G	A	no	no	153	70	48	23	12
AF151794	645	T	C,G	no	no	145	76	44	12	13
AF151794	648	T	C	no	no	147	77	51	11	8
AF151794	650	ggttt	gGTTTCAgttt	yes	yes	98	0	0	55	43
AF151794	652	ttt	tTTCGGGtt	yes	yes	64	2	21	24	17
AF151794	777	T	C	no	no	188	0	0	88	100
AF151794	800	C	T	no	yes	180	0	0	82	98
AF151794	822	T	A	no	no	170	24	20	59	67
AF151794	851	cttttt	cTttttt,cTTttttt	yes	no	141	67	59	6	9
AF151794	892	attttttt	aTttttttt,aTTTttttttt,aTTTTTttttttt	yes	yes	127	50	44	13	20
AF151794	900	C	T,A	no	no	178	73	87	13	5
AF151794	922	A	G,T	no	no	177	83	70	4	20
AF151794	932	T	G,A	no	no	174	80	74	4	16
AF151794	939	T	A	no	no	180	83	76	5	16
AF151794	942	A	G	no	no	178	81	74	6	17
AF151794	999	A	T	no	no	184	83	72	11	18	gag	SYNONYMOUS_CODING(LOW|SILENT|ctA/ctT|L13|521|gag||CODING|AAF15097.1|1|1)
AF151794	1026	G	A	no	no	194	52	58	46	38	gag	SYNONYMOUS_CODING(LOW|SILENT|agG/agA|R22|521|gag||CODING|AAF15097.1|1|1)
AF151794	1099	G	A,T	no	yes	185	28	32	59	66	gag	NON_SYNONYMOUS_CODING(MODERATE|MISSENSE|Gaa/Aaa|E47K|521|gag||CODING|AAF15097.1|1|1),STOP_GAINED(HIGH|NONSENSE|Gaa/Taa|E47*|521|gag||CODING|AAF15097.1|1|2)
AF151794	1169	A	G	no	yes	177	76	81	6	14	gag	NON_SYNONYMOUS_CODING(MODERATE|MISSENSE|cAg/cGg|Q70R|521|gag||CODING|AAF15097.1|1|1)
AF151794	1218	G	A	no	no	186	49	65	46	26	gag	SYNONYMOUS_CODING(LOW|SILENT|caG/caA|Q86|521|gag||CODING|AAF15097.1|1|1)
AF151794	1236	C	T	no	no	184	41	54	55	34	gag	SYNONYMOUS_CODING(LOW|SILENT|ccC/ccT|P92|521|gag||CODING|AAF15097.1|1|1)
AF151794	1251	A	C,T	no	no	184	39	62	54	29	gag	SYNONYMOUS_CODING(LOW|SILENT|ccA/ccC|P97|521|gag||CODING|AAF15097.1|1|1),SYNONYMOUS_CODING(LOW|SILENT|ccA/ccT|P97|521|gag||CODING|AAF15097.1|1|2)
AF151794	1389	T	C,G	no	no	159	39	48	35	37	gag	STOP_GAINED(HIGH|NONSENSE|taT/taG|Y143*|521|gag||CODING|AAF15097.1|1|2),SYNONYMOUS_CODING(LOW|SILENT|taT/taC|Y143|521|gag||CODING|AAF15097.1|1|1)
AF151794	1395	G	A	no	yes	160	1	2	78	79	gag	SYNONYMOUS_CODING(LOW|SILENT|acG/acA|T145|521|gag||CODING|AAF15097.1|1|1)
AF151794	1680	T	C	no	yes	193	0	0	96	97	gag	SYNONYMOUS_CODING(LOW|SILENT|ctT/ctC|L240|521|gag||CODING|AAF15097.1|1|1)
AF151794	1800	A	G	no	yes	192	0	0	97	95	gag	SYNONYMOUS_CODING(LOW|SILENT|aaA/aaG|K280|521|gag||CODING|AAF15097.1|1|1)
AF151794	1860	C	T	no	no	191	24	14	72	81	gag	SYNONYMOUS_CODING(LOW|SILENT|ttC/ttT|F300|521|gag||CODING|AAF15097.1|1|1)
AF151794	2121	G	A	no	yes	190	0	0	95	95	gag	SYNONYMOUS_CODING(LOW|SILENT|ggG/ggA|G387|521|gag||CODING|AAF15097.1|1|1)
AF151794	2157	G	A	no	yes	190	1	0	92	97	gag	SYNONYMOUS_CODING(LOW|SILENT|agG/agA|R399|521|gag||CODING|AAF15097.1|1|1)
AF151794	2285	G	A	no	yes	175	14	7	73	81	gag	NON_SYNONYMOUS_CODING(MODERATE|MISSENSE|cGg/cAg|R442Q|521|gag||CODING|AAF15097.1|1|1)
AF151794	2325	G	A	no	no	180	7	15	80	78	gag	SYNONYMOUS_CODING(LOW|SILENT|ttG/ttA|L455|521|gag||CODING|AAF15097.1|1|1)
AF151794	2351	T	C,A	no	yes	188	0	0	93	95	gag	NON_SYNONYMOUS_CODING(MODERATE|MISSENSE|tTc/tAc|F464Y|521|gag||CODING|AAF15097.1|1|2),NON_SYNONYMOUS_CODING(MODERATE|MISSENSE|tTc/tCc|F464S|521|gag||CODING|AAF15097.1|1|1)
AF151794	2498	A	G	no	no	179	70	62	23	24	gag	NON_SYNONYMOUS_CODING(MODERATE|MISSENSE|gAa/gGa|E513G|521|gag||CODING|AAF15097.1|1|1)
AF151794	2656	T	C,G	no	yes	185	0	0	91	94	pol	NON_SYNONYMOUS_CODING(MODERATE|MISSENSE|Tcc/Ccc|S6P|1127|pol||CODING|AAF15098.1|1|1),NON_SYNONYMOUS_CODING(MODERATE|MISSENSE|Tcc/Gcc|S6A|1127|pol||CODING|AAF15098.1|1|2)
AF151794	2712	C	T,G	no	no	191	31	27	65	68	pol	SYNONYMOUS_CODING(LOW|SILENT|acC/acG|T24|1127|pol||CODING|AAF15098.1|1|2),SYNONYMOUS_CODING(LOW|SILENT|acC/acT|T24|1127|pol||CODING|AAF15098.1|1|1)
AF151794	2867	G	A	no	no	192	24	57	73	38	pol	NON_SYNONYMOUS_CODING(MODERATE|MISSENSE|cGc/cAc|R76H|1127|pol||CODING|AAF15098.1|1|1)
AF151794	2904	A	G	no	no	193	31	63	64	35	pol	SYNONYMOUS_CODING(LOW|SILENT|gaA/gaG|E88|1127|pol||CODING|AAF15098.1|1|1)
AF151794	3000	G	A	no	no	195	25	86	69	15	pol	SYNONYMOUS_CODING(LOW|SILENT|ctG/ctA|L120|1127|pol||CODING|AAF15098.1|1|1)
AF151794	3179	taaaaaaa	tAaaaaaaa,taaaa,taaaaaa	yes	no	154	68	70	7	9	pol	CODON_DELETION(MODERATE||aaa/-|K182-|1127|pol||CODING|AAF15098.1|1|2),FRAME_SHIFT(HIGH||-/-|-182|1127|pol||CODING|AAF15098.1|1|3),FRAME_SHIFT(HIGH||cct/Acct|P183T?|1127|pol||CODING|AAF15098.1|1|1)
AF151794	3570	A	G	no	no	184	67	68	29	20	pol	SYNONYMOUS_CODING(LOW|SILENT|ccA/ccG|P310|1127|pol||CODING|AAF15098.1|1|1)
AF151794	3870	G	A	no	no	192	52	41	45	54	pol	SYNONYMOUS_CODING(LOW|SILENT|aaG/aaA|K410|1127|pol||CODING|AAF15098.1|1|1)
AF151794	4064	caaaaaaa	cAaaaaaaa,cAAaaaaaaa,caaaaaa	yes	no	163	73	72	7	11	pol	FRAME_SHIFT(HIGH||-/-|-477|1127|pol||CODING|AAF15098.1|1|3),FRAME_SHIFT(HIGH||tta/AAtta|L478N?|1127|pol||CODING|AAF15098.1|1|2),FRAME_SHIFT(HIGH||tta/Atta|L478I?|1127|pol||CODING|AAF15098.1|1|1)
AF151794	4143	C	T	no	no	190	16	14	80	80	pol	SYNONYMOUS_CODING(LOW|SILENT|gaC/gaT|D501|1127|pol||CODING|AAF15098.1|1|1)
AF151794	4203	C	T	no	yes	193	0	0	98	95	pol	SYNONYMOUS_CODING(LOW|SILENT|agC/agT|S521|1127|pol||CODING|AAF15098.1|1|1)
AF151794	4245	G	A	no	no	197	26	24	71	76	pol	SYNONYMOUS_CODING(LOW|SILENT|agG/agA|R535|1127|pol||CODING|AAF15098.1|1|1)
AF151794	4294	C	T,G	no	no	190	12	31	79	68	pol	NON_SYNONYMOUS_CODING(MODERATE|MISSENSE|Ccc/Gcc|P552A|1127|pol||CODING|AAF15098.1|1|2),NON_SYNONYMOUS_CODING(MODERATE|MISSENSE|Ccc/Tcc|P552S|1127|pol||CODING|AAF15098.1|1|1)
AF151794	4593	C	T	no	no	192	16	14	77	85	pol	SYNONYMOUS_CODING(LOW|SILENT|gcC/gcT|A651|1127|pol||CODING|AAF15098.1|1|1)
AF151794	4709	A	G	no	no	194	42	44	54	54	pol	NON_SYNONYMOUS_CODING(MODERATE|MISSENSE|aAg/aGg|K690R|1127|pol||CODING|AAF15098.1|1|1)
AF151794	4898	A	C	no	no	179	41	56	50	32	pol	NON_SYNONYMOUS_CODING(MODERATE|MISSENSE|cAc/cCc|H753P|1127|pol||CODING|AAF15098.1|1|1)
AF151794	4931	G	A	no	yes	193	70	56	26	41	pol	NON_SYNONYMOUS_CODING(MODERATE|MISSENSE|aGa/aAa|R764K|1127|pol||CODING|AAF15098.1|1|1)
AF151794	4945	G	A	no	no	193	41	50	55	47	pol	NON_SYNONYMOUS_CODING(MODERATE|MISSENSE|Gac/Aac|D769N|1127|pol||CODING|AAF15098.1|1|1)
AF151794	5125	C	T	no	yes	185	0	1	90	94	pol	NON_SYNONYMOUS_CODING(MODERATE|MISSENSE|Cct/Tct|P829S|1127|pol||CODING|AAF15098.1|1|1)
AF151794	5187	T	C,A	no	no	186	42	52	48	44	pol	SYNONYMOUS_CODING(LOW|SILENT|gtT/gtA|V849|1127|pol||CODING|AAF15098.1|1|2),SYNONYMOUS_CODING(LOW|SILENT|gtT/gtC|V849|1127|pol||CODING|AAF15098.1|1|1)
AF151794	5193	T	C	no	no	186	71	68	19	28	pol	SYNONYMOUS_CODING(LOW|SILENT|ccT/ccC|P851|1127|pol||CODING|AAF15098.1|1|1)
AF151794	5292	C	T	no	no	187	27	26	69	65	pol	SYNONYMOUS_CODING(LOW|SILENT|tgC/tgT|C884|1127|pol||CODING|AAF15098.1|1|1)
AF151794	5410	G	A	no	yes	193	0	0	95	98	pol	NON_SYNONYMOUS_CODING(MODERATE|MISSENSE|Gat/Aat|D924N|1127|pol||CODING|AAF15098.1|1|1)
AF151794	5637	G	A,T	no	no	188	72	81	19	16	pol	SYNONYMOUS_CODING(LOW|SILENT|ggG/ggA|G999|1127|pol||CODING|AAF15098.1|1|1),SYNONYMOUS_CODING(LOW|SILENT|ggG/ggT|G999|1127|pol||CODING|AAF15098.1|1|2)
AF151794	5647	G	A	no	no	191	72	96	21	2	pol	NON_SYNONYMOUS_CODING(MODERATE|MISSENSE|Ggt/Agt|G1003S|1127|pol||CODING|AAF15098.1|1|1)
AF151794	5668	C	T	no	no	190	64	98	26	2	pol	NON_SYNONYMOUS_CODING(MODERATE|MISSENSE|Ccc/Tcc|P1010S|1127|pol||CODING|AAF15098.1|1|1)
AF151794	5671	G	A	no	no	191	62	98	29	2	pol	NON_SYNONYMOUS_CODING(MODERATE|MISSENSE|Gtt/Att|V1011I|1127|pol||CODING|AAF15098.1|1|1)
AF151794	5676	A	G	no	no	190	60	34	30	66	pol	SYNONYMOUS_CODING(LOW|SILENT|ctA/ctG|L1012|1127|pol||CODING|AAF15098.1|1|1)
AF151794	5680	A	G	no	no	184	63	97	22	2	pol	NON_SYNONYMOUS_CODING(MODERATE|MISSENSE|Acc/Gcc|T1014A|1127|pol||CODING|AAF15098.1|1|1)
AF151794	5732	A	G	no	no	167	65	84	17	1	pol	NON_SYNONYMOUS_CODING(MODERATE|MISSENSE|aAa/aGa|K1031R|1127|pol||CODING|AAF15098.1|1|1)
AF151794	5778	G	A	no	no	172	44	81	46	1	pol	SYNONYMOUS_CODING(LOW|SILENT|caG/caA|Q1046|1127|pol||CODING|AAF15098.1|1|1)
AF151794	5788	C	A,T	no	no	171	42	85	44	0	pol	STOP_GAINED(HIGH|NONSENSE|Cga/Tga|R1050*|1127|pol||CODING|AAF15098.1|1|2),SYNONYMOUS_CODING(LOW|SILENT|Cga/Aga|R1050|1127|pol||CODING|AAF15098.1|1|1)
AF151794	5943	C	T	no	no	172	79	67	13	13	pol;env	NON_SYNONYMOUS_CODING(MODERATE|MISSENSE|cCg/cTg|P13L|659|env||CODING|AAF15099.1|1|1),SYNONYMOUS_CODING(LOW|SILENT|ccC/ccT|P1101|1127|pol||CODING|AAF15098.1|1|1)
AF151794	5986	T	C	no	yes	176	55	68	40	13	pol;env	SYNONYMOUS_CODING(LOW|SILENT|Ttg/Ctg|L1116|1127|pol||CODING|AAF15098.1|1|1),SYNONYMOUS_CODING(LOW|SILENT|agT/agC|S27|659|env||CODING|AAF15099.1|1|1)
AF151794	5998	C	T	no	no	183	54	82	40	7	pol;env	NON_SYNONYMOUS_CODING(MODERATE|MISSENSE|Cgg/Tgg|R1120W|1127|pol||CODING|AAF15098.1|1|1),SYNONYMOUS_CODING(LOW|SILENT|ggC/ggT|G31|659|env||CODING|AAF15099.1|1|1)
AF151794	6005	G	A	no	no	183	55	86	38	4	pol;env	NON_SYNONYMOUS_CODING(MODERATE|MISSENSE|Gaa/Aaa|E34K|659|env||CODING|AAF15099.1|1|1),NON_SYNONYMOUS_CODING(MODERATE|MISSENSE|cGa/cAa|R1122Q|1127|pol||CODING|AAF15098.1|1|1)
AF151794	6007	A	C	no	no	184	58	89	35	2	pol;env	NON_SYNONYMOUS_CODING(MODERATE|MISSENSE|Aat/Cat|N1123H|1127|pol||CODING|AAF15098.1|1|1),NON_SYNONYMOUS_CODING(MODERATE|MISSENSE|gaA/gaC|E34D|659|env||CODING|AAF15099.1|1|1)
AF151794	6009	T	C	no	no	183	60	88	33	2	pol;env	NON_SYNONYMOUS_CODING(MODERATE|MISSENSE|aTg/aCg|M35T|659|env||CODING|AAF15099.1|1|1),SYNONYMOUS_CODING(LOW|SILENT|aaT/aaC|N1123|1127|pol||CODING|AAF15098.1|1|1)
AF151794	6012	A	T	no	no	186	61	90	33	2	pol;env	NON_SYNONYMOUS_CODING(MODERATE|MISSENSE|aAt/aTt|N36I|659|env||CODING|AAF15099.1|1|1),NON_SYNONYMOUS_CODING(MODERATE|MISSENSE|gaA/gaT|E1124D|1127|pol||CODING|AAF15098.1|1|1)
AF151794	6013	T	C	no	no	185	60	90	33	2	pol;env	NON_SYNONYMOUS_CODING(MODERATE|MISSENSE|Tca/Cca|S1125P|1127|pol||CODING|AAF15098.1|1|1),SYNONYMOUS_CODING(LOW|SILENT|aaT/aaC|N36|659|env||CODING|AAF15099.1|1|1)
AF151794	6015	A	T,G	no	yes	187	60	91	34	2	pol;env	NON_SYNONYMOUS_CODING(MODERATE|MISSENSE|cAa/cGa|Q37R|659|env||CODING|AAF15099.1|1|2),NON_SYNONYMOUS_CODING(MODERATE|MISSENSE|cAa/cTa|Q37L|659|env||CODING|AAF15099.1|1|1),SYNONYMOUS_CODING(LOW|SILENT|tcA/tcG|S1125|1127|pol||CODING|AAF15098.1|1|2),SYNONYMOUS_CODING(LOW|SILENT|tcA/tcT|S1125|1127|pol||CODING|AAF15098.1|1|1)
AF151794	6022	T	C	no	no	188	61	89	34	4	pol;env	STOP_LOST(HIGH|MISSENSE|Taa/Caa|*1128Q|1127|pol||CODING|AAF15098.1|1|1),SYNONYMOUS_CODING(LOW|SILENT|caT/caC|H39|659|env||CODING|AAF15099.1|1|1)
AF151794	6031	T	A	no	no	187	60	87	34	6	env	SYNONYMOUS_CODING(LOW|SILENT|ccT/ccA|P42|659|env||CODING|AAF15099.1|1|1)
AF151794	6059	G	A	no	no	169	29	56	48	36	env	NON_SYNONYMOUS_CODING(MODERATE|MISSENSE|Gta/Ata|V52I|659|env||CODING|AAF15099.1|1|1)
AF151794	6062	C	T	no	no	168	64	70	14	20	env	SYNONYMOUS_CODING(LOW|SILENT|Ctg/Ttg|L53|659|env||CODING|AAF15099.1|1|1)
AF151794	6078	G	A	no	no	173	67	58	19	29	env	NON_SYNONYMOUS_CODING(MODERATE|MISSENSE|aGt/aAt|S58N|659|env||CODING|AAF15099.1|1|1)
AF151794	6095	A	G	no	no	177	61	48	31	37	env	NON_SYNONYMOUS_CODING(MODERATE|MISSENSE|Aaa/Gaa|K64E|659|env||CODING|AAF15099.1|1|1)
AF151794	6103	C	T,A	no	no	172	54	41	34	43	env	SYNONYMOUS_CODING(LOW|SILENT|gtC/gtA|V66|659|env||CODING|AAF15099.1|1|2),SYNONYMOUS_CODING(LOW|SILENT|gtC/gtT|V66|659|env||CODING|AAF15099.1|1|1)
AF151794	6136	G	A	no	no	159	42	43	34	40	env	SYNONYMOUS_CODING(LOW|SILENT|gaG/gaA|E77|659|env||CODING|AAF15099.1|1|1)
AF151794	6150	C	T	no	no	163	48	56	30	29	env	NON_SYNONYMOUS_CODING(MODERATE|MISSENSE|gCg/gTg|A82V|659|env||CODING|AAF15099.1|1|1)
AF151794	6301	A	G	no	no	176	68	64	26	18	env	SYNONYMOUS_CODING(LOW|SILENT|agA/agG|R132|659|env||CODING|AAF15099.1|1|1)
AF151794	6305	G	T,C	no	no	173	65	62	28	18	env	NON_SYNONYMOUS_CODING(MODERATE|MISSENSE|Gct/Cct|A134P|659|env||CODING|AAF15099.1|1|2),NON_SYNONYMOUS_CODING(MODERATE|MISSENSE|Gct/Tct|A134S|659|env||CODING|AAF15099.1|1|1)
AF151794	6309	G	T	no	yes	172	62	60	31	19	env	NON_SYNONYMOUS_CODING(MODERATE|MISSENSE|aGg/aTg|R135M|659|env||CODING|AAF15099.1|1|1)
AF151794	6344	T	C,A	no	no	160	75	61	11	13	env	NON_SYNONYMOUS_CODING(MODERATE|MISSENSE|Tcc/Acc|S147T|659|env||CODING|AAF15099.1|1|2),NON_SYNONYMOUS_CODING(MODERATE|MISSENSE|Tcc/Ccc|S147P|659|env||CODING|AAF15099.1|1|1)
AF151794	6361	G	T	no	no	150	21	34	59	36	env	SYNONYMOUS_CODING(LOW|SILENT|cgG/cgT|R152|659|env||CODING|AAF15099.1|1|1)
AF151794	6370	A	T	no	no	150	24	30	55	41	env	SYNONYMOUS_CODING(LOW|SILENT|ggA/ggT|G155|659|env||CODING|AAF15099.1|1|1)
AF151794	6395	G	A,C	no	yes	155	43	34	45	33	env	NON_SYNONYMOUS_CODING(MODERATE|MISSENSE|Gag/Aag|E164K|659|env||CODING|AAF15099.1|1|1),NON_SYNONYMOUS_CODING(MODERATE|MISSENSE|Gag/Cag|E164Q|659|env||CODING|AAF15099.1|1|2)
AF151794	6413	G	A	no	yes	162	49	60	42	11	env	NON_SYNONYMOUS_CODING(MODERATE|MISSENSE|Gcg/Acg|A170T|659|env||CODING|AAF15099.1|1|1)
AF151794	6420	C	A	no	no	170	50	48	43	29	env	NON_SYNONYMOUS_CODING(MODERATE|MISSENSE|aCc/aAc|T172N|659|env||CODING|AAF15099.1|1|1)
AF151794	6465	G	T	no	no	187	63	64	30	30	env	NON_SYNONYMOUS_CODING(MODERATE|MISSENSE|gGc/gTc|G187V|659|env||CODING|AAF15099.1|1|1)
AF151794	6468	A	T,G	no	yes	190	39	40	56	55	env	NON_SYNONYMOUS_CODING(MODERATE|MISSENSE|cAg/cGg|Q188R|659|env||CODING|AAF15099.1|1|2),NON_SYNONYMOUS_CODING(MODERATE|MISSENSE|cAg/cTg|Q188L|659|env||CODING|AAF15099.1|1|1)
AF151794	6487	A	G	no	no	191	70	66	25	30	env	SYNONYMOUS_CODING(LOW|SILENT|acA/acG|T194|659|env||CODING|AAF15099.1|1|1)
AF151794	6494	C	A	no	no	192	65	61	30	36	env	NON_SYNONYMOUS_CODING(MODERATE|MISSENSE|Cgc/Agc|R197S|659|env||CODING|AAF15099.1|1|1)
AF151794	6517	C	A	no	no	191	58	58	35	40	env	SYNONYMOUS_CODING(LOW|SILENT|ctC/ctA|L204|659|env||CODING|AAF15099.1|1|1)
AF151794	6535	G	A	no	no	183	73	60	13	37	env	SYNONYMOUS_CODING(LOW|SILENT|gaG/gaA|E210|659|env||CODING|AAF15099.1|1|1)
AF151794	6546	G	A	no	no	181	28	55	58	40	env	NON_SYNONYMOUS_CODING(MODERATE|MISSENSE|cGg/cAg|R214Q|659|env||CODING|AAF15099.1|1|1)
AF151794	6583	A	C	no	no	175	38	47	54	36	env	SYNONYMOUS_CODING(LOW|SILENT|ctA/ctC|L226|659|env||CODING|AAF15099.1|1|1)
AF151794	6602	C	T	no	no	184	82	61	12	29	env	NON_SYNONYMOUS_CODING(MODERATE|MISSENSE|Cac/Tac|H233Y|659|env||CODING|AAF15099.1|1|1)
AF151794	6610	C	T	no	no	179	38	36	55	50	env	SYNONYMOUS_CODING(LOW|SILENT|ggC/ggT|G235|659|env||CODING|AAF15099.1|1|1)
AF151794	6622	C	T	no	no	186	91	73	6	16	env	SYNONYMOUS_CODING(LOW|SILENT|acC/acT|T239|659|env||CODING|AAF15099.1|1|1)
AF151794	6631	A	G	no	no	189	89	70	8	22	env	SYNONYMOUS_CODING(LOW|SILENT|ctA/ctG|L242|659|env||CODING|AAF15099.1|1|1)
AF151794	6637	C	T	no	no	186	83	69	12	22	env	SYNONYMOUS_CODING(LOW|SILENT|atC/atT|I244|659|env||CODING|AAF15099.1|1|1)
AF151794	6653	G	A	no	no	182	73	65	19	25	env	NON_SYNONYMOUS_CODING(MODERATE|MISSENSE|Gta/Ata|V250I|659|env||CODING|AAF15099.1|1|1)
AF151794	6657	T	G	no	no	178	60	42	29	47	env	NON_SYNONYMOUS_CODING(MODERATE|MISSENSE|gTa/gGa|V251G|659|env||CODING|AAF15099.1|1|1)
AF151794	6659	G	A	no	no	178	66	66	22	24	env	NON_SYNONYMOUS_CODING(MODERATE|MISSENSE|Gtg/Atg|V252M|659|env||CODING|AAF15099.1|1|1)
AF151794	6680	G	T,C,A	no	no	169	46	74	32	17	env	NON_SYNONYMOUS_CODING(MODERATE|MISSENSE|Gca/Aca|A259T|659|env||CODING|AAF15099.1|1|3),NON_SYNONYMOUS_CODING(MODERATE|MISSENSE|Gca/Cca|A259P|659|env||CODING|AAF15099.1|1|2),NON_SYNONYMOUS_CODING(MODERATE|MISSENSE|Gca/Tca|A259S|659|env||CODING|AAF15099.1|1|1)
AF151794	6700	A	G	no	no	165	44	22	34	65	env	SYNONYMOUS_CODING(LOW|SILENT|agA/agG|R265|659|env||CODING|AAF15099.1|1|1)
AF151794	6709	C	T	no	no	171	61	79	24	7	env	SYNONYMOUS_CODING(LOW|SILENT|ccC/ccT|P268|659|env||CODING|AAF15099.1|1|1)
AF151794	6715	C	T	no	no	173	64	78	24	7	env	SYNONYMOUS_CODING(LOW|SILENT|ctC/ctT|L270|659|env||CODING|AAF15099.1|1|1)
AF151794	6727	G	T,A	no	no	172	29	13	59	71	env	SYNONYMOUS_CODING(LOW|SILENT|ccG/ccA|P274|659|env||CODING|AAF15099.1|1|2),SYNONYMOUS_CODING(LOW|SILENT|ccG/ccT|P274|659|env||CODING|AAF15099.1|1|1)
AF151794	6739	A	G	no	no	180	30	12	65	73	env	SYNONYMOUS_CODING(LOW|SILENT|ctA/ctG|L278|659|env||CODING|AAF15099.1|1|1)
AF151794	6780	C	T	no	no	184	4	21	87	72	env	NON_SYNONYMOUS_CODING(MODERATE|MISSENSE|cCc/cTc|P292L|659|env||CODING|AAF15099.1|1|1)
AF151794	6785	G	A	no	no	183	6	27	84	66	env	NON_SYNONYMOUS_CODING(MODERATE|MISSENSE|Gcc/Acc|A294T|659|env||CODING|AAF15099.1|1|1)
AF151794	6814	C	T	no	no	183	6	39	86	52	env	SYNONYMOUS_CODING(LOW|SILENT|ggC/ggT|G303|659|env||CODING|AAF15099.1|1|1)
AF151794	6925	A	G	no	no	186	81	85	11	9	env	SYNONYMOUS_CODING(LOW|SILENT|gaA/gaG|E340|659|env||CODING|AAF15099.1|1|1)
AF151794	6940	A	G	no	no	186	82	84	10	10	env	SYNONYMOUS_CODING(LOW|SILENT|ccA/ccG|P345|659|env||CODING|AAF15099.1|1|1)
AF151794	7066	C	T	no	no	182	65	54	34	29	env	SYNONYMOUS_CODING(LOW|SILENT|ctC/ctT|L387|659|env||CODING|AAF15099.1|1|1)
AF151794	7071	A	G	no	no	182	60	38	39	45	env	NON_SYNONYMOUS_CODING(MODERATE|MISSENSE|aAc/aGc|N389S|659|env||CODING|AAF15099.1|1|1)
AF151794	7072	C	T	no	no	183	53	55	46	29	env	SYNONYMOUS_CODING(LOW|SILENT|aaC/aaT|N389|659|env||CODING|AAF15099.1|1|1)
AF151794	7114	C	T,G	no	no	175	87	61	5	22	env	SYNONYMOUS_CODING(LOW|SILENT|ctC/ctG|L403|659|env||CODING|AAF15099.1|1|2),SYNONYMOUS_CODING(LOW|SILENT|ctC/ctT|L403|659|env||CODING|AAF15099.1|1|1)
AF151794	7128	G	A	no	yes	169	0	0	88	81	env	NON_SYNONYMOUS_CODING(MODERATE|MISSENSE|cGc/cAc|R408H|659|env||CODING|AAF15099.1|1|1)
AF151794	7242	C	T	no	no	176	77	67	17	15	env	NON_SYNONYMOUS_CODING(MODERATE|MISSENSE|cCa/cTa|P446L|659|env||CODING|AAF15099.1|1|1)
AF151794	7274	C	T	no	no	177	68	49	28	32	env	NON_SYNONYMOUS_CODING(MODERATE|MISSENSE|Ccc/Tcc|P457S|659|env||CODING|AAF15099.1|1|1)
AF151794	7280	T	C	no	yes	172	1	0	93	78	env	NON_SYNONYMOUS_CODING(MODERATE|MISSENSE|Tct/Cct|S459P|659|env||CODING|AAF15099.1|1|1)
AF151794	7321	C	T	no	no	149	51	53	27	18	env	SYNONYMOUS_CODING(LOW|SILENT|gtC/gtT|V472|659|env||CODING|AAF15099.1|1|1)
AF151794	7345	A	G,C	no	no	139	49	63	17	10	env	SYNONYMOUS_CODING(LOW|SILENT|gcA/gcC|A480|659|env||CODING|AAF15099.1|1|2),SYNONYMOUS_CODING(LOW|SILENT|gcA/gcG|A480|659|env||CODING|AAF15099.1|1|1)
AF151794	7408	ta	tAa	yes	yes	162	61	61	12	28	env	FRAME_SHIFT(HIGH||agc/aAgc|S502K?|659|env||CODING|AAF15099.1|1|1)
AF151794	7425	T	A	no	no	197	84	77	15	21	env	NON_SYNONYMOUS_CODING(MODERATE|MISSENSE|aTg/aAg|M507K|659|env||CODING|AAF15099.1|1|1)
AF151794	7450	A	G	no	no	195	87	81	12	15	env	SYNONYMOUS_CODING(LOW|SILENT|caA/caG|Q515|659|env||CODING|AAF15099.1|1|1)
AF151794	7457	A	G	no	no	193	90	74	10	19	env	NON_SYNONYMOUS_CODING(MODERATE|MISSENSE|Ata/Gta|I518V|659|env||CODING|AAF15099.1|1|1)
AF151794	7696	C	T,A	no	no	163	44	74	29	16	env	NON_SYNONYMOUS_CODING(MODERATE|MISSENSE|aaC/aaA|N597K|659|env||CODING|AAF15099.1|1|2),SYNONYMOUS_CODING(LOW|SILENT|aaC/aaT|N597|659|env||CODING|AAF15099.1|1|1)
AF151794	7771	C	T,A,G	no	no	170	72	79	11	8	env	SYNONYMOUS_CODING(LOW|SILENT|ctC/ctA|L622|659|env||CODING|AAF15099.1|1|2),SYNONYMOUS_CODING(LOW|SILENT|ctC/ctG|L622|659|env||CODING|AAF15099.1|1|3),SYNONYMOUS_CODING(LOW|SILENT|ctC/ctT|L622|659|env||CODING|AAF15099.1|1|1)
AF151794	7858	G	A	no	no	187	48	89	44	6	env	SYNONYMOUS_CODING(LOW|SILENT|caG/caA|Q651|659|env||CODING|AAF15099.1|1|1)
AF151794	7874	G	A	no	no	191	47	88	44	12	env	NON_SYNONYMOUS_CODING(MODERATE|MISSENSE|Gat/Aat|D657N|659|env||CODING|AAF15099.1|1|1)
AF151794	7909	C	T	no	yes	167	76	71	3	17
AF151794	7961	T	C	no	no	153	73	64	4	12	LTR
AF151794	7968	G	A	no	yes	166	10	10	73	73	LTR
AF151794	7971	T	C	no	no	170	82	69	3	16	LTR
AF151794	8036	A	G,T	no	no	191	76	78	17	20	LTR
AF151794	8053	agatttggagtgccaaacgggat	agat	yes	no	165	71	69	15	10	LTR
AF151794	8066	C	T,A	no	no	161	74	63	12	12	LTR
AF151794	8071	G	A	no	yes	156	0	0	84	72	LTR
AF151794	8073	G	A	no	yes	192	48	57	52	35	LTR
AF151794	8119	A	T,G	no	no	190	85	81	20	4	LTR
AF151794	8183	C	T	no	no	160	47	88	23	2	LTR
AF151794	8189	G	A	no	no	164	38	20	34	72	LTR
AF151794	8194	C	T	no	no	162	45	88	25	4	LTR
AF151794	8208	A	G	no	yes	172	57	90	23	2	LTR
AF151794	8223	C	T	no	no	170	67	82	18	3	LTR
AF151794	8248	ctttttt	cttttt,cTTTtttttt,cTtttttt	yes	no	133	8	6	58	61	LTR
AF151794	8286	C	G	no	no	145	57	38	4	46	LTR

## Sheet: Bi
ref	pos	ref_allele	alt_allele	is_indel	is_shared	depth	ref_f	ref_r	alt_f	alt_r	feature	effects
AF151794	86	C	T	no	no	125	67	42	12	4	LTR
AF151794	93	G	A	no	no	135	59	31	23	22	LTR
AF151794	145	G	A	no	yes	145	17	34	56	38	LTR
AF151794	147	G	A	no	yes	145	35	41	38	31	LTR
AF151794	438	T	C	no	no	129	72	37	3	17	LTR
AF151794	487	G	A	no	no	130	51	36	14	29	LTR
AF151794	546	C	T	no	no	146	67	53	3	23
AF151794	547	G	A	no	no	146	68	53	2	23
AF151794	554	C	A	no	no	151	70	58	2	21
AF151794	650	ggttt	gGTTTCAgttt	yes	yes	127	0	0	67	60
AF151794	652	ttt	tTTCAGAtt	yes	yes	126	2	10	59	55
AF151794	654	t	tC	yes	no	23	5	12	4	2
AF151794	800	C	T,A	no	yes	160	0	0	77	83
AF151794	892	attttttt	aTttttttt,atttttt,aTTttttttt	yes	yes	121	56	46	9	10
AF151794	982	C	T,A	no	no	153	52	74	17	10	gag	NON_SYNONYMOUS_CODING(MODERATE|MISSENSE|Cct/Act|P8T|521|gag||CODING|AAF15097.1|1|2),NON_SYNONYMOUS_CODING(MODERATE|MISSENSE|Cct/Tct|P8S|521|gag||CODING|AAF15097.1|1|1)
AF151794	1099	G	A	no	yes	147	49	65	21	12	gag	NON_SYNONYMOUS_CODING(MODERATE|MISSENSE|Gaa/Aaa|E47K|521|gag||CODING|AAF15097.1|1|1)
AF151794	1169	A	G	no	yes	161	48	70	27	16	gag	NON_SYNONYMOUS_CODING(MODERATE|MISSENSE|cAg/cGg|Q70R|521|gag||CODING|AAF15097.1|1|1)
AF151794	1232	gccccccccc	gcccccccc	yes	no	136	62	54	11	9	gag	FRAME_SHIFT(HIGH||-/-|-94|521|gag||CODING|AAF15097.1|1|1)
AF151794	1359	C	T,G	no	no	165	33	36	47	49	gag	NON_SYNONYMOUS_CODING(MODERATE|MISSENSE|agC/agG|S133R|521|gag||CODING|AAF15097.1|1|2),SYNONYMOUS_CODING(LOW|SILENT|agC/agT|S133|521|gag||CODING|AAF15097.1|1|1)
AF151794	1360	C	T	no	no	165	34	37	46	48	gag	SYNONYMOUS_CODING(LOW|SILENT|Ctg/Ttg|L134|521|gag||CODING|AAF15097.1|1|1)
AF151794	1388	atccaacgtcccctccacctcc	atcc	yes	no	137	51	34	25	27	gag	CODON_CHANGE_PLUS_CODON_DELETION(MODERATE||ccaacgtcccctccacctccc/ccc|PTSPPPP144P|521|gag||CODING|AAF15097.1|1|1)
AF151794	1392	A	C	no	no	106	55	36	9	6	gag	SYNONYMOUS_CODING(LOW|SILENT|ccA/ccC|P144|521|gag||CODING|AAF15097.1|1|1)
AF151794	1393	A	C	no	no	106	55	38	9	4	gag	NON_SYNONYMOUS_CODING(MODERATE|MISSENSE|Acg/Ccg|T145P|521|gag||CODING|AAF15097.1|1|1)
AF151794	1395	G	A	no	yes	104	34	34	30	6	gag	SYNONYMOUS_CODING(LOW|SILENT|acG/acA|T145|521|gag||CODING|AAF15097.1|1|1)
AF151794	1396	T	G,C,A	no	no	104	55	37	9	3	gag	NON_SYNONYMOUS_CODING(MODERATE|MISSENSE|Tcc/Acc|S146T|521|gag||CODING|AAF15097.1|1|3),NON_SYNONYMOUS_CODING(MODERATE|MISSENSE|Tcc/Ccc|S146P|521|gag||CODING|AAF15097.1|1|2),NON_SYNONYMOUS_CODING(MODERATE|MISSENSE|Tcc/Gcc|S146A|521|gag||CODING|AAF15097.1|1|1)
AF151794	1427	C	T	no	no	173	57	20	34	62	gag	NON_SYNONYMOUS_CODING(MODERATE|MISSENSE|gCc/gTc|A156V|521|gag||CODING|AAF15097.1|1|1)
AF151794	1435	G	C	no	no	171	57	22	34	58	gag	NON_SYNONYMOUS_CODING(MODERATE|MISSENSE|Gcg/Ccg|A159P|521|gag||CODING|AAF15097.1|1|1)
AF151794	1445	T	G,C	no	no	170	62	63	30	15	gag	NON_SYNONYMOUS_CODING(MODERATE|MISSENSE|cTa/cCa|L162P|521|gag||CODING|AAF15097.1|1|2),NON_SYNONYMOUS_CODING(MODERATE|MISSENSE|cTa/cGa|L162R|521|gag||CODING|AAF15097.1|1|1)
AF151794	1680	T	C	no	yes	164	6	2	78	78	gag	SYNONYMOUS_CODING(LOW|SILENT|ctT/ctC|L240|521|gag||CODING|AAF15097.1|1|1)
AF151794	1737	G	A	no	no	166	42	38	41	45	gag	SYNONYMOUS_CODING(LOW|SILENT|caG/caA|Q259|521|gag||CODING|AAF15097.1|1|1)
AF151794	1800	A	G	no	yes	170	14	21	70	65	gag	SYNONYMOUS_CODING(LOW|SILENT|aaA/aaG|K280|521|gag||CODING|AAF15097.1|1|1)
AF151794	1944	T	G,C	no	no	127	18	80	28	1	gag	SYNONYMOUS_CODING(LOW|SILENT|ggT/ggC|G328|521|gag||CODING|AAF15097.1|1|2),SYNONYMOUS_CODING(LOW|SILENT|ggT/ggG|G328|521|gag||CODING|AAF15097.1|1|1)
AF151794	2010	A	C	no	no	150	57	46	14	33	gag	SYNONYMOUS_CODING(LOW|SILENT|acA/acC|T350|521|gag||CODING|AAF15097.1|1|1)
AF151794	2121	G	A	no	yes	158	0	0	85	73	gag	SYNONYMOUS_CODING(LOW|SILENT|ggG/ggA|G387|521|gag||CODING|AAF15097.1|1|1)
AF151794	2157	G	A,C	no	yes	162	1	4	79	78	gag	NON_SYNONYMOUS_CODING(MODERATE|MISSENSE|agG/agC|R399S|521|gag||CODING|AAF15097.1|1|2),SYNONYMOUS_CODING(LOW|SILENT|agG/agA|R399|521|gag||CODING|AAF15097.1|1|1)
AF151794	2160	G	A	no	no	163	34	50	47	32	gag	SYNONYMOUS_CODING(LOW|SILENT|ctG/ctA|L400|521|gag||CODING|AAF15097.1|1|1)
AF151794	2285	G	A	no	yes	151	26	19	53	53	gag	NON_SYNONYMOUS_CODING(MODERATE|MISSENSE|cGg/cAg|R442Q|521|gag||CODING|AAF15097.1|1|1)
AF151794	2351	T	C	no	yes	166	0	1	81	84	gag	NON_SYNONYMOUS_CODING(MODERATE|MISSENSE|tTc/tCc|F464S|521|gag||CODING|AAF15097.1|1|1)
AF151794	2358	G	A	no	no	165	56	53	25	31	gag	SYNONYMOUS_CODING(LOW|SILENT|ggG/ggA|G466|521|gag||CODING|AAF15097.1|1|1)
AF151794	2656	T	C	no	yes	163	0	1	85	77	pol	NON_SYNONYMOUS_CODING(MODERATE|MISSENSE|Tcc/Ccc|S6P|1127|pol||CODING|AAF15098.1|1|1)
AF151794	2670	C	T	no	no	166	72	37	13	44	pol	SYNONYMOUS_CODING(LOW|SILENT|gtC/gtT|V10|1127|pol||CODING|AAF15098.1|1|1)
AF151794	2730	T	C	no	no	169	62	73	23	11	pol	SYNONYMOUS_CODING(LOW|SILENT|atT/atC|I30|1127|pol||CODING|AAF15098.1|1|1)
AF151794	2861	A	G	no	no	170	56	46	26	42	pol	NON_SYNONYMOUS_CODING(MODERATE|MISSENSE|gAa/gGa|E74G|1127|pol||CODING|AAF15098.1|1|1)
AF151794	3318	A	C	no	no	160	61	32	23	44	pol	SYNONYMOUS_CODING(LOW|SILENT|tcA/tcC|S226|1127|pol||CODING|AAF15098.1|1|1)
AF151794	3978	tctgtacgtggatg	t	yes	no	142	67	53	7	15	pol	FRAME_SHIFT(HIGH||-/-|-447|1127|pol||CODING|AAF15098.1|1|1)
AF151794	4203	C	T,A	no	yes	156	0	0	86	70	pol	NON_SYNONYMOUS_CODING(MODERATE|MISSENSE|agC/agA|S521R|1127|pol||CODING|AAF15098.1|1|2),SYNONYMOUS_CODING(LOW|SILENT|agC/agT|S521|1127|pol||CODING|AAF15098.1|1|1)
AF151794	4689	T	C,G	no	no	161	51	51	34	25	pol	SYNONYMOUS_CODING(LOW|SILENT|acT/acC|T683|1127|pol||CODING|AAF15098.1|1|1),SYNONYMOUS_CODING(LOW|SILENT|acT/acG|T683|1127|pol||CODING|AAF15098.1|1|2)
AF151794	4837	G	A	no	no	171	79	68	5	19	pol	NON_SYNONYMOUS_CODING(MODERATE|MISSENSE|Gcc/Acc|A733T|1127|pol||CODING|AAF15098.1|1|1)
AF151794	4931	G	A	no	yes	168	58	65	25	20	pol	NON_SYNONYMOUS_CODING(MODERATE|MISSENSE|aGa/aAa|R764K|1127|pol||CODING|AAF15098.1|1|1)
AF151794	4963	A	C	no	no	170	62	43	23	42	pol	NON_SYNONYMOUS_CODING(MODERATE|MISSENSE|Att/Ctt|I775L|1127|pol||CODING|AAF15098.1|1|1)
AF151794	5104	G	A	no	no	161	65	70	14	12	pol	NON_SYNONYMOUS_CODING(MODERATE|MISSENSE|Gca/Aca|A822T|1127|pol||CODING|AAF15098.1|1|1)
AF151794	5105	C	T	no	no	161	71	70	8	12	pol	NON_SYNONYMOUS_CODING(MODERATE|MISSENSE|gCa/gTa|A822V|1127|pol||CODING|AAF15098.1|1|1)
AF151794	5124	G	A	no	no	158	69	66	13	10	pol	SYNONYMOUS_CODING(LOW|SILENT|gaG/gaA|E828|1127|pol||CODING|AAF15098.1|1|1)
AF151794	5125	C	T	no	yes	158	0	0	82	76	pol	NON_SYNONYMOUS_CODING(MODERATE|MISSENSE|Cct/Tct|P829S|1127|pol||CODING|AAF15098.1|1|1)
AF151794	5410	G	A	no	yes	175	14	8	75	78	pol	NON_SYNONYMOUS_CODING(MODERATE|MISSENSE|Gat/Aat|D924N|1127|pol||CODING|AAF15098.1|1|1)
AF151794	5631	G	A	no	no	170	21	27	64	58	pol	SYNONYMOUS_CODING(LOW|SILENT|gcG/gcA|A997|1127|pol||CODING|AAF15098.1|1|1)
AF151794	5934	T	C	no	no	167	64	64	21	18	pol;env	NON_SYNONYMOUS_CODING(MODERATE|MISSENSE|cTg/cCg|L10P|659|env||CODING|AAF15099.1|1|1),SYNONYMOUS_CODING(LOW|SILENT|ccT/ccC|P1098|1127|pol||CODING|AAF15098.1|1|1)
AF151794	5986	T	C	no	yes	165	59	73	27	6	pol;env	SYNONYMOUS_CODING(LOW|SILENT|Ttg/Ctg|L1116|1127|pol||CODING|AAF15098.1|1|1),SYNONYMOUS_CODING(LOW|SILENT|agT/agC|S27|659|env||CODING|AAF15099.1|1|1)
AF151794	6015	A	G	no	yes	169	71	47	15	36	pol;env	NON_SYNONYMOUS_CODING(MODERATE|MISSENSE|cAa/cGa|Q37R|659|env||CODING|AAF15099.1|1|1),SYNONYMOUS_CODING(LOW|SILENT|tcA/tcG|S1125|1127|pol||CODING|AAF15098.1|1|1)
AF151794	6049	C	T,A	no	no	171	41	59	48	23	env	SYNONYMOUS_CODING(LOW|SILENT|ctC/ctA|L48|659|env||CODING|AAF15099.1|1|2),SYNONYMOUS_CODING(LOW|SILENT|ctC/ctT|L48|659|env||CODING|AAF15099.1|1|1)
AF151794	6148	C	T	no	no	153	18	25	59	51	env	SYNONYMOUS_CODING(LOW|SILENT|tgC/tgT|C81|659|env||CODING|AAF15099.1|1|1)
AF151794	6309	G	T	no	yes	162	60	57	25	20	env	NON_SYNONYMOUS_CODING(MODERATE|MISSENSE|aGg/aTg|R135M|659|env||CODING|AAF15099.1|1|1)
AF151794	6315	A	C	no	no	164	59	57	26	22	env	NON_SYNONYMOUS_CODING(MODERATE|MISSENSE|cAg/cCg|Q137P|659|env||CODING|AAF15099.1|1|1)
AF151794	6316	G	A	no	no	163	59	56	26	22	env	SYNONYMOUS_CODING(LOW|SILENT|caG/caA|Q137|659|env||CODING|AAF15099.1|1|1)
AF151794	6388	C	T	no	no	158	41	34	39	44	env	SYNONYMOUS_CODING(LOW|SILENT|taC/taT|Y161|659|env||CODING|AAF15099.1|1|1)
AF151794	6395	G	A	no	yes	158	36	39	44	39	env	NON_SYNONYMOUS_CODING(MODERATE|MISSENSE|Gag/Aag|E164K|659|env||CODING|AAF15099.1|1|1)
AF151794	6413	G	A,T	no	yes	160	24	40	58	38	env	NON_SYNONYMOUS_CODING(MODERATE|MISSENSE|Gcg/Acg|A170T|659|env||CODING|AAF15099.1|1|1),NON_SYNONYMOUS_CODING(MODERATE|MISSENSE|Gcg/Tcg|A170S|659|env||CODING|AAF15099.1|1|2)
AF151794	6468	A	G	no	yes	160	45	46	34	35	env	NON_SYNONYMOUS_CODING(MODERATE|MISSENSE|cAg/cGg|Q188R|659|env||CODING|AAF15099.1|1|1)
AF151794	6495	G	A	no	no	165	45	38	40	42	env	NON_SYNONYMOUS_CODING(MODERATE|MISSENSE|cGc/cAc|R197H|659|env||CODING|AAF15099.1|1|1)
AF151794	6547	G	A	no	no	166	38	34	46	48	env	SYNONYMOUS_CODING(LOW|SILENT|cgG/cgA|R214|659|env||CODING|AAF15099.1|1|1)
AF151794	6571	A	G,T	no	no	171	51	37	35	48	env	SYNONYMOUS_CODING(LOW|SILENT|cgA/cgG|R222|659|env||CODING|AAF15099.1|1|1),SYNONYMOUS_CODING(LOW|SILENT|cgA/cgT|R222|659|env||CODING|AAF15099.1|1|2)
AF151794	6574	C	T	no	no	171	52	37	34	48	env	SYNONYMOUS_CODING(LOW|SILENT|acC/acT|T223|659|env||CODING|AAF15099.1|1|1)
AF151794	6701	A	G	no	no	162	40	37	44	41	env	NON_SYNONYMOUS_CODING(MODERATE|MISSENSE|Aaa/Gaa|K266E|659|env||CODING|AAF15099.1|1|1)
AF151794	6794	A	G,T	no	no	166	47	63	34	22	env	NON_SYNONYMOUS_CODING(MODERATE|MISSENSE|Act/Gct|T297A|659|env||CODING|AAF15099.1|1|1),NON_SYNONYMOUS_CODING(MODERATE|MISSENSE|Act/Tct|T297S|659|env||CODING|AAF15099.1|1|2)
AF151794	6909	G	C	no	no	168	64	62	23	19	env	NON_SYNONYMOUS_CODING(MODERATE|MISSENSE|gGc/gCc|G335A|659|env||CODING|AAF15099.1|1|1)
AF151794	6915	C	A	no	no	167	75	75	11	6	env	NON_SYNONYMOUS_CODING(MODERATE|MISSENSE|cCt/cAt|P337H|659|env||CODING|AAF15099.1|1|1)
AF151794	7069	C	T	no	no	150	41	25	46	38	env	SYNONYMOUS_CODING(LOW|SILENT|tgC/tgT|C388|659|env||CODING|AAF15099.1|1|1)
AF151794	7105	C	T	no	no	146	58	42	28	18	env	SYNONYMOUS_CODING(LOW|SILENT|caC/caT|H400|659|env||CODING|AAF15099.1|1|1)
AF151794	7128	G	A,T	no	yes	135	0	1	78	56	env	NON_SYNONYMOUS_CODING(MODERATE|MISSENSE|cGc/cAc|R408H|659|env||CODING|AAF15099.1|1|1),NON_SYNONYMOUS_CODING(MODERATE|MISSENSE|cGc/cTc|R408L|659|env||CODING|AAF15099.1|1|2)
AF151794	7280	T	C,G	no	yes	167	1	1	86	79	env	NON_SYNONYMOUS_CODING(MODERATE|MISSENSE|Tct/Cct|S459P|659|env||CODING|AAF15099.1|1|1),NON_SYNONYMOUS_CODING(MODERATE|MISSENSE|Tct/Gct|S459A|659|env||CODING|AAF15099.1|1|2)
AF151794	7286	A	C	no	no	166	50	55	35	26	env	NON_SYNONYMOUS_CODING(MODERATE|MISSENSE|Aac/Cac|N461H|659|env||CODING|AAF15099.1|1|1)
AF151794	7360	C	T,A	no	no	150	50	76	23	1	env	SYNONYMOUS_CODING(LOW|SILENT|ggC/ggA|G485|659|env||CODING|AAF15099.1|1|2),SYNONYMOUS_CODING(LOW|SILENT|ggC/ggT|G485|659|env||CODING|AAF15099.1|1|1)
AF151794	7408	T	C	no	yes	173	70	67	17	19	env	SYNONYMOUS_CODING(LOW|SILENT|acT/acC|T501|659|env||CODING|AAF15099.1|1|1)
AF151794	7498	A	G	no	no	166	82	52	6	26	env	SYNONYMOUS_CODING(LOW|SILENT|gtA/gtG|V531|659|env||CODING|AAF15099.1|1|1)
AF151794	7567	A	G	no	no	160	71	67	11	11	env	SYNONYMOUS_CODING(LOW|SILENT|aaA/aaG|K554|659|env||CODING|AAF15099.1|1|1)
AF151794	7655	G	A	no	no	147	50	32	34	31	env	NON_SYNONYMOUS_CODING(MODERATE|MISSENSE|Gag/Aag|E584K|659|env||CODING|AAF15099.1|1|1)
AF151794	7909	C	T	no	yes	162	71	48	11	32
AF151794	7936	G	A,T	no	no	151	41	61	38	11	LTR
AF151794	7968	G	A,T	no	yes	141	72	41	14	14	LTR
AF151794	8012	C	T,G	no	no	165	73	73	10	9	LTR
AF151794	8019	G	A	no	no	168	60	66	23	19	LTR
AF151794	8071	G	A,T	no	yes	158	23	22	61	52	LTR
AF151794	8073	G	A	no	yes	162	46	39	40	37	LTR
AF151794	8207	C	A	no	no	148	61	71	3	13	LTR
AF151794	8208	A	C	no	yes	148	61	71	3	13	LTR
